# Supplementary material for: Genome-Wide Expression Profiling of mRNAs, lncRNAs and circRNAs in Skeletal Muscle of Two Different Pig Breeds
Source: Animals (Basel). 2021 Nov 5;11(11):3169. doi: 10.3390/ani11113169 (PMC8614396; doi:10.3390/ani11113169)
Supplement: Supplementary file 1 [file animals-11-03169-s001.zip]

Archive with 22 entries (22 files):
- FigureS1.pdf
- FigureS10.pdf
- FigureS11.pdf
- FigureS2.pdf
- FigureS3.pdf
- FigureS4.pdf
- FigureS5.pdf
- FigureS6.pdf
- FigureS7.pdf
- FigureS8.pdf
- FigureS9.pdf
- Illustration of supplementary figures.pdf
- TableS1.xlsx
- TableS10.xlsx
- TableS2.xlsx
- TableS3.xlsx
- TableS4.xlsx
- TableS5.xlsx
- TableS6.xlsx
- TableS7.xlsx
- TableS8.xlsx
- TableS9.xlsx
