# Supplementary material for: Genome-Wide Expression Profiling of mRNAs, lncRNAs and circRNAs in Skeletal Muscle of Two Different Pig Breeds
Source: Animals (Basel). 2021 Nov 5;11(11):3169. doi: 10.3390/ani11113169 (PMC8614396; doi:10.3390/ani11113169)
Supplement: Supplementary file 1 [file animals-11-03169-s001.zip › TableS1.xlsx]

## Sheet: Sheet1
Group	Sample_name	Clean_reads	Error rate(%)	Q20(%)	Q30(%)	GC_content(%)
Yorkshire pig	Y1	88264742	0.02	95.77	89.71	55.06
	Y2	104656992	0.02	95.92	90.03	55.97
	Y3	104822052	0.02	96.55	91.45	55.32
	Y4	112541452	0.02	96.33	90.82	56.15
Beijing black pig	B1	89338282	0.03	93.91	85.8	53.17
	B2	102409936	0.03	94.17	86.31	53.46
	B3	91031872	0.03	93.98	85.88	52.14
	B4	100888858	0.03	94.17	86.27	51.87
