# Supplementary material for: Genome-Wide Expression Profiling of mRNAs, lncRNAs and circRNAs in Skeletal Muscle of Two Different Pig Breeds
Source: Animals (Basel). 2021 Nov 5;11(11):3169. doi: 10.3390/ani11113169 (PMC8614396; doi:10.3390/ani11113169)
Supplement: Supplementary file 1 [file animals-11-03169-s001.zip › TableS10.xlsx]

## Sheet: Sheet1
CircRNA_ID	miRNA
novel_circ_0015579	ssc-let-7f-3p
novel_circ_0016057	ssc-miR-100
novel_circ_0029453	ssc-miR-101
novel_circ_0028880	ssc-miR-10382
novel_circ_0028880	ssc-miR-10382
novel_circ_0009303	ssc-miR-10383
novel_circ_0009313	ssc-miR-10383
novel_circ_0028328	ssc-miR-10383
novel_circ_0006915	ssc-miR-10384
novel_circ_0006919	ssc-miR-10384
novel_circ_0009184	ssc-miR-10384
novel_circ_0018314	ssc-miR-10384
novel_circ_0003376	ssc-miR-10386
novel_circ_0005237	ssc-miR-10386
novel_circ_0017676	ssc-miR-10386
novel_circ_0017676	ssc-miR-10386
novel_circ_0017758	ssc-miR-10386
novel_circ_0023543	ssc-miR-10386
novel_circ_0010839	ssc-miR-10387
novel_circ_0010839	ssc-miR-10387
novel_circ_0026086	ssc-miR-10387
novel_circ_0017853	ssc-miR-10389
novel_circ_0026233	ssc-miR-10389
novel_circ_0026233	ssc-miR-10389
novel_circ_0003000	ssc-miR-10391
novel_circ_0003717	ssc-miR-10391
novel_circ_0006903	ssc-miR-10391
novel_circ_0026086	ssc-miR-10391
novel_circ_0001397	ssc-miR-103
novel_circ_0021768	ssc-miR-103
novel_circ_0027722	ssc-miR-103
novel_circ_0028280	ssc-miR-103
novel_circ_0006915	ssc-miR-105-1
novel_circ_0006919	ssc-miR-105-1
novel_circ_0008893	ssc-miR-105-1
novel_circ_0027722	ssc-miR-105-1
novel_circ_0006915	ssc-miR-105-2
novel_circ_0006919	ssc-miR-105-2
novel_circ_0008893	ssc-miR-105-2
novel_circ_0027722	ssc-miR-105-2
novel_circ_0001397	ssc-miR-107
novel_circ_0021768	ssc-miR-107
novel_circ_0027722	ssc-miR-107
novel_circ_0028280	ssc-miR-107
novel_circ_0003794	ssc-miR-1224
novel_circ_0009301	ssc-miR-1224
novel_circ_0009303	ssc-miR-1224
novel_circ_0017676	ssc-miR-1224
novel_circ_0023543	ssc-miR-1224
novel_circ_0019003	ssc-miR-122-5p
novel_circ_0018508	ssc-miR-124a
novel_circ_0018508	ssc-miR-124a
novel_circ_0023360	ssc-miR-124a
novel_circ_0003717	ssc-miR-125a
novel_circ_0007768	ssc-miR-125a
novel_circ_0010839	ssc-miR-125a
novel_circ_0003717	ssc-miR-125b
novel_circ_0007768	ssc-miR-125b
novel_circ_0010839	ssc-miR-125b
novel_circ_0003000	ssc-miR-126-5p
novel_circ_0023360	ssc-miR-126-5p
novel_circ_0021768	ssc-miR-1271-3p
novel_circ_0001800	ssc-miR-1271-5p
novel_circ_0009313	ssc-miR-1271-5p
novel_circ_0022742	ssc-miR-1271-5p
novel_circ_0022742	ssc-miR-1271-5p
novel_circ_0025956	ssc-miR-1285
novel_circ_0009905	ssc-miR-128
novel_circ_0005237	ssc-miR-1296-3p
novel_circ_0028823	ssc-miR-1296-5p
novel_circ_0018474	ssc-miR-129a-3p
novel_circ_0028328	ssc-miR-129a-3p
novel_circ_0027395	ssc-miR-129a-5p
novel_circ_0027395	ssc-miR-129b
novel_circ_0000536	ssc-miR-1306-5p
novel_circ_0002184	ssc-miR-1306-5p
novel_circ_0003794	ssc-miR-1306-5p
novel_circ_0009301	ssc-miR-1306-5p
novel_circ_0009303	ssc-miR-1306-5p
novel_circ_0017676	ssc-miR-1306-5p
novel_circ_0023543	ssc-miR-1306-5p
novel_circ_0026337	ssc-miR-130a
novel_circ_0026337	ssc-miR-130b-3p
novel_circ_0000763	ssc-miR-130b-5p
novel_circ_0000763	ssc-miR-130b-5p
novel_circ_0006141	ssc-miR-130b-5p
novel_circ_0009905	ssc-miR-130b-5p
novel_circ_0012671	ssc-miR-130b-5p
novel_circ_0019003	ssc-miR-130b-5p
novel_circ_0023380	ssc-miR-130b-5p
novel_circ_0026084	ssc-miR-130b-5p
novel_circ_0028280	ssc-miR-130b-5p
novel_circ_0028823	ssc-miR-130b-5p
novel_circ_0027722	ssc-miR-132
novel_circ_0017816	ssc-miR-133a-3p
novel_circ_0003717	ssc-miR-133a-5p
novel_circ_0012671	ssc-miR-133a-5p
novel_circ_0012671	ssc-miR-133a-5p
novel_circ_0001479	ssc-miR-1343
novel_circ_0005019	ssc-miR-1343
novel_circ_0005237	ssc-miR-1343
novel_circ_0009313	ssc-miR-1343
novel_circ_0017758	ssc-miR-1343
novel_circ_0018314	ssc-miR-1343
novel_circ_0028964	ssc-miR-1343
novel_circ_0001479	ssc-miR-135
novel_circ_0022851	ssc-miR-135
novel_circ_0018508	ssc-miR-136-5p
novel_circ_0028964	ssc-miR-136-5p
novel_circ_0029453	ssc-miR-136-5p
novel_circ_0009905	ssc-miR-137
novel_circ_0029453	ssc-miR-137
novel_circ_0029453	ssc-miR-1388
novel_circ_0002184	ssc-miR-138
novel_circ_0003717	ssc-miR-138
novel_circ_0009301	ssc-miR-138
novel_circ_0009301	ssc-miR-138
novel_circ_0009303	ssc-miR-138
novel_circ_0009303	ssc-miR-138
novel_circ_0009313	ssc-miR-138
novel_circ_0009313	ssc-miR-138
novel_circ_0026086	ssc-miR-138
novel_circ_0007819	ssc-miR-139-3p
novel_circ_0007768	ssc-miR-139-5p
novel_circ_0007768	ssc-miR-139-5p
novel_circ_0000322	ssc-miR-140-3p
novel_circ_0016715	ssc-miR-140-3p
novel_circ_0009301	ssc-miR-140-5p
novel_circ_0019003	ssc-miR-140-5p
novel_circ_0028328	ssc-miR-140-5p
novel_circ_0000536	ssc-miR-141
novel_circ_0008038	ssc-miR-141
novel_circ_0025956	ssc-miR-141
novel_circ_0005237	ssc-miR-142-3p
novel_circ_0003000	ssc-miR-143-3p
novel_circ_0005236	ssc-miR-143-3p
novel_circ_0023297	ssc-miR-143-3p
novel_circ_0006915	ssc-miR-143-5p
novel_circ_0006919	ssc-miR-143-5p
novel_circ_0000763	ssc-miR-144
novel_circ_0027395	ssc-miR-144
novel_circ_0000322	ssc-miR-145-3p
novel_circ_0017758	ssc-miR-145-3p
novel_circ_0017758	ssc-miR-145-3p
novel_circ_0017816	ssc-miR-145-3p
novel_circ_0001479	ssc-miR-145-5p
novel_circ_0007629	ssc-miR-145-5p
novel_circ_0007629	ssc-miR-145-5p
novel_circ_0027335	ssc-miR-145-5p
novel_circ_0028280	ssc-miR-145-5p
novel_circ_0021768	ssc-miR-1468
novel_circ_0021768	ssc-miR-146a-3p
novel_circ_0001397	ssc-miR-146a-5p
novel_circ_0022851	ssc-miR-146a-5p
novel_circ_0001397	ssc-miR-146b
novel_circ_0022851	ssc-miR-146b
novel_circ_0023360	ssc-miR-148a-3p
novel_circ_0026337	ssc-miR-148a-3p
novel_circ_0001479	ssc-miR-148a-5p
novel_circ_0001479	ssc-miR-148a-5p
novel_circ_0007629	ssc-miR-148a-5p
novel_circ_0018632	ssc-miR-148a-5p
novel_circ_0023360	ssc-miR-148b-3p
novel_circ_0026337	ssc-miR-148b-3p
novel_circ_0001479	ssc-miR-148b-5p
novel_circ_0001479	ssc-miR-148b-5p
novel_circ_0007629	ssc-miR-148b-5p
novel_circ_0018632	ssc-miR-148b-5p
novel_circ_0003794	ssc-miR-149
novel_circ_0005236	ssc-miR-149
novel_circ_0008038	ssc-miR-149
novel_circ_0008800	ssc-miR-149
novel_circ_0009184	ssc-miR-149
novel_circ_0016057	ssc-miR-149
novel_circ_0018474	ssc-miR-149
novel_circ_0002184	ssc-miR-150
novel_circ_0023380	ssc-miR-150
novel_circ_0023380	ssc-miR-150
novel_circ_0022851	ssc-miR-151-3p
novel_circ_0008038	ssc-miR-151-5p
novel_circ_0023360	ssc-miR-152
novel_circ_0026337	ssc-miR-152
novel_circ_0028964	ssc-miR-153
novel_circ_0028964	ssc-miR-153
novel_circ_0003376	ssc-miR-155-5p
novel_circ_0003794	ssc-miR-15a
novel_circ_0017758	ssc-miR-15a
novel_circ_0018508	ssc-miR-15a
novel_circ_0023278	ssc-miR-15a
novel_circ_0023278	ssc-miR-15a
novel_circ_0023297	ssc-miR-15a
novel_circ_0003794	ssc-miR-15b
novel_circ_0017758	ssc-miR-15b
novel_circ_0018508	ssc-miR-15b
novel_circ_0023278	ssc-miR-15b
novel_circ_0023278	ssc-miR-15b
novel_circ_0023297	ssc-miR-15b
novel_circ_0003794	ssc-miR-16
novel_circ_0017758	ssc-miR-16
novel_circ_0018508	ssc-miR-16
novel_circ_0023278	ssc-miR-16
novel_circ_0023278	ssc-miR-16
novel_circ_0023297	ssc-miR-16
novel_circ_0003000	ssc-miR-17-3p
novel_circ_0003717	ssc-miR-17-3p
novel_circ_0020760	ssc-miR-17-3p
novel_circ_0023297	ssc-miR-17-3p
novel_circ_0009301	ssc-miR-181a
novel_circ_0009303	ssc-miR-181a
novel_circ_0017676	ssc-miR-181a
novel_circ_0023278	ssc-miR-181a
novel_circ_0027395	ssc-miR-181a
novel_circ_0027722	ssc-miR-181a
novel_circ_0009301	ssc-miR-181b
novel_circ_0009303	ssc-miR-181b
novel_circ_0017676	ssc-miR-181b
novel_circ_0023278	ssc-miR-181b
novel_circ_0027395	ssc-miR-181b
novel_circ_0027722	ssc-miR-181b
novel_circ_0009301	ssc-miR-181c
novel_circ_0009303	ssc-miR-181c
novel_circ_0023278	ssc-miR-181c
novel_circ_0027395	ssc-miR-181c
novel_circ_0027722	ssc-miR-181c
novel_circ_0026233	ssc-miR-181d-3p
novel_circ_0009301	ssc-miR-181d-5p
novel_circ_0009303	ssc-miR-181d-5p
novel_circ_0017676	ssc-miR-181d-5p
novel_circ_0023278	ssc-miR-181d-5p
novel_circ_0027395	ssc-miR-181d-5p
novel_circ_0027722	ssc-miR-181d-5p
novel_circ_0003794	ssc-miR-182
novel_circ_0016057	ssc-miR-182
novel_circ_0016057	ssc-miR-182
novel_circ_0009905	ssc-miR-1839-5p
novel_circ_0009184	ssc-miR-183
novel_circ_0005019	ssc-miR-1842
novel_circ_0008038	ssc-miR-1842
novel_circ_0008915	ssc-miR-1842
novel_circ_0016057	ssc-miR-1842
novel_circ_0008052	ssc-miR-184
novel_circ_0017853	ssc-miR-184
novel_circ_0017853	ssc-miR-184
novel_circ_0005019	ssc-miR-185
novel_circ_0017676	ssc-miR-185
novel_circ_0001479	ssc-miR-186-3p
novel_circ_0001800	ssc-miR-186-3p
novel_circ_0002184	ssc-miR-186-3p
novel_circ_0005019	ssc-miR-186-3p
novel_circ_0005019	ssc-miR-186-3p
novel_circ_0018632	ssc-miR-186-3p
novel_circ_0021570	ssc-miR-186-3p
novel_circ_0009301	ssc-miR-187
novel_circ_0009303	ssc-miR-187
novel_circ_0023543	ssc-miR-187
novel_circ_0003794	ssc-miR-18a
novel_circ_0008052	ssc-miR-18a
novel_circ_0003794	ssc-miR-18b
novel_circ_0008052	ssc-miR-18b
novel_circ_0021570	ssc-miR-190a
novel_circ_0021570	ssc-miR-190a
novel_circ_0003000	ssc-miR-190b
novel_circ_0021570	ssc-miR-190b
novel_circ_0021570	ssc-miR-190b
novel_circ_0000763	ssc-miR-192
novel_circ_0006141	ssc-miR-192
novel_circ_0016560	ssc-miR-192
novel_circ_0021570	ssc-miR-193a-3p
novel_circ_0001800	ssc-miR-193a-5p
novel_circ_0001800	ssc-miR-193a-5p
novel_circ_0018632	ssc-miR-193a-5p
novel_circ_0018632	ssc-miR-193a-5p
novel_circ_0028328	ssc-miR-193a-5p
novel_circ_0005237	ssc-miR-194a-3p
novel_circ_0007768	ssc-miR-194a-3p
novel_circ_0007768	ssc-miR-194a-3p
novel_circ_0012671	ssc-miR-194a-5p
novel_circ_0023360	ssc-miR-194a-5p
novel_circ_0012671	ssc-miR-194b-5p
novel_circ_0023360	ssc-miR-194b-5p
novel_circ_0003794	ssc-miR-195
novel_circ_0017758	ssc-miR-195
novel_circ_0018508	ssc-miR-195
novel_circ_0023278	ssc-miR-195
novel_circ_0023278	ssc-miR-195
novel_circ_0023297	ssc-miR-195
novel_circ_0002184	ssc-miR-196a
novel_circ_0002184	ssc-miR-196a
novel_circ_0007819	ssc-miR-196a
novel_circ_0007819	ssc-miR-196a
novel_circ_0003794	ssc-miR-196b-3p
novel_circ_0005725	ssc-miR-196b-3p
novel_circ_0016715	ssc-miR-196b-3p
novel_circ_0002184	ssc-miR-196b-5p
novel_circ_0002184	ssc-miR-196b-5p
novel_circ_0007819	ssc-miR-196b-5p
novel_circ_0007819	ssc-miR-196b-5p
novel_circ_0011583	ssc-miR-199a-3p
novel_circ_0021570	ssc-miR-199a-5p
novel_circ_0026337	ssc-miR-199a-5p
novel_circ_0000763	ssc-miR-199b-3p
novel_circ_0028823	ssc-miR-199b-3p
novel_circ_0021570	ssc-miR-199b-5p
novel_circ_0026337	ssc-miR-199b-5p
novel_circ_0016560	ssc-miR-19a
novel_circ_0016560	ssc-miR-19b
novel_circ_0017816	ssc-miR-1
novel_circ_0017816	ssc-miR-1
novel_circ_0026337	ssc-miR-1
novel_circ_0009184	ssc-miR-200b
novel_circ_0009899	ssc-miR-200b
novel_circ_0027722	ssc-miR-200b
novel_circ_0023543	ssc-miR-202-3p
novel_circ_0001479	ssc-miR-204
novel_circ_0003717	ssc-miR-204
novel_circ_0003717	ssc-miR-204
novel_circ_0008038	ssc-miR-204
novel_circ_0008800	ssc-miR-204
novel_circ_0012140	ssc-miR-204
novel_circ_0012140	ssc-miR-204
novel_circ_0018474	ssc-miR-204
novel_circ_0018474	ssc-miR-204
novel_circ_0021768	ssc-miR-204
novel_circ_0021768	ssc-miR-204
novel_circ_0025956	ssc-miR-204
novel_circ_0027395	ssc-miR-204
novel_circ_0028328	ssc-miR-204
novel_circ_0001397	ssc-miR-205
novel_circ_0001397	ssc-miR-205
novel_circ_0015579	ssc-miR-205
novel_circ_0015579	ssc-miR-205
novel_circ_0017676	ssc-miR-205
novel_circ_0018474	ssc-miR-205
novel_circ_0027722	ssc-miR-205
novel_circ_0027722	ssc-miR-205
novel_circ_0017816	ssc-miR-206
novel_circ_0017816	ssc-miR-206
novel_circ_0026337	ssc-miR-206
novel_circ_0001800	ssc-miR-208b
novel_circ_0021768	ssc-miR-208b
novel_circ_0002184	ssc-miR-20a-3p
novel_circ_0023278	ssc-miR-20a-3p
novel_circ_0001800	ssc-miR-212
novel_circ_0008052	ssc-miR-212
novel_circ_0008800	ssc-miR-212
novel_circ_0011583	ssc-miR-212
novel_circ_0026086	ssc-miR-212
novel_circ_0006903	ssc-miR-21-3p
novel_circ_0006903	ssc-miR-21-3p
novel_circ_0008800	ssc-miR-21-3p
novel_circ_0028328	ssc-miR-21-3p
novel_circ_0003794	ssc-miR-214-3p
novel_circ_0005237	ssc-miR-214-3p
novel_circ_0005725	ssc-miR-214-3p
novel_circ_0018508	ssc-miR-214-3p
novel_circ_0026084	ssc-miR-214-3p
novel_circ_0000763	ssc-miR-214-5p
novel_circ_0003000	ssc-miR-214-5p
novel_circ_0026233	ssc-miR-214-5p
novel_circ_0000763	ssc-miR-215
novel_circ_0006141	ssc-miR-215
novel_circ_0016560	ssc-miR-215
novel_circ_0007768	ssc-miR-216
novel_circ_0023543	ssc-miR-216
novel_circ_0003376	ssc-miR-218-3p
novel_circ_0007629	ssc-miR-218-3p
novel_circ_0011583	ssc-miR-218-3p
novel_circ_0028823	ssc-miR-218-3p
novel_circ_0029453	ssc-miR-218-3p
novel_circ_0026086	ssc-miR-219a
novel_circ_0012140	ssc-miR-219b-3p
novel_circ_0003794	ssc-miR-221-3p
novel_circ_0005019	ssc-miR-221-3p
novel_circ_0026084	ssc-miR-221-5p
novel_circ_0003794	ssc-miR-222
novel_circ_0005019	ssc-miR-222
novel_circ_0027335	ssc-miR-223
novel_circ_0027395	ssc-miR-223
novel_circ_0000322	ssc-miR-22-3p
novel_circ_0003000	ssc-miR-22-3p
novel_circ_0005237	ssc-miR-22-3p
novel_circ_0018314	ssc-miR-22-3p
novel_circ_0018508	ssc-miR-22-3p
novel_circ_0026337	ssc-miR-22-3p
novel_circ_0027395	ssc-miR-22-3p
novel_circ_0003000	ssc-miR-22-5p
novel_circ_0003376	ssc-miR-22-5p
novel_circ_0007629	ssc-miR-22-5p
novel_circ_0009184	ssc-miR-22-5p
novel_circ_0016715	ssc-miR-22-5p
novel_circ_0017816	ssc-miR-22-5p
novel_circ_0018632	ssc-miR-22-5p
novel_circ_0001397	ssc-miR-2320-3p
novel_circ_0001800	ssc-miR-2320-3p
novel_circ_0018314	ssc-miR-2320-3p
novel_circ_0019003	ssc-miR-2320-3p
novel_circ_0019003	ssc-miR-2320-3p
novel_circ_0020323	ssc-miR-2320-3p
novel_circ_0022851	ssc-miR-2320-3p
novel_circ_0002184	ssc-miR-2320-5p
novel_circ_0005237	ssc-miR-2320-5p
novel_circ_0028823	ssc-miR-2320-5p
novel_circ_0016257	ssc-miR-2366
novel_circ_0016715	ssc-miR-2366
novel_circ_0018632	ssc-miR-23a
novel_circ_0023543	ssc-miR-23a
novel_circ_0001800	ssc-miR-23b
novel_circ_0018632	ssc-miR-23b
novel_circ_0023543	ssc-miR-23b
novel_circ_0023278	ssc-miR-2411
novel_circ_0003376	ssc-miR-2483
novel_circ_0008893	ssc-miR-2483
novel_circ_0003376	ssc-miR-28-3p
novel_circ_0023360	ssc-miR-28-5p
novel_circ_0027395	ssc-miR-28-5p
novel_circ_0028328	ssc-miR-28-5p
novel_circ_0003794	ssc-miR-296-3p
novel_circ_0019003	ssc-miR-296-3p
novel_circ_0019003	ssc-miR-296-3p
novel_circ_0000322	ssc-miR-29a-3p
novel_circ_0009899	ssc-miR-29a-3p
novel_circ_0027291	ssc-miR-29a-3p
novel_circ_0027291	ssc-miR-29a-3p
novel_circ_0005019	ssc-miR-29a-5p
novel_circ_0005725	ssc-miR-29a-5p
novel_circ_0022742	ssc-miR-29a-5p
novel_circ_0022851	ssc-miR-29a-5p
novel_circ_0027395	ssc-miR-29a-5p
novel_circ_0000322	ssc-miR-29b
novel_circ_0000763	ssc-miR-29b
novel_circ_0003794	ssc-miR-29b
novel_circ_0006903	ssc-miR-29b
novel_circ_0007768	ssc-miR-29b
novel_circ_0023278	ssc-miR-29b
novel_circ_0027291	ssc-miR-29b
novel_circ_0027291	ssc-miR-29b
novel_circ_0000322	ssc-miR-29c
novel_circ_0000763	ssc-miR-29c
novel_circ_0003794	ssc-miR-29c
novel_circ_0006903	ssc-miR-29c
novel_circ_0007768	ssc-miR-29c
novel_circ_0023278	ssc-miR-29c
novel_circ_0027291	ssc-miR-29c
novel_circ_0027291	ssc-miR-29c
novel_circ_0007629	ssc-miR-301
novel_circ_0019003	ssc-miR-301
novel_circ_0027722	ssc-miR-301
novel_circ_0005237	ssc-miR-30a-3p
novel_circ_0009313	ssc-miR-30a-3p
novel_circ_0009313	ssc-miR-30a-3p
novel_circ_0011583	ssc-miR-30a-3p
novel_circ_0012671	ssc-miR-30a-3p
novel_circ_0016257	ssc-miR-30a-3p
novel_circ_0017758	ssc-miR-30a-5p
novel_circ_0005237	ssc-miR-30b-3p
novel_circ_0005237	ssc-miR-30b-3p
novel_circ_0005725	ssc-miR-30b-3p
novel_circ_0009301	ssc-miR-30b-3p
novel_circ_0023360	ssc-miR-30b-3p
novel_circ_0028877	ssc-miR-30b-3p
novel_circ_0028880	ssc-miR-30b-3p
novel_circ_0017758	ssc-miR-30b-5p
novel_circ_0020760	ssc-miR-30c-1-3p
novel_circ_0026084	ssc-miR-30c-1-3p
novel_circ_0028877	ssc-miR-30c-1-3p
novel_circ_0028880	ssc-miR-30c-1-3p
novel_circ_0020760	ssc-miR-30c-3p
novel_circ_0026084	ssc-miR-30c-3p
novel_circ_0028877	ssc-miR-30c-3p
novel_circ_0028880	ssc-miR-30c-3p
novel_circ_0017758	ssc-miR-30c-5p
novel_circ_0017758	ssc-miR-30d
novel_circ_0017758	ssc-miR-30d
novel_circ_0005237	ssc-miR-30e-3p
novel_circ_0009313	ssc-miR-30e-3p
novel_circ_0009313	ssc-miR-30e-3p
novel_circ_0012671	ssc-miR-30e-3p
novel_circ_0016257	ssc-miR-30e-3p
novel_circ_0017758	ssc-miR-30e-5p
novel_circ_0017816	ssc-miR-320
novel_circ_0018632	ssc-miR-320
novel_circ_0018632	ssc-miR-320
novel_circ_0028328	ssc-miR-320
novel_circ_0010839	ssc-miR-324
novel_circ_0027395	ssc-miR-325
novel_circ_0001800	ssc-miR-326
novel_circ_0005725	ssc-miR-326
novel_circ_0008800	ssc-miR-326
novel_circ_0009301	ssc-miR-326
novel_circ_0009303	ssc-miR-326
novel_circ_0014249	ssc-miR-326
novel_circ_0014249	ssc-miR-328
novel_circ_0027395	ssc-miR-328
novel_circ_0028877	ssc-miR-328
novel_circ_0028880	ssc-miR-328
novel_circ_0001800	ssc-miR-330
novel_circ_0005725	ssc-miR-330
novel_circ_0008800	ssc-miR-330
novel_circ_0009301	ssc-miR-330
novel_circ_0009303	ssc-miR-330
novel_circ_0014249	ssc-miR-330
novel_circ_0028877	ssc-miR-331-3p
novel_circ_0028880	ssc-miR-331-3p
novel_circ_0026086	ssc-miR-331-5p
novel_circ_0005019	ssc-miR-335
novel_circ_0005019	ssc-miR-335
novel_circ_0006141	ssc-miR-335
novel_circ_0021570	ssc-miR-335
novel_circ_0001479	ssc-miR-338
novel_circ_0017816	ssc-miR-338
novel_circ_0017853	ssc-miR-338
novel_circ_0018314	ssc-miR-338
novel_circ_0018474	ssc-miR-338
novel_circ_0018508	ssc-miR-338
novel_circ_0018632	ssc-miR-338
novel_circ_0023380	ssc-miR-338
novel_circ_0008052	ssc-miR-339-3p
novel_circ_0008052	ssc-miR-339-3p
novel_circ_0009301	ssc-miR-339-3p
novel_circ_0009303	ssc-miR-339-3p
novel_circ_0009313	ssc-miR-339-3p
novel_circ_0020323	ssc-miR-339-3p
novel_circ_0023380	ssc-miR-339-3p
novel_circ_0005237	ssc-miR-33b-3p
novel_circ_0005019	ssc-miR-33b-5p
novel_circ_0017816	ssc-miR-340
novel_circ_0000536	ssc-miR-342
novel_circ_0002184	ssc-miR-342
novel_circ_0003376	ssc-miR-342
novel_circ_0003794	ssc-miR-342
novel_circ_0007819	ssc-miR-342
novel_circ_0018474	ssc-miR-342
novel_circ_0021768	ssc-miR-345-3p
novel_circ_0003794	ssc-miR-345-5p
novel_circ_0028964	ssc-miR-345-5p
novel_circ_0023297	ssc-miR-34a
novel_circ_0023297	ssc-miR-34c
novel_circ_0005237	ssc-miR-361-3p
novel_circ_0028280	ssc-miR-361-3p
novel_circ_0009899	ssc-miR-361-5p
novel_circ_0009899	ssc-miR-361-5p
novel_circ_0008800	ssc-miR-362
novel_circ_0008800	ssc-miR-362
novel_circ_0010839	ssc-miR-362
novel_circ_0005019	ssc-miR-363
novel_circ_0005725	ssc-miR-365-5p
novel_circ_0007768	ssc-miR-365-5p
novel_circ_0017676	ssc-miR-365-5p
novel_circ_0022851	ssc-miR-365-5p
novel_circ_0005019	ssc-miR-369
novel_circ_0007768	ssc-miR-369
novel_circ_0007768	ssc-miR-369
novel_circ_0022742	ssc-miR-369
novel_circ_0003000	ssc-miR-370
novel_circ_0009899	ssc-miR-370
novel_circ_0005019	ssc-miR-371-5p
novel_circ_0009301	ssc-miR-371-5p
novel_circ_0009303	ssc-miR-371-5p
novel_circ_0018632	ssc-miR-371-5p
novel_circ_0009899	ssc-miR-374a-3p
novel_circ_0009899	ssc-miR-374a-3p
novel_circ_0012671	ssc-miR-374a-3p
novel_circ_0026337	ssc-miR-374a-3p
novel_circ_0009899	ssc-miR-374b-3p
novel_circ_0009899	ssc-miR-374b-3p
novel_circ_0028328	ssc-miR-374b-3p
novel_circ_0002184	ssc-miR-375
novel_circ_0017758	ssc-miR-375
novel_circ_0022851	ssc-miR-376a-3p
novel_circ_0025956	ssc-miR-376a-3p
novel_circ_0018508	ssc-miR-376b
novel_circ_0018508	ssc-miR-376b
novel_circ_0019003	ssc-miR-376b
novel_circ_0026086	ssc-miR-376b
novel_circ_0026086	ssc-miR-376b
novel_circ_0007768	ssc-miR-378b-3p
novel_circ_0008038	ssc-miR-378b-3p
novel_circ_0008052	ssc-miR-378b-3p
novel_circ_0007768	ssc-miR-378
novel_circ_0008038	ssc-miR-378
novel_circ_0008052	ssc-miR-378
novel_circ_0008915	ssc-miR-381-3p
novel_circ_0003000	ssc-miR-382
novel_circ_0003376	ssc-miR-382
novel_circ_0023297	ssc-miR-382
novel_circ_0005236	ssc-miR-383
novel_circ_0005237	ssc-miR-383
novel_circ_0012671	ssc-miR-383
novel_circ_0018474	ssc-miR-383
novel_circ_0005725	ssc-miR-411
novel_circ_0003000	ssc-miR-421-3p
novel_circ_0016057	ssc-miR-423-3p
novel_circ_0023543	ssc-miR-423-3p
novel_circ_0026233	ssc-miR-423-5p
novel_circ_0028877	ssc-miR-423-5p
novel_circ_0028880	ssc-miR-423-5p
novel_circ_0017758	ssc-miR-424-3p
novel_circ_0024201	ssc-miR-424-3p
novel_circ_0003794	ssc-miR-424-5p
novel_circ_0017758	ssc-miR-424-5p
novel_circ_0018508	ssc-miR-424-5p
novel_circ_0023278	ssc-miR-424-5p
novel_circ_0023278	ssc-miR-424-5p
novel_circ_0023297	ssc-miR-424-5p
novel_circ_0008893	ssc-miR-425-5p
novel_circ_0018314	ssc-miR-425-5p
novel_circ_0018314	ssc-miR-425-5p
novel_circ_0007768	ssc-miR-429
novel_circ_0009184	ssc-miR-429
novel_circ_0009899	ssc-miR-429
novel_circ_0015579	ssc-miR-429
novel_circ_0027722	ssc-miR-429
novel_circ_0017758	ssc-miR-432-3p
novel_circ_0017758	ssc-miR-432-3p
novel_circ_0009313	ssc-miR-432-5p
novel_circ_0009905	ssc-miR-432-5p
novel_circ_0022851	ssc-miR-432-5p
novel_circ_0000763	ssc-miR-4331-3p
novel_circ_0003794	ssc-miR-4331-3p
novel_circ_0003794	ssc-miR-4331-3p
novel_circ_0006915	ssc-miR-4331-3p
novel_circ_0006919	ssc-miR-4331-3p
novel_circ_0012140	ssc-miR-4331-3p
novel_circ_0012140	ssc-miR-4331-3p
novel_circ_0026233	ssc-miR-4331-3p
novel_circ_0012140	ssc-miR-4334-5p
novel_circ_0017676	ssc-miR-4334-5p
novel_circ_0002184	ssc-miR-4335
novel_circ_0007629	ssc-miR-4335
novel_circ_0016715	ssc-miR-4335
novel_circ_0028280	ssc-miR-4335
novel_circ_0028280	ssc-miR-4335
novel_circ_0005237	ssc-miR-4337
novel_circ_0001800	ssc-miR-4338
novel_circ_0019953	ssc-miR-4338
novel_circ_0001800	ssc-miR-4339
novel_circ_0005019	ssc-miR-4339
novel_circ_0005237	ssc-miR-4339
novel_circ_0017853	ssc-miR-4339
novel_circ_0017853	ssc-miR-4339
novel_circ_0023380	ssc-miR-4339
novel_circ_0009301	ssc-miR-450a
novel_circ_0027395	ssc-miR-450b-3p
novel_circ_0001397	ssc-miR-450b-5p
novel_circ_0016057	ssc-miR-450b-5p
novel_circ_0027395	ssc-miR-450b-5p
novel_circ_0001479	ssc-miR-450c-3p
novel_circ_0009301	ssc-miR-450c-5p
novel_circ_0007768	ssc-miR-452
novel_circ_0023278	ssc-miR-452
novel_circ_0027395	ssc-miR-452
novel_circ_0026337	ssc-miR-454
novel_circ_0007629	ssc-miR-455-3p
novel_circ_0023297	ssc-miR-455-3p
novel_circ_0023297	ssc-miR-455-3p
novel_circ_0009313	ssc-miR-455-5p
novel_circ_0009313	ssc-miR-455-5p
novel_circ_0028823	ssc-miR-455-5p
novel_circ_0003717	ssc-miR-484
novel_circ_0005236	ssc-miR-484
novel_circ_0005237	ssc-miR-484
novel_circ_0023297	ssc-miR-484
novel_circ_0006903	ssc-miR-486
novel_circ_0008800	ssc-miR-486
novel_circ_0017758	ssc-miR-486
novel_circ_0017758	ssc-miR-486
novel_circ_0001800	ssc-miR-487b
novel_circ_0000536	ssc-miR-490-3p
novel_circ_0006141	ssc-miR-490-3p
novel_circ_0008800	ssc-miR-490-5p
novel_circ_0018314	ssc-miR-490-5p
novel_circ_0025956	ssc-miR-490-5p
novel_circ_0000536	ssc-miR-490
novel_circ_0006141	ssc-miR-490
novel_circ_0016057	ssc-miR-491
novel_circ_0023543	ssc-miR-491
novel_circ_0009184	ssc-miR-493-3p
novel_circ_0019003	ssc-miR-493-3p
novel_circ_0006915	ssc-miR-493-5p
novel_circ_0006915	ssc-miR-493-5p
novel_circ_0006919	ssc-miR-493-5p
novel_circ_0006919	ssc-miR-493-5p
novel_circ_0014249	ssc-miR-493-5p
novel_circ_0021570	ssc-miR-493-5p
novel_circ_0016560	ssc-miR-494
novel_circ_0018314	ssc-miR-494
novel_circ_0003794	ssc-miR-497
novel_circ_0017758	ssc-miR-497
novel_circ_0018508	ssc-miR-497
novel_circ_0023278	ssc-miR-497
novel_circ_0023278	ssc-miR-497
novel_circ_0023297	ssc-miR-497
novel_circ_0023380	ssc-miR-499-3p
novel_circ_0003000	ssc-miR-499-5p
novel_circ_0008915	ssc-miR-500-3p
novel_circ_0003376	ssc-miR-500-5p
novel_circ_0007768	ssc-miR-500-5p
novel_circ_0029453	ssc-miR-500-5p
novel_circ_0003794	ssc-miR-503
novel_circ_0028280	ssc-miR-504
novel_circ_0008038	ssc-miR-505
novel_circ_0016057	ssc-miR-505
novel_circ_0021768	ssc-miR-505
novel_circ_0025956	ssc-miR-505
novel_circ_0001479	ssc-miR-532-3p
novel_circ_0006915	ssc-miR-532-3p
novel_circ_0006919	ssc-miR-532-3p
novel_circ_0011583	ssc-miR-532-3p
novel_circ_0001397	ssc-miR-532-5p
novel_circ_0001397	ssc-miR-532-5p
novel_circ_0009905	ssc-miR-532-5p
novel_circ_0024201	ssc-miR-542-3p
novel_circ_0024201	ssc-miR-542-3p
novel_circ_0000322	ssc-miR-545-3p
novel_circ_0003376	ssc-miR-545-3p
novel_circ_0008893	ssc-miR-545-3p
novel_circ_0017758	ssc-miR-545-5p
novel_circ_0017758	ssc-miR-545-5p
novel_circ_0023543	ssc-miR-574-3p
novel_circ_0008800	ssc-miR-582-5p
novel_circ_0022742	ssc-miR-582-5p
novel_circ_0022742	ssc-miR-582-5p
novel_circ_0008038	ssc-miR-615
novel_circ_0026233	ssc-miR-615
novel_circ_0027335	ssc-miR-628-3p
novel_circ_0003000	ssc-miR-628-5p
novel_circ_0001800	ssc-miR-6516
novel_circ_0003794	ssc-miR-6516
novel_circ_0012140	ssc-miR-6516
novel_circ_0026086	ssc-miR-652
novel_circ_0003717	ssc-miR-664-3p
novel_circ_0011583	ssc-miR-664-3p
novel_circ_0023278	ssc-miR-664-3p
novel_circ_0028964	ssc-miR-664-3p
novel_circ_0009303	ssc-miR-670
novel_circ_0009313	ssc-miR-670
novel_circ_0016257	ssc-miR-670
novel_circ_0027335	ssc-miR-670
novel_circ_0027395	ssc-miR-671-3p
novel_circ_0018508	ssc-miR-671-5p
novel_circ_0000322	ssc-miR-676-5p
novel_circ_0005019	ssc-miR-676-5p
novel_circ_0005236	ssc-miR-676-5p
novel_circ_0005237	ssc-miR-676-5p
novel_circ_0008038	ssc-miR-676-5p
novel_circ_0008915	ssc-miR-676-5p
novel_circ_0016715	ssc-miR-676-5p
novel_circ_0016715	ssc-miR-676-5p
novel_circ_0019003	ssc-miR-676-5p
novel_circ_0023360	ssc-miR-676-5p
novel_circ_0027395	ssc-miR-676-5p
novel_circ_0028328	ssc-miR-676-5p
novel_circ_0028964	ssc-miR-676-5p
novel_circ_0000536	ssc-miR-6782-3p
novel_circ_0011583	ssc-miR-6782-3p
novel_circ_0026084	ssc-miR-6782-3p
novel_circ_0028280	ssc-miR-6782-3p
novel_circ_0023360	ssc-miR-708-5p
novel_circ_0027395	ssc-miR-708-5p
novel_circ_0028328	ssc-miR-708-5p
novel_circ_0007819	ssc-miR-7134-3p
novel_circ_0016560	ssc-miR-7135-3p
novel_circ_0022742	ssc-miR-7135-3p
novel_circ_0023360	ssc-miR-7135-3p
novel_circ_0025956	ssc-miR-7135-3p
novel_circ_0026337	ssc-miR-7135-3p
novel_circ_0026337	ssc-miR-7135-3p
novel_circ_0027335	ssc-miR-7135-3p
novel_circ_0029453	ssc-miR-7135-3p
novel_circ_0001800	ssc-miR-7135-5p
novel_circ_0005019	ssc-miR-7135-5p
novel_circ_0005237	ssc-miR-7135-5p
novel_circ_0017853	ssc-miR-7135-5p
novel_circ_0017853	ssc-miR-7135-5p
novel_circ_0023380	ssc-miR-7135-5p
novel_circ_0009184	ssc-miR-7136-3p
novel_circ_0023543	ssc-miR-7136-3p
novel_circ_0017816	ssc-miR-7136-5p
novel_circ_0027291	ssc-miR-7136-5p
novel_circ_0027291	ssc-miR-7136-5p
novel_circ_0017816	ssc-miR-7137-3p
novel_circ_0027291	ssc-miR-7137-3p
novel_circ_0027291	ssc-miR-7137-3p
novel_circ_0020323	ssc-miR-7137-5p
novel_circ_0003794	ssc-miR-7138-5p
novel_circ_0006903	ssc-miR-7138-5p
novel_circ_0008038	ssc-miR-7138-5p
novel_circ_0008038	ssc-miR-7138-5p
novel_circ_0016257	ssc-miR-7138-5p
novel_circ_0017676	ssc-miR-7138-5p
novel_circ_0018508	ssc-miR-7138-5p
novel_circ_0026084	ssc-miR-7138-5p
novel_circ_0028280	ssc-miR-7138-5p
novel_circ_0009905	ssc-miR-7139-3p
novel_circ_0029453	ssc-miR-7139-5p
novel_circ_0011583	ssc-miR-7140-3p
novel_circ_0028280	ssc-miR-7140-3p
novel_circ_0001479	ssc-miR-7141-5p
novel_circ_0023278	ssc-miR-7142-3p
novel_circ_0023278	ssc-miR-7142-3p
novel_circ_0027395	ssc-miR-7142-3p
novel_circ_0020323	ssc-miR-7143-3p
novel_circ_0027335	ssc-miR-7143-3p
novel_circ_0003794	ssc-miR-7144-3p
novel_circ_0003794	ssc-miR-7144-3p
novel_circ_0009899	ssc-miR-7144-3p
novel_circ_0018314	ssc-miR-7144-3p
novel_circ_0018632	ssc-miR-7144-3p
novel_circ_0024201	ssc-miR-7144-3p
novel_circ_0024201	ssc-miR-7144-3p
novel_circ_0027395	ssc-miR-7144-3p
novel_circ_0010839	ssc-miR-7144-5p
novel_circ_0028823	ssc-miR-7144-5p
novel_circ_0028823	ssc-miR-7144-5p
novel_circ_0029453	ssc-miR-7144-5p
novel_circ_0000322	ssc-miR-7-3p
novel_circ_0027335	ssc-miR-7-3p
novel_circ_0023543	ssc-miR-744
novel_circ_0003794	ssc-miR-7-5p
novel_circ_0001479	ssc-miR-769-3p
novel_circ_0009184	ssc-miR-769-3p
novel_circ_0009301	ssc-miR-769-3p
novel_circ_0009303	ssc-miR-769-3p
novel_circ_0003794	ssc-miR-769-5p
novel_circ_0017676	ssc-miR-769-5p
novel_circ_0001397	ssc-miR-7857-3p
novel_circ_0016715	ssc-miR-7857-3p
novel_circ_0018474	ssc-miR-7857-3p
novel_circ_0018474	ssc-miR-7857-3p
novel_circ_0027395	ssc-miR-7857-3p
novel_circ_0027722	ssc-miR-7857-3p
novel_circ_0012671	ssc-miR-802
novel_circ_0023278	ssc-miR-874
novel_circ_0023278	ssc-miR-874
novel_circ_0028823	ssc-miR-874
novel_circ_0000763	ssc-miR-885-5p
novel_circ_0017758	ssc-miR-885-5p
novel_circ_0026084	ssc-miR-885-5p
novel_circ_0001397	ssc-miR-9-1
novel_circ_0008052	ssc-miR-9-1
novel_circ_0008800	ssc-miR-9-1
novel_circ_0023278	ssc-miR-9-1
novel_circ_0005019	ssc-miR-92a
novel_circ_0001397	ssc-miR-9-2
novel_circ_0008052	ssc-miR-9-2
novel_circ_0008800	ssc-miR-9-2
novel_circ_0023278	ssc-miR-9-2
novel_circ_0028280	ssc-miR-935
novel_circ_0001800	ssc-miR-96-5p
novel_circ_0009313	ssc-miR-96-5p
novel_circ_0022742	ssc-miR-96-5p
novel_circ_0022742	ssc-miR-96-5p
novel_circ_0012671	ssc-miR-9785-5p
novel_circ_0015579	ssc-miR-9785-5p
novel_circ_0018314	ssc-miR-9786-3p
novel_circ_0003000	ssc-miR-9787-3p
novel_circ_0016715	ssc-miR-9787-3p
novel_circ_0003794	ssc-miR-9788-3p
novel_circ_0020760	ssc-miR-9789-3p
novel_circ_0028964	ssc-miR-9789-3p
novel_circ_0028328	ssc-miR-9790-3p
novel_circ_0003794	ssc-miR-9791-3p
novel_circ_0005725	ssc-miR-9791-3p
novel_circ_0016257	ssc-miR-9791-3p
novel_circ_0016257	ssc-miR-9791-3p
novel_circ_0003376	ssc-miR-9794-3p
novel_circ_0005725	ssc-miR-9796-3p
novel_circ_0016715	ssc-miR-9797-3p
novel_circ_0028823	ssc-miR-9797-3p
novel_circ_0027395	ssc-miR-9799-3p
novel_circ_0027722	ssc-miR-9800-3p
novel_circ_0000763	ssc-miR-9803-5p
novel_circ_0018474	ssc-miR-9803-5p
novel_circ_0003794	ssc-miR-9804-5p
novel_circ_0019003	ssc-miR-9804-5p
novel_circ_0020760	ssc-miR-9804-5p
novel_circ_0025956	ssc-miR-9804-5p
novel_circ_0002184	ssc-miR-9805-3p
novel_circ_0005236	ssc-miR-9805-3p
novel_circ_0018474	ssc-miR-9805-3p
novel_circ_0023543	ssc-miR-9805-3p
novel_circ_0025956	ssc-miR-9805-3p
novel_circ_0006903	ssc-miR-9806-5p
novel_circ_0006915	ssc-miR-9806-5p
novel_circ_0008052	ssc-miR-9806-5p
novel_circ_0026233	ssc-miR-9806-5p
novel_circ_0009184	ssc-miR-9807-5p
novel_circ_0009184	ssc-miR-9807-5p
novel_circ_0016057	ssc-miR-9807-5p
novel_circ_0000322	ssc-miR-9809-3p
novel_circ_0001397	ssc-miR-9809-3p
novel_circ_0003794	ssc-miR-9809-3p
novel_circ_0008800	ssc-miR-9809-3p
novel_circ_0002184	ssc-miR-9811-5p
novel_circ_0017758	ssc-miR-9812-3p
novel_circ_0027395	ssc-miR-9812-3p
novel_circ_0019003	ssc-miR-9813-5p
novel_circ_0023543	ssc-miR-9813-5p
novel_circ_0026086	ssc-miR-9813-5p
novel_circ_0017816	ssc-miR-9814-3p
novel_circ_0017816	ssc-miR-9814-3p
novel_circ_0026337	ssc-miR-9814-3p
novel_circ_0025956	ssc-miR-9815-3p
novel_circ_0023543	ssc-miR-9816-3p
novel_circ_0026337	ssc-miR-9816-3p
novel_circ_0028265	ssc-miR-9816-3p
novel_circ_0028265	ssc-miR-9816-3p
novel_circ_0003717	ssc-miR-9817-5p
novel_circ_0011583	ssc-miR-9817-5p
novel_circ_0016057	ssc-miR-9817-5p
novel_circ_0016057	ssc-miR-9817-5p
novel_circ_0021768	ssc-miR-9817-5p
novel_circ_0023360	ssc-miR-9817-5p
novel_circ_0025956	ssc-miR-9817-5p
novel_circ_0028964	ssc-miR-9817-5p
novel_circ_0028877	ssc-miR-9820-5p
novel_circ_0028880	ssc-miR-9820-5p
novel_circ_0002184	ssc-miR-9821-5p
novel_circ_0003376	ssc-miR-9821-5p
novel_circ_0017676	ssc-miR-9821-5p
novel_circ_0019953	ssc-miR-9821-5p
novel_circ_0019953	ssc-miR-9821-5p
novel_circ_0002184	ssc-miR-9822-3p
novel_circ_0003376	ssc-miR-9822-3p
novel_circ_0017676	ssc-miR-9822-3p
novel_circ_0019953	ssc-miR-9822-3p
novel_circ_0019953	ssc-miR-9822-3p
novel_circ_0012671	ssc-miR-9823-5p
novel_circ_0014249	ssc-miR-9824-5p
novel_circ_0016560	ssc-miR-9824-5p
novel_circ_0023543	ssc-miR-9824-5p
novel_circ_0000322	ssc-miR-9825-5p
novel_circ_0022742	ssc-miR-9827-5p
novel_circ_0023360	ssc-miR-9827-5p
novel_circ_0028823	ssc-miR-9827-5p
novel_circ_0000536	ssc-miR-9828-3p
novel_circ_0003000	ssc-miR-9828-3p
novel_circ_0016257	ssc-miR-9828-3p
novel_circ_0008800	ssc-miR-9829-5p
novel_circ_0008800	ssc-miR-9829-5p
novel_circ_0023543	ssc-miR-9829-5p
novel_circ_0024201	ssc-miR-9829-5p
novel_circ_0024201	ssc-miR-9829-5p
novel_circ_0009301	ssc-miR-9830-5p
novel_circ_0009303	ssc-miR-9830-5p
novel_circ_0009313	ssc-miR-9830-5p
novel_circ_0022851	ssc-miR-9830-5p
novel_circ_0028964	ssc-miR-9830-5p
novel_circ_0000322	ssc-miR-9831-3p
novel_circ_0005237	ssc-miR-9831-3p
novel_circ_0000536	ssc-miR-9832-3p
novel_circ_0000536	ssc-miR-9832-3p
novel_circ_0017676	ssc-miR-9832-3p
novel_circ_0028265	ssc-miR-9832-3p
novel_circ_0005725	ssc-miR-9833-5p
novel_circ_0008893	ssc-miR-9834-5p
novel_circ_0025956	ssc-miR-9835-3p
novel_circ_0003717	ssc-miR-9838-5p
novel_circ_0005019	ssc-miR-9838-5p
novel_circ_0005237	ssc-miR-9838-5p
novel_circ_0001479	ssc-miR-9839-5p
novel_circ_0006141	ssc-miR-9841-3p
novel_circ_0005019	ssc-miR-9842-5p
novel_circ_0005019	ssc-miR-9842-5p
novel_circ_0018632	ssc-miR-9842-5p
novel_circ_0018632	ssc-miR-9842-5p
novel_circ_0021768	ssc-miR-9843-3p
novel_circ_0008038	ssc-miR-9844-3p
novel_circ_0008800	ssc-miR-9844-3p
novel_circ_0012671	ssc-miR-9844-3p
novel_circ_0017676	ssc-miR-9844-3p
novel_circ_0018508	ssc-miR-9844-3p
novel_circ_0027335	ssc-miR-9844-3p
novel_circ_0027395	ssc-miR-9844-3p
novel_circ_0003794	ssc-miR-9846-3p
novel_circ_0007819	ssc-miR-9846-3p
novel_circ_0012140	ssc-miR-9846-3p
novel_circ_0016715	ssc-miR-9846-3p
novel_circ_0023543	ssc-miR-9846-3p
novel_circ_0017758	ssc-miR-9848-3p
novel_circ_0022851	ssc-miR-9849-5p
novel_circ_0027395	ssc-miR-9849-5p
novel_circ_0001800	ssc-miR-9851-3p
novel_circ_0006903	ssc-miR-9851-3p
novel_circ_0021570	ssc-miR-9851-3p
novel_circ_0020760	ssc-miR-9853-5p
novel_circ_0023360	ssc-miR-9857-5p
novel_circ_0000763	ssc-miR-9858-5p
novel_circ_0001479	ssc-miR-9858-5p
novel_circ_0003794	ssc-miR-9858-5p
novel_circ_0003794	ssc-miR-9858-5p
novel_circ_0006141	ssc-miR-9858-5p
novel_circ_0006141	ssc-miR-9858-5p
novel_circ_0023380	ssc-miR-9858-5p
novel_circ_0005019	ssc-miR-9859-3p
novel_circ_0007629	ssc-miR-9859-3p
novel_circ_0026086	ssc-miR-9859-3p
novel_circ_0005237	ssc-miR-9860-5p
novel_circ_0005237	ssc-miR-9860-5p
novel_circ_0028823	ssc-miR-9860-5p
novel_circ_0027395	ssc-miR-9861-5p
novel_circ_0009184	ssc-miR-99a-3p
novel_circ_0016057	ssc-miR-99a-5p
novel_circ_0016057	ssc-miR-99b
novel_circ_0001397	ssc-miR-9
novel_circ_0008052	ssc-miR-9
novel_circ_0008800	ssc-miR-9
novel_circ_0023278	ssc-miR-9
