# Supplementary material for: Genome-Wide Expression Profiling of mRNAs, lncRNAs and circRNAs in Skeletal Muscle of Two Different Pig Breeds
Source: Animals (Basel). 2021 Nov 5;11(11):3169. doi: 10.3390/ani11113169 (PMC8614396; doi:10.3390/ani11113169)
Supplement: Supplementary file 1 [file animals-11-03169-s001.zip › TableS2.xlsx]

## Sheet: Sheet1
Sample name	Y1	Y2	Y3	Y4	B1	B2	B3	B4
Total reads	88264742	104656992	104822052	112541452	89338282	102409936	91031872	100888858
Total mapped	82170835 (93.1%)	96404950 (92.12%)	95235419 (90.85%)	103959655 (92.37%)	81217422 (90.91%)	92668780 (90.49%)	82821997 (90.98%)	91777573 (90.97%)
Multiple mapped	11210760 (12.7%)	15274416 (14.59%)	12687205 (12.1%)	17290479 (15.36%)	10518066 (11.77%)	12239401 (11.95%)	7673113 (8.43%)	8454498 (8.38%)
Uniquely mapped	70960075 (80.39%)	81130534 (77.52%)	82548214 (78.75%)	86669176 (77.01%)	70699356 (79.14%)	80429379 (78.54%)	75148884 (82.55%)	83323075 (82.59%)
Read-1	36066705 (40.86%)	41173332 (39.34%)	41898763 (39.97%)	43838440 (38.95%)	36310853 (40.64%)	41220915 (40.25%)	38629393 (42.44%)	42750693 (42.37%)
Read-2	34893370 (39.53%)	39957202 (38.18%)	40649451 (38.78%)	42830736 (38.06%)	34388503 (38.49%)	39208464 (38.29%)	36519491 (40.12%)	40572382 (40.21%)
Reads map to '+'	35312698 (40.01%)	40435459 (38.64%)	41290793 (39.39%)	43160184 (38.35%)	35157761 (39.35%)	39991493 (39.05%)	37416813 (41.1%)	41449418 (41.08%)
Reads map to '-'	35647377 (40.39%)	40695075 (38.88%)	41257421 (39.36%)	43508992 (38.66%)	35541595 (39.78%)	40437886 (39.49%)	37732071 (41.45%)	41873657 (41.5%)
Non-splice reads	42250451 (47.87%)	46248728 (44.19%)	48669443 (46.43%)	50577529 (44.94%)	44072172 (49.33%)	50219651 (49.04%)	47808463 (52.52%)	54812224 (54.33%)
Splice reads	28709624 (32.53%)	34881806 (33.33%)	33878771 (32.32%)	36091647 (32.07%)	26627184 (29.8%)	30209728 (29.5%)	27340421 (30.03%)	28510851 (28.26%)
Reads mapped in proper pairs	67605008 (76.59%)	76962222 (73.54%)	76403234 (72.89%)	82749956 (73.53%)	66180248 (74.08%)	75290936 (73.52%)	70275348 (77.2%)	78072310 (77.38%)
Proper-paired reads map to different chrom	0 (0%)	0 (0%)	0 (0%)	0 (0%)	0 (0%)	0 (0%)	0 (0%)	0 (0%)
