# Supplementary material for: Genome-Wide Expression Profiling of mRNAs, lncRNAs and circRNAs in Skeletal Muscle of Two Different Pig Breeds
Source: Animals (Basel). 2021 Nov 5;11(11):3169. doi: 10.3390/ani11113169 (PMC8614396; doi:10.3390/ani11113169)
Supplement: Supplementary file 1 [file animals-11-03169-s001.zip › TableS3.xlsx]

## Sheet: Sheet1
lncRNA_ID	lncRNA_Gene_ID	lncRNA_Gene_Name	Chromosome	Start	End	Strand	Exon_number	Length	ORF	Y1	Y2	Y3	Y4	B1	B2	B3	B4	Ygroup_FPKM	Bgroup_FPKM	log2FoldChange	pvalue	padj
TCONS_00287490	XLOC_229099	XLOC_229099	9	63255453	63268465	+	2	402	83	0	0	0	0	0	0.419888	0.116711	0	0	0.13415	-9.88388	0.0111796	0.206768
TCONS_00066270	XLOC_053315	XLOC_053315	13	66055369	66058435	+	2	1599	137	0.100726	0.032203	0.10459	0.127596	0.109227	0.266116	0.169238	0.321568	0.0912788	0.216537	-1.02306	0.491949	1
TCONS_00306878	XLOC_244898	XLOC_244898	AEMK02000548.1	34068	35477	+	2	1389	120	0.609713	0.53773	1.13784	0.677715	2.08559	1.19025	1.45213	1.68725	0.74075	1.6038	-0.934899	0.514844	1
TCONS_00219369	XLOC_175507	XLOC_175507	5	21473365	21474277	-	2	235	78	0.394139	0	0	0	0	0	0	0	0.0985348	0	5.66357	0.176298	0.92258
TCONS_00308666	XLOC_246455	XLOC_246455	AEMK02000682.1	518780	519959	+	2	343	75	0	0	0	0.297041	0	0	0	0	0.0742602	0	5.82669	0.166338	0.900164
TCONS_00298073	XLOC_237638	XLOC_237638	9	77461928	77509166	-	3	646	100	0.083717	0.108326	0.760208	0.434117	0.258794	0.333158	0	1.08144	0.346592	0.418349	-0.0206473	0.990318	1
TCONS_00017911	XLOC_014979	XLOC_014979	1	11910851	11924829	-	2	775	76	0.110209	0.09344	0.111322	0.306276	0.090268	0.165247	0.032866	0.19362	0.155312	0.1205	0.576407	0.695441	1
TCONS_00250055	XLOC_198751	XLOC_198751	7	10579291	10643914	+	2	790	116	0	0	0	0.025215	0	0	0.038285	0.267167	0.00630375	0.076363	-3.19441	0.352435	1
TCONS_00193329	XLOC_154824	XLOC_154824	4	22055225	22090735	+	2	33543	177	0	0.262387	0.571079	0.167722	0.493091	0	1.36315	0.529097	0.250297	0.596334	-1.01535	0.614012	1
TCONS_00248909	XLOC_197890	XLOC_197890	6	165765008	165766904	-	2	331	66	0	0	0	0	0	0	0	0.298025	0	0.0745062	-6.09889	0.146687	0.854355
TCONS_00081344	XLOC_065768	XLOC_065768	13	88995245	88997079	-	2	1409	71	0.144562	0.08158	0.401249	0.116714	0.016744	0.102304	0.172401	0.106926	0.186026	0.0995937	1.03454	0.501821	1
TCONS_00131259	XLOC_106719	XLOC_106719	16	31975580	32141598	-	5	570	118	0.463303	0	0	0.026774	0	0.054726	0.0116	0.058688	0.122519	0.0312535	2.0623	0.41419	1
TCONS_00171184	XLOC_137759	XLOC_137759	2	127791312	127888409	-	2	207	48	0	0	0	0	0	0	0	0.291321	0	0.0728302	-11.7013	0.0126039	0.221628
TCONS_00171185	XLOC_137759	XLOC_137759	2	127791312	128006111	-	2	323	84	0.069062	0	0	0.308852	0.042992	0	0	0.037972	0.0944785	0.020241	2.46813	0.39394	1
TCONS_00063345	XLOC_051163	XLOC_051163	13	21264750	21266574	+	2	239	38	0	0	0	0.480386	0	0.012867	0	0.083211	0.120096	0.0240195	2.49271	0.467659	1
TCONS_00208566	XLOC_167119	XLOC_167119	4	114944558	114961094	-	3	3631	116	0	0.48225	0	0	0	0	0	0	0.120563	0	10.211	0.0301347	0.367583
TCONS_00178602	XLOC_143287	XLOC_143287	3	77658677	77695596	+	3	569	80	0.403155	0.181146	0.191939	0.130035	0.081989	0	0	0.097829	0.226569	0.0449545	2.49915	0.221815	1
TCONS_00178600	XLOC_143285	XLOC_143285	3	77638043	77645199	+	3	581	79	0.228855	0.386081	0.040369	0	0	0.191698	0.295304	0.180253	0.163826	0.166814	0.155147	0.943327	1
TCONS_00297185	XLOC_236950	XLOC_236950	9	64865755	64868459	-	2	2018	191	0.328121	0.361176	0.507144	0.373137	0.158491	0.2224	0.340538	0.326519	0.392394	0.261987	0.783099	0.588827	1
TCONS_00203644	XLOC_163282	XLOC_163282	4	42784337	42813909	-	5	3258	100	0.137381	0.168817	0.17651	0.103085	0.202188	0.063756	0	0	0.146448	0.066486	1.22113	0.551289	1
TCONS_00203646	XLOC_163282	XLOC_163282	4	42795020	42813896	-	2	1403	130	2.61929	4.94609	0.857029	2.69625	0.088685	0.03123	0.589561	0.460335	2.77966	0.292453	3.49981	0.0120851	0.216485
TCONS_00203643	XLOC_163282	XLOC_163282	4	42784337	42813906	-	6	2321	100	0	0.353029	0	0.132129	0.053818	0	0	0	0.121289	0.0134545	3.29119	0.336274	1
TCONS_00203642	XLOC_163282	XLOC_163282	4	42784337	42813896	-	5	3471	130	0.322757	0.195591	0	0	0	0.071627	0.009939	0.077023	0.129587	0.0396473	1.8347	0.466352	1
TCONS_00277664	XLOC_220796	XLOC_220796	8	54583093	54603315	-	2	302	80	0	0	0	0	0	0	0	0.29952	0	0.07488	-9.47999	0.0419363	0.447476
TCONS_00277665	XLOC_220797	XLOC_220797	8	54585876	54588247	-	2	295	91	0	0	0	0	0	0	0.35083	0	0	0.0877075	-6.72789	0.124743	0.793257
TCONS_00314388	XLOC_251222	XLOC_251222	X	84321073	84336515	+	3	226	48	0.266548	0.291855	0	0	0	0.22366	0.457942	0	0.139601	0.170401	-0.148449	0.958963	1
TCONS_00215106	XLOC_172140	XLOC_172140	5	67917838	67975722	+	4	6867	155	0.038216	0.024414	0.055034	0.06102	0.124424	0.346176	0.360265	0.298205	0.044671	0.282268	-2.4555	0.0774067	0.624265
TCONS_00100533	XLOC_081106	XLOC_081106	14	45912682	45925023	-	2	473	98	0	0.161334	0	0	0.134966	0	0.601229	0.019495	0.0403335	0.188922	-1.99049	0.502259	1
TCONS_00100532	XLOC_081109	XLOC_081109	14	45843789	45846285	-	2	2407	120	0.410209	0.236005	0.384738	0.272669	0.437487	0.254867	0.786	0.573137	0.325905	0.512873	-0.459124	0.752775	1
TCONS_00251010	XLOC_199637	XLOC_199637	7	18008931	18327749	+	6	557	67	0.095154	0.15086	0.222921	0.073742	0	0.043902	0.306376	0	0.135669	0.0875695	0.841572	0.663847	1
TCONS_00205529	XLOC_164937	XLOC_164937	4	72958112	73006520	-	2	220	59	0	0	0	0	0	0.262084	0	0	0	0.065521	-10.7704	0.0208256	0.296988
TCONS_00191218	XLOC_153162	XLOC_153162	3	124379955	124450042	-	2	203	67	0	0	0	0	0	0	0.533053	0	0	0.133263	-12.1815	0.00988189	0.192239
TCONS_00000514	XLOC_000394	XLOC_000394	1	8348143	8349325	+	2	337	93	0	0.302019	0	0.110408	0.092499	0.042773	0.306765	0.087225	0.103107	0.132316	-0.129748	0.970181	1
TCONS_00304959	XLOC_243474	XLOC_243474	AEMK02000451.1	154989	161819	-	2	424	141	0	0	0	0	0.028325	0.389484	0.549468	0.206837	0	0.293529	-10.0089	0.00031634	0.0239356
TCONS_00304958	XLOC_243464	XLOC_243464	AEMK02000451.1	152596	157017	-	2	1220	232	0	0	0	0	0.056088	0.334464	0.534867	0.279341	0	0.30119	-9.41285	0.000508396	0.0322164
TCONS_00281355	XLOC_223997	XLOC_223997	8	111258899	111264497	-	3	1033	85	0.889663	0	3.52775	0.304965	0.038564	1.81217	0.542689	0	1.18059	0.598356	1.07605	0.625572	1
TCONS_00281354	XLOC_223997	XLOC_223997	8	111258899	111264160	-	3	1026	80	0	0.291173	0	0.482574	0.834047	0.118171	0.831748	1.75895	0.193437	0.885729	-1.89112	0.367736	1
TCONS_00281356	XLOC_223997	XLOC_223997	8	111263286	111264160	-	2	527	60	0	0.307283	0	0.08848	0.901928	0	0.013092	0.027844	0.0989407	0.235716	-1.07766	0.674844	1
TCONS_00304953	XLOC_243473	XLOC_243473	AEMK02000451.1	149026	159110	-	3	552	134	0	0	0	0	0.061293	0.3889	0.368059	0.085641	0	0.225973	-10.2213	0.000194957	0.0180353
TCONS_00304952	XLOC_243472	XLOC_243472	AEMK02000451.1	142763	149454	-	3	415	138	0	0	0	0	0.279563	0	0.345652	0.112255	0	0.184367	-9.31394	0.00379865	0.112155
TCONS_00304951	XLOC_243472	XLOC_243472	AEMK02000451.1	142763	146520	-	2	591	174	0	0	0	0	0.620514	1.25991	1.20561	0.497934	0	0.895993	-10.7811	4.95164e-05	0.00711114
TCONS_00304957	XLOC_243464	XLOC_243464	AEMK02000451.1	152596	156321	-	2	524	174	0	0	0	0	0.031796	0.928677	0.408527	0.07589	0	0.361223	-9.48924	0.000972426	0.0480011
TCONS_00304956	XLOC_243473	XLOC_243473	AEMK02000451.1	152372	159076	-	2	303	86	0	0	0	0	0	0.813746	0.027705	0.576916	0	0.354592	-10.2662	0.00232701	0.0824949
TCONS_00304955	XLOC_243474	XLOC_243474	AEMK02000451.1	151472	161819	-	4	755	195	0	0	0	0	0.113612	0.216328	0.718251	0.172846	0	0.305259	-10.6511	8.57623e-05	0.0104012
TCONS_00304954	XLOC_243473	XLOC_243473	AEMK02000451.1	149026	159110	-	3	552	134	0	0	0	0	0.051912	0.155428	0.497975	0.326012	0	0.257832	-10.3489	0.000148055	0.0151324
TCONS_00160845	XLOC_130050	XLOC_130050	2	141591893	141592575	+	2	271	90	0	0	0	0	0.295445	0	0	0	0	0.0738613	-4.88245	0.22567	1
TCONS_00310605	XLOC_247944	XLOC_247944	X	18090606	18101658	+	4	346	51	0.028119	0.024452	0.155718	0	0	0.249964	0	0.13337	0.0520723	0.0958335	-0.721756	0.773789	1
TCONS_00061234	XLOC_049684	XLOC_049684	12	48491925	48498924	-	2	6663	144	1.42714	1.17991	1.53165	1.19142	1.8045	1.53175	1.46608	1.70768	1.33253	1.6275	-0.117607	0.927034	1
TCONS_00041263	XLOC_034353	XLOC_034353	10	50539176	50539668	-	2	317	105	0.223776	0.091043	0	0.127972	0	0	0	0.285348	0.110698	0.071337	0.892702	0.742096	1
TCONS_00117598	XLOC_095059	XLOC_095059	15	29683247	29704241	-	2	2852	134	0.564059	0.607146	0.736754	0.440895	0.377046	0.719416	0.628881	0.835955	0.587214	0.640324	0.0624329	0.960786	1
TCONS_00041260	XLOC_034353	XLOC_034353	10	50537306	50539854	-	2	339	113	0.073452	0	0	0.012785	0.013436	0.070775	0.503397	0	0.0215592	0.146902	-2.51926	0.305074	1
TCONS_00260156	XLOC_206263	XLOC_206263	7	29682311	29685293	-	2	373	99	0	0	0	0	0	0.343241	0	0	0	0.0858103	-7.16684	0.105325	0.730822
TCONS_00321121	XLOC_256962	XLOC_256962	X	75569310	75586492	-	2	216	54	0.073066	0	0	0	0.29654	0.241578	0.079325	0	0.0182665	0.154361	-3.08015	0.287283	1
TCONS_00055260	XLOC_045825	XLOC_045825	12	33212545	33214698	+	2	399	126	0	0	0	0	0	0	0.420875	0	0	0.105219	-6.84015	0.119218	0.774739
TCONS_00119963	XLOC_097015	XLOC_097015	15	72516625	72518404	-	3	500	66	0	0.256949	0.108849	0.759972	0.208345	0.229865	0.170882	0	0.281442	0.152273	1.0534	0.61249	1
TCONS_00205944	XLOC_165319	XLOC_165319	4	79523687	79593957	-	4	681	153	0	0.078522	0.180017	0.320328	0.052615	0.187903	0.124282	0.460762	0.144717	0.206391	-0.22618	0.893242	1
TCONS_00265654	XLOC_210614	XLOC_210614	7	110454290	110463379	-	3	292	97	0.317201	0	0	0	0	0.157707	0.172885	0.221319	0.0793003	0.137978	-0.706992	0.805291	1
TCONS_00213050	XLOC_170486	XLOC_170486	5	40285360	40353633	+	2	213	50	0	0	0	0	0	0	0	0.414763	0	0.103691	-11.7029	0.0125718	0.221372
TCONS_00123202	XLOC_099730	XLOC_099730	15	115426558	115428184	-	3	255	84	0.055182	0	0	0	0	0.274725	0	0	0.0137955	0.0686812	-2.22058	0.55681	1
TCONS_00245196	XLOC_194733	XLOC_194733	6	104629707	104644081	-	3	236	46	0	0	0.354458	0	0	0	0.096731	0.21741	0.0886145	0.0785353	0.450799	0.895823	1
TCONS_00245198	XLOC_194733	XLOC_194733	6	104634783	104644081	-	3	225	46	0.267119	0.265598	0.287941	0.327333	0	0	0.084064	0.194532	0.286998	0.069649	2.32763	0.254418	1
TCONS_00159914	XLOC_129327	XLOC_129327	2	127217189	127229840	+	2	490	59	0	0	0	0	0.195426	0.292018	0	0.092301	0	0.144936	-9.95072	0.00212934	0.0782726
TCONS_00034632	XLOC_029018	XLOC_029018	10	12793220	12794818	+	2	268	75	0	0	0	0	0	0.231535	0.386175	0	0	0.154427	-7.01864	0.046966	0.479062
TCONS_00014020	XLOC_011943	XLOC_011943	1	225919999	225929315	+	2	322	63	0	0.079691	0.583374	0.156886	0	0.25606	0.15035	0	0.204988	0.101602	1.16343	0.636135	1
TCONS_00322470	XLOC_258130	XLOC_258130	X	102411033	102625267	-	2	242	48	0.361475	0	0	0	0.29997	0.031371	0.098648	0.314913	0.0903687	0.186225	-0.967022	0.683976	1
TCONS_00125847	XLOC_101976	XLOC_101976	16	23255125	23256890	+	2	1171	107	0.116976	0.013617	0.369795	0.218267	0.027349	0.028582	0	0.077246	0.179664	0.0332942	2.42177	0.172015	0.912737
TCONS_00171371	XLOC_137919	XLOC_137919	2	130957200	130969054	-	2	8010	97	0.191072	0.183883	0.302158	0.202559	0.101348	0.23832	0.399746	0.080951	0.219918	0.205091	0.278287	0.846734	1
TCONS_00194799	XLOC_156109	XLOC_156109	4	42790948	42803518	+	3	10947	169	0.100836	0.078405	0.128216	0.05033	0.121799	0.076812	0.380413	0.116258	0.0894468	0.17382	-0.762181	0.603263	1
TCONS_00194797	XLOC_156109	XLOC_156109	4	42782025	42803518	+	3	9792	169	0.266059	0.175815	0.092835	0.124822	0.058349	0.046782	0	0	0.164883	0.0262828	2.70459	0.188738	0.950448
TCONS_00194794	XLOC_156109	XLOC_156109	4	42778099	42803518	+	3	9249	169	0.062325	0.152352	0.057272	0.095285	0.070966	0	0	0	0.0918085	0.0177415	2.46782	0.307079	1
TCONS_00194795	XLOC_156109	XLOC_156109	4	42778099	42826143	+	3	3001	171	0.389674	0.237458	0.195784	0.044563	0.114424	0.042281	0.143465	0	0.21687	0.0750425	1.64169	0.340761	1
TCONS_00194793	XLOC_156109	XLOC_156109	4	42778099	42803518	+	3	9492	169	0.240367	0.225093	0.130767	0.090438	0.023216	0.10874	0.125116	0.223289	0.171666	0.12009	0.718634	0.616936	1
TCONS_00062298	XLOC_050280	XLOC_050280	12	61231989	61233327	-	3	635	114	0	0.388875	0	0.001085	0.475771	0.523619	0	0.300122	0.09749	0.324878	-1.5194	0.539899	1
TCONS_00062297	XLOC_050280	XLOC_050280	12	61231989	61233294	-	3	682	147	0.232553	0.27568	0.196985	0.321491	0.014431	0.109481	0.226785	0.361027	0.256677	0.177931	0.724678	0.634771	1
TCONS_00052286	XLOC_043915	XLOC_043915	11	76352222	76356187	-	2	2336	221	0.703613	0.765431	0.18658	0.234751	0.038309	0.32585	0.14074	0.80112	0.472594	0.326505	0.741315	0.632379	1
TCONS_00183624	XLOC_147243	XLOC_147243	3	17519466	17521472	-	3	636	140	0.185459	0.009653	0.467541	0.217888	0.145251	0.103137	0.005216	0.000474	0.220135	0.0635195	1.78608	0.321108	1
TCONS_00183622	XLOC_147243	XLOC_147243	3	17519466	17521439	-	3	589	140	0.235233	0.352023	0.308945	0.201901	0.153557	0.066128	0.209586	0.119766	0.274525	0.137259	1.17628	0.423463	1
TCONS_00183623	XLOC_147243	XLOC_147243	3	17519466	17521439	-	2	1664	226	0.580766	0.275364	0.360342	0.16566	0.116854	0.204559	0.238309	0.269143	0.345533	0.207216	0.890733	0.544954	1
TCONS_00005821	XLOC_005009	XLOC_005009	1	92850511	92858273	+	2	444	76	0	0	0	0	0.097807	0.288941	0	0	0	0.096687	-8.69945	0.0225055	0.309776
TCONS_00317800	XLOC_254100	XLOC_254100	X	14676616	14700825	-	4	345	114	0	0	0.153568	0	0.185659	0	0	0	0.038392	0.0464147	-0.190324	0.962782	1
TCONS_00151757	XLOC_123002	XLOC_123002	2	13400915	13401965	+	2	208	41	0	0	0	0	0	0.27397	0	0.095969	0	0.0924848	-5.73133	0.0870037	0.662242
TCONS_00281186	XLOC_223854	XLOC_223854	8	108857307	108862636	-	2	302	69	0	0	0	0	0	0	0.341556	0.112154	0	0.113428	-8.22496	0.0268427	0.343547
TCONS_00047685	XLOC_039884	XLOC_039884	11	1918485	1964595	-	3	284	94	0.130092	0	0	0	0	0	0	0.534733	0.032523	0.133683	-1.84657	0.643965	1
TCONS_00153660	XLOC_124512	XLOC_124512	2	48747764	48755074	+	2	681	136	0.033447	0	0.037821	0.028906	0.135366	0.470891	0	0.319375	0.0250435	0.231408	-3.01441	0.163129	0.892921
TCONS_00165026	XLOC_133051	XLOC_133051	2	48308803	48316330	-	3	204	67	0.454032	0.100038	0	0	0	0	0	0	0.138517	0	9.16508	0.018458	0.275944
TCONS_00231025	XLOC_184316	XLOC_184316	6	74921491	74930006	+	2	1613	115	0.267781	0.032031	0.192291	0.079088	0	0.23035	0.319746	0.524304	0.142798	0.2686	-0.714822	0.69106	1
TCONS_00068865	XLOC_055452	XLOC_055452	13	107010191	107016528	+	3	412	87	0	0.266309	0	0	0	0	0	0	0.0665773	0	7.97769	0.0804129	0.635309
TCONS_00048794	XLOC_040728	XLOC_040728	11	14986784	15271572	-	6	724	83	0.128787	0.164563	0.379368	0.209444	0.327708	0.111888	0.261563	0.058166	0.220541	0.189831	0.376656	0.729245	1
TCONS_00003057	XLOC_002527	XLOC_002527	1	52447275	52471929	+	3	5699	108	0.014343	0.190389	0.420419	0.063765	0.071507	0.464096	1.10094	0.492807	0.172229	0.532337	-1.40493	0.352899	1
TCONS_00256780	XLOC_203819	XLOC_203819	7	98413744	98440788	+	3	669	97	0.143291	0.179033	0.481314	0.28832	0.552122	0.362322	0.32825	0.202561	0.272989	0.361314	-0.242715	0.856245	1
TCONS_00078466	XLOC_063145	XLOC_063145	13	45966226	45968254	-	2	1255	145	0.094714	0.099625	0.106602	0.363225	0.203726	0.164169	0.082466	0.45632	0.166042	0.22667	-0.205261	0.895165	1
TCONS_00242521	XLOC_192889	XLOC_192889	6	64699754	64700502	-	2	659	129	0.04685	0.078138	0.13898	0.077432	0	0	0.311828	0.286262	0.08535	0.149523	-0.436392	0.849978	1
TCONS_00227996	XLOC_182360	XLOC_182360	6	46709390	46710744	+	2	915	145	0.133057	0.199784	0.446356	0.166613	0.089137	0.286927	0.22647	0.42099	0.236453	0.255881	0.101705	0.947867	1
TCONS_00227995	XLOC_182360	XLOC_182360	6	46709390	46710744	+	3	576	111	0	0.101718	0.212192	0.064125	0	0	0	0.090878	0.0945088	0.0227195	2.21489	0.385375	1
TCONS_00156426	XLOC_126284	XLOC_126284	2	79690847	79699271	+	2	6135	109	0.077709	0.104116	0.120191	0.04985	0.281956	0.303971	0.366612	0.257367	0.0879665	0.302476	-1.60471	0.270017	1
TCONS_00250559	XLOC_199199	XLOC_199199	7	16945378	17300273	+	5	707	105	0.139672	0.795374	0.002575	0.367301	0.03442	0.063255	0.124428	0.149079	0.32623	0.0927955	2.06597	0.111786	0.750419
TCONS_00250558	XLOC_199199	XLOC_199199	7	16945378	17170443	+	6	820	105	0.126392	0	0.975843	0.238038	0.159778	0.238582	0.020564	0.326964	0.335068	0.186472	1.03253	0.51839	1
TCONS_00294071	XLOC_234437	XLOC_234437	9	19117106	19123229	-	2	273	50	0.108569	0.110662	0.200024	0	0.227586	0.072337	0	0	0.104814	0.0749807	0.540754	0.825798	1
TCONS_00253094	XLOC_201005	XLOC_201005	7	47088008	47091611	+	2	424	73	0	0	0	0	0.255136	0.428245	0.427703	0.316174	0	0.356814	-9.38882	0.000347285	0.0256268
TCONS_00161874	XLOC_130752	XLOC_130752	2	1427177	1427848	-	3	257	66	0	0	0	0	0	0	0	0.518954	0	0.129739	-5.45007	0.183528	0.939129
TCONS_00274417	XLOC_217995	XLOC_217995	8	136614734	136615478	+	2	289	96	0.034075	0	0	0	0.387492	0	0	0	0.00851875	0.096873	-3.06206	0.404569	1
TCONS_00316734	XLOC_253261	XLOC_253261	X	122281874	122282468	+	2	294	97	0	0	0	0	0	0	0	0.307671	0	0.0769177	-4.59769	0.236213	1
TCONS_00179405	XLOC_143980	XLOC_143980	3	89804850	89805848	+	2	886	89	0.152159	0.003687	0.454952	0.167578	0.063426	0.130154	0.038937	0.053142	0.194594	0.0714147	1.46278	0.353651	1
TCONS_00126007	XLOC_102116	XLOC_102116	16	26668613	26670636	+	2	1053	112	0	0	0	0.006733	0.059925	0.020573	0.091476	0.644172	0.00168325	0.204037	-5.34616	0.0237253	0.320014
TCONS_00315186	XLOC_251902	XLOC_251902	X	97426272	97433692	+	2	370	123	0.166888	0.24413	0.549263	0	0.038662	0.349327	0.088437	0.116804	0.24007	0.148308	0.822264	0.653221	1
TCONS_00050969	XLOC_042739	XLOC_042739	11	48729678	48945270	-	3	279	67	0	0	0	0	0	0.413322	0.207732	0	0	0.155263	-14.1211	0.000324184	0.0243994
TCONS_00256524	XLOC_203625	XLOC_203625	7	95365311	95394451	+	2	1320	243	0.688666	0.663363	0.378114	0.714452	0.169222	0	0.50885	0.159591	0.611149	0.209416	1.7623	0.286543	1
TCONS_00092454	XLOC_074826	XLOC_074826	14	51343075	51352020	+	3	1550	136	0.079675	0.033332	0.123305	0.013479	0	0.070949	0.266069	0.143383	0.0624478	0.1201	-0.728812	0.69233	1
TCONS_00205084	XLOC_164543	XLOC_164543	4	67819813	67844371	-	2	967	80	0.127711	0.055833	0.144746	0.056815	0	0.045136	0.622183	0.193528	0.0962762	0.215212	-0.936505	0.603338	1
TCONS_00291062	XLOC_232028	XLOC_232028	9	120027865	120029645	+	2	1584	100	0.175162	0.190374	0.20397	0.120697	0.135255	0.23277	0.336199	0.156723	0.172551	0.215237	-0.139686	0.931588	1
TCONS_00291061	XLOC_232027	XLOC_232027	9	119988176	119989729	+	2	1476	98	0.166155	0.104719	0.127291	0.293513	0.404306	0.328072	0.237936	0.365048	0.17292	0.33384	-0.757797	0.604568	1
TCONS_00071552	XLOC_057651	XLOC_057651	13	144855905	144992770	+	3	772	58	0.112696	0.135552	0.123749	0.160182	0.589905	0.058849	0.208269	0.28257	0.133045	0.284898	-0.922024	0.447371	1
TCONS_00047875	XLOC_040038	XLOC_040038	11	4717988	4731695	-	3	476	77	0	0	0	0.293909	0.215078	0.694283	0.43896	0.132372	0.0734772	0.370173	-2.08864	0.393558	1
TCONS_00175211	XLOC_140806	XLOC_140806	3	28563413	28567493	+	4	513	171	0	0.535977	0	0.447585	0.300077	0.147892	0.119991	0.109095	0.245891	0.169264	0.733707	0.730923	1
TCONS_00071557	XLOC_057651	XLOC_057651	13	144902165	145314685	+	4	16459	152	0.652975	0.315488	0.818056	0.233166	0.366006	0.578318	0.762063	0.830951	0.504921	0.634335	-0.153463	0.866513	1
TCONS_00071554	XLOC_057651	XLOC_057651	13	144855914	145066050	+	4	1296	71	0.147377	0.06086	0.561817	0.265021	0.115671	0.110375	0.543948	0.377522	0.258769	0.286879	0.0855183	0.940294	1
TCONS_00071558	XLOC_057651	XLOC_057651	13	144903345	144937604	+	2	3092	113	0.414947	0.418289	0.724105	0.29428	0.52297	0.367063	0.806537	0.741273	0.462905	0.609461	-0.203626	0.868141	1
TCONS_00012181	XLOC_010327	XLOC_010327	1	195903791	195913648	+	3	293	97	0	0	0	0	0	0	0	0.395163	0	0.0987907	-8.84702	0.0563984	0.529074
TCONS_00283445	XLOC_225828	XLOC_225828	9	721827	731354	+	2	2282	173	0.176096	0.164897	0.151167	0.141098	0.237448	0.129954	0.12528	0.306624	0.158314	0.199826	-0.149043	0.917727	1
TCONS_00260367	XLOC_206399	XLOC_206399	7	31899275	31925351	-	2	236	78	0	0	0.451969	0	0	0	0.233434	0	0.112992	0.0583585	1.17846	0.768382	1
TCONS_00304191	XLOC_242803	XLOC_242803	AEMK02000407.1	18955	21665	+	2	557	185	0	0	0	0	0.323302	1.74861	0.361706	0.211403	0	0.661256	-9.91488	0.000346948	0.0256268
TCONS_00045656	XLOC_038079	XLOC_038079	11	52239803	52261313	+	4	579	104	0	0	0.019286	0.284368	0.149763	0.074749	0	0	0.0759135	0.056128	0.609776	0.835519	1
TCONS_00193656	XLOC_155131	XLOC_155131	4	23816192	23901771	+	3	908	101	0	0.02048	0	0	0.244077	0.074647	0.170719	0.121454	0.00512	0.152724	-4.69785	0.0535783	0.515203
TCONS_00121697	XLOC_098457	XLOC_098457	15	94178008	94180848	-	2	235	59	0	0	0	0	0	0.245355	0	0	0	0.0613387	-6.61645	0.126366	0.799067
TCONS_00301924	XLOC_240867	XLOC_240867	AEMK02000193.1	21527	22932	+	2	233	77	0	0	0	0	0	0	0.502916	0	0	0.125729	-6.4732	0.134295	0.819558
TCONS_00303692	XLOC_242336	XLOC_242336	AEMK02000361.1	1384477	1394342	-	2	205	51	0	0	0	0	0	0	0.336569	0	0	0.0841423	-8.69614	0.0615283	0.554646
TCONS_00296566	XLOC_236420	XLOC_236420	9	52841160	52842815	-	2	791	199	0	0	0	0	0	0.174843	0.722064	0.246789	0	0.285924	-7.92092	0.00902908	0.181207
TCONS_00296567	XLOC_236420	XLOC_236420	9	52841160	52842815	-	2	791	199	0	0.014152	0	0	0	0.116478	0.716857	0	0.003538	0.208334	-5.1815	0.11504	0.760895
TCONS_00296560	XLOC_236415	XLOC_236415	9	52757830	52759218	-	2	831	90	0.185641	0.27418	0.147941	0.062873	0.057809	0.317665	0.182513	0.354761	0.167659	0.228187	-0.255734	0.863815	1
TCONS_00182724	XLOC_146651	XLOC_146651	3	5461716	5463473	-	2	1499	154	0.012341	0.059819	0.054643	0.105414	0.843222	0.731818	0.432666	0.302061	0.0580543	0.577442	-2.99708	0.0635759	0.563852
TCONS_00185112	XLOC_148339	XLOC_148339	3	38923287	38927970	-	2	1588	103	0.509061	0.523756	0.180867	0.336543	0.246449	0.331318	0.215666	0.395887	0.387557	0.29733	0.554887	0.698634	1
TCONS_00182721	XLOC_146648	XLOC_146648	3	5438422	5439568	-	2	606	129	0	0	0	0	0.018302	0	0.334736	0	0	0.0882595	-5.77127	0.0982408	0.706428
TCONS_00301699	XLOC_240679	XLOC_240679	AEMK02000172.1	18218	20284	-	2	399	79	0	0	0	0	0.066427	0	0	0.272423	0	0.0847125	-6.46475	0.063245	0.562462
TCONS_00062336	XLOC_050306	XLOC_050306	12	61584951	61588510	-	2	360	120	0	0	0	0	0	0.138718	0.114675	0.590453	0	0.210961	-8.5325	0.00683892	0.154088
TCONS_00062337	XLOC_050306	XLOC_050306	12	61584951	61591654	-	3	302	100	0	0	0	0	0	0.736543	0.491201	0.069577	0	0.32433	-10.1613	0.00214997	0.0785268
TCONS_00062334	XLOC_050305	XLOC_050305	12	61584013	61593975	-	3	373	124	0	0	0	0	0.183467	0.078724	0.691855	0.054538	0	0.252146	-10.3288	0.000219948	0.0194255
TCONS_00062338	XLOC_050307	XLOC_050307	12	61585874	61589358	-	2	285	94	0	0	0	0	0.358469	0.105201	0.029858	0.078989	0	0.143129	-8.09128	0.00204672	0.0766875
TCONS_00223073	XLOC_178416	XLOC_178416	5	78180489	78186527	-	2	1310	192	0.333676	0.510539	0.382594	0.421939	0.419873	0.438021	0.92224	0.546582	0.412187	0.581679	-0.293168	0.83413	1
TCONS_00131274	XLOC_106719	XLOC_106719	16	31989870	31995294	-	2	497	86	0	0.012069	0	0.130165	0.048803	0.116013	0.025487	0.493024	0.0355585	0.170832	-1.89349	0.388788	1
TCONS_00225920	XLOC_180840	XLOC_180840	6	12414435	12415891	+	2	969	97	0.127129	0.184836	0.193854	0.143413	0.073662	0.297217	0.045059	0.046467	0.162308	0.115601	0.571765	0.706091	1
TCONS_00092006	XLOC_074595	XLOC_074595	14	47247396	47248305	+	2	581	165	0.05314	0	0.134558	0	0.210017	0.197818	0.148444	0.104657	0.0469245	0.165234	-1.60845	0.382148	1
TCONS_00019160	XLOC_016061	XLOC_016061	1	29374140	29379989	-	3	4213	126	0.428145	0.131381	0.133395	0.042372	0	0.013686	0.048422	0.007157	0.183823	0.0173162	3.47881	0.0689277	0.58704
TCONS_00216830	XLOC_173497	XLOC_173497	5	89882331	90088352	+	4	570	92	0	0	0	0.044993	0	0	0.564313	0	0.0112482	0.141078	-3.31877	0.408164	1
TCONS_00170657	XLOC_137234	XLOC_137234	2	119634303	119659222	-	2	591	54	0	0	0.061041	0	0	0.054634	0.461481	0.05087	0.0152602	0.141746	-2.98727	0.307193	1
TCONS_00170656	XLOC_137234	XLOC_137234	2	119633286	119652647	-	3	1243	115	0.024838	0.013824	0	0.008998	0.22255	0.088289	0.194279	0.072367	0.011915	0.144371	-3.43582	0.0589743	0.541711
TCONS_00062743	XLOC_050650	XLOC_050650	13	10133730	10146493	+	2	2236	140	0.572167	0.437591	0.900028	0.570752	0.435916	0.392317	1.0331	0.993665	0.620135	0.713751	0.0102462	0.994178	1
TCONS_00062742	XLOC_050649	XLOC_050649	13	10133397	10144459	+	2	536	85	0.318918	0.411426	0.387475	0.407903	1.23026	0.445068	0.673943	0.798608	0.381431	0.786971	-0.864909	0.522736	1
TCONS_00062740	XLOC_050647	XLOC_050647	13	10062917	10086080	+	2	6028	103	0.477891	0.45739	0.839383	0.399804	0.905888	0.72199	1.43743	1.14188	0.543617	1.0518	-0.761966	0.53494	1
TCONS_00062744	XLOC_050651	XLOC_050651	13	10173297	10187485	+	2	14169	195	0.299118	0.300871	0.510047	0.328496	0.686807	0.478669	1.05537	0.670804	0.359633	0.722912	-0.816195	0.539781	1
TCONS_00163884	XLOC_132057	XLOC_132057	2	25246131	25264486	-	5	3392	125	0	0.198153	0	0	0.782315	0	0.38337	0.373565	0.0495382	0.384813	-2.75552	0.338532	1
TCONS_00163885	XLOC_132057	XLOC_132057	2	25246131	25271644	-	7	6228	134	0.523678	0.288749	0.467222	0.355861	0.505325	0.682558	0.607823	0.465571	0.408878	0.565319	-0.311429	0.805867	1
TCONS_00011369	XLOC_009624	XLOC_009624	1	184417284	184425693	+	2	8080	132	0.284923	0.199072	0.366159	0.166924	0.188762	0.372104	0.2051	0.227324	0.254269	0.248323	0.185756	0.896417	1
TCONS_00205509	XLOC_164922	XLOC_164922	4	72776873	72780290	-	3	486	86	0.20911	0.135378	0.119442	0.326263	0	0	0.489603	0	0.197548	0.122401	0.945026	0.700551	1
TCONS_00202040	XLOC_161832	XLOC_161832	4	16535654	16546832	-	2	11108	196	1.12317	0.866314	1.59902	1.13251	0.586001	0.742427	1.07412	0.879556	1.18026	0.820527	0.713388	0.578127	1
TCONS_00191272	XLOC_153214	XLOC_153214	3	124818036	124819000	-	2	403	80	0	0	0	0	0	0.278515	0	0	0	0.0696288	-5.27331	0.191059	0.954572
TCONS_00064965	XLOC_052181	XLOC_052181	13	43383954	43384857	+	2	880	116	0.10402	0.209009	0.507282	0.213678	0.452893	0.267957	0.277175	0.562147	0.258497	0.390043	-0.360774	0.803116	1
TCONS_00302319	XLOC_241165	XLOC_241165	AEMK02000235.1	67925	71992	-	2	693	118	0	0	0	0	0.356618	0.537895	0.19564	0.130527	0	0.30517	-9.38152	0.000462062	0.0303554
TCONS_00064966	XLOC_052182	XLOC_052182	13	43398744	43399348	+	2	304	81	0.274319	0.073011	0.356559	0.078378	0	0.470687	0.076905	0.260632	0.195567	0.202056	0.0926072	0.979698	1
TCONS_00064963	XLOC_052180	XLOC_052180	13	43166393	43169872	+	2	2861	79	0.250792	0.320809	0.318777	0.212987	0.342875	0.276057	0.412147	0.353368	0.275841	0.346112	-0.141331	0.923712	1
TCONS_00064962	XLOC_052179	XLOC_052179	13	43146192	43225710	+	2	1266	71	0.306953	0.174809	0.254811	0.249534	0.243353	0.269454	0.336308	0.400242	0.246527	0.312339	-0.154929	0.895929	1
TCONS_00078138	XLOC_062978	XLOC_062978	13	42591301	42604485	-	2	12980	198	0.110792	0.126911	0.17318	0.194283	0.094496	0.226662	0.427087	0.362882	0.151291	0.277782	-0.648018	0.649161	1
TCONS_00210220	XLOC_168293	XLOC_168293	5	7110530	7120623	+	4	744	182	0	0	0	0	0.163103	0.458324	0.068506	0.260037	0	0.237492	-10.3015	0.000144795	0.0149804
TCONS_00170909	XLOC_137501	XLOC_137501	2	122680941	122746091	-	3	215	65	0.34895	0	0	0	0	0	0	0	0.0872375	0	11.5762	0.0143618	0.237744
TCONS_00274625	XLOC_218156	XLOC_218156	8	356960	366149	-	3	1082	156	1.05273	0.506307	0.362445	0.283042	0.0886	0.358011	0.12626	0.417628	0.55113	0.247625	1.30666	0.368167	1
TCONS_00221352	XLOC_177104	XLOC_177104	5	50990542	51040296	-	5	436	71	0	0.014417	0.559461	0	0	0	0.028892	0.055711	0.143469	0.0211507	3.03291	0.317743	1
TCONS_00221351	XLOC_177106	XLOC_177106	5	50984574	51034271	-	2	271	60	0	0.741298	0	0.471488	0	0	0	0	0.303196	0	13.1558	0.000818748	0.0432359
TCONS_00220401	XLOC_176328	XLOC_176328	5	34335545	34363140	-	2	488	73	0.177097	0.118576	0.274711	0.076681	0.328138	0.14769	0.243656	0.257855	0.161766	0.244335	-0.432797	0.752437	1
TCONS_00255863	XLOC_203110	XLOC_203110	7	85174955	85179174	+	3	912	102	0.135526	0.225941	0.213856	0	0	0.103078	0	0.139738	0.143831	0.060704	1.40876	0.555412	1
TCONS_00246771	XLOC_196082	XLOC_196082	6	135079037	135131037	-	2	514	69	0.329965	0.505324	0.265596	0.127066	2.59579	0.392429	0.913055	1.11241	0.306988	1.25342	-1.88153	0.114643	0.759735
TCONS_00284878	XLOC_226992	XLOC_226992	9	26009794	26012429	+	2	220	61	3.21958	0	1.59466	2.67089	0.28484	0.22845	0.519566	0.185022	1.87129	0.30447	2.77121	0.136516	0.825757
TCONS_00045796	XLOC_038241	XLOC_038241	11	52550755	52588369	+	3	664	81	0	0	0	0	0	0	0	0.396077	0	0.0990193	-10.7774	0.020759	0.296194
TCONS_00045795	XLOC_038241	XLOC_038241	11	52550755	52579984	+	4	2442	91	0.098278	0.09443	0.136106	0.010448	0.058923	0.082009	0.127494	0.619386	0.0848155	0.221953	-1.15055	0.450143	1
TCONS_00109700	XLOC_088405	XLOC_088405	15	48939089	48962746	+	2	2561	137	0.162512	0.430136	0.217307	0.213827	0.127	0.173968	0.108113	0.235159	0.255945	0.16106	0.866235	0.530065	1
TCONS_00311875	XLOC_249056	XLOC_249056	X	41889415	41895107	+	2	230	49	0	0	0	0	0.062055	0.248182	0	0	0	0.0775592	-7.95287	0.0313262	0.375521
TCONS_00057079	XLOC_046962	XLOC_046962	12	59173286	59182404	+	3	2476	141	0	0	0	0	0	0	0	0.201017	0	0.0502543	-7.76496	0.0830418	0.645919
TCONS_00057078	XLOC_046962	XLOC_046962	12	59173286	59182404	+	3	3004	141	0.038368	0.184646	0.203571	0.094643	0.317835	0.469994	0.175544	0.257101	0.130307	0.305119	-1.05603	0.472013	1
TCONS_00057077	XLOC_046962	XLOC_046962	12	59173286	59178394	+	2	5077	141	0.139677	0	0.081361	0.426097	0.713201	0.541262	0.345924	0.484872	0.161784	0.521315	-1.48076	0.401818	1
TCONS_00000439	XLOC_000331	XLOC_000331	1	7651804	7664390	+	2	11012	156	0	0	0	0.114959	0.278438	0.258313	0	0	0.0287398	0.134188	-2.02914	0.550285	1
TCONS_00035632	XLOC_029780	XLOC_029780	10	31026183	31027088	+	2	231	77	0.191571	0	0.235604	0.098174	0	0.153922	0.217046	0	0.131337	0.092742	0.621415	0.798144	1
TCONS_00302598	XLOC_241400	XLOC_241400	AEMK02000260.1	50343	51916	-	2	399	98	0	0	0	0	0	0.283495	0.444703	0	0	0.18205	-7.23165	0.0425473	0.451431
TCONS_00154608	XLOC_125215	XLOC_125215	2	60454093	60454550	+	2	306	70	0	0	0	0	0.132571	0.271641	0.563698	0	0	0.241978	-5.89968	0.0375875	0.419806
TCONS_00059545	XLOC_048562	XLOC_048562	12	24834218	24839690	-	3	3083	343	0	0.006214	0.024651	0.102361	0.041483	0.018702	0.161887	0.166519	0.0333065	0.0971478	-1.23903	0.500814	1
TCONS_00059544	XLOC_048562	XLOC_048562	12	24834218	24838747	-	3	2707	343	0.201335	0	0	0.000408	0	0.050356	0	0	0.0504358	0.012589	1.9595	0.575763	1
TCONS_00059543	XLOC_048562	XLOC_048562	12	24834218	24837871	-	2	2977	343	0.030808	0.156367	0.187188	0.019109	0	0.024227	0.022236	0	0.098368	0.0116157	3.08593	0.119897	0.776565
TCONS_00184897	XLOC_148195	XLOC_148195	3	36897207	37209725	-	3	348	115	0.088423	0.132627	0.235373	0.062318	0	0	0	0	0.129685	0	14.5262	2.70052e-09	4.41622e-06
TCONS_00291477	XLOC_232342	XLOC_232342	9	125983370	125984176	+	2	385	75	0.135947	0	0.276106	0.195496	0.056758	0	0	0	0.151887	0.0141895	3.36939	0.164038	0.894473
TCONS_00186583	XLOC_149284	XLOC_149284	3	55173163	55174531	-	3	408	93	0.073344	0.195971	0.337343	0.073312	0.182841	0.145196	0.131996	0.137893	0.169992	0.149481	0.332273	0.829271	1
TCONS_00260282	XLOC_206350	XLOC_206350	7	31096213	31096985	-	2	438	57	0.279462	0.100946	0.315997	0.057474	0	0.407684	0	0.291523	0.18847	0.174802	0.287359	0.891762	1
TCONS_00203878	XLOC_163479	XLOC_163479	4	46462218	46469036	-	2	255	64	0	0	0	0	0.464408	0.037724	0.128647	0	0	0.157695	-9.18365	0.00537436	0.134545
TCONS_00203877	XLOC_163479	XLOC_163479	4	46461741	46469029	-	3	726	95	0	0	0	0	0.162311	0.897438	0.605859	0.519818	0	0.546357	-11.0079	3.9713e-05	0.00640824
TCONS_00203875	XLOC_163477	XLOC_163477	4	46447202	46451222	-	2	1772	253	0	0	0	0	0.326906	0.679731	0.694715	0.195502	0	0.474214	-9.96781	0.000201816	0.0184011
TCONS_00240028	XLOC_191453	XLOC_191453	6	43573493	43577860	-	2	1023	144	0.111876	0.097274	0.160314	0.057083	0	0.048941	0	0.103158	0.106637	0.0380248	1.70057	0.385589	1
TCONS_00001728	XLOC_001410	XLOC_001410	1	30776368	30802160	+	3	6485	149	5.35037	0	0	2.04567	0	0	0	0	1.84901	0	14.708	0.00017133	0.0167312
TCONS_00001726	XLOC_001410	XLOC_001410	1	30776368	30790247	+	2	9767	157	2.24501	3.00397	6.72805	2.29254	3.01244	1.79806	3.33799	4.78316	3.56739	3.23291	0.345949	0.750055	1
TCONS_00278990	XLOC_221883	XLOC_221883	8	76151745	76168031	-	2	8971	198	0.14247	0.135308	0.31323	0.023697	0.353335	0.176908	0.465226	0.376378	0.153676	0.342962	-0.981841	0.500117	1
TCONS_00153021	XLOC_124005	XLOC_124005	2	36310039	36319687	+	3	419	68	0	0	0	0.02342	0	0.057796	0	0.251864	0.005855	0.077415	-3.31128	0.329769	1
TCONS_00039371	XLOC_032842	XLOC_032842	10	19325082	19352718	-	4	840	108	0.095248	0.048698	0.020708	0.298622	0.18294	0.239196	0	0.066926	0.115819	0.122265	0.0802578	0.965264	1
TCONS_00312372	XLOC_249456	XLOC_249456	X	49186230	49199299	+	3	462	153	0.049603	0.108514	0.365875	0	0	0	0	0.046695	0.130998	0.0116738	3.75125	0.196299	0.96447
TCONS_00312374	XLOC_249458	XLOC_249458	X	49198780	49205344	+	2	288	96	0	0.26909	0.100302	0.247313	0.103789	0.005139	0	0.01433	0.154176	0.0308145	2.43517	0.273672	1
TCONS_00312375	XLOC_249459	XLOC_249459	X	49200972	49230907	+	3	594	70	0	0.13128	1.17217	0.518209	1.00176	0.343168	0.317493	0.279183	0.455415	0.485402	0.0747515	0.964724	1
TCONS_00073549	XLOC_059430	XLOC_059430	13	181053083	181053692	+	2	514	64	0.137903	0.071855	0.123565	0.132533	0.311124	0	0.067117	0.23699	0.116464	0.153808	-0.135177	0.970087	1
TCONS_00271672	XLOC_215662	XLOC_215662	8	90189655	90190641	+	2	365	53	0	0	0	0	0	0	0.330806	0	0	0.0827015	-5.38088	0.19101	0.954572
TCONS_00037454	XLOC_031318	XLOC_031318	10	56790342	56792257	+	2	278	73	0	0	0	0	0.341767	0	0	0	0	0.0854417	-6.50954	0.134375	0.819558
TCONS_00037983	XLOC_031755	XLOC_031755	10	66281977	66290245	+	2	401	87	0.065386	0.064421	0	0	0	0	0	0.479219	0.0324518	0.119805	-1.58288	0.645797	1
TCONS_00037450	XLOC_031314	XLOC_031314	10	56766153	56775280	+	2	6817	149	0	0	0.19505	0	0.164707	0.138543	0.368341	1.053	0.0487625	0.431147	-2.88835	0.240345	1
TCONS_00019082	XLOC_015991	XLOC_015991	1	27934483	27941325	-	2	1323	148	0.919691	0.267829	1.18073	0.295186	1.15751	0.684012	0.253631	0.362747	0.66586	0.614476	0.218375	0.879667	1
TCONS_00139071	XLOC_113319	XLOC_113319	17	62417698	62419015	+	2	274	91	0.167517	0.137963	0.295619	0.371844	0.058442	0	0	0.055021	0.243236	0.0283657	3.23008	0.0884818	0.667756
TCONS_00227019	XLOC_181647	XLOC_181647	6	30562912	30568098	+	3	527	67	0.607915	0.245091	0.15439	0	0.152738	0.109409	0.130923	0.056143	0.251849	0.112303	1.23404	0.496285	1
TCONS_00137921	XLOC_112432	XLOC_112432	17	44420851	44459395	+	2	300	49	0	0	0	0	0	0	0	0.301517	0	0.0753792	-10.4184	0.0253943	0.332875
TCONS_00227010	XLOC_181635	XLOC_181635	6	30531903	30538790	+	3	274	45	0	0	0	0	0	0	0	0.266304	0	0.066576	-7.76496	0.0830613	0.645919
TCONS_00310833	XLOC_248126	XLOC_248126	X	21439814	21441041	+	3	274	66	0	0.164047	0	0	0.46442	0	0	0	0.0410117	0.116105	-1.33824	0.733878	1
TCONS_00153686	XLOC_124530	XLOC_124530	2	49109746	49111743	+	2	249	53	0.061996	0.447489	0	0.144476	0	0.280573	0	0.112615	0.16349	0.098297	0.927295	0.700801	1
TCONS_00267102	XLOC_211739	XLOC_211739	8	14312422	14312745	+	2	224	41	0	0	0	0	0	0	0.305967	0	0	0.0764917	-3.78542	0.347885	1
TCONS_00267106	XLOC_211743	XLOC_211743	8	14373460	14374561	+	2	201	59	0	0.257041	0	0	0	0	0	0	0.0642603	0	5.43301	0.189694	0.951945
TCONS_00249716	XLOC_198440	XLOC_198440	7	5606661	5610102	+	2	354	117	0	0.287516	0.030337	0.287331	0.135403	0.081438	0.448933	0	0.151296	0.166443	0.0945934	0.968458	1
TCONS_00150799	XLOC_122499	XLOC_122499	2	5163950	5173677	+	2	990	103	0.082955	0.178464	0.088467	0.012284	0.385178	0.291453	0.20381	0.514077	0.0905425	0.348629	-1.75371	0.246682	1
TCONS_00210338	XLOC_168382	XLOC_168382	5	8852861	8855955	+	2	1362	219	0.337964	0.0569	0.120212	0.056135	0.101947	0.073308	0	0.120799	0.142803	0.0740135	1.05774	0.545325	1
TCONS_00016511	XLOC_014019	XLOC_014019	1	264223392	264237753	+	4	1197	204	0	0	0.076018	0.097567	0	0	0	0	0.0433962	0	8.56518	0.0235434	0.318956
TCONS_00016510	XLOC_014019	XLOC_014019	1	264223385	264237753	+	4	1285	213	0.721607	0.562804	0.61557	0.954595	0.54069	1.1635	0.561472	0.740301	0.713644	0.751491	0.0988451	0.939297	1
TCONS_00016512	XLOC_014019	XLOC_014019	1	264223392	264237753	+	3	1090	204	0.444032	0.566365	0.867429	0.496416	0.236888	0.230263	0.21974	0	0.593561	0.171723	1.92132	0.256917	1
TCONS_00306904	XLOC_244908	XLOC_244908	AEMK02000549.1	30156	35318	-	3	575	191	0	0	0	0	0.760862	1.36363	0.370768	0.302682	0	0.699485	-10.9171	5.14446e-05	0.00730527
TCONS_00102231	XLOC_082309	XLOC_082309	14	66177782	66178493	-	2	401	104	0	0	0	0.063626	0	0.047862	0	0.375205	0.0159065	0.105767	-2.12216	0.481329	1
TCONS_00235795	XLOC_188125	XLOC_188125	6	156893527	156894247	+	2	413	71	0	0	0	0	0	0.279217	0	0	0	0.0698042	-4.84637	0.219954	1
TCONS_00142471	XLOC_115958	XLOC_115958	17	54657079	54668291	-	4	542	58	0.051244	0.447861	0	0.043868	0	0	0.12284	0	0.135743	0.03071	2.38835	0.419169	1
TCONS_00305455	XLOC_243823	XLOC_243823	AEMK02000452.1	838064	843786	-	2	201	67	0.121346	0.09125	0	0.211981	0.14287	0	0.343267	0	0.106144	0.121534	0.0169597	0.997377	1
TCONS_00020121	XLOC_016890	XLOC_016890	1	44039466	44041505	-	2	1304	95	0.045735	0.045943	0	0	0.144799	0.128598	0.174489	0.321788	0.0229195	0.192418	-2.72299	0.151287	0.863552
TCONS_00225714	XLOC_180662	XLOC_180662	6	9326127	9328150	+	4	798	134	0	0.16283	0.381949	0.1913	0.200727	0	0.049308	0.106047	0.18402	0.0890205	1.2091	0.551625	1
TCONS_00177371	XLOC_142269	XLOC_142269	3	58789090	58790085	+	2	237	56	0	0	0	0.053827	0	0	0.253279	0.367673	0.0134567	0.155238	-2.82375	0.361224	1
TCONS_00124511	XLOC_100776	XLOC_100776	15	138220957	138221738	-	2	297	98	0	0.256877	0	0.110531	0.252495	0	0.157061	0	0.091852	0.102389	-0.030948	1	1
TCONS_00131446	XLOC_106929	XLOC_106929	16	33704761	33712622	-	2	228	44	0.270826	0	0	0	0	0	0	0	0.0677065	0	8.16456	0.0757481	0.616083
TCONS_00097888	XLOC_079122	XLOC_079122	14	3887459	3935501	-	6	931	163	0	0	0	0	0	0	0	0.655829	0	0.163957	-11.8564	0.011586	0.211243
TCONS_00097225	XLOC_078558	XLOC_078558	14	132721172	132763367	+	2	370	75	0	0	0	0	0	0	0	0.278156	0	0.069539	-10.4333	0.025191	0.33136
TCONS_00100476	XLOC_081075	XLOC_081075	14	45050249	45050799	-	2	218	72	0.085447	0.236997	0	0	0	0	0	0	0.080611	0	4.92577	0.129378	0.80852
TCONS_00097887	XLOC_079122	XLOC_079122	14	3887459	3935479	-	7	1016	163	0	0	0.041144	0	0.033004	0	0	0	0.010286	0.008251	0.400275	0.924916	1
TCONS_00172226	XLOC_138538	XLOC_138538	2	145008217	145033458	-	2	242	78	0.507766	0	0	0	0	0	0	0	0.126942	0	10.7507	0.0225799	0.310213
TCONS_00126579	XLOC_102636	XLOC_102636	16	33653974	33658314	+	2	997	94	0.061934	0.16954	0.348616	0.159088	1.6949	1.16657	0.206459	0.253029	0.184795	0.830237	-2.03152	0.196068	0.964018
TCONS_00096932	XLOC_078347	XLOC_078347	14	127717691	127720227	+	3	996	160	0.028105	0	0	0.074907	0.287893	0.100591	0.171454	0.170234	0.025753	0.182543	-2.572	0.186283	0.946489
TCONS_00050947	XLOC_042717	XLOC_042717	11	48627671	48631886	-	2	430	58	0	0.060076	0	0.036799	0.368178	0	0	0.169457	0.0242188	0.134409	-2.19868	0.441634	1
TCONS_00101693	XLOC_081872	XLOC_081872	14	59631644	59640317	-	2	209	69	0	0	0	0	0	0.551755	0	0	0	0.137939	-9.36388	0.0444865	0.463468
TCONS_00257100	XLOC_204062	XLOC_204062	7	104009480	104038591	+	2	28771	233	0.030789	0.036299	0.264265	0.01025	0.322233	0.238893	0.674114	0.475519	0.0854007	0.42769	-2.12602	0.162819	0.892839
TCONS_00291263	XLOC_232177	XLOC_232177	9	123762772	123764018	+	2	906	119	0.178793	0.067734	0.275343	0	0	0	0.209681	0	0.130467	0.0524203	1.46302	0.583063	1
TCONS_00291264	XLOC_232177	XLOC_232177	9	123762772	123768414	+	4	466	115	0	0.305692	0	0	0	0	0	0	0.076423	0	8.01022	0.0793872	0.632689
TCONS_00049803	XLOC_041619	XLOC_041619	11	28230314	28236262	-	2	242	50	0	0	0	0	0	0	0.346646	0	0	0.0866615	-8.01254	0.0775326	0.624729
TCONS_00302102	XLOC_240975	XLOC_240975	AEMK02000213.1	340363	351100	-	4	354	111	0	0	0	0	2.22341	0.743682	0.189811	0	0	0.789227	-12.1781	0.000278914	0.022037
TCONS_00302103	XLOC_240975	XLOC_240975	AEMK02000213.1	342010	351091	-	3	452	150	0	0	0	0	0.664273	0.849057	0	2.13751	0	0.91271	-12.0276	0.000231122	0.0200286
TCONS_00302100	XLOC_240975	XLOC_240975	AEMK02000213.1	340363	349771	-	2	641	187	0	0	0	0	0	0	0	1.10141	0	0.275353	-10.2543	0.0277476	0.350965
TCONS_00302108	XLOC_240975	XLOC_240975	AEMK02000213.1	347910	351098	-	2	1822	218	0	0	0	0	0.461141	0.163522	0.561629	0.289546	0	0.368959	-9.25173	0.000472817	0.0307621
TCONS_00175235	XLOC_140817	XLOC_140817	3	28813234	28815616	+	2	2224	186	0.119895	0.613794	0.060483	0.433694	0.750736	0.88238	1.07909	1.7838	0.306966	1.124	-1.61995	0.290673	1
TCONS_00279008	XLOC_221890	XLOC_221890	8	76321213	76327811	-	3	359	70	0	0	0	0	0.445454	0	0	0	0	0.111364	-8.66443	0.0631132	0.562139
TCONS_00228205	XLOC_182486	XLOC_182486	6	48458144	48465779	+	2	201	58	0	0	0.524331	0	0	0	0	0	0.131083	0	9.19063	0.051055	0.501289
TCONS_00017486	XLOC_014643	XLOC_014643	1	4240845	4247351	-	2	519	94	0.1626	0.306607	0.111372	0.360995	0.404391	0	0	0.16271	0.235394	0.141775	0.903786	0.66413	1
TCONS_00176414	XLOC_141569	XLOC_141569	3	43860672	43876441	+	3	1535	131	0	0.2765	0.530116	0.148994	0.009358	0.554547	0.092643	0.268838	0.238902	0.231347	0.226945	0.90303	1
TCONS_00288367	XLOC_229727	XLOC_229727	9	75301860	75303245	+	2	1001	113	0.132079	0.296606	0	0.242734	0.720191	0.057505	0.262356	0.087152	0.167855	0.281801	-0.605185	0.739344	1
TCONS_00245015	XLOC_194580	XLOC_194580	6	100853998	100854296	-	2	218	72	0	0	0	0.234072	0	0	0	0	0.058518	0	3.69458	0.347886	1
TCONS_00208800	XLOC_167301	XLOC_167301	4	117572054	117591395	-	2	226	49	0	0	0	0	0	0	0.486945	0	0	0.121736	-10.1943	0.0296664	0.364773
TCONS_00036440	XLOC_030488	XLOC_030488	10	40868782	40872417	+	2	735	70	0	0	0.085254	0.067805	0.031534	0.25456	0.353584	0.211652	0.0382648	0.212833	-2.21148	0.287427	1
TCONS_00238113	XLOC_189944	XLOC_189944	6	13390571	13394538	-	3	696	130	0.25137	0.624165	0.816221	0.511445	0.879188	0.55394	0.53631	0.30325	0.5508	0.568172	0.119646	0.934868	1
TCONS_00296093	XLOC_236018	XLOC_236018	9	48386815	48388450	-	2	981	62	0.155472	0.068905	0.293999	0.220721	0.016323	0.111967	0.128006	0.12284	0.184774	0.094784	1.1214	0.44343	1
TCONS_00062311	XLOC_050291	XLOC_050291	12	61308622	61315982	-	2	6589	178	0.538498	0.056197	0.446629	0.041511	0.495183	0.198766	0.889859	1.13138	0.270709	0.678797	-1.15516	0.450346	1
TCONS_00091900	XLOC_074540	XLOC_074540	14	45906404	45925044	+	2	269	75	0	0.288096	0.101499	0	0.116279	0	0	0	0.0973988	0.0290697	1.83931	0.588813	1
TCONS_00109699	XLOC_088405	XLOC_088405	15	48938973	48943756	+	3	2289	128	0.38543	0.069943	0.174476	0.156929	0.36589	0.256642	0.343438	0.487507	0.196694	0.363369	-0.727816	0.618628	1
TCONS_00314811	XLOC_251552	XLOC_251552	X	91537929	91547561	+	3	3740	97	0.082551	0.197334	0.156031	0.395737	0.080865	0.184384	0.165635	0.298292	0.207913	0.182294	0.436224	0.765491	1
TCONS_00131218	XLOC_106719	XLOC_106719	16	31914841	31922610	-	3	969	115	0	0	0.063992	0.181964	0.03261	0.177049	0	0.114508	0.061489	0.0810417	-0.172285	0.945885	1
TCONS_00131219	XLOC_106719	XLOC_106719	16	31914841	32141605	-	7	2007	152	0	0.149269	0.046575	0.023821	0	0.383288	0.160853	0.053821	0.0549162	0.14949	-1.27536	0.528331	1
TCONS_00109690	XLOC_088396	XLOC_088396	15	48847994	48848478	+	2	368	70	0.0818	0.280789	0	0	0	0	0	0	0.0906472	0	4.82427	0.137904	0.82964
TCONS_00178316	XLOC_143020	XLOC_143020	3	73098090	73099200	+	2	271	90	0	0	0	0	0	0.531904	0.131119	0	0	0.165756	-6.66603	0.0587679	0.541059
TCONS_00011163	XLOC_009453	XLOC_009453	1	180145164	180162611	+	5	1487	204	0.221398	0.235782	0.361228	0.360357	0.275586	0.12395	0.129758	0.522118	0.294691	0.262853	0.386418	0.781427	1
TCONS_00023585	XLOC_019907	XLOC_019907	1	103859020	103861460	-	2	1875	107	0.131675	0.103193	0.072708	0.061142	0.055039	0.248725	0.101072	0.274662	0.0921795	0.169875	-0.719065	0.631675	1
TCONS_00042665	XLOC_035502	XLOC_035502	11	1966551	2043351	+	2	227	75	0.272019	0	0	0	0	0	0	0	0.0680048	0	11.4547	0.0152551	0.24585
TCONS_00011307	XLOC_009574	XLOC_009574	1	182978721	182979103	+	2	214	60	0	0.091872	0	0	0	34.8147	4.02224	0	0.022968	9.70923	-8.21916	0.0228004	0.311921
TCONS_00011306	XLOC_009574	XLOC_009574	1	182978721	182979103	+	2	215	71	377.892	764.479	796.671	543.666	436.575	457.854	520.628	602.758	620.677	504.454	0.496622	0.577925	1
TCONS_00239249	XLOC_190776	XLOC_190776	6	30126468	30156046	-	3	432	80	0	0.108054	0	0	0	0	0	0.309793	0.0270135	0.0774482	-1.18042	0.768475	1
TCONS_00200005	XLOC_160061	XLOC_160061	4	118583507	118708039	+	3	402	95	0.111948	0	0.200586	0.413582	0.303639	0.220537	0	0	0.181529	0.131044	0.593949	0.800949	1
TCONS_00049583	XLOC_041438	XLOC_041438	11	22909307	22920521	-	2	618	140	0	0	0	0	0.077734	0.466492	0.05452	0.144741	0	0.185872	-10.1165	0.000256956	0.0211467
TCONS_00311268	XLOC_248549	XLOC_248549	X	31358122	31367135	+	2	671	66	0	0	0.119765	0	0	0	0.533156	0.042539	0.0299412	0.143924	-2.01429	0.561408	1
TCONS_00191255	XLOC_153180	XLOC_153180	3	124603054	124606520	-	4	1870	162	0	0	0.218521	0	0	0	0	0	0.0546302	0	6.80881	0.124097	0.791182
TCONS_00261998	XLOC_207634	XLOC_207634	7	59035332	59036601	-	3	459	152	1.42118	1.43261	0.885026	0.83008	0.358522	1.4357	1.15771	1.62517	1.14222	1.14428	0.181373	0.903261	1
TCONS_00000554	XLOC_000424	XLOC_000424	1	9324131	9329561	+	3	851	114	0.118148	0.287686	0.064167	0.18868	0.075142	0.053904	0.121616	0	0.16467	0.0626655	1.53959	0.38441	1
TCONS_00000555	XLOC_000425	XLOC_000425	1	9324475	9326245	+	2	1197	181	0.183768	0.192569	0.318348	0.235244	0.05137	0	0	0.025189	0.232482	0.0191398	3.66877	0.054583	0.519977
TCONS_00022232	XLOC_018722	XLOC_018722	1	79610203	79754079	-	6	815	94	0.006693	0.041089	0.122906	0.039234	0.058682	0.554888	0.140771	0.013442	0.0524805	0.191946	-1.73799	0.243973	1
TCONS_00214125	XLOC_171394	XLOC_171394	5	54086595	54096798	+	2	227	50	0	0	0	0	0	0.632887	0.151418	0.325426	0	0.277433	-10.5253	0.00123646	0.0557177
TCONS_00022239	XLOC_018722	XLOC_018722	1	79627149	79787494	-	6	867	140	0.355629	0.150244	0.243983	0.355559	0	0.101477	0.01592	0.024797	0.276354	0.0355485	3.09401	0.0605243	0.548789
TCONS_00097146	XLOC_078507	XLOC_078507	14	131760259	131761818	+	2	1067	105	0.449001	0.301905	0.414842	0.444419	0.984468	0.449188	1.55112	0.836259	0.402542	0.955257	-1.04187	0.475835	1
TCONS_00187578	XLOC_150110	XLOC_150110	3	69020138	69020964	-	2	464	154	0	0.097142	0	0	0.231779	0.061037	0.185875	0	0.0242855	0.119673	-1.91305	0.459658	1
TCONS_00247088	XLOC_196329	XLOC_196329	6	142159947	142371160	-	4	3531	103	0.244218	0.433668	0.092119	0.107444	0.203863	0.280688	0.324129	0.444557	0.219362	0.313309	-0.322546	0.764416	1
TCONS_00201515	XLOC_161382	XLOC_161382	4	9883796	9897595	-	2	240	52	0	0	0	0.318923	0	0	0	0	0.0797308	0	9.42624	0.0456484	0.470737
TCONS_00306103	XLOC_244322	XLOC_244322	AEMK02000480.1	43603	51556	-	2	437	108	0	0	0	0	0.070355	0.295769	0	0	0	0.091531	-8.65455	0.0236108	0.319455
TCONS_00190129	XLOC_152249	XLOC_152249	3	106800618	106806185	-	2	1923	191	0	0	0	0	0	0	0	0.333503	0	0.0833757	-7.7883	0.0821823	0.64207
TCONS_00245951	XLOC_195384	XLOC_195384	6	118211634	118212357	-	2	441	59	0	0	0	0	0	0	0	0.307671	0	0.0769177	-4.79487	0.229209	1
TCONS_00162092	XLOC_130882	XLOC_130882	2	4706848	4710894	-	2	535	84	0.104281	0.313736	0.070871	0.032603	0	0.107413	0.140804	0.112506	0.130373	0.0901808	0.723485	0.683885	1
TCONS_00127509	XLOC_103456	XLOC_103456	16	46011504	46069798	+	3	881	86	0	0	0	0.02896	0.359038	0	0	0.179792	0.00724	0.134708	-3.95165	0.252198	1
TCONS_00124709	XLOC_100919	XLOC_100919	15	140396517	140396913	-	3	260	86	0	0	0	0	0.04701	0.332645	0	0	0	0.0949138	-4.65638	0.156333	0.876017
TCONS_00124706	XLOC_100917	XLOC_100917	15	140375435	140382250	-	3	504	134	0.280077	0.578614	0	0	1.64545	1.40705	2.84453	1.94916	0.214673	1.96155	-3.01748	0.140434	0.836609
TCONS_00124707	XLOC_100917	XLOC_100917	15	140375435	140382250	-	4	639	134	0.165304	0.448511	0.213925	0.238236	2.12286	1.64846	0.557865	1.56903	0.266494	1.47455	-2.29489	0.111477	0.749554
TCONS_00318010	XLOC_254253	XLOC_254253	X	17556580	17561015	-	2	1338	147	0.455047	0.200831	0.286822	0.171348	0.254874	0.2552	0.51606	0.845135	0.278512	0.467817	-0.550318	0.703399	1
TCONS_00190345	XLOC_152413	XLOC_152413	3	110497403	110511565	-	2	272	61	0	0.007281	0	0	0.058872	0.154073	0.013317	0.342163	0.00182025	0.142106	-5.94928	0.0181105	0.273247
TCONS_00190344	XLOC_152412	XLOC_152412	3	110488177	110499027	-	2	260	56	1.32165	0.695494	2.04179	1.21976	0.061178	0.208088	0.12959	0.057598	1.31967	0.114114	3.66994	0.0138149	0.232202
TCONS_00031137	XLOC_026239	XLOC_026239	1	229870009	229952741	-	4	3630	182	0.955844	0.207063	0.177932	0.139478	0.212051	0.28414	0.715841	0.180569	0.370079	0.34815	0.212086	0.862721	1
TCONS_00031138	XLOC_026239	XLOC_026239	1	229870009	229952790	-	3	3544	182	0.10228	0.071244	0.092414	0.033912	0.053584	0.079538	0.061268	0.069983	0.0749625	0.0660933	0.332308	0.806221	1
TCONS_00031139	XLOC_026239	XLOC_026239	1	229870009	229956031	-	4	3869	182	0.590923	1.34267	2.26487	1.81344	1.05072	1.23617	0.571461	1.95189	1.50297	1.20256	0.534498	0.582529	1
TCONS_00217231	XLOC_173951	XLOC_173951	5	92874518	92909295	+	3	209	69	0	0	0	0	0	0.275877	0	0	0	0.0689692	-10.3671	0.0261418	0.338305
TCONS_00062126	XLOC_050172	XLOC_050172	12	60069188	60073633	-	2	287	95	0	0.269727	0	0	0	0	0	0	0.0674317	0	7.48585	0.0994137	0.709903
TCONS_00141064	XLOC_114934	XLOC_114934	17	34659683	34692948	-	4	695	96	0	0	0	0	0	0.394405	0.404218	0.022115	0	0.205184	-11.7999	0.000470992	0.0307296
TCONS_00141060	XLOC_114934	XLOC_114934	17	34641270	34692919	-	3	715	108	0	0	0	0	0	0	0	0.312903	0	0.0782257	-10.8936	0.0193967	0.284153
TCONS_00134900	XLOC_110057	XLOC_110057	16	77484674	77484947	-	2	208	55	0	0	0	0	0	0	0.471035	0	0	0.117759	-4.17616	0.275731	1
TCONS_00171335	XLOC_137885	XLOC_137885	2	130522104	130524917	-	2	302	57	0	0	0.40528	0.063474	0	0.190444	0.085735	0.092754	0.117189	0.0922333	0.499805	0.836515	1
TCONS_00141068	XLOC_114934	XLOC_114934	17	34667146	34692919	-	3	958	101	0	0.10926	0.228002	0	0.100402	0	0.054965	0.293859	0.0843155	0.112307	-0.162134	0.947516	1
TCONS_00291453	XLOC_232319	XLOC_232319	9	125865032	125897333	+	2	940	167	0.06558	0.027482	0.199643	0.097572	0.027117	0.118586	0.255388	0.309002	0.0975692	0.177523	-0.623351	0.672527	1
TCONS_00209817	XLOC_168015	XLOC_168015	5	701339	702509	+	2	1006	150	0.13698	0.219944	0	0.115634	0.322436	0.056741	0	0.456608	0.118139	0.208946	-0.602878	0.76258	1
TCONS_00013953	XLOC_011876	XLOC_011876	1	225718111	225726791	+	3	781	77	0	0	0.202997	0.084662	0.113019	0.283493	0.106061	0.071937	0.0719147	0.143627	-0.83194	0.690529	1
TCONS_00194468	XLOC_155856	XLOC_155856	4	36745542	36746155	+	2	428	83	0.147157	0	0.255171	0	0.071585	0.368223	0	0	0.100582	0.109952	-0.078632	1	1
TCONS_00091242	XLOC_074031	XLOC_074031	14	36033485	36034204	+	2	226	48	0.260472	0.035869	0	0	0	0	0	0	0.0740853	0	4.98732	0.140437	0.836609
TCONS_00109992	XLOC_088670	XLOC_088670	15	52416373	52540740	+	7	1173	131	0	0	0	0	0	0.074535	0.040753	0	0	0.028822	-10.8974	0.0050448	0.131287
TCONS_00181339	XLOC_145522	XLOC_145522	3	118768398	118820968	+	3	1808	107	0.447147	0	0.105554	0.409284	0.226676	0.047836	0.039029	0	0.240496	0.0783853	1.70787	0.416425	1
TCONS_00054659	XLOC_045355	XLOC_045355	12	24154133	24158296	+	3	1361	106	0.000165	0.150257	0.105706	0.115278	0.329529	0.429756	0.222605	0.431312	0.0928515	0.353301	-1.6864	0.295522	1
TCONS_00081751	XLOC_066124	XLOC_066124	13	95205150	95235457	-	5	605	81	0	9.0667	0	0	19.89	0	0	0	2.26667	4.97249	-1.02263	0.790843	1
TCONS_00302057	XLOC_240947	XLOC_240947	AEMK02000213.1	345359	349775	+	2	1267	154	0	0	0	0	0.096819	0.092987	0.626594	0.094144	0	0.227636	-9.00178	0.000974263	0.048045
TCONS_00274163	XLOC_217845	XLOC_217845	8	133695385	133706106	+	4	1224	137	0.011051	0.380541	0.383301	0.137986	0.743182	1.11805	0.884512	0.348519	0.22822	0.773565	-1.58638	0.297098	1
TCONS_00281943	XLOC_224509	XLOC_224509	8	119424834	119429006	-	3	800	162	6e-05	0.933012	0.134795	0.058167	0.12968	0.102586	0	1.05276	0.281508	0.321257	0.105039	0.959293	1
TCONS_00281945	XLOC_224509	XLOC_224509	8	119427459	119429005	-	3	899	162	0.06052	0.234638	0.747082	0.075384	0.042536	0.099508	0.242723	0.323672	0.279406	0.17711	0.877036	0.582218	1
TCONS_00000027	XLOC_000018	XLOC_000018	1	229959	239607	+	2	5561	224	0.566014	0.545173	0	0	0	0	0	0	0.277797	0	10.5665	0.00666044	0.151832
TCONS_00035903	XLOC_029978	XLOC_029978	10	33610153	33615229	+	3	346	51	0	0	0	0	0.45386	0	0	0	0	0.113465	-8.31168	0.0700381	0.590878
TCONS_00274161	XLOC_217845	XLOC_217845	8	133665021	133706106	+	5	1485	200	1.31581	0.905406	1.59109	1.15124	1.05842	1.0658	1.29035	1.12291	1.24089	1.13437	0.304605	0.77131	1
TCONS_00035904	XLOC_029978	XLOC_029978	10	33610153	33630478	+	3	379	63	0	0	0	0.5886	0	0	0.021042	0	0.14715	0.0052605	5.09845	0.223033	1
TCONS_00137903	XLOC_112414	XLOC_112414	17	44332754	44353564	+	3	1205	122	0.3549	0.234244	0.2719	0.296018	0.149592	0.151791	0.057163	0.198509	0.289266	0.139264	1.22203	0.38028	1
TCONS_00308291	XLOC_246105	XLOC_246105	AEMK02000654.1	4759	14060	-	3	684	228	0	0	0	0	0	0.283228	0.166663	0.047003	0	0.124224	-9.24801	0.00435345	0.121156
TCONS_00320134	XLOC_256095	XLOC_256095	X	55754815	55760088	-	3	303	61	0	0	0.270329	0	0	0	0.103685	0	0.0675822	0.0259212	1.5894	0.697297	1
TCONS_00120364	XLOC_097314	XLOC_097314	15	79644157	79647102	-	2	238	53	0	0.288546	0	0.597824	0	0	0	0	0.221592	0	8.6592	0.0229376	0.31326
TCONS_00083273	XLOC_067454	XLOC_067454	13	118279111	118285809	-	2	233	69	0	0.105696	0.111322	0	0	0.674331	0	0.064703	0.0542545	0.184758	-1.64617	0.574537	1
TCONS_00242879	XLOC_193162	XLOC_193162	6	69889731	69910359	-	3	3524	225	0	0	0	0.056654	0	0	0.267094	1.98354	0.0141635	0.56266	-4.90075	0.162328	0.892348
TCONS_00210315	XLOC_168359	XLOC_168359	5	8045567	8049894	+	2	1565	105	0.196819	0.098874	0.069785	0.110098	0.159036	0.188041	0.249551	0.375757	0.118894	0.243096	-0.81869	0.575831	1
TCONS_00048756	XLOC_040728	XLOC_040728	11	14842693	14945097	-	3	642	124	0.19137	0.160951	0.085057	0.295542	0.169777	0.089511	0.187538	0.443039	0.18323	0.222466	-0.0391807	0.974992	1
TCONS_00196569	XLOC_157648	XLOC_157648	4	75226113	75232057	+	2	425	121	0	0.364696	0	0	0	0	0	0	0.091174	0	8.33527	0.0706442	0.592834
TCONS_00241835	XLOC_192514	XLOC_192514	6	58549748	58556404	-	2	933	161	0.08692	0	0.254304	0.06007	0.471721	0.525909	0.16941	0.444629	0.100323	0.402917	-1.85288	0.296363	1
TCONS_00165064	XLOC_133089	XLOC_133089	2	48558930	48564704	-	2	5635	132	0.032856	0.031087	0.02654	0.09681	0.310019	0.221984	0.451776	0.341273	0.0468232	0.331263	-2.56286	0.0976658	0.70396
TCONS_00165065	XLOC_133089	XLOC_133089	2	48558930	48565538	-	3	5235	132	0	0.025563	0.046118	0.063725	0.32615	0.010304	0.077964	0.207406	0.0338515	0.155456	-1.91814	0.306337	1
TCONS_00124235	XLOC_100557	XLOC_100557	15	132279418	132281786	-	2	1315	137	0.311546	0.154799	0.206245	0.03473	0.224123	0.07717	0.23576	0.252951	0.17683	0.197501	-0.0111138	1	1
TCONS_00123940	XLOC_100323	XLOC_100323	15	127661712	127706594	-	3	476	63	0.108962	0.263708	0.081219	0	0.051192	0	0.072142	0.07868	0.113472	0.0505035	1.37305	0.509283	1
TCONS_00074091	XLOC_059946	XLOC_059946	13	189716258	189727939	+	3	255	69	0.101125	0	0	0	0.381385	0	0	0.271563	0.0252813	0.163237	-2.62333	0.445192	1
TCONS_00192993	XLOC_154521	XLOC_154521	4	16354445	16380324	+	3	565	101	0.054645	0	0	0.082036	0.261264	0.105566	0.066402	0.338162	0.0341702	0.192849	-2.28417	0.272649	1
TCONS_00230339	XLOC_183786	XLOC_183786	6	68659435	68662664	+	2	2912	158	0.241288	0.176564	0.297598	0.200877	0.201683	0.202854	0.378273	0.337744	0.229082	0.280139	-0.0922254	0.953406	1
TCONS_00177310	XLOC_142238	XLOC_142238	3	58096865	58116988	+	4	526	98	1.22558	2.99899	1.79669	1.64142	0.085079	0	0	0.049875	1.91567	0.0337385	5.99669	0.00343442	0.105776
TCONS_00161521	XLOC_130527	XLOC_130527	2	150748065	150758806	+	3	367	91	0	0	0.217732	0	0	0	0.053131	0	0.054433	0.0132827	2.21242	0.593392	1
TCONS_00183087	XLOC_146878	XLOC_146878	3	9762416	9764798	-	2	252	57	0	0	0	0	0.111226	0	0	0.287159	0	0.0995962	-6.9079	0.0505786	0.49916
TCONS_00028695	XLOC_024129	XLOC_024129	1	186258177	186261503	-	2	221	52	0	0.087327	0.105013	0	0	0.3196	0	0	0.048085	0.0799	-0.61092	0.860049	1
TCONS_00322992	XLOC_258563	XLOC_258563	X	110550455	110578859	-	2	217	49	0.4311	0.102775	0	0	0	0	0	0	0.133469	0	11.0233	0.00496704	0.130662
TCONS_00088814	XLOC_072240	XLOC_072240	13	205362700	205365054	-	2	2223	303	0.515588	0.636926	0.7428	0.797436	0.389511	0.429284	0.4128	0.618918	0.673188	0.462628	0.737343	0.60752	1
TCONS_00115905	XLOC_093511	XLOC_093511	15	2700	12013	-	2	653	184	0	0	0	0	0.073938	0.20398	0.390207	0.498091	0	0.291554	-10.4074	0.000114197	0.0127797
TCONS_00115907	XLOC_093512	XLOC_093512	15	3124	6156	-	2	485	100	0	0	0	0	0.057462	0.143464	0.436267	0.075002	0	0.178049	-8.12941	0.00174253	0.0694476
TCONS_00188350	XLOC_150719	XLOC_150719	3	80754002	80756890	-	2	1977	122	0.921661	0.163245	0	0.393943	0.279986	0.137997	0.605724	0.291488	0.369712	0.328799	0.324856	0.856416	1
TCONS_00064209	XLOC_051702	XLOC_051702	13	31094958	31097584	+	2	237	51	0.06429	0.159501	0.172016	0.215307	0	0.030816	0	0	0.152779	0.007704	4.23852	0.0532236	0.513228
TCONS_00171372	XLOC_137919	XLOC_137919	2	130960209	131004107	-	5	1151	98	0	0.039771	0.013271	0	0.759417	0.480765	0.198298	0.053387	0.0132605	0.372967	-4.67168	0.0311542	0.374256
TCONS_00217196	XLOC_173916	XLOC_173916	5	92099946	92100494	+	2	233	34	0	0	0	0	0	0.493272	0	0.119917	0	0.153297	-5.57252	0.0967457	0.700446
TCONS_00172202	XLOC_138523	XLOC_138523	2	144781571	144793401	-	2	9109	254	0	0	0	0.159991	0.145499	0.206352	0.146656	0	0.0399977	0.124627	-1.41163	0.622472	1
TCONS_00172203	XLOC_138523	XLOC_138523	2	144781571	144793412	-	3	9274	254	0	0	0	0	0.079052	0.214286	0	0.222673	0	0.129003	-9.62937	0.00275723	0.092691
TCONS_00132978	XLOC_108265	XLOC_108265	16	50622028	50734362	-	4	2822	138	0.350209	0.165197	0.730162	0	0	0.196569	0.032492	0	0.311392	0.0572652	2.51525	0.299901	1
TCONS_00132979	XLOC_108265	XLOC_108265	16	50622028	50734367	-	5	2390	132	0	0	0	0	0	0	0	0.259696	0	0.064924	-11.746	0.0123519	0.219174
TCONS_00220077	XLOC_176036	XLOC_176036	5	29544553	29545483	-	2	265	79	0	0.292445	0	0.095958	0.166778	0	0	0	0.0971007	0.0416945	1.31921	0.682031	1
TCONS_00035489	XLOC_029670	XLOC_029670	10	28153989	28156934	+	2	237	50	0	0	0	0	0.270264	0.046893	0	0	0	0.0792893	-7.03025	0.0509552	0.501101
TCONS_00053748	XLOC_044881	XLOC_044881	12	14868754	14875131	+	3	1351	155	0.228284	0.451959	0.257875	0.292279	0.189645	0.240634	0.287869	0.237018	0.307599	0.238791	0.556342	0.695207	1
TCONS_00228021	XLOC_182376	XLOC_182376	6	46908847	46922607	+	2	906	174	0.413506	0.305979	0.340533	0.149112	0.346131	0.339607	0.442244	0.611549	0.302283	0.434883	-0.349231	0.798178	1
TCONS_00176432	XLOC_141582	XLOC_141582	3	44022811	44024212	+	2	582	108	0.158969	0.04335	0.140426	0	0.303938	0.099069	0.088913	0.143506	0.0856863	0.158857	-0.774618	0.648832	1
TCONS_00218304	XLOC_174817	XLOC_174817	5	7402199	7445602	-	2	210	70	0.250914	0	0	0	0	0	0.33896	0	0.0627285	0.08474	-0.32188	0.935861	1
TCONS_00213130	XLOC_170563	XLOC_170563	5	42299606	42314010	+	3	742	98	0	0.208773	0	0	0	0	0.066673	0.304678	0.0521932	0.0928377	-0.513939	0.881928	1
TCONS_00213131	XLOC_170563	XLOC_170563	5	42299606	42314010	+	3	849	98	0.090792	0.006897	0.149944	0.284088	0.003065	0.042053	0.381255	0	0.13293	0.106593	0.562657	0.7791	1
TCONS_00265267	XLOC_210253	XLOC_210253	7	103115482	103323304	-	3	388	70	0	0	0	0	0.342665	0.251141	0.075287	1.36745	0	0.509135	-15.6757	5.69448e-11	1.25506e-07
TCONS_00118992	XLOC_096230	XLOC_096230	15	54332230	54336863	-	3	1157	102	0.277051	0.066825	0.178774	0.082326	0.254014	0.593777	0.112701	0.362454	0.151244	0.330736	-1.00701	0.504926	1
TCONS_00189481	XLOC_151711	XLOC_151711	3	97284576	97287402	-	2	805	190	0	0.093563	0	0.15752	0.156909	0.142534	0	0.474562	0.0627708	0.193501	-1.31483	0.583839	1
TCONS_00189482	XLOC_151712	XLOC_151712	3	97303977	97304481	-	2	315	101	0	0	0	0	0	0.36578	0	0	0	0.091445	-4.74341	0.228148	1
TCONS_00223370	XLOC_178640	XLOC_178640	5	83552528	83556218	-	2	236	68	0	0	0.231384	0	0	0	0	0	0.057846	0	6.9773	0.117891	0.770332
TCONS_00020480	XLOC_017209	XLOC_017209	1	51360394	51365832	-	2	4297	99	0.200526	0.091744	0	0.219185	0	0.962415	0.772151	1.08195	0.127864	0.704129	-2.24152	0.286971	1
TCONS_00206892	XLOC_165999	XLOC_165999	4	92770604	92775800	-	2	5117	128	0.189188	0.096147	0.283529	0.375353	0.094683	0.410005	0.482963	0.633224	0.236054	0.405219	-0.54895	0.710692	1
TCONS_00123715	XLOC_100132	XLOC_100132	15	123027464	123028773	-	2	247	39	0	0	0.331618	0	0	0	0	0	0.0829045	0	6.01111	0.157454	0.878604
TCONS_00131237	XLOC_106719	XLOC_106719	16	31937089	31957883	-	2	487	48	0.253587	0.212001	0	0	0.030031	0.250384	0.023613	0.022068	0.116397	0.081524	0.567236	0.795802	1
TCONS_00084012	XLOC_068062	XLOC_068062	13	131011211	131011673	-	2	219	73	0.371712	0.180553	0.422224	0	0	0	0	0	0.243622	0	6.1091	0.0301077	0.367583
TCONS_00268661	XLOC_213110	XLOC_213110	8	39502892	39509429	+	2	402	98	0	0	0	0	0	0.322715	0	0	0	0.0806787	-8.19133	0.069931	0.590558
TCONS_00309559	XLOC_247091	XLOC_247091	AEMK02000698.1	1572617	1574681	-	2	228	51	0	0	0	0	0	0.252888	0	0.030416	0	0.070826	-6.37915	0.0696066	0.588985
TCONS_00049618	XLOC_041470	XLOC_041470	11	24090383	24091373	-	2	362	120	0.061798	0.03568	0	0.073299	0	0.051596	0.103514	0.480873	0.0426943	0.158996	-1.54623	0.435598	1
TCONS_00215166	XLOC_172166	XLOC_172166	5	68734436	68735344	+	2	778	106	0.119052	0.099612	0.576948	0.212943	0.061747	0.018528	0.044342	0	0.252139	0.0311543	2.82822	0.104803	0.72934
TCONS_00030942	XLOC_026087	XLOC_026087	1	226567719	226571314	-	2	209	52	0	0	0	0	0.148128	0.209207	0.719128	0	0	0.269116	-8.97255	0.00518469	0.132474
TCONS_00030940	XLOC_026087	XLOC_026087	1	226557227	226571313	-	2	226	51	0	0	0.712784	0	0	0	0	0	0.178196	0	10.513	0.0254094	0.332875
TCONS_00017904	XLOC_014972	XLOC_014972	1	11893777	11897434	-	2	2629	142	0.262483	0.237168	0.315602	0.199363	0.097333	0.136378	0.221946	0.194474	0.253654	0.162533	0.821152	0.573352	1
TCONS_00192053	XLOC_153795	XLOC_153795	4	945673	949831	+	5	800	170	0.521889	0.260828	0.15767	0.104882	0.154985	0.296161	0.309616	0.274113	0.261317	0.258719	0.156359	0.919467	1
TCONS_00068432	XLOC_055067	XLOC_055067	13	99821179	99838128	+	2	701	87	0.376007	0.262208	0.232598	0.302872	0	0.011721	0.052333	0.200008	0.293421	0.0660155	2.42315	0.180205	0.931622
TCONS_00068431	XLOC_055067	XLOC_055067	13	99821126	99839786	+	3	1535	125	0.089091	0.528343	0.661649	0.453518	0	0.18127	0.251563	0	0.43315	0.108208	2.19196	0.289631	1
TCONS_00241793	XLOC_192488	XLOC_192488	6	58295007	58295930	-	2	245	64	0.378051	0	0	0	0	0	0	0	0.0945128	0	5.60334	0.179536	0.930018
TCONS_00286380	XLOC_228184	XLOC_228184	9	45971398	45989701	+	5	423	72	0.070069	0	0	0.024408	0.634216	0.161082	0.081556	0.058372	0.0236193	0.233807	-3.23008	0.136062	0.824585
TCONS_00310004	XLOC_247452	XLOC_247452	X	8625215	8657985	+	3	399	77	0.181082	0.065983	0	0.080751	0.192493	0.359465	0.332269	0.362224	0.081954	0.311613	-1.77183	0.295361	1
TCONS_00008760	XLOC_007346	XLOC_007346	1	138255432	138259170	+	2	2040	105	0.045353	0.182601	0.318984	0.161171	0.102044	0.070471	0.520462	0.205002	0.177027	0.224495	-0.100569	0.952312	1
TCONS_00191503	XLOC_153401	XLOC_153401	3	127668598	127668989	-	2	243	68	0	0	0	0	0	0	0	0.372243	0	0.0930607	-4.23986	0.274406	1
TCONS_00310002	XLOC_247452	XLOC_247452	X	8625171	8635019	+	3	282	67	0	0.090232	0	0.083339	0.540031	0	0	0	0.0433928	0.135008	-1.48167	0.669063	1
TCONS_00310003	XLOC_247452	XLOC_247452	X	8625171	8661403	+	4	446	95	0.033002	0	0	0	0.672602	0	0	0.037593	0.0082505	0.177549	-4.43259	0.212903	0.997424
TCONS_00006711	XLOC_005773	XLOC_005773	1	110507856	110567865	+	3	244	80	0	0.316732	0	0.308466	0	0	0	0	0.1563	0	12.4801	0.00150181	0.0635285
TCONS_00261204	XLOC_207050	XLOC_207050	7	46707028	46720760	-	2	670	165	0.234121	0.289035	0.165282	0.494043	0.153138	0.126803	0.204462	0.360921	0.29562	0.211331	0.721838	0.609019	1
TCONS_00220820	XLOC_176687	XLOC_176687	5	40195749	40196492	-	2	595	172	0	0	0	0	0.107651	0.345247	0.357114	0.4228	0	0.308203	-6.89837	0.00428533	0.120362
TCONS_00220821	XLOC_176688	XLOC_176688	5	40196536	40197468	-	2	386	128	0	0	0	0	0.121412	0.584301	0.276165	0.036324	0	0.254551	-7.03731	0.00583258	0.141352
TCONS_00107712	XLOC_086656	XLOC_086656	15	15889771	15894404	+	2	3155	257	0.072007	0.044222	0.122551	0.024299	0.151294	0.113577	0.268532	0.319803	0.0657698	0.213302	-1.49549	0.324503	1
TCONS_00279257	XLOC_222113	XLOC_222113	8	82381654	82386915	-	3	456	151	0	0	0	0.078007	0.070233	0.315899	0.246381	0	0.0195018	0.158128	-2.74292	0.33962	1
TCONS_00274376	XLOC_217964	XLOC_217964	8	135962588	136002248	+	2	201	49	0.023009	0	0	0	0	0	0.364778	0	0.00575225	0.0911945	-3.84447	0.351597	1
TCONS_00204630	XLOC_164176	XLOC_164176	4	58867574	58905582	-	5	1508	112	0	0	0	0.395911	0	0.025743	0	0.221156	0.0989778	0.0617248	1.06252	0.755242	1
TCONS_00270270	XLOC_214459	XLOC_214459	8	70610099	70615349	+	2	986	121	0.031313	0	0.105428	0	0.194886	0.082528	0.320137	0.106928	0.0341853	0.17612	-2.19295	0.291048	1
TCONS_00243928	XLOC_193837	XLOC_193837	6	85831013	85840395	-	3	379	89	0	0.13632	0	0	0.169004	0.666078	0.047059	0.04007	0.03408	0.230553	-2.61573	0.304091	1
TCONS_00131836	XLOC_107236	XLOC_107236	16	38343340	38471993	-	2	12447	175	0.196147	0.526134	0.619375	0.345623	0.63698	0.744191	2.77731	0.652441	0.42182	1.20273	-1.30062	0.20213	0.976794
TCONS_00152651	XLOC_123665	XLOC_123665	2	28805051	28807540	+	3	417	53	0.062613	0.283725	0	0	0	0.0613	0.51685	0	0.0865845	0.144538	-0.506226	0.863639	1
TCONS_00109525	XLOC_088288	XLOC_088288	15	46165629	46173103	+	2	441	100	0	0	0	0	0	0.222484	0	0.866264	0	0.272187	-9.95658	0.0102452	0.196661
TCONS_00057033	XLOC_046927	XLOC_046927	12	58850355	58859720	+	2	652	133	0.129703	0.287645	0.256142	0	0.152364	0.028978	0.052912	0.259434	0.168373	0.123422	0.641388	0.72367	1
TCONS_00220440	XLOC_176367	XLOC_176367	5	34411682	34425237	-	2	13269	134	0.142553	0.06786	0.152624	0.039149	0.178865	0.337336	0.363049	0.434934	0.100546	0.328546	-1.53403	0.288435	1
TCONS_00226870	XLOC_181541	XLOC_181541	6	28262505	28265061	+	2	1291	111	0.114574	0.110121	0.105533	0.052507	0.104685	0.158401	0.026633	0.127389	0.0956837	0.104277	0.00585078	1	1
TCONS_00103716	XLOC_083407	XLOC_083407	14	91324359	91325871	-	2	649	124	0.188068	0	0	0	0	0	0.079734	0.185835	0.047017	0.0663922	-0.304184	0.949705	1
TCONS_00113196	XLOC_091393	XLOC_091393	15	101743114	101744391	+	2	741	60	0.310671	0.184526	0.256861	0.510895	0.022135	0.291015	0.189087	0.19978	0.315738	0.175504	1.0606	0.488336	1
TCONS_00088002	XLOC_071587	XLOC_071587	13	191071844	191072842	-	2	215	70	0.502603	0	0	0	0	0	0	0	0.125651	0	6.11561	0.155088	0.872608
TCONS_00240355	XLOC_191662	XLOC_191662	6	46708200	46709306	-	2	218	72	0.273808	0.109018	0.100404	0	0	0	0	0	0.120807	0	6.31173	0.0265681	0.341659
TCONS_00240353	XLOC_191660	XLOC_191660	6	46645657	46686140	-	2	295	68	0.432099	0.28051	0.34574	0.804334	0.754155	1.19291	0.535883	0.450913	0.465671	0.733465	-0.491197	0.683288	1
TCONS_00198899	XLOC_159263	XLOC_159263	4	104384912	104395122	+	4	606	114	0	0	0.088308	0.083783	0	0.070915	0.085392	0.396052	0.0430227	0.13809	-1.3543	0.58177	1
TCONS_00244518	XLOC_194237	XLOC_194237	6	93528882	93541207	-	2	8308	180	0.348691	0.244116	0.471311	0.296269	0.328923	0.345396	0.416369	0.424415	0.340097	0.378776	0.0247824	0.986183	1
TCONS_00014252	XLOC_012149	XLOC_012149	1	231142712	231143415	+	2	365	97	0.078685	0.447058	0	1.29969	0	0.078984	0.183078	0.289126	0.456359	0.137797	1.97517	0.345711	1
TCONS_00141624	XLOC_115318	XLOC_115318	17	42431669	42437005	-	3	3029	167	0.322237	0	0.07014	0.320587	0.144227	0	0	0.178448	0.178241	0.0806687	1.32594	0.585924	1
TCONS_00141625	XLOC_115318	XLOC_115318	17	42431669	42437005	-	4	2644	167	0	0.390347	0	0	0	0	0	0	0.0975867	0	8.28297	0.0718257	0.598975
TCONS_00141626	XLOC_115318	XLOC_115318	17	42431669	42437030	-	3	3057	167	0.486756	0.297712	0.236758	0.127207	0.429243	0.445625	0.468539	0	0.287108	0.335852	-0.120243	0.946447	1
TCONS_00141627	XLOC_115318	XLOC_115318	17	42431669	42437030	-	3	2807	167	0	0	0.070465	0.070152	0	0	0	0	0.0351542	0	6.86165	0.0505253	0.499123
TCONS_00141623	XLOC_115318	XLOC_115318	17	42431669	42437005	-	3	2785	167	0	0	0.142963	0.331532	0	0	0	0	0.118624	0	8.60325	0.0236374	0.319631
TCONS_00321093	XLOC_256934	XLOC_256934	X	74263187	74281810	-	2	205	36	0	0	0	0	0	0.280323	0	0	0	0.0700807	-9.49248	0.0416964	0.445987
TCONS_00037413	XLOC_031283	XLOC_031283	10	56431151	56556370	+	12	2008	127	0	0.263448	0	0	0.01272	0.075555	0	0	0.065862	0.0220688	1.68512	0.623296	1
TCONS_00037415	XLOC_031283	XLOC_031283	10	56431161	56567480	+	9	8241	171	0.566628	0.00805	0.019658	0.020369	0.502006	0	0.008275	1.09585	0.153676	0.401532	-1.25561	0.508742	1
TCONS_00037414	XLOC_031283	XLOC_031283	10	56431151	56567480	+	11	7891	171	0.032766	0.653153	0	0.075424	0.008052	0	0	0	0.190336	0.002013	6.6583	0.0291156	0.361369
TCONS_00227586	XLOC_182130	XLOC_182130	6	43503836	43509928	+	2	1364	117	0	0	0	0.28278	0	0	0	0	0.070695	0	8.08647	0.0771945	0.623149
TCONS_00227587	XLOC_182130	XLOC_182130	6	43503836	43509928	+	3	1415	117	0.146053	0.262372	0.007641	0.113253	0.0047	0.003803	0.231045	0.104979	0.13233	0.0861318	0.865396	0.630444	1
TCONS_00308211	XLOC_246055	XLOC_246055	AEMK02000646.1	106	10284	+	4	3977	155	0	0	0	0	0.208979	0.653864	0.152405	0.342036	0	0.339321	-10.8232	5.5077e-05	0.0076552
TCONS_00323768	XLOC_259199	XLOC_259199	X	124627154	124629322	-	2	212	49	0	0	0	0.355027	0.075534	0	0.084236	0.355563	0.0887567	0.128833	-0.204277	0.949883	1
TCONS_00166773	XLOC_134307	XLOC_134307	2	68654769	68655894	-	2	221	67	0.278939	0	0	0	0	0	0	0	0.0697347	0	5.47479	0.187103	0.947424
TCONS_00317311	XLOC_253668	XLOC_253668	X	8095627	8097751	-	2	1802	97	0.117594	0.057055	0.219338	0.134673	0.25172	0.17497	0.356386	0.308712	0.132165	0.272947	-0.812659	0.582083	1
TCONS_00175167	XLOC_140765	XLOC_140765	3	27529325	27532460	+	2	221	73	0	0	0	0	0	0	0.468303	0	0	0.117076	-7.53398	0.0950703	0.694565
TCONS_00116107	XLOC_093685	XLOC_093685	15	2480626	2481226	-	2	577	54	0.035286	0	0	0.012614	0.440893	0.024982	0.227597	0	0.011975	0.173368	-3.06511	0.176013	0.92232
TCONS_00080786	XLOC_065194	XLOC_065194	13	84625888	84633974	-	2	4709	140	0.372094	0.268126	0.216759	0.201722	0.353271	0.313151	0.293064	0.411613	0.264675	0.342775	-0.209646	0.880827	1
TCONS_00080785	XLOC_065194	XLOC_065194	13	84625888	84633939	-	3	2649	140	0.04457	0.250131	0.111072	0.164851	0	0.040144	0.293714	0	0.142656	0.0834645	1.01054	0.632669	1
TCONS_00084206	XLOC_068199	XLOC_068199	13	133536347	133540360	-	2	683	89	0.270921	0.276599	0.041826	0.149422	0.204626	0.125785	0.437248	0.374822	0.184692	0.28562	-0.424313	0.778893	1
TCONS_00015694	XLOC_013341	XLOC_013341	1	249998818	250000814	+	2	320	52	0.173539	0	0	0.091956	0.102751	0.10356	0	0.290102	0.0663737	0.124103	-0.712518	0.762161	1
TCONS_00236287	XLOC_188450	XLOC_188450	6	165866369	165868516	+	2	2006	166	0.121896	0.108125	0.182657	0.063239	0.495471	0.338008	0.254095	0.430895	0.118979	0.379617	-1.51117	0.305293	1
TCONS_00169192	XLOC_135974	XLOC_135974	2	98338334	98340990	-	2	214	62	0	0	0	0.141081	0.066347	0	0	0.279913	0.0352703	0.086565	-0.935542	0.786384	1
TCONS_00308215	XLOC_246055	XLOC_246055	AEMK02000646.1	3040	10284	+	4	2848	128	0	0	0	0	0	0.495453	0	0.434667	0	0.23253	-9.75684	0.0111876	0.206839
TCONS_00144971	XLOC_117895	XLOC_117895	18	32650652	32652229	+	2	1110	74	0.008715	0	0	0.662364	0	0.008138	0	0	0.16777	0.0020345	5.79606	0.0999214	0.711842
TCONS_00144970	XLOC_117895	XLOC_117895	18	32648670	32652229	+	2	1482	83	0.008808	0	0.068035	0	0.011034	0.179694	0.335943	0.140462	0.0192107	0.166783	-2.83917	0.182949	0.938237
TCONS_00302056	XLOC_240947	XLOC_240947	AEMK02000213.1	342600	351210	+	3	1308	260	0	0	0	0	1.29339	1.07697	2.32999	2.35007	0	1.7626	-12.908	5.4125e-07	0.000298247
TCONS_00062500	XLOC_050421	XLOC_050421	13	3675122	3679624	+	2	1996	167	0.015417	0.051337	0.07305	0.050874	0.064074	0.418283	0.112229	0.120209	0.0476695	0.178699	-1.71318	0.275	1
TCONS_00000381	XLOC_000291	XLOC_000291	1	5465380	5479100	+	2	10598	104	0.498598	0.42848	0.767169	0.317373	0.463182	0.595737	1.43358	1.25295	0.502905	0.936362	-0.691043	0.600661	1
TCONS_00276840	XLOC_220051	XLOC_220051	8	38209545	38227611	-	2	1004	67	0.220219	0.56053	0.262703	0	0.284643	0.096641	0.068722	0	0.260863	0.112502	1.30448	0.534695	1
TCONS_00134787	XLOC_109956	XLOC_109956	16	75182410	75183759	-	2	237	78	0	0.217997	0	0	0	0	0	0	0.0544992	0	5.49562	0.18503	0.943243
TCONS_00205485	XLOC_164902	XLOC_164902	4	72568552	72571964	-	2	2865	87	0.099745	0.042096	0.177641	0.102514	0.256545	0.163111	0.061978	0.14155	0.105499	0.155796	-0.398632	0.794746	1
TCONS_00302052	XLOC_240947	XLOC_240947	AEMK02000213.1	340414	349775	+	2	521	170	0	0	0	0	0	0	0.847234	1.00947	0	0.464175	-11.0358	0.00442372	0.121748
TCONS_00257490	XLOC_204416	XLOC_204416	7	112527732	112541208	+	2	505	91	0.153046	0.048596	0.054066	0.2772	0	0	0	0.059706	0.133227	0.0149265	3.45903	0.157026	0.878345
TCONS_00254610	XLOC_202122	XLOC_202122	7	68618586	68627364	+	3	997	104	0.268278	0.6608	0.43981	0	0.078165	0	0.169607	0.179439	0.342222	0.106803	1.89487	0.366819	1
TCONS_00202148	XLOC_161932	XLOC_161932	4	18250145	18250442	-	2	203	67	0	0	0.181573	0.527872	0.302383	0	0	0	0.177361	0.0755958	1.30521	0.696127	1
TCONS_00172595	XLOC_138838	XLOC_138838	2	150770905	150778137	-	2	1702	104	0.315817	0.647738	0.031442	0.04677	0.037755	0.012889	0.131412	0.132825	0.260442	0.0787203	1.92078	0.250647	1
TCONS_00002527	XLOC_002090	XLOC_002090	1	44557918	44559199	+	2	553	104	0.256991	0.046714	0.863951	0.162997	0.059988	0.193689	0.926565	0.633805	0.332663	0.453512	-0.205669	0.905786	1
TCONS_00002529	XLOC_002090	XLOC_002090	1	44557918	44664093	+	5	2118	163	0.117297	0.091737	0.101544	0.100516	0.159407	0.295997	0.501754	0.431208	0.102774	0.347091	-1.554	0.200148	0.973752
TCONS_00002528	XLOC_002090	XLOC_002090	1	44557918	44619102	+	3	699	95	0.130283	0.341922	0.522938	0.079773	0.105717	0.369178	0.547421	0.4643	0.268729	0.371654	-0.262523	0.838138	1
TCONS_00094719	XLOC_076619	XLOC_076619	14	85686367	85758159	+	2	885	186	0.101557	0.031115	0.188356	0.08111	0	0.29611	0	0.170349	0.100534	0.116615	-0.0590552	0.977273	1
TCONS_00075452	XLOC_060995	XLOC_060995	13	3254608	3258469	-	3	489	123	0	0.10002	0.246131	0.388012	0.051618	0	0	0.22362	0.183541	0.0688095	1.70497	0.488415	1
TCONS_00078231	XLOC_063071	XLOC_063071	13	42781539	42796945	-	2	15384	141	0.122372	0.115255	0.255291	0.144536	0.135497	0.235234	0.600539	0.298543	0.159363	0.317453	-0.783604	0.580624	1
TCONS_00132950	XLOC_108265	XLOC_108265	16	50556667	50734367	-	8	1173	164	0.075563	0.184766	0.099168	0	0.01725	0.032985	0.024186	0.076288	0.0898743	0.0376773	1.4579	0.393535	1
TCONS_00132951	XLOC_108265	XLOC_108265	16	50556667	50734393	-	8	1120	152	0	0	0.350351	0.104311	0	0.017593	0	0	0.113666	0.00439825	4.79286	0.165511	0.897773
TCONS_00103965	XLOC_083653	XLOC_083653	14	92188979	92189802	-	2	233	48	0	0	0	0	0.236417	0.384389	0.148061	0.135786	0	0.226163	-6.70749	0.00530258	0.133938
TCONS_00064693	XLOC_051971	XLOC_051971	13	37120581	37122774	+	2	274	84	0	0	0	0	0.080151	0	0.445289	0	0	0.13136	-7.20279	0.047899	0.484064
TCONS_00017197	XLOC_014416	XLOC_014416	1	273821231	273834555	+	2	657	73	0.275534	0	0	0	0.048746	0	0	0.094616	0.0688835	0.0358405	1.04053	0.763421	1
TCONS_00116822	XLOC_094355	XLOC_094355	15	15296655	15609470	-	7	901	115	0.100515	0.071391	0.067387	0.27173	0.196173	0.072185	0.030695	0.216086	0.127756	0.128785	0.206559	0.860819	1
TCONS_00045630	XLOC_038079	XLOC_038079	11	52160514	52242720	+	5	1026	152	0	0	0.017841	0.006091	0.160054	0.328357	0	0	0.005983	0.122103	-4.22643	0.161825	0.891643
TCONS_00140056	XLOC_114102	XLOC_114102	17	17007426	17029918	-	2	562	144	0	0	0.194167	0	0	0	0	0.160952	0.0485418	0.040238	0.569434	0.888079	1
TCONS_00216118	XLOC_172968	XLOC_172968	5	81546662	81549269	+	3	1668	96	0	0	0	0.013628	0.016518	0.076011	0	0.095062	0.003407	0.0468978	-3.23414	0.195846	0.964018
TCONS_00157644	XLOC_127258	XLOC_127258	2	96740019	96778113	+	5	441	64	0	0	0	0.33922	0.16001	0.140563	0.269624	0	0.084805	0.142549	-0.500081	0.861279	1
TCONS_00188805	XLOC_151124	XLOC_151124	3	87120169	87231435	-	3	618	154	0.184768	0	0.074858	0.056767	0.172919	0.365379	0.543105	0.315666	0.0790982	0.349267	-2.00265	0.210896	0.991588
TCONS_00249587	XLOC_198332	XLOC_198332	7	4230385	4232397	+	2	629	125	0.048789	0	0.428142	0	0	0.037009	0.054846	0.083774	0.119233	0.0439073	1.53232	0.520857	1
TCONS_00129442	XLOC_105173	XLOC_105173	16	77146734	77147738	+	2	387	84	0.079778	0	0	0	0	0.409717	0.178286	0.233475	0.0199445	0.20537	-3.04695	0.228149	1
TCONS_00047947	XLOC_040092	XLOC_040092	11	5915437	5953692	-	4	3582	147	0.071962	0	0	0.03442	0.007401	0	0.466001	0.256778	0.0265955	0.182545	-2.55988	0.319828	1
TCONS_00121537	XLOC_098318	XLOC_098318	15	93326857	93414575	-	3	221	73	0	0	0.246676	0	0	0	0	0	0.061669	0	11.6201	0.0138869	0.232725
TCONS_00084788	XLOC_068643	XLOC_068643	13	144624766	144628270	-	2	1772	97	0.043558	0.027513	0.0302	0.028173	0.146022	0.138757	0.177101	0.08807	0.032361	0.137488	-1.8785	0.194126	0.96047
TCONS_00072101	XLOC_058108	XLOC_058108	13	155786674	155787902	+	2	291	48	0	0	0	0	0	0.296217	0	0	0	0.0740543	-5.71547	0.165143	0.897121
TCONS_00221867	XLOC_177552	XLOC_177552	5	59712420	59727496	-	2	416	62	0	0	0	0	0.000791	0.209404	0	0	0	0.0525487	-8.7786	0.0337277	0.392588
TCONS_00221868	XLOC_177552	XLOC_177552	5	59712420	59727652	-	2	632	77	0.047386	0.040874	0.086403	0.181665	0.310627	0.009123	0	0.138407	0.089082	0.114539	-0.172013	0.92716	1
TCONS_00181789	XLOC_145952	XLOC_145952	3	125076796	125079145	+	2	437	91	0	0	0	0	0.071277	0	0.394718	0	0	0.116499	-7.13837	0.0488513	0.489914
TCONS_00244893	XLOC_194487	XLOC_194487	6	98540229	98543206	-	2	704	141	0.076855	0	0.256783	0.190145	0.272193	0.067759	0.21888	0.252852	0.130946	0.202921	-0.418255	0.816081	1
TCONS_00056996	XLOC_046893	XLOC_046893	12	58237316	58243395	+	3	301	78	0	0	0	0	0.158181	0	0	0.400687	0	0.139717	-8.72321	0.021885	0.30572
TCONS_00183785	XLOC_147343	XLOC_147343	3	18530390	18533286	-	2	1104	108	0.214591	0.871149	0.661807	0.594013	0.287128	0.25565	0.612783	0.751699	0.58539	0.476815	0.536344	0.712865	1
TCONS_00106463	XLOC_085582	XLOC_085582	14	137852009	137856400	-	2	402	91	0.230404	0.051316	0.135837	0	0	0	0	0	0.104389	0	8.01975	0.00855076	0.175569
TCONS_00037200	XLOC_031097	XLOC_031097	10	52483444	52484800	+	2	430	79	0.414288	0.158511	0.26952	0.152885	0.157621	0.237697	0.175166	0.290765	0.248801	0.215312	0.347232	0.814083	1
TCONS_00115504	XLOC_093224	XLOC_093224	15	137156522	137158109	+	2	1566	192	0.204251	0.099086	0.316974	0.17107	0.528999	0.027614	0	0.124188	0.197845	0.1702	0.313134	0.859981	1
TCONS_00040718	XLOC_033949	XLOC_033949	10	41550257	41561703	-	2	2057	141	0	0	0.206395	0.120088	0.065357	0	0	0	0.0816208	0.0163392	2.42786	0.479901	1
TCONS_00040714	XLOC_033949	XLOC_033949	10	41548520	41568160	-	7	2111	138	0.28692	0.047717	0	0.181021	0.122734	0	0	0.102029	0.128914	0.0561907	1.3541	0.579002	1
TCONS_00040715	XLOC_033949	XLOC_033949	10	41548520	41568160	-	6	2597	138	0.010241	0.084001	0	0.115621	0	0	0	0	0.0524657	0	9.30323	0.00471375	0.126302
TCONS_00040716	XLOC_033949	XLOC_033949	10	41548520	41570058	-	5	7385	142	0.030798	0.108724	0.215652	0.115136	0.11812	0.298377	0.157317	0.048484	0.117578	0.155575	-0.244168	0.869272	1
TCONS_00076356	XLOC_061740	XLOC_061740	13	24687807	24691794	-	2	1634	220	0.113306	0.121048	0.07419	0.242022	0.10695	0.276412	0.628739	0.252745	0.137641	0.316211	-0.962169	0.524879	1
TCONS_00073272	XLOC_059162	XLOC_059162	13	179413928	179416619	+	2	254	68	0.117095	0.440375	0	0	0	0	0.20871	0.053076	0.139368	0.0654465	1.30371	0.645883	1
TCONS_00319018	XLOC_255186	XLOC_255186	X	40592944	40596430	-	2	3342	177	0.119481	0.141685	0.177465	0.239004	0.300234	0.165108	0.162124	0.157676	0.169409	0.196286	-0.0297331	0.986599	1
TCONS_00130566	XLOC_106196	XLOC_106196	16	22121705	22144939	-	2	381	58	0.127788	0	0.209515	0.319442	0	0.209385	0.223909	0.100594	0.164186	0.133472	0.507996	0.805349	1
TCONS_00130565	XLOC_106196	XLOC_106196	16	22121705	22144800	-	2	242	80	0.000923	0.264375	0.341442	0.224186	0	0.204046	0.17782	0.047907	0.207732	0.107443	1.14912	0.548679	1
TCONS_00137069	XLOC_111851	XLOC_111851	17	33072094	33080322	+	3	642	190	0.096181	0.124973	0.741271	0.051763	0.308789	0.438425	0.374001	0.483273	0.253547	0.401122	-0.482814	0.748277	1
TCONS_00273071	XLOC_216953	XLOC_216953	8	112764322	112768206	+	2	210	56	0	0	0	0	0	0.544551	0	0	0	0.136138	-8.19133	0.0699436	0.590558
TCONS_00104126	XLOC_083807	XLOC_083807	14	94073383	94094642	-	2	633	74	0.067857	0	0	0.040306	0.050594	0.386515	0.227809	0.105995	0.0270407	0.192728	-2.69923	0.199229	0.971797
TCONS_00220800	XLOC_176667	XLOC_176667	5	39824533	39894490	-	2	418	139	0	0	0	0	0.227362	0.803263	0.676486	0.320272	0	0.506846	-14.1701	1.37392e-08	1.28983e-05
TCONS_00220801	XLOC_176668	XLOC_176668	5	39889021	39907363	-	2	247	82	0	0	0	0	0.047975	0.286347	0.067507	0.095716	0	0.124386	-10.2375	0.000172708	0.0167729
TCONS_00220802	XLOC_176669	XLOC_176669	5	39900987	39914158	-	2	537	178	0	0	0	0	0.044531	0.408011	0.249975	0.278309	0	0.245206	-10.7003	8.12801e-05	0.01005
TCONS_00220803	XLOC_176670	XLOC_176670	5	39901534	39914463	-	2	295	98	0	0	0	0	0.151472	0.411101	0.087123	0.058941	0	0.177159	-10.27	0.000178675	0.0171227
TCONS_00210128	XLOC_168233	XLOC_168233	5	6346456	6351341	+	2	644	84	0.526236	0.275842	0.127048	0.395253	0	0.377824	0.480869	0.576035	0.331095	0.358682	0.0950444	0.957654	1
TCONS_00157923	XLOC_127505	XLOC_127505	2	102597917	102682753	+	5	1122	83	0.019215	0.044581	0.015123	0.013947	0	0	2.52775	0.839213	0.0232165	0.84174	-4.92431	0.0331205	0.388758
TCONS_00161970	XLOC_130805	XLOC_130805	2	2163609	2186284	-	2	783	109	0.157887	0.55733	0.309893	0.422167	0	0.505397	0.287525	0	0.361819	0.198231	1.02916	0.61265	1
TCONS_00048273	XLOC_040321	XLOC_040321	11	9597576	9599386	-	2	1492	120	0.320261	0.338362	0.500926	0.15229	0.167833	0.045309	0.111703	0.175981	0.32796	0.125206	1.54478	0.301703	1
TCONS_00206277	XLOC_165547	XLOC_165547	4	84173486	84174294	-	2	212	39	0	0	0	0	0	0.271067	0	0	0	0.0677668	-5.03255	0.206979	0.985056
TCONS_00236915	XLOC_188865	XLOC_188865	6	2408661	2422369	-	2	299	69	0	0.431984	0	0	0	0.045317	0	0.052517	0.107996	0.0244585	2.34441	0.499708	1
TCONS_00068011	XLOC_054685	XLOC_054685	13	93051931	93058350	+	3	5490	111	0.899683	1.32492	1.14808	1.29404	0.387771	0.84725	1.24833	1.45392	1.16668	0.984318	0.467446	0.727813	1
TCONS_00068010	XLOC_054685	XLOC_054685	13	93051931	93058350	+	3	5682	94	0.647564	0.893865	0.883649	0.971315	0.78601	1.23587	1.80099	1.9038	0.849098	1.43167	-0.538302	0.686259	1
TCONS_00068012	XLOC_054685	XLOC_054685	13	93051937	93058350	+	2	6075	155	0.089757	0.048626	0.112701	0.159087	0.159016	0.580009	0.290566	0.374871	0.102543	0.351116	-1.5804	0.288012	1
TCONS_00121996	XLOC_098706	XLOC_098706	15	96970513	97088545	-	3	753	77	0.166244	0.129642	0.625283	0.347933	0.091585	0.155512	0.044118	0.013347	0.317275	0.0761405	2.18562	0.101985	0.718773
TCONS_00121997	XLOC_098706	XLOC_098706	15	96970513	97088546	-	4	869	87	0.090632	0.073154	0.035982	0.099364	0.01769	0	0.205504	0.186714	0.074783	0.102477	-0.190304	0.911322	1
TCONS_00124748	XLOC_100958	XLOC_100958	16	18064	22019	+	2	715	152	0	0	0	0	0.024566	0.592667	0	0	0	0.154308	-8.40689	0.030447	0.369173
TCONS_00074195	XLOC_060044	XLOC_060044	13	190287285	190290253	+	2	810	108	0.109358	0.155102	0.127865	0.094496	0.069061	0.143078	0.220727	0	0.121705	0.108216	0.335039	0.851085	1
TCONS_00313089	XLOC_249989	XLOC_249989	X	59511205	59513981	+	2	1063	141	0.223556	0.049494	0.17375	0.109336	0.054021	0.253355	0.176656	0.235429	0.139034	0.179865	-0.20313	0.896422	1
TCONS_00072696	XLOC_058610	XLOC_058610	13	168569673	168645026	+	5	497	69	0	0	0	0	0.495359	0	0.304576	0	0	0.199984	-12.9632	0.0010045	0.0490591
TCONS_00093338	XLOC_075485	XLOC_075485	14	67253554	67507417	+	5	785	110	0	0	0.242309	0	0.049086	0.22275	0	0.270704	0.0605772	0.135635	-0.974885	0.726604	1
TCONS_00093339	XLOC_075485	XLOC_075485	14	67253554	67507417	+	4	731	92	0	0	0	0	0	0	0	0.015491	0	0.00387275	-8.85809	0.0560738	0.527677
TCONS_00038167	XLOC_031905	XLOC_031905	10	68719215	68737687	+	5	3782	130	0.005291	0	0.028636	0.032573	0.453042	0.022471	0	0.007972	0.016625	0.120871	-2.70248	0.253515	1
TCONS_00238983	XLOC_190646	XLOC_190646	6	27402800	27408158	-	2	554	63	0	0	0	0	0.331054	0	0.061649	0	0	0.0981758	-8.16981	0.0300244	0.366945
TCONS_00151053	XLOC_122642	XLOC_122642	2	7094855	7098702	+	2	235	67	0	0	0	0	0.272564	0	0	0	0	0.068141	-7.19099	0.108753	0.741197
TCONS_00302086	XLOC_240975	XLOC_240975	AEMK02000213.1	336515	344330	-	2	798	121	0	0	0	0	0.368813	0.32156	0.407049	0.490757	0	0.397045	-10.6373	5.27443e-05	0.00744811
TCONS_00302088	XLOC_240975	XLOC_240975	AEMK02000213.1	336515	350081	-	2	776	141	0	0	0	0	0.002295	0.55438	1.31234	0	0	0.467253	-11.6683	0.00113522	0.0532508
TCONS_00052757	XLOC_044224	XLOC_044224	12	1177684	1178438	+	2	656	124	0	0	0.103358	0	0	0	0.244817	0	0.0258395	0.0612043	-0.92609	0.816319	1
TCONS_00088060	XLOC_071645	XLOC_071645	13	192148971	192165247	-	2	234	35	0	0	0	0	0	0	0	0.256848	0	0.064212	-8.94891	0.0539079	0.516664
TCONS_00217116	XLOC_173845	XLOC_173845	5	91094705	91096916	+	2	430	119	0.095939	0.396501	0	0.664167	0.211631	0	0	0	0.289152	0.0529078	2.54876	0.375756	1
TCONS_00300481	XLOC_239676	XLOC_239676	9	123922814	123925079	-	2	2131	151	0.133049	0.427715	0.142132	0.604422	0.156199	0	0.03254	0.014149	0.326829	0.050722	2.74056	0.145053	0.849815
TCONS_00098100	XLOC_079318	XLOC_079318	14	6357156	6360267	-	2	801	103	0.038373	0.1691	0	0.031852	0.039983	0.076302	0	0.286875	0.0598313	0.10079	-0.502967	0.805979	1
TCONS_00168595	XLOC_135425	XLOC_135425	2	90416062	90436657	-	3	504	80	0.117208	0.453267	0.079996	0.177348	0.086632	0.107877	0.260563	0	0.206955	0.113768	1.04449	0.552028	1
TCONS_00036349	XLOC_030408	XLOC_030408	10	39893608	39893951	+	2	265	82	0	0	0	0	0	0.177496	0	0.28445	0	0.115487	-4.55269	0.155991	0.874873
TCONS_00081900	XLOC_066214	XLOC_066214	13	97506237	97599816	-	2	202	49	0	0.063942	0.337461	0.063153	0	0	0.085392	0	0.116139	0.021348	2.68533	0.350564	1
TCONS_00292140	XLOC_232876	XLOC_232876	9	135079057	135087318	+	4	2582	149	0.051679	0.04578	0.020761	0.218253	0.141439	0.164	0.100291	0.111695	0.0841183	0.129356	-0.405157	0.795319	1
TCONS_00292141	XLOC_232876	XLOC_232876	9	135079057	135096385	+	3	2998	149	0	0.206764	0	0	0	0	0	0.096493	0.051691	0.0241232	1.43089	0.725413	1
TCONS_00292142	XLOC_232876	XLOC_232876	9	135079057	135096385	+	3	3109	149	0	0.21948	0.082005	0.254017	0.543214	0	0.140716	0	0.138876	0.170983	-0.127664	0.959368	1
TCONS_00301531	XLOC_240533	XLOC_240533	AEMK02000141.1	27875	30650	-	2	1114	112	0	0	0	0	0.249317	0.420622	0	0.219624	0	0.222391	-8.37093	0.00648408	0.149918
TCONS_00292145	XLOC_232876	XLOC_232876	9	135082800	135096385	+	2	2538	108	0.21112	0	0	0	0	0.376551	0	0	0.05278	0.0941378	-0.866371	0.830899	1
TCONS_00264166	XLOC_209405	XLOC_209405	7	85175959	85217519	-	3	231	67	0	0.223659	0	0	0	0	0	0	0.0559147	0	10.4312	0.0265994	0.341727
TCONS_00083508	XLOC_067663	XLOC_067663	13	121548844	121559815	-	4	1749	101	0.285465	0.015702	0.117012	0.038964	0.146332	0.253475	0.010218	0.06681	0.114286	0.119209	-0.00601753	0.997986	1
TCONS_00083509	XLOC_067663	XLOC_067663	13	121548844	121559816	-	3	1055	99	1.72049	2.40415	0.454967	0.64657	0.702386	1.70055	0	0.553163	1.30655	0.739025	0.932146	0.577991	1
TCONS_00083507	XLOC_067663	XLOC_067663	13	121548844	121559815	-	3	1602	112	0.304088	0.666515	0.289981	0.268909	0.180908	0.693055	0.215632	0.36132	0.382373	0.362729	0.242403	0.864206	1
TCONS_00197386	XLOC_158295	XLOC_158295	4	89108170	89115138	+	3	4253	153	0.05474	0.017575	0.092067	0.089669	0.00567	0.130041	0.047467	0.046362	0.0635128	0.057385	0.293425	0.851087	1
TCONS_00022453	XLOC_018930	XLOC_018930	1	82160242	82161536	-	2	1187	89	0.464717	0.317739	0.286109	0.209212	0.530803	0.696807	0.426019	0.645032	0.319444	0.574665	-0.679669	0.644487	1
TCONS_00041655	XLOC_034661	XLOC_034661	10	57089823	57090709	-	2	754	66	0.189586	0.108589	0.246051	0.164938	0.24626	0.668595	0.72962	0.275678	0.177291	0.480038	-1.25798	0.386333	1
TCONS_00231973	XLOC_184957	XLOC_184957	6	87962561	87966831	+	3	1505	109	0	0.017165	0.035316	0.050802	0	0.01856	0.166863	0.351555	0.0258207	0.134244	-1.95833	0.354565	1
TCONS_00231970	XLOC_184957	XLOC_184957	6	87960667	87968351	+	4	1081	136	0	0	0	0	0	0.097275	0.175523	0.344627	0	0.154356	-9.194	0.00397337	0.115169
TCONS_00311563	XLOC_248832	XLOC_248832	X	35890304	35902325	+	3	479	104	0.106651	0	0	0	0	0	0.287606	0	0.0266627	0.0719015	-1.30313	0.755032	1
TCONS_00170712	XLOC_137310	XLOC_137310	2	119900798	119903035	-	2	345	85	0.446259	0.043429	0	0.179085	0	0	0	0	0.167193	0	7.74616	0.0115806	0.211243
TCONS_00089818	XLOC_073026	XLOC_073026	14	10065038	10067837	+	3	578	75	0.050287	0.022565	0.414286	0.197971	0	0	0.051728	0.06494	0.171277	0.029167	2.72632	0.189622	0.951945
TCONS_00098167	XLOC_079356	XLOC_079356	14	7362387	7371822	-	3	4701	247	0.464901	0	0.367134	0	0.319297	0	0.281131	0	0.208009	0.150107	0.552571	0.847272	1
TCONS_00223366	XLOC_178636	XLOC_178636	5	83509299	83511224	-	2	392	67	0	0	0	0.190576	0	0.220632	0	0	0.047644	0.055158	-0.0415655	1	1
TCONS_00153595	XLOC_124456	XLOC_124456	2	47845436	47846013	+	2	259	60	0.057962	0	0	0	0	0	0	0.402023	0.0144905	0.100506	-2.0389	0.578084	1
TCONS_00275875	XLOC_219200	XLOC_219200	8	20627488	20627994	-	2	339	72	0	0	0	0.150524	0	0	0.305295	0	0.037631	0.0763237	-0.64437	0.875519	1
TCONS_00200188	XLOC_160341	XLOC_160341	4	120737044	120764444	+	2	203	67	0	12.9435	0	19.7107	0.001052	68.1986	0	0	8.16355	17.0499	-0.907759	0.772601	1
TCONS_00196381	XLOC_157490	XLOC_157490	4	70928899	70933759	+	2	536	104	0.334982	0	0.11348	0.133176	0	0	0	0	0.145409	0	8.65648	0.00591401	0.142398
TCONS_00196380	XLOC_157490	XLOC_157490	4	70928899	70931977	+	3	1438	103	0.224844	0	0	0.231632	0.158453	0	0.372779	0	0.114119	0.132808	-0.0484832	0.988311	1
TCONS_00251284	XLOC_199864	XLOC_199864	7	20942546	20943127	+	2	213	58	0	0	0	0	0	0.067674	0	0.283115	0	0.0876973	-4.73527	0.141555	0.840298
TCONS_00281271	XLOC_223931	XLOC_223931	8	110006244	110007115	-	2	598	69	0.153683	0.043198	0.138602	0	0.026778	0.141027	0.107422	0.324207	0.0838707	0.149859	-0.695209	0.697524	1
TCONS_00078037	XLOC_062878	XLOC_062878	13	42422204	42439001	-	2	518	130	0.01188	0.053808	0.091362	0.128338	0.017311	0.141178	0.396043	0.073755	0.071347	0.157072	-0.895374	0.571922	1
TCONS_00205754	XLOC_165128	XLOC_165128	4	75751479	75762101	-	3	908	94	0	0	0.012108	0	0	0	0.464692	0.003431	0.003027	0.117031	-4.89831	0.183055	0.938319
TCONS_00004627	XLOC_003978	XLOC_003978	1	74770595	74773185	+	2	372	81	0	0	0	0.098051	0.343794	0	0.108367	0.081053	0.0245127	0.133303	-2.18316	0.429328	1
TCONS_00274580	XLOC_218131	XLOC_218131	8	10311	11844	-	2	535	142	0	0	0	0	0.056869	1.05153	0.92425	0.088436	0	0.53027	-8.74828	0.001911	0.0732816
TCONS_00274581	XLOC_218131	XLOC_218131	8	10311	11887	-	2	244	81	0	0	0	0	0.346305	0.387515	0	0	0	0.183455	-7.35017	0.0402391	0.436025
TCONS_00274582	XLOC_218131	XLOC_218131	8	10311	13973	-	4	677	225	0	0	0	0	0	1.46347	0	0.025188	0	0.372165	-9.55184	0.0182071	0.2741
TCONS_00274584	XLOC_218131	XLOC_218131	8	10695	12502	-	2	475	158	0	0	0	0	0	0	0.570409	0.759846	0	0.332564	-8.19421	0.0259828	0.337397
TCONS_00156427	XLOC_126284	XLOC_126284	2	79690847	79728449	+	3	746	109	0	0.006531	0	0.0847	0.287121	0	0.169422	0	0.0228078	0.114136	-2.08526	0.48147	1
TCONS_00274586	XLOC_218131	XLOC_218131	8	15245	16113	-	3	209	69	0	0	0	0	0.386859	0.043834	2.04801	2.36161	0	1.21008	-9.01518	0.00159954	0.0660332
TCONS_00136108	XLOC_111039	XLOC_111039	17	21100399	21415850	+	4	517	72	0	0	0	0	0.192201	0	0	0	0	0.0480503	-13.0246	0.0059446	0.14269
TCONS_00006993	XLOC_005997	XLOC_005997	1	113660724	113682762	+	3	1407	126	0.0877	0.03672	0.047608	0.081299	0.185815	0	0.122595	0.1061	0.0633318	0.103627	-0.528422	0.762912	1
TCONS_00319595	XLOC_255609	XLOC_255609	X	49186170	49188202	-	2	1506	184	0.338988	0.003615	0.455648	0.004759	0.117277	0.01295	0.005727	0.005008	0.200753	0.0352405	2.48206	0.210429	0.991051
TCONS_00319594	XLOC_255608	XLOC_255608	X	49185546	49192291	-	2	434	87	0.710786	0.270489	1.59899	0.121602	0.454771	0.308891	0.119038	0.652406	0.675467	0.383777	0.976713	0.515029	1
TCONS_00319597	XLOC_255609	XLOC_255609	X	49186170	49194136	-	2	1658	184	0.113842	0.158806	0.627008	0.168585	0.03287	0.267996	0.165465	0.177186	0.26706	0.160879	0.907374	0.550339	1
TCONS_00319596	XLOC_255609	XLOC_255609	X	49186170	49194128	-	2	1650	184	0.218959	0.134151	0.677128	0.108593	0.153487	0.12776	0	0.076387	0.284708	0.0894085	1.77483	0.320132	1
TCONS_00319590	XLOC_255607	XLOC_255607	X	49181563	49189979	-	2	2134	311	0.34549	0.080626	0.242306	0.148463	0.288964	0.188098	0.146933	0.178615	0.204221	0.200653	0.15715	0.914206	1
TCONS_00319592	XLOC_255607	XLOC_255607	X	49181563	49195163	-	3	1324	161	0.183218	0.066383	0.81502	0.161626	0.190605	0.19719	0.210874	0.359456	0.306562	0.239531	0.545449	0.709598	1
TCONS_00319599	XLOC_255609	XLOC_255609	X	49186170	49194593	-	3	1583	184	0.293692	0.160677	0.550281	0.195392	0.230626	0.232751	0.137041	0.150479	0.300011	0.187724	0.814816	0.569758	1
TCONS_00319598	XLOC_255609	XLOC_255609	X	49186170	49194535	-	2	1525	184	0.41046	0.273584	0.660123	0.260268	0.511904	0.565287	0.392203	0.258504	0.401109	0.431974	0.0305665	0.983426	1
TCONS_00265799	XLOC_210718	XLOC_210718	7	113001276	113002679	-	2	211	64	0	0	0	0	0	0.389399	0.164128	0	0	0.138382	-6.73217	0.0543009	0.518415
TCONS_00215766	XLOC_172676	XLOC_172676	5	77521220	77524257	+	2	281	80	0	0.095389	0.050228	0.270574	0	0.065596	0	0	0.104048	0.016399	2.78504	0.307089	1
TCONS_00115941	XLOC_093542	XLOC_093542	15	577160	590325	-	3	353	117	0.641973	0.364454	0	0.263751	0.139289	0.048729	0	0.069566	0.317545	0.064396	2.40656	0.25752	1
TCONS_00218614	XLOC_175025	XLOC_175025	5	11944745	11945439	-	2	402	81	0.09165	0	0.327367	0.328972	0.067717	0	0	0	0.186997	0.0169292	3.43731	0.161365	0.890431
TCONS_00063736	XLOC_051378	XLOC_051378	13	26229792	26241376	+	3	5035	158	0.229992	0.19235	0.254253	0.10067	0.093517	0.229167	0.303888	0.320563	0.194316	0.236784	-0.0985646	0.945516	1
TCONS_00295529	XLOC_235602	XLOC_235602	9	41623255	41639443	-	4	4489	134	0.037813	0.019088	0.063388	0.044248	0.167895	0.265701	0.207169	0.289818	0.0411342	0.232646	-2.29847	0.120603	0.779348
TCONS_00132932	XLOC_108257	XLOC_108257	16	50524243	50528529	-	2	3415	104	0.276195	0.299459	0.228153	0.166663	0.013505	0.089232	0.215926	0.057575	0.242618	0.0940595	1.53589	0.32433	1
TCONS_00132685	XLOC_108032	XLOC_108032	16	47009215	47153004	-	4	653	83	0.008632	0.034153	0.137528	0	0.233765	0.084887	0	0.120519	0.0450783	0.109793	-1.14387	0.58291	1
TCONS_00228796	XLOC_182845	XLOC_182845	6	53391530	53393556	+	2	1109	195	0.141113	0.115633	0.299716	0	0.218866	0	0.21448	0.348915	0.139116	0.195565	-0.280677	0.89252	1
TCONS_00194382	XLOC_155792	XLOC_155792	4	35919838	35921357	+	2	276	70	0	0.046174	0	0	0.184499	0.041433	0	0.486142	0.0115435	0.178018	-3.45339	0.199613	0.972644
TCONS_00047923	XLOC_040069	XLOC_040069	11	5477906	5486885	-	3	3137	145	0.818343	1.22993	0.521304	0.811295	0.720037	1.17313	0.760575	1.02818	0.845217	0.920478	0.0571109	0.96584	1
TCONS_00047924	XLOC_040069	XLOC_040069	11	5481101	5486885	-	3	2106	187	2.52348	3.88788	0.865718	1.66869	1.90741	1.63304	1.4582	2.32596	2.23644	1.83115	0.467601	0.718516	1
TCONS_00155990	XLOC_126046	XLOC_126046	2	75571646	75581935	+	2	3001	112	0	0.051619	0.036332	0	0.053288	0.340872	0.159093	0.286601	0.0219878	0.209963	-3.02103	0.149802	0.8607
TCONS_00084765	XLOC_068643	XLOC_068643	13	144593722	144625886	-	4	461	104	0.087734	0	0.022562	0.299045	0.072986	0.147201	0.279962	0.112741	0.102335	0.153223	-0.344493	0.847098	1
TCONS_00128843	XLOC_104614	XLOC_104614	16	71276430	71281686	+	2	910	104	0.608889	0.550718	0.710285	0.15649	0.24242	0.292833	0.747211	0.896964	0.506595	0.544857	0.100268	0.945767	1
TCONS_00162554	XLOC_131111	XLOC_131111	2	7783383	7783923	-	2	259	86	0.30755	0	0	0.392723	0.061002	0	0	0	0.175068	0.0152505	2.94149	0.31672	1
TCONS_00051122	XLOC_042861	XLOC_042861	11	50824629	50826736	-	2	229	51	0	0	0.697882	0.053479	0	0	0	0.426016	0.18784	0.106504	1.1166	0.743084	1
TCONS_00248167	XLOC_197265	XLOC_197265	6	156599932	156601128	-	2	686	58	0	0.299498	0.025549	0.06628	0.046686	0.231138	0	0.135626	0.0978317	0.103362	0.112175	0.967	1
TCONS_00248166	XLOC_197265	XLOC_197265	6	156599932	156601107	-	2	390	80	0	0	0	0.000804	0	0	0.398058	0	0.000201	0.0995145	-4.34931	0.249621	1
TCONS_00254390	XLOC_201938	XLOC_201938	7	65104957	65141295	+	3	840	100	0	0.015069	0.246453	0.084496	0.235113	0	0.268152	0	0.0865045	0.125816	-0.35474	0.886758	1
TCONS_00215340	XLOC_172307	XLOC_172307	5	69989122	69996283	+	2	1353	114	0	0.019093	0	0	0.403729	0	0	0.183672	0.00477325	0.14685	-4.64962	0.182987	0.938237
TCONS_00258420	XLOC_205069	XLOC_205069	7	4328283	4333937	-	2	5543	230	0.500295	0.602155	0.608073	0.485306	0.832829	0.278046	0.135177	0.211087	0.548957	0.364285	0.716937	0.621652	1
TCONS_00258935	XLOC_205505	XLOC_205505	7	13810774	13811517	-	2	722	114	0.08058	0	0.111558	0.102833	0	0.148405	0.35008	0.205466	0.0737427	0.175988	-1.01016	0.595014	1
TCONS_00309515	XLOC_247047	XLOC_247047	AEMK02000698.1	904809	906126	-	2	221	49	0	0	0	0	0	0	0.779204	0.136433	0	0.228909	-7.23726	0.0461086	0.473461
TCONS_00302767	XLOC_241555	XLOC_241555	AEMK02000264.1	160707	163941	-	2	239	55	0	0	0	0	0.268002	0.102531	0	0	0	0.0926333	-7.40493	0.0405742	0.43852
TCONS_00106483	XLOC_085602	XLOC_085602	14	138226928	138320002	-	2	216	71	0	0	0	0	0	0.400405	0	0	0	0.100101	-12.3234	0.00876012	0.178208
TCONS_00157459	XLOC_127087	XLOC_127087	2	95704193	95720996	+	2	2274	116	0.257466	0.138046	0.187345	0.108121	0.084408	0.085462	0.258659	0.243307	0.172744	0.167959	0.237352	0.868017	1
TCONS_00164255	XLOC_132390	XLOC_132390	2	31970593	32026600	-	7	1228	102	0	0.112333	0.061936	0	0.10432	0.034706	0.2092	0.037461	0.0435673	0.0964218	-0.945741	0.650073	1
TCONS_00164250	XLOC_132385	XLOC_132385	2	31877771	31884998	-	2	302	74	0.306697	0	0	0	0	0	0	0	0.0766742	0	8.22576	0.0738801	0.608012
TCONS_00000024	XLOC_000016	XLOC_000016	1	226606	228658	+	3	1492	224	0.629279	0.369047	0.34306	0.129765	0.011642	0.151153	0.047823	0.097515	0.367788	0.0770332	2.3186	0.148086	0.856889
TCONS_00127904	XLOC_103772	XLOC_103772	16	51705555	51706177	+	2	232	76	0.066539	0	0	0.075515	0	0	0	0.253864	0.0355135	0.063466	-0.448061	0.904483	1
TCONS_00096696	XLOC_078183	XLOC_078183	14	122579123	122623031	+	4	992	95	0.374777	0	0	0.375268	0.148045	0.015869	0.329205	0.366968	0.187511	0.215022	0.0300491	0.98875	1
TCONS_00096695	XLOC_078183	XLOC_078183	14	122578984	122609277	+	2	622	154	1.45522	1.20788	1.64212	1.76901	1.24209	1.63095	2.55285	0.15682	1.51856	1.39568	0.283364	0.805825	1
TCONS_00021485	XLOC_018083	XLOC_018083	1	67019985	67034060	-	2	217	52	0	0	0	0	0.295173	0	0	0	0	0.0737933	-9.16229	0.0509403	0.501101
TCONS_00000374	XLOC_000288	XLOC_000288	1	4949355	4951484	+	2	462	113	0.691885	0	0.652835	0	0	0	0.671547	0.267363	0.33618	0.234728	0.707535	0.805929	1
TCONS_00101977	XLOC_082084	XLOC_082084	14	63115719	63120562	-	2	285	42	0	0	0	0.113347	0	0	0.216674	0.394265	0.0283368	0.152735	-2.01069	0.555209	1
TCONS_00142670	XLOC_116132	XLOC_116132	17	58389731	58397414	-	2	493	123	0.062834	0.21763	0.055751	0.359678	0	0	0	0	0.173973	0	9.66542	0.00043088	0.0290472
TCONS_00257840	XLOC_204665	XLOC_204665	7	118317154	118318724	+	2	353	95	0	0	0	0	0	0.244735	0	0	0	0.0611838	-5.76887	0.162892	0.892839
TCONS_00235017	XLOC_187463	XLOC_187463	6	144554596	144561636	+	2	212	70	0	0	0	0	0	0	0	0.506795	0	0.126699	-8.71928	0.0593427	0.542611
TCONS_00145875	XLOC_118681	XLOC_118681	18	45948475	45949372	+	2	336	95	0	0	0	0	0	0.288974	0	0.219557	0	0.127133	-5.94508	0.0764939	0.620175
TCONS_00097347	XLOC_078664	XLOC_078664	14	135968419	135973761	+	2	265	50	0.343305	0.194963	0	0	0	0	0	0.085859	0.134567	0.0214648	2.84339	0.397758	1
TCONS_00273052	XLOC_216942	XLOC_216942	8	112428807	112430278	+	2	520	62	0.207807	0.095713	0	0	0.104054	0.443156	0.066343	0.167723	0.07588	0.195319	-1.30823	0.507436	1
TCONS_00236935	XLOC_188885	XLOC_188885	6	2476181	2481756	-	2	5223	194	0.376918	0.398609	0.329992	0.253519	0.153213	0.164735	0.147381	0.242961	0.339759	0.177072	1.11807	0.435854	1
TCONS_00162038	XLOC_130845	XLOC_130845	2	3899261	3899710	-	3	253	84	0	0.097285	0	0	0	0	0	0.356736	0.0243212	0.089184	-1.24664	0.750449	1
TCONS_00096839	XLOC_078270	XLOC_078270	14	124521203	124522732	+	2	625	83	1.00345	0.880376	0.323125	0.824335	0.95481	0.865183	0.383805	0.716566	0.757822	0.730091	0.204241	0.889758	1
TCONS_00124768	XLOC_100974	XLOC_100974	16	246161	249138	+	2	282	75	0	0	0	0	0	0	0.092918	0.320763	0	0.10342	-7.23926	0.0437303	0.458987
TCONS_00024192	XLOC_020396	XLOC_020396	1	114659509	114660893	-	2	343	113	0.068109	0.376569	0	0	0	0.079567	0	0.263718	0.11117	0.0858213	0.61756	0.831005	1
TCONS_00173388	XLOC_139467	XLOC_139467	3	6412593	6414710	+	3	359	56	0	0.296807	0.07479	0.228994	0	0.127148	0	0.215405	0.150148	0.0856382	1.06625	0.64799	1
TCONS_00257262	XLOC_204221	XLOC_204221	7	107448167	107494388	+	2	244	52	0	0	0	0	0.393766	0	0	0	0	0.0984415	-11.2892	0.0161204	0.254933
TCONS_00254407	XLOC_201938	XLOC_201938	7	65130494	65141295	+	2	300	99	0	0	0	0	0.103459	0.423469	0	0	0	0.131732	-9.6168	0.0135313	0.230268
TCONS_00109565	XLOC_088314	XLOC_088314	15	46559121	46571029	+	3	357	81	0	0	0.229439	0	0.335513	0	0	0	0.0573598	0.0838783	-0.462701	0.911246	1
TCONS_00237927	XLOC_189738	XLOC_189738	6	11908074	11938413	-	5	1268	120	0.109518	0	0	0	0	0.569636	0	0	0.0273795	0.142409	-2.40562	0.548943	1
TCONS_00218746	XLOC_175127	XLOC_175127	5	14374647	14392848	-	2	210	57	0	0	0	0	0	0.398117	0	0	0	0.0995292	-9.96249	0.0328248	0.386181
TCONS_00245793	XLOC_195249	XLOC_195249	6	114566758	114582996	-	2	239	51	0	0.269855	0	0.627348	0	0	0	0	0.224301	0	11.1316	0.00434666	0.121074
TCONS_00141002	XLOC_114885	XLOC_114885	17	33998772	34028453	-	3	210	69	0.124477	0.362477	0	0.362053	0.111838	0	0	0	0.212252	0.0279595	3.04078	0.292033	1
TCONS_00157922	XLOC_127505	XLOC_127505	2	102597917	102618172	+	4	1358	89	0.022735	0.036506	0.336589	0.495311	0	0.014325	0.043199	0	0.222785	0.014381	4.16982	0.0623793	0.558543
TCONS_00157924	XLOC_127505	XLOC_127505	2	102597917	102695631	+	4	916	82	0	0.947749	0	0	0	0	0	0	0.236937	0	13.7462	0.00381058	0.112195
TCONS_00157925	XLOC_127505	XLOC_127505	2	102597917	102783882	+	6	1122	83	0.001101	0.00596	0	0.664056	0.022446	0	0.012914	0	0.167779	0.00884	4.47549	0.111639	0.750203
TCONS_00157926	XLOC_127505	XLOC_127505	2	102597917	102850566	+	6	2125	93	0.003487	0.17838	0	0.801556	0.043909	0.024699	0.137487	0	0.245856	0.0515238	2.51921	0.242334	1
TCONS_00185184	XLOC_148388	XLOC_148388	3	39177307	39180809	-	3	1050	123	0.058808	0.073808	0.139043	0.010104	0.322703	0.215166	0.246198	0.433515	0.0704407	0.304395	-1.89339	0.225029	1
TCONS_00070007	XLOC_056523	XLOC_056523	13	120703769	120721143	+	6	802	180	0.209678	0.10466	0	0.070084	0.02955	0.104725	0.156698	0.189662	0.0961055	0.120159	-0.145763	0.934252	1
TCONS_00035500	XLOC_029681	XLOC_029681	10	28463409	28478651	+	2	212	65	0	0.034525	0	0	0	0	0.146058	0.282554	0.00863125	0.107153	-3.30542	0.334111	1
TCONS_00070000	XLOC_056544	XLOC_056544	13	120675590	120711651	+	2	209	55	0	0.059741	0	0.793085	0.076618	0.068969	0	1.08104	0.213206	0.306656	-0.150326	0.95244	1
TCONS_00071550	XLOC_057651	XLOC_057651	13	144855840	145339619	+	7	25151	143	0.689427	0.472867	1.00953	0.654815	0.020426	0.637667	1.21961	0.894107	0.70666	0.692954	0.245385	0.811673	1
TCONS_00037907	XLOC_031679	XLOC_031679	10	65828067	65837293	+	2	375	81	0.026346	0	0	0	0	0.339608	0	0	0.0065865	0.084902	-3.66558	0.383984	1
TCONS_00037906	XLOC_031679	XLOC_031679	10	65828019	65865112	+	3	923	114	0.295808	0.102171	0.128841	0.009398	0.29502	0.457816	0.093316	0.478725	0.134054	0.331219	-1.18938	0.411852	1
TCONS_00037905	XLOC_031679	XLOC_031679	10	65827832	65830227	+	2	666	81	0	0.139507	0.077665	0.073043	0.0438	0.136962	0.745046	0.278558	0.0725538	0.301092	-1.77558	0.329123	1
TCONS_00027364	XLOC_022952	XLOC_022952	1	168349023	168352323	-	2	2138	83	0.14297	0.231624	0.173486	0.146026	0.145951	0.12905	0.227879	0.290165	0.173527	0.198261	0.0114748	0.99523	1
TCONS_00098166	XLOC_079356	XLOC_079356	14	7362387	7371822	-	3	4696	247	0.147683	0.287014	0	0.325322	0.159421	0.429822	0.400161	0.182878	0.190005	0.293071	-0.426003	0.806033	1
TCONS_00210702	XLOC_168618	XLOC_168618	5	11955332	11959699	+	2	367	94	0	0	0.133835	0.003013	0.300192	0.193504	0.037521	0	0.034212	0.132804	-1.82379	0.476734	1
TCONS_00288403	XLOC_229757	XLOC_229757	9	76349298	76433014	+	3	446	72	0	0.342482	0.356594	0.774761	0.005626	0	0.297343	0.13208	0.368459	0.108762	2.06786	0.325913	1
TCONS_00288404	XLOC_229757	XLOC_229757	9	76349298	76433014	+	3	441	87	0.304729	0.719069	0.223654	0.928516	0.058581	0	0.754334	0.236364	0.543992	0.26232	1.32578	0.407544	1
TCONS_00288405	XLOC_229757	XLOC_229757	9	76349305	76353522	+	2	995	131	0.002813	0.134352	0.09904	0.060414	0.019688	0.056886	0.177394	0.393212	0.0741548	0.161795	-0.838227	0.621682	1
TCONS_00229560	XLOC_183279	XLOC_183279	6	60545440	60545988	+	2	250	83	0	0	0	0	0	0.34595	0	0	0	0.0864875	-4.84637	0.220019	1
TCONS_00017158	XLOC_014386	XLOC_014386	1	273498192	273502131	+	4	3376	255	0.965964	0	0.754442	1.20993	0.756549	0.879023	0.781058	1.07256	0.732584	0.872299	-0.0684318	0.968758	1
TCONS_00267989	XLOC_212569	XLOC_212569	8	25403235	25434141	+	2	233	53	0.254414	0.055435	0.229285	0.264628	0	0.106884	0	0.084977	0.20094	0.0479653	2.2393	0.277543	1
TCONS_00274172	XLOC_217851	XLOC_217851	8	134058837	134117776	+	2	250	52	0.272516	0	0	0.102055	0	0	0	0	0.0936427	0	11.5972	0.0031521	0.101009
TCONS_00305356	XLOC_243727	XLOC_243727	AEMK02000452.1	3534495	3536056	+	2	212	55	0	0	0.250709	0	0	0	0	0.054678	0.0626773	0.0136695	2.31694	0.529152	1
TCONS_00308232	XLOC_246069	XLOC_246069	AEMK02000646.1	3028	9846	-	3	833	128	0	0	0	0	0	0.099138	0.20732	0	0	0.0766145	-8.07629	0.0281723	0.353689
TCONS_00308233	XLOC_246069	XLOC_246069	AEMK02000646.1	3028	9943	-	4	2519	128	0	0	0	0	0.037422	0.519127	0.054314	0.401424	0	0.253072	-9.82846	0.000494241	0.0316758
TCONS_00308231	XLOC_246068	XLOC_246068	AEMK02000646.1	486	6049	-	2	715	101	0	0	0	0	0.023414	0.102781	0.225459	0.657118	0	0.252193	-9.42574	0.000779628	0.0416034
TCONS_00214288	XLOC_171548	XLOC_171548	5	56806098	56809597	+	3	234	58	0	0	0	0	0	0	0.294857	0	0	0.0737142	-7.01775	0.113565	0.756651
TCONS_00274857	XLOC_218310	XLOC_218310	8	3782020	3797033	-	2	7603	174	0.141336	0.142363	0.13399	0.052788	0.085693	0.395145	0.415238	0.858192	0.117619	0.438567	-1.68291	0.251433	1
TCONS_00301518	XLOC_240528	XLOC_240528	AEMK02000141.1	24001	30991	+	3	346	84	0	0	0	0	0.089168	0	0.210676	0.363099	0	0.165736	-9.15737	0.00430284	0.120561
TCONS_00140836	XLOC_114773	XLOC_114773	17	31871471	31878613	-	2	202	58	0	0.368307	0	0	0	0	0	0.747822	0.0920767	0.186955	-0.686321	0.866035	1
TCONS_00276326	XLOC_219638	XLOC_219638	8	29863959	29952564	-	2	242	71	0	0.053373	0	0.365839	0	0	0.141605	0	0.104803	0.0354013	1.8838	0.577378	1
TCONS_00126992	XLOC_103016	XLOC_103016	16	40026012	40026574	+	2	294	80	0.315043	0	0	0	0.088709	0	0	0	0.0787608	0.0221772	1.40944	0.703899	1
TCONS_00069979	XLOC_056523	XLOC_056523	13	120625376	120712392	+	3	915	102	0.404907	0.157222	0.267164	0.147974	0.056212	0.081675	0.275486	0.275485	0.244317	0.172214	0.705001	0.578855	1
TCONS_00044281	XLOC_036839	XLOC_036839	11	22844325	22862398	+	3	389	88	0	0	0	0	0.411649	0.226286	0	0.348799	0	0.246683	-11.1861	0.00053724	0.0334587
TCONS_00124228	XLOC_100551	XLOC_100551	15	132214058	132214951	-	2	294	58	0	0	0	0	0	0	0	0.257076	0	0.064269	-4.88419	0.22076	1
TCONS_00231956	XLOC_184948	XLOC_184948	6	87538045	87541089	+	2	265	88	0	0	0	0	0.362561	0	0	0	0	0.0906403	-7.25473	0.106	0.733506
TCONS_00124225	XLOC_100548	XLOC_100548	15	132196932	132209262	-	4	437	85	0.153416	0.14207	0	0	0.02925	0.49544	0.07063	0.47171	0.0738715	0.266757	-1.70662	0.425654	1
TCONS_00309185	XLOC_246785	XLOC_246785	AEMK02000693.1	21073	23819	+	2	2718	232	0	0	0	0	0.311607	0.601994	0.274772	0.520022	0	0.427099	-9.25401	0.000438042	0.0292962
TCONS_00309183	XLOC_246784	XLOC_246784	AEMK02000693.1	2208	7630	+	2	761	171	0	0	0	0	0.440484	0.710501	0.255862	1.0609	0	0.616936	-10.7426	5.63831e-05	0.00778404
TCONS_00309182	XLOC_246783	XLOC_246783	AEMK02000693.1	1750	9006	+	2	224	74	0	0	0	0	0	0.129345	0	0.366936	0	0.12407	-8.8004	0.0203979	0.293103
TCONS_00309181	XLOC_246783	XLOC_246783	AEMK02000693.1	1750	6560	+	3	3990	260	0	0	0	0	0.244304	0.539385	0.401875	0.769202	0	0.488692	-10.2278	0.000117384	0.0129929
TCONS_00026105	XLOC_021886	XLOC_021886	1	145740558	145741591	-	2	263	49	0.058696	0	0.207629	0	0	0.368312	0.131172	0.053467	0.0665812	0.138238	-0.941301	0.687344	1
TCONS_00252126	XLOC_200308	XLOC_200308	7	31354714	31357362	+	2	380	94	0.075979	0.466713	0.059774	0.024711	0	0.017955	0.058178	0.042106	0.156794	0.0295597	2.55627	0.164993	0.896593
TCONS_00266270	XLOC_211097	XLOC_211097	7	121546916	121549057	-	2	219	62	0	0	0	0.233003	0	0	0	0	0.0582507	0	6.33362	0.142559	0.842802
TCONS_00252125	XLOC_200308	XLOC_200308	7	31353881	31357362	+	2	518	140	1.18172	0.284323	1.30174	0.868357	0.443916	0.608493	0.563595	0.991088	0.909035	0.651773	0.664176	0.641781	1
TCONS_00161544	XLOC_130550	XLOC_130550	2	150788135	150790309	+	2	1909	122	0.302381	0.457608	0.157279	0.115251	0.187713	0.187769	0.090176	0.181374	0.25813	0.161758	0.806219	0.585815	1
TCONS_00322134	XLOC_257861	XLOC_257861	X	96945819	96950184	-	3	320	70	0.160541	0.285504	0	0	0.400328	0	0.213075	0.244801	0.111511	0.214551	-0.780213	0.749193	1
TCONS_00047480	XLOC_039769	XLOC_039769	11	78896602	78898143	+	2	433	128	0	0	0	0.123936	0	0.265877	0	0	0.030984	0.0664692	-0.921867	0.819134	1
TCONS_00322054	XLOC_257791	XLOC_257791	X	95010683	95011685	-	2	444	60	0	0	0	0	0	0.256259	0.040358	0	0	0.0741543	-5.43012	0.10699	0.735441
TCONS_00302516	XLOC_241344	XLOC_241344	AEMK02000258.1	138964	153399	+	3	271	89	0.019368	0	0.51849	0.006276	0.032302	0.067543	0	0	0.136034	0.0249613	2.50561	0.346582	1
TCONS_00237075	XLOC_188984	XLOC_188984	6	3778063	3786279	-	4	4983	193	0	0	0	0	0.193644	0.370685	0	0.454409	0	0.254684	-10.0782	0.00177777	0.0703546
TCONS_00237074	XLOC_188984	XLOC_188984	6	3778063	3786275	-	2	5595	193	0.252519	0.356112	0.503706	0.363327	0.258611	0.354458	0.214452	0.618382	0.368916	0.361476	0.237232	0.866334	1
TCONS_00237073	XLOC_188984	XLOC_188984	6	3778063	3786274	-	4	5896	193	0.176265	0.077278	0.128902	0.039148	0.528366	0.49598	0.773632	0.337618	0.105398	0.533899	-2.19164	0.138783	0.831495
TCONS_00237072	XLOC_188984	XLOC_188984	6	3778063	3786254	-	3	3113	171	0.018007	0.396177	0.357434	0.450362	0.031427	0	0	0.03089	0.305495	0.0155792	4.45951	0.0430056	0.454475
TCONS_00281256	XLOC_223916	XLOC_223916	8	109977998	109979774	-	2	1502	61	0.089557	0.067763	0.081134	0.042186	0.201639	0.094868	0.183593	0.33009	0.07016	0.202547	-1.27256	0.372865	1
TCONS_00281257	XLOC_223917	XLOC_223917	8	109980999	109981750	-	2	470	49	0.325602	0	0.231259	0	0.028456	0.046004	0	0.128305	0.139215	0.0506913	1.32711	0.552866	1
TCONS_00203516	XLOC_163181	XLOC_163181	4	41428962	41455713	-	3	343	113	0	0	0.299817	0	0	0.10255	0.124711	0.132377	0.0749543	0.0899095	-0.0540897	0.9857	1
TCONS_00319605	XLOC_255610	XLOC_255610	X	49192480	49206008	-	3	954	248	0.588661	0.640437	2.85334	0.298212	0.407765	0.666882	0.367116	0.110818	1.09516	0.388145	1.62107	0.255123	1
TCONS_00319604	XLOC_255610	XLOC_255610	X	49192480	49205583	-	3	529	175	0.416147	0.3075	1.91148	0.496098	0.244974	0.760728	0.47765	0.328813	0.782805	0.453041	0.949993	0.494028	1
TCONS_00319607	XLOC_255611	XLOC_255611	X	49195253	49202338	-	2	791	183	0.675784	0.600432	1.0643	0.800025	1.05347	0.793477	0.290583	0.424915	0.785135	0.640611	0.433251	0.754381	1
TCONS_00319601	XLOC_255607	XLOC_255607	X	49188264	49195183	-	2	606	104	0.394663	0.091916	0.363338	0.160112	0.104261	0.272424	0.014065	0.180577	0.252507	0.142832	0.943536	0.543914	1
TCONS_00319600	XLOC_255609	XLOC_255609	X	49186170	49200422	-	3	1650	184	0.266919	0.117776	0.804533	0.094138	0.081084	0.203605	0.112532	0.084206	0.320842	0.120357	1.54728	0.302335	1
TCONS_00319603	XLOC_255608	XLOC_255608	X	49191851	49198588	-	2	441	87	0.253806	0.052647	0.479246	0.146671	0.178499	0.390936	0.136101	0.105237	0.233093	0.202693	0.314875	0.835618	1
TCONS_00319602	XLOC_255608	XLOC_255608	X	49191851	49198581	-	2	434	87	0.174601	0	0.318276	0.046039	0.030316	0	0	0	0.134729	0.007579	4.1464	0.147756	0.856889
TCONS_00280781	XLOC_223510	XLOC_223510	8	100818931	100837296	-	2	234	49	0	0	0	0	0	0	1.38337	0.062709	0	0.361521	-11.6864	0.0037235	0.111102
TCONS_00319608	XLOC_255612	XLOC_255612	X	49196134	49203938	-	2	1519	135	0.443079	0.233528	1.00275	0.256069	0.369549	0.372822	0.328377	0.348038	0.483857	0.354697	0.604084	0.670054	1
TCONS_00024275	XLOC_020443	XLOC_020443	1	115658107	115659221	-	2	352	66	0.402592	0.129163	0.521244	0.284131	0.707853	0.446907	0.635736	0.304658	0.334282	0.523788	-0.491767	0.74045	1
TCONS_00070251	XLOC_056662	XLOC_056662	13	123716456	123733067	+	2	320	54	0	0	0.750271	0	0	0	0	0	0.187568	0	10.8238	0.0213475	0.300949
TCONS_00061176	XLOC_049653	XLOC_049653	12	47748930	47753018	-	2	1883	102	0.22819	0.218404	0.377385	0.256174	0.19422	0.475077	0.352769	0.419887	0.270038	0.360488	-0.220542	0.879001	1
TCONS_00253742	XLOC_201439	XLOC_201439	7	58071961	58072884	+	2	515	68	0.042861	0	0.210474	0.037156	0.108225	0.326917	0.113208	0.080209	0.0726227	0.15714	-0.931185	0.598794	1
TCONS_00306062	XLOC_244288	XLOC_244288	AEMK02000478.1	246924	292526	-	2	263	71	0	0	0	0	0	0	0	0.436034	0	0.109008	-11.1926	0.0164246	0.257404
TCONS_00043104	XLOC_035864	XLOC_035864	11	7763927	7768032	+	2	202	66	0	0	0	0	0.347215	0	0	0.116992	0	0.116052	-7.99836	0.0304683	0.369254
TCONS_00228851	XLOC_182904	XLOC_182904	6	53905272	53906642	+	2	343	114	0	0.075314	0.318405	0	0.088369	0.198869	0	0	0.0984297	0.0718095	0.505718	0.87077	1
TCONS_00199107	XLOC_159406	XLOC_159406	4	107330902	107331470	+	2	275	91	0	0	0.297854	0	0	0	0	0	0.0744635	0	4.74402	0.234608	1
TCONS_00017157	XLOC_014386	XLOC_014386	1	273498192	273502131	+	4	3381	255	0.212172	1.252	0.301819	0.027487	0.016899	0	0.263176	0.011481	0.44837	0.072889	2.81258	0.171544	0.911361
TCONS_00012927	XLOC_010968	XLOC_010968	1	208914983	209145478	+	4	1322	101	1.09212	0.00884	0.0038	0.750554	0	0	0	0.235427	0.463828	0.0588567	3.26128	0.202588	0.977517
TCONS_00292712	XLOC_233338	XLOC_233338	9	4427265	4427989	-	2	396	58	0	0	0	0	0	0.071102	0.605463	0	0	0.169141	-6.0133	0.0821855	0.64207
TCONS_00012928	XLOC_010968	XLOC_010968	1	208915123	209173684	+	4	7082	125	0.400307	0.604901	0.591028	0.386178	0.067788	0.148179	0.298836	0.293499	0.495603	0.202075	1.51481	0.126946	0.801434
TCONS_00012929	XLOC_010968	XLOC_010968	1	208915234	208987596	+	2	545	71	0	0	0	0	0.288334	0	0	0	0	0.0720835	-11.4857	0.0145739	0.23977
TCONS_00145064	XLOC_117964	XLOC_117964	18	34200474	34232325	+	3	12539	112	0.295831	0.201274	0.297871	0.256128	0.266434	0.357413	0.691333	0.375129	0.262776	0.422577	-0.497	0.70019	1
TCONS_00253958	XLOC_201578	XLOC_201578	7	60824190	60824935	+	2	651	132	0.213697	0.039681	0.395639	0.058788	0.147586	0.088126	0.299544	0.154626	0.176951	0.17247	0.248194	0.892039	1
TCONS_00290978	XLOC_231949	XLOC_231949	9	118171570	118255006	+	4	364	72	0	0	0	0.237808	0	0.300917	0.140584	0.593923	0.059452	0.258856	-1.79352	0.524921	1
TCONS_00206158	XLOC_165464	XLOC_165464	4	82570614	82594055	-	4	453	121	0.336458	0.364774	0	0.140429	0	0.134494	0.114233	0.152804	0.210415	0.100383	1.25608	0.54242	1
TCONS_00132663	XLOC_108032	XLOC_108032	16	46921724	47153004	-	2	422	96	0.077719	0	0.399736	0	0	0	0	0	0.119364	0	13.9525	0.00044831	0.0297865
TCONS_00084744	XLOC_068622	XLOC_068622	13	144539880	144541646	-	2	374	86	0	0	0.189322	0.158268	0	0.149799	0.675515	0.250465	0.0868975	0.268945	-1.35755	0.570555	1
TCONS_00014174	XLOC_012083	XLOC_012083	1	229484275	229516496	+	2	216	71	0	0	0	0.22679	0	0	0	0	0.0566975	0	10.1573	0.0312452	0.375171
TCONS_00304218	XLOC_242813	XLOC_242813	AEMK02000407.1	18953	21411	-	2	305	101	0	0	0	0	1.10114	2.96883	1.10369	0.808434	0	1.49552	-10.9311	4.39775e-05	0.00667637
TCONS_00304214	XLOC_242812	XLOC_242812	AEMK02000407.1	7408	12291	-	3	593	181	0	0	0	0	0.412413	0.676011	0.314209	0.031786	0	0.358605	-9.88301	0.00040374	0.0281535
TCONS_00304217	XLOC_242812	XLOC_242812	AEMK02000407.1	16161	22996	-	2	472	157	0	0	0	0	0.229462	0.716228	0.224223	0.009738	0	0.294913	-10.0901	0.000496997	0.0317276
TCONS_00304210	XLOC_242812	XLOC_242812	AEMK02000407.1	3139	12289	-	4	604	184	0	0	0	0	0.349158	0.673413	0.403902	0.260596	0	0.421767	-10.9888	3.3174e-05	0.0056246
TCONS_00304211	XLOC_242812	XLOC_242812	AEMK02000407.1	3139	12291	-	4	606	184	0	0	0	0	0.316448	0.196071	0	0.163716	0	0.169059	-9.68696	0.00257899	0.08822
TCONS_00304212	XLOC_242812	XLOC_242812	AEMK02000407.1	3139	12291	-	3	608	186	0	0	0	0	0.091346	0.562673	0.141482	0	0	0.198875	-9.95119	0.00250021	0.0863994
TCONS_00304213	XLOC_242812	XLOC_242812	AEMK02000407.1	3139	22994	-	4	604	184	0	0	0	0	0.009462	0	0	0	0	0.0023655	-4.77058	0.233607	1
TCONS_00089048	XLOC_072401	XLOC_072401	13	207826959	207830557	-	2	511	127	0.058808	0	0.093271	0.143468	0.125347	0.224917	0	0.232874	0.0738868	0.145785	-0.781473	0.702907	1
TCONS_00291620	XLOC_232452	XLOC_232452	9	127823547	127829478	+	3	283	64	0	0	0	0	0	0.254675	0.12323	0	0	0.0944762	-8.23483	0.026186	0.338487
TCONS_00291621	XLOC_232453	XLOC_232453	9	127830629	127839049	+	2	384	74	0	0.031769	0.172778	0	0.166803	0	0.114375	0.054037	0.0511368	0.0838037	-0.543619	0.827076	1
TCONS_00181525	XLOC_145705	XLOC_145705	3	119532735	119542898	+	2	334	60	0	0	0	0.264814	0	0.086315	0	0.22154	0.0662035	0.0769637	0.118289	0.973027	1
TCONS_00033006	XLOC_027769	XLOC_027769	1	261875421	261884365	-	3	948	144	0	0.040511	0.015102	0	0.219251	0.151628	0.090977	0	0.0139033	0.115464	-2.87946	0.245537	1
TCONS_00083174	XLOC_067374	XLOC_067374	13	117056569	117095054	-	2	738	67	0	0.745065	0	0.172743	0	0.051695	0	0.296074	0.229452	0.0869422	1.71086	0.553624	1
TCONS_00312004	XLOC_249138	XLOC_249138	X	43129007	43134757	+	2	767	115	0.071427	0.265848	0.14239	0.102144	0.062633	0.109196	0	0.275048	0.145452	0.111719	0.613783	0.730962	1
TCONS_00010383	XLOC_008742	XLOC_008742	1	169952710	170024650	+	4	1566	128	0.089438	0.052192	0.036417	0.025689	0.040902	0.090477	0.22872	0.019438	0.050934	0.0948843	-0.747041	0.606412	1
TCONS_00249639	XLOC_198378	XLOC_198378	7	4510029	4510659	+	2	540	99	0.037458	0.095676	0.160889	0.108985	0.333508	0.185076	0.513855	0	0.100752	0.25811	-1.0832	0.525348	1
TCONS_00250186	XLOC_198868	XLOC_198868	7	12722192	12733093	+	2	1213	155	0.547487	1.32792	0.563002	1.67919	0.885453	0.332419	0.452215	0.505897	1.0294	0.543996	1.11718	0.409299	1
TCONS_00250187	XLOC_198868	XLOC_198868	7	12722207	12735616	+	5	1958	132	0.055136	0.131802	0.122935	0.272455	0.96793	0.16152	0.141247	0.138579	0.145582	0.352319	-1.11275	0.463728	1
TCONS_00258405	XLOC_205054	XLOC_205054	7	4208886	4210012	-	2	893	98	0.040682	0.070177	0.095001	0	0.125045	0.052613	0.208742	0.402923	0.051465	0.197331	-1.66469	0.323374	1
TCONS_00176259	XLOC_141457	XLOC_141457	3	42460178	42460854	+	2	347	86	0.177356	0.233511	0.257558	0.065139	0.046147	0	0.180279	0	0.183391	0.0566065	1.76907	0.354785	1
TCONS_00306844	XLOC_244867	XLOC_244867	AEMK02000542.1	44935	47960	-	3	374	54	0	0	0	0	0	0	0.43782	0	0	0.109455	-7.37535	0.101656	0.717261
TCONS_00306843	XLOC_244867	XLOC_244867	AEMK02000542.1	41364	47960	-	2	265	49	0	0	0	0	0	0.342302	0.367055	0	0	0.177339	-9.26303	0.0159263	0.253177
TCONS_00306842	XLOC_244867	XLOC_244867	AEMK02000542.1	41364	43639	-	2	265	49	0	0	0	0	0	0.352571	0	0	0	0.0881428	-6.80721	0.118278	0.771412
TCONS_00306841	XLOC_244867	XLOC_244867	AEMK02000542.1	39528	43814	-	2	933	66	0	0	0	0	0.187442	0.472839	0.667546	0.504791	0	0.458155	-9.97147	0.000178568	0.0171227
TCONS_00306840	XLOC_244867	XLOC_244867	AEMK02000542.1	39087	43668	-	2	555	62	0	0	0	0	0.290955	0.386041	0.241293	0	0	0.229572	-9.15188	0.00400354	0.115778
TCONS_00101911	XLOC_082025	XLOC_082025	14	61685506	61688548	-	3	624	105	0	0.313313	0.074955	0	0	0.022431	0.022969	0	0.097067	0.01135	3.03142	0.272258	1
TCONS_00152097	XLOC_123170	XLOC_123170	2	17821655	17822035	+	2	236	75	0	0.218921	0	0	0	0	0	0	0.0547303	0	3.85405	0.317593	1
TCONS_00142145	XLOC_115732	XLOC_115732	17	49255559	49257766	-	2	698	98	0.078174	0.051201	0.050801	0.219317	0	0.02783	0	0	0.0998732	0.0069575	3.64143	0.0892056	0.670265
TCONS_00048109	XLOC_040217	XLOC_040217	11	7070536	7085194	-	2	1073	104	0	0	3.8e-05	0	0	0.16058	0.154612	0.175346	9.5e-06	0.122634	-8.25484	0.00452917	0.122982
TCONS_00177253	XLOC_142194	XLOC_142194	3	57387126	57388482	+	2	526	129	0.350221	0.462794	0.410933	0.192081	0.060886	0.200921	0.229853	0.262499	0.354007	0.18854	1.06182	0.469978	1
TCONS_00318896	XLOC_255070	XLOC_255070	X	38629871	38634539	-	3	260	86	0.11281	0	0	0.069355	0.148635	0.498967	0	0.385401	0.0455412	0.258251	-2.33438	0.340538	1
TCONS_00096812	XLOC_078247	XLOC_078247	14	124134281	124140346	+	2	389	69	0.194246	0.06073	0.090484	0.30452	0	0.162531	0.255904	0	0.162495	0.104609	0.826146	0.694156	1
TCONS_00256448	XLOC_203571	XLOC_203571	7	94184656	94199500	+	3	450	90	0	0.257292	0.294066	0.283487	0.354187	0.202074	0.306652	0	0.208711	0.215728	0.125791	0.95118	1
TCONS_00221551	XLOC_177296	XLOC_177296	5	53427286	53427721	-	2	257	49	0.069379	0.127849	0	0	0	0	0	0.400068	0.049307	0.100017	-0.606734	0.86572	1
TCONS_00060140	XLOC_049056	XLOC_049056	12	33525144	33532426	-	2	2289	116	0	0.047583	0.340585	0.001969	0.023114	0.062931	0.076545	0.074977	0.0975343	0.0593918	0.892871	0.651378	1
TCONS_00296568	XLOC_236420	XLOC_236420	9	52841160	52842815	-	2	791	199	0	0.016946	0	0	0	0.084277	0.973329	0.006144	0.0042365	0.265937	-5.04361	0.0915751	0.679753
TCONS_00207144	XLOC_166132	XLOC_166132	4	95463935	95464520	-	2	544	75	0.056754	0.094815	0	0.1382	0.331056	0.529595	0.230562	0.113993	0.0724422	0.301301	-1.6892	0.309329	1
TCONS_00154533	XLOC_125162	XLOC_125162	2	59744463	59770864	+	4	1299	121	0.00556	0	0.020202	0.039282	0.441673	0.825368	0.31845	0.340505	0.016261	0.481499	-4.66489	0.0119628	0.215353
TCONS_00074481	XLOC_060279	XLOC_060279	13	195396584	195407834	+	3	1061	137	0.213121	0.0968	0.300053	0.252105	0.182785	0.431849	0.147685	0.080107	0.21552	0.210607	0.165564	0.910113	1
TCONS_00014929	XLOC_012690	XLOC_012690	1	241077211	241087328	+	3	2572	97	0	0	0	0.017438	0.024904	1.38045	0.039524	0.160723	0.0043595	0.401399	-6.25099	0.0194613	0.284484
TCONS_00190613	XLOC_152594	XLOC_152594	3	114322756	114323809	-	2	201	55	0	0.257041	0	0	0	0	0	0	0.0642603	0	5.36755	0.193917	0.960109
TCONS_00190611	XLOC_152592	XLOC_152592	3	114311976	114363135	-	3	376	93	0	0	0.277389	0	0	0.045528	0.160906	0.205425	0.0693472	0.102965	-0.324345	0.910086	1
TCONS_00271167	XLOC_215210	XLOC_215210	8	84930289	84931095	+	2	787	76	0.07846	0.05682	0.06927	0.04084	0.526039	0	0.085228	0.038312	0.0613475	0.162395	-1.08534	0.542293	1
TCONS_00271166	XLOC_215209	XLOC_215209	8	84877193	84949076	+	5	850	144	0.34722	0.358143	0.351831	0.250216	0.660144	0.491603	0.534809	0.416216	0.326852	0.525693	-0.527137	0.641541	1
TCONS_00168883	XLOC_135708	XLOC_135708	2	92929580	93045943	-	3	678	119	0	0.119111	0.486465	0.185646	0	0	0.093015	0	0.197805	0.0232538	3.34169	0.242508	1
TCONS_00039658	XLOC_033062	XLOC_033062	10	23605625	23610534	-	3	647	115	0.22389	0.218211	0.601815	0	0.279655	0.284071	0.147374	0	0.260979	0.177775	0.647168	0.755981	1
TCONS_00039655	XLOC_033062	XLOC_033062	10	23601135	23607517	-	3	2091	197	0.261032	0.326902	0.46301	0.456773	0.287543	0.553027	0.395258	0.66318	0.376929	0.474752	-0.127476	0.927914	1
TCONS_00039654	XLOC_033062	XLOC_033062	10	23601135	23607504	-	4	1777	140	0.588805	0.411013	0.5324	0.270206	0	0.306729	0.218115	0.193027	0.450606	0.179468	1.49008	0.385922	1
TCONS_00039657	XLOC_033062	XLOC_033062	10	23605625	23607517	-	3	670	125	0.462808	0.415021	0.239982	0.295458	0	0.153763	0.225891	0.3987	0.353317	0.194588	1.06577	0.537585	1
TCONS_00132492	XLOC_107863	XLOC_107863	16	44414277	44414851	-	2	256	85	0	0	0	0.275403	0	0	0.251101	0	0.0688508	0.0627753	0.409517	0.944928	1
TCONS_00074811	XLOC_060520	XLOC_060520	13	200837780	200844205	+	2	211	47	0.0769	0	0	0	0.020866	0	0.326998	0	0.019225	0.086966	-2.02556	0.56233	1
TCONS_00058749	XLOC_048086	XLOC_048086	12	18120984	18140984	-	3	2006	151	0.078787	0.05876	0.0889	0.270278	0.180272	0.04291	0.054039	0.28343	0.124181	0.140163	0.0713918	0.962605	1
TCONS_00209092	XLOC_167526	XLOC_167526	4	122990697	122998700	-	2	256	85	0	0	0	0	0	0.392272	0	0	0	0.098068	-8.7582	0.0581588	0.538907
TCONS_00179678	XLOC_144218	XLOC_144218	3	95162166	95163690	+	2	610	111	0.074684	0.127046	0.165013	0.060438	0.047937	0.047261	0.021806	0.041441	0.106795	0.0396113	1.51098	0.294236	1
TCONS_00319609	XLOC_255612	XLOC_255612	X	49197259	49204384	-	2	840	124	0.414495	0.183177	0.469491	0.088251	0.170252	0.311074	0.161449	0.211954	0.288853	0.213682	0.57	0.695922	1
TCONS_00201661	XLOC_161516	XLOC_161516	4	12220189	12220508	-	2	290	96	0	0.191221	0	0.018769	0.088348	0.34098	0.071104	0	0.0524975	0.125108	-1.0138	0.696258	1
TCONS_00085600	XLOC_069363	XLOC_069363	13	157040252	157078638	-	3	227	67	0.23889	0	0	0	0.459466	0	0	0	0.0597225	0.114866	-0.97501	0.807749	1
TCONS_00083760	XLOC_067827	XLOC_067827	13	125521080	125546354	-	2	1109	103	0	0	0.032286	0.084572	0.457724	0.142976	0.081919	0.190227	0.0292145	0.218212	-2.68052	0.202443	0.977517
TCONS_00279555	XLOC_222366	XLOC_222366	8	87425950	87428507	-	2	540	101	0	0	0	0.11812	0.118616	0	0	0.162298	0.02953	0.0702285	-0.922808	0.780677	1
TCONS_00308212	XLOC_246055	XLOC_246055	AEMK02000646.1	106	12785	+	3	1399	102	0	0	0	0	0.140613	0.842452	0.112893	0.740531	0	0.459122	-11.5511	2.53692e-05	0.00472827
TCONS_00308213	XLOC_246055	XLOC_246055	AEMK02000646.1	1753	10284	+	2	843	139	0	0	0	0	0.123609	0.092994	0	0.456998	0	0.1684	-9.48517	0.00340133	0.105137
TCONS_00308214	XLOC_246055	XLOC_246055	AEMK02000646.1	2724	10284	+	3	2478	223	0	0	0	0	0.395894	1.79903	0.866162	1.15136	0	1.05311	-12.0095	6.34182e-06	0.00192514
TCONS_00305375	XLOC_243750	XLOC_243750	AEMK02000452.1	96489	101312	-	2	285	94	0.108331	0	0.287403	0	0	0	0	0	0.0989335	0	8.0971	0.0294536	0.363651
TCONS_00308216	XLOC_246055	XLOC_246055	AEMK02000646.1	3054	10284	+	3	1245	142	0	0	0	0	0.087207	0	0.379035	0	0	0.11656	-8.74763	0.0230179	0.313836
TCONS_00308217	XLOC_246055	XLOC_246055	AEMK02000646.1	4239	12785	+	2	1156	117	0	0	0	0	0.349653	0.408345	0.241217	0.434449	0	0.358416	-10.6342	5.56491e-05	0.00770801
TCONS_00279558	XLOC_222367	XLOC_222367	8	87447916	87461361	-	4	10262	123	0.058165	0.040043	0.090838	0.088862	0.062744	0.028082	0.050444	0	0.069477	0.0353175	1.10697	0.528986	1
TCONS_00279559	XLOC_222367	XLOC_222367	8	87447916	87461504	-	5	10552	123	0.466464	0.188181	2.12392	0.491804	0.635914	0.779711	0.828358	0.08052	0.817593	0.581126	0.63242	0.658728	1
TCONS_00218409	XLOC_174882	XLOC_174882	5	8969255	8976228	-	3	1103	161	0.753162	0.743777	0.742071	0.683908	0.637862	0.33228	0.407701	0.29588	0.73073	0.418431	0.96175	0.488044	1
TCONS_00116168	XLOC_093727	XLOC_093727	15	3943149	3969097	-	2	587	53	0.130157	0.119292	0.328934	0.100265	0.178255	0.332992	0.694809	0.27511	0.169662	0.370291	-0.937647	0.496061	1
TCONS_00015144	XLOC_012769	XLOC_012769	1	242566214	242615864	+	4	526	76	0.418989	1.29128	0.850258	0	0.651497	1.12515	0.000122	0.465917	0.640131	0.560671	0.312414	0.864313	1
TCONS_00305082	XLOC_243585	XLOC_243585	AEMK02000452.1	905070	906442	+	2	215	50	0	0	0	0	0.287988	0	0	0	0	0.071997	-5.80487	0.168134	0.904651
TCONS_00305080	XLOC_243583	XLOC_243583	AEMK02000452.1	817554	818303	+	3	234	63	0.090105	0.327876	0	0	0	0	0	0	0.104495	0	5.63581	0.0963666	0.699516
TCONS_00276306	XLOC_219620	XLOC_219620	8	29610118	29621723	-	3	587	107	0	0	0.046513	0	0.179179	0	0.09619	0.407673	0.0116282	0.170761	-3.61299	0.213985	0.997984
TCONS_00288935	XLOC_230243	XLOC_230243	9	87225942	87306944	+	2	1527	147	0.404849	0.108496	0.145158	0.149652	0.11365	0.15003	0.090444	0.059237	0.202039	0.10334	1.07675	0.411024	1
TCONS_00171081	XLOC_137667	XLOC_137667	2	125273074	125275967	-	3	270	74	0	0	0	0	0.354661	0	0	0	0	0.0886653	-7.1691	0.109303	0.742581
TCONS_00041694	XLOC_034687	XLOC_034687	10	57911051	57916178	-	2	836	74	0.055396	0.050693	0.149113	0	0.17239	0.222196	0.225862	0.033782	0.0638005	0.163557	-1.21513	0.49818	1
TCONS_00137767	XLOC_112294	XLOC_112294	17	41625890	41633372	+	4	505	62	0.236541	0.374957	0.080198	0.074268	0	0.112843	0.141576	0.225372	0.191491	0.119948	0.887865	0.615546	1
TCONS_00225801	XLOC_180747	XLOC_180747	6	10776597	10780399	+	2	839	78	0.242473	0.112896	0.209032	0.049332	0	0.237208	0.174269	0	0.153433	0.102869	0.688003	0.739861	1
TCONS_00124205	XLOC_100529	XLOC_100529	15	131926044	131928579	-	3	596	143	0.034119	0.018658	0.221419	0	0.118026	0.225918	0.169588	0.129061	0.068549	0.160648	-1.03963	0.560649	1
TCONS_00173958	XLOC_139799	XLOC_139799	3	12040091	12046807	+	4	1344	142	0	0.014663	0.085861	0	0	0	0.04598	0	0.025131	0.011495	1.36281	0.678589	1
TCONS_00173957	XLOC_139799	XLOC_139799	3	12040091	12043810	+	3	1989	101	0.168565	0.010705	0.005187	0.006791	0.225477	0.197797	0.147632	0.431586	0.047812	0.250623	-2.23929	0.194359	0.960617
TCONS_00173956	XLOC_139799	XLOC_139799	3	12040071	12046807	+	4	800	145	0	0.391105	0	0	0	0	0	0	0.0977762	0	8.61455	0.0654524	0.571908
TCONS_00173955	XLOC_139799	XLOC_139799	3	12040071	12046807	+	4	1482	142	0.202712	0.115663	0.075185	0.189797	0.107835	0.195424	0.221533	0.030094	0.145839	0.138721	0.223432	0.885177	1
TCONS_00032603	XLOC_027442	XLOC_027442	1	253669888	253694279	-	2	219	71	0.056391	0	0	0.233003	0	0	0	0	0.0723485	0	10.0709	0.0104522	0.199358
TCONS_00186293	XLOC_149051	XLOC_149051	3	51262526	51350507	-	5	2685	115	0.470346	0.526955	0.818847	0.005132	1.10495	0.23882	0.813079	0.586261	0.45532	0.685778	-0.441658	0.728408	1
TCONS_00083814	XLOC_067872	XLOC_067872	13	126903478	126943479	-	5	632	65	0.520509	0	0.160466	0	0	0	0	0.374148	0.170244	0.093537	1.08212	0.746529	1
TCONS_00083815	XLOC_067872	XLOC_067872	13	126904595	126943336	-	3	528	68	0.128356	0.097003	0.169548	0.285499	0.046018	0.085401	0.276288	0.085521	0.170101	0.123307	0.690309	0.623465	1
TCONS_00083813	XLOC_067872	XLOC_067872	13	126896834	126943479	-	5	938	66	0	0.02754	0.133332	0.158351	0.119205	0.038804	0.229175	0	0.0798057	0.096796	-0.0585419	0.978098	1
TCONS_00307839	XLOC_245711	XLOC_245711	AEMK02000614.1	7862	14325	+	2	1579	293	0	0	0	0	0.057367	0.139493	0.08894	0.136109	0	0.105477	-8.47673	0.000894731	0.0457612
TCONS_00307838	XLOC_245711	XLOC_245711	AEMK02000614.1	7590	14325	+	2	2171	294	0	0.008726	0	0	0.004561	0.089314	0.00772	0.038239	0.0021815	0.0349585	-3.60085	0.118636	0.772427
TCONS_00215999	XLOC_172869	XLOC_172869	5	79475203	79480347	+	2	564	53	0.110189	0.053712	0.057391	0.016471	0.002674	0.051116	0.395778	0.368521	0.0594408	0.204522	-1.55033	0.370396	1
TCONS_00307837	XLOC_245711	XLOC_245711	AEMK02000614.1	6627	14325	+	3	2005	309	0	0	0	0	0.315741	0.436191	0.091933	0.137192	0	0.245264	-9.98452	0.000226416	0.0197899
TCONS_00173481	XLOC_139499	XLOC_139499	3	6922230	6927158	+	2	600	200	0	0	0	0	0.082023	0.394159	0.009775	0.171306	0	0.164316	-8.75336	0.00180991	0.071182
TCONS_00173480	XLOC_139498	XLOC_139498	3	6921080	6926367	+	2	961	320	0	0	0	0	0.008165	0.281301	0.069746	0.044368	0	0.100895	-8.17628	0.00284142	0.0943648
TCONS_00087513	XLOC_071132	XLOC_071132	13	180177589	180209898	-	6	2780	115	0	0	0	0	0.132764	0	0.000123	0.300516	0	0.108351	-10.7622	0.00269927	0.0915103
TCONS_00087512	XLOC_071132	XLOC_071132	13	180177589	180209898	-	6	3468	111	0	0	0	0.005678	1.27725	0.368346	0.348157	1.44831	0.0014195	0.860515	-8.84708	0.000212928	0.0190714
TCONS_00087516	XLOC_071132	XLOC_071132	13	180177589	180209898	-	7	3649	100	0.033844	0.014911	0.02354	0.060247	0.53297	0.016773	0.013626	0.209922	0.0331355	0.193323	-2.37265	0.155272	0.873157
TCONS_00087514	XLOC_071132	XLOC_071132	13	180177589	180209898	-	6	2775	111	0	0	0	0	0.241819	0	0	0.633077	0	0.218724	-11.7655	0.00273435	0.0922275
TCONS_00152469	XLOC_123520	XLOC_123520	2	25451232	25491342	+	2	221	73	0	0	0	0	0.282585	0	0.07359	0	0	0.0890438	-10.9125	0.00547042	0.136009
TCONS_00049441	XLOC_041307	XLOC_041307	11	21872930	21887434	-	2	228	53	0	0	0	0	0.280932	0	0	0	0	0.070233	-9.13432	0.0515049	0.503868
TCONS_00152461	XLOC_123520	XLOC_123520	2	25439543	25453557	+	3	428	76	0.360439	0	0	0	0.142381	0	0	0	0.0901098	0.0355953	1.30254	0.752084	1
TCONS_00048311	XLOC_040358	XLOC_040358	11	9743212	9747615	-	2	717	87	0.129181	0	0.171359	0	0.178668	0	0	0	0.075135	0.044667	0.767188	0.820998	1
TCONS_00232713	XLOC_185455	XLOC_185455	6	98539910	98542784	+	2	2619	202	0.160882	0.193966	0.327563	0.311803	0.10691	0.108016	0.123332	0.170816	0.248554	0.127269	1.14755	0.43101	1
TCONS_00033808	XLOC_028290	XLOC_028290	1	273556664	273558102	-	2	1213	141	0	0	0.51896	0	0.761502	0.783355	0.3413	0.058445	0.12974	0.48615	-1.79478	0.465411	1
TCONS_00033809	XLOC_028290	XLOC_028290	1	273556664	273560148	-	2	1788	224	0.153584	0.093943	0.042683	0.119769	0.100548	0.033364	0.150018	0.372298	0.102495	0.164057	-0.450583	0.773221	1
TCONS_00205799	XLOC_165179	XLOC_165179	4	76817536	76819331	-	3	238	51	0.259447	0	0	0	0	0	0	0	0.0648617	0	6.02669	0.159616	0.885396
TCONS_00033807	XLOC_028290	XLOC_028290	1	273556664	273557965	-	2	1073	136	0	0	0.037903	0	0.265071	0	0.341315	0	0.00947575	0.151596	-3.55463	0.258992	1
TCONS_00033805	XLOC_028289	XLOC_028289	1	273552581	273556481	-	2	3257	327	0.352873	0.295965	0.253165	0.139406	0.170628	0.280776	0.351215	0.167406	0.260352	0.242506	0.258634	0.861678	1
TCONS_00137818	XLOC_112338	XLOC_112338	17	42541081	42563590	+	4	711	92	0	0.267182	0.180364	0.250154	0	0.027077	0	0	0.174425	0.00676925	4.77757	0.097013	0.70148
TCONS_00137819	XLOC_112338	XLOC_112338	17	42541081	42563590	+	3	666	82	0.26901	0.3261	0	0	0	0	0	0.013381	0.148778	0.00334525	5.70117	0.101506	0.71678
TCONS_00137817	XLOC_112338	XLOC_112338	17	42541081	42563590	+	4	771	92	0.1953	0.283085	0.292268	0.495679	0	0.058041	0.112462	0.062876	0.316583	0.0583448	2.67538	0.123987	0.791016
TCONS_00092768	XLOC_075060	XLOC_075060	14	56604923	56609563	+	2	2107	173	0.727382	0.974619	0.425509	0.229427	0.158586	0.068094	0.081811	0.044219	0.589234	0.0881775	2.84789	0.0678872	0.582819
TCONS_00209665	XLOC_167939	XLOC_167939	4	130696801	130702347	-	3	2151	257	0.294462	0.262604	0	0.238022	0.093804	0.213879	0	0.121014	0.198772	0.107174	1.01897	0.622842	1
TCONS_00206316	XLOC_165574	XLOC_165574	4	84545825	84574675	-	4	1019	128	0.338821	0.24996	0.210719	0.228932	0.011	0.028292	0	0.122192	0.257108	0.040371	2.90788	0.104534	0.728351
TCONS_00236877	XLOC_188833	XLOC_188833	6	1582885	1585300	-	2	2061	166	0.000234	0.320179	0	0.12107	0	0	0	0	0.110371	0	7.35667	0.0217166	0.303955
TCONS_00249020	XLOC_197957	XLOC_197957	6	167358639	167360791	-	3	297	98	0	0.3656	0	0	0	0	0	0	0.0914	0	6.88182	0.121122	0.781484
TCONS_00094461	XLOC_076395	XLOC_076395	14	81465334	81468019	+	2	2662	139	0.386155	0.380691	0.504822	0.495492	0.288472	0.312546	0.276341	0.542739	0.44179	0.355025	0.513749	0.72181	1
TCONS_00242758	XLOC_193055	XLOC_193055	6	69283170	69286034	-	2	709	71	0.212318	0.036435	0.268411	0.023194	0.081237	0.184769	0.413428	0.085054	0.13509	0.191122	-0.33543	0.832688	1
TCONS_00115454	XLOC_093174	XLOC_093174	15	136543163	136554538	+	3	2216	141	0.027865	0.279387	0.024642	0.057529	0.028905	0.026019	0	0.013606	0.0973558	0.0171325	2.61416	0.167574	0.904113
TCONS_00284682	XLOC_226823	XLOC_226823	9	21804276	21827369	+	3	461	70	0	0	0.197766	0.183255	0	0.687273	0.20861	0	0.0952552	0.223971	-1.06975	0.709272	1
TCONS_00075210	XLOC_060845	XLOC_060845	13	207205499	207205881	+	2	218	72	0	0	0	0.234072	0	0	0	0.101428	0.058518	0.025357	1.39609	0.738087	1
TCONS_00123303	XLOC_099816	XLOC_099816	15	116937702	117005279	-	3	554	71	0	0	0.147852	0.091954	0.585607	0.591941	0.306919	0.054063	0.0599515	0.384632	-2.52424	0.217933	1
TCONS_00235523	XLOC_187895	XLOC_187895	6	153505631	153529196	+	2	249	70	0.207169	0.078424	0.429834	0	0	0	0	0	0.178857	0	11.2324	0.000614623	0.0361466
TCONS_00246929	XLOC_196189	XLOC_196189	6	137538331	137541212	-	2	2520	115	0.170729	0.153287	0.299866	0.405656	0.099476	0.23332	0.275751	0.385471	0.257385	0.248504	0.281099	0.852767	1
TCONS_00298086	XLOC_237638	XLOC_237638	9	77487756	77509168	-	3	485	66	0.733816	0	0.068493	0	0.178933	0.109451	0.675366	0.038829	0.200577	0.250645	-0.242447	0.911123	1
TCONS_00171578	XLOC_138057	XLOC_138057	2	135156290	135157403	-	2	695	98	0.071022	0.029612	0.143784	0.220019	0.194769	0.131909	0.07214	0.129284	0.116109	0.132025	0.0137439	1	1
TCONS_00067254	XLOC_054030	XLOC_054030	13	82206304	82210963	+	2	326	57	0	0	0	0	0	0.353438	0	0	0	0.0883595	-7.83856	0.0806443	0.636404
TCONS_00067251	XLOC_054027	XLOC_054027	13	82195751	82198407	+	2	2565	219	0.211737	0.17906	0.369756	0.059184	0.113037	0.176384	0.299235	0.189883	0.204934	0.194635	0.23693	0.877092	1
TCONS_00179779	XLOC_144302	XLOC_144302	3	97273690	97275689	+	2	998	92	0.060717	0	0.176061	0.178955	0.030944	0.062639	0.123934	0.060223	0.103933	0.069435	0.778825	0.643275	1
TCONS_00264885	XLOC_209965	XLOC_209965	7	97079111	97082570	-	2	3415	201	0.274598	0.236998	0.344928	0.303975	0.221576	0.393632	0.529042	0.437661	0.290125	0.395478	-0.248819	0.863081	1
TCONS_00240100	XLOC_191512	XLOC_191512	6	44554757	44573763	-	4	1415	139	0.08374	0.083626	0.233568	0.183909	0	0.170386	0.145064	0.312311	0.146211	0.15694	0.145258	0.933471	1
TCONS_00240106	XLOC_191512	XLOC_191512	6	44559850	44565456	-	2	1173	217	0.364469	0.185725	0.42506	0.111591	0.167173	0.180807	0.137355	0.240772	0.271711	0.181527	0.735589	0.613647	1
TCONS_00120658	XLOC_097494	XLOC_097494	15	81418901	81693642	-	5	29690	187	0.232786	0	0.125416	0.272347	0	0.038712	0	0	0.157637	0.009678	4.11045	0.14717	0.855302
TCONS_00120651	XLOC_097494	XLOC_097494	15	81418901	81454062	-	2	34277	187	0.322762	0.240349	0.297544	0.42714	0.108881	0.050636	0.165626	0.13159	0.321949	0.114183	1.70176	0.210695	0.991474
TCONS_00120652	XLOC_097494	XLOC_097494	15	81418901	81693589	-	6	29742	187	0.056218	0	0	0.185266	0	0	0	0	0.060371	0	13.2907	0.000799666	0.0424493
TCONS_00120656	XLOC_097494	XLOC_097494	15	81418901	81693642	-	6	29892	187	0.03888	0.045233	0.1271	0.037894	0	0	0	0	0.0622767	0	13.2852	2.72147e-07	0.000170327
TCONS_00120657	XLOC_097494	XLOC_097494	15	81418901	81693642	-	5	30348	187	0.038948	0.050019	0.136212	0.037504	0	0	0	0	0.0656707	0	13.3619	2.2689e-07	0.000145597
TCONS_00164747	XLOC_132821	XLOC_132821	2	41905075	41905567	-	2	365	108	0.044307	0.036436	0	0.060115	0	0	0	0.320517	0.0352145	0.0801292	-0.471727	0.887849	1
TCONS_00159348	XLOC_128821	XLOC_128821	2	118897217	118971055	+	2	245	51	0	0	0.368325	0	0	0	0.416796	0	0.0920813	0.104199	0.047082	0.990591	1
TCONS_00267283	XLOC_211906	XLOC_211906	8	19072691	19084642	+	3	240	71	0	0	0.227527	0	0	0	0	0	0.0568818	0	8.63598	0.0646342	0.568959
TCONS_00160459	XLOC_129777	XLOC_129777	2	136765113	136776008	+	3	279	71	0	0	0	0	0.060264	0	0.37095	0.003963	0	0.108794	-9.2348	0.00772116	0.165367
TCONS_00296039	XLOC_235965	XLOC_235965	9	48275580	48357021	-	6	1026	149	0.236793	0.18678	0.483981	0.107063	0.18915	0.061766	0.362302	0.12233	0.253654	0.183887	0.642372	0.616585	1
TCONS_00129683	XLOC_105380	XLOC_105380	16	4048890	4062886	-	3	309	64	0	0	0.114046	0.07445	0	0.003732	0.603043	0	0.047124	0.151694	-1.41825	0.640098	1
TCONS_00222875	XLOC_178274	XLOC_178274	5	76041145	76053013	-	2	693	62	0	0	0	0	0.443654	0	0.024706	0	0	0.11709	-9.57212	0.0168493	0.262215
TCONS_00093968	XLOC_075931	XLOC_075931	14	77791986	77796042	+	3	550	113	0.029939	0.200085	0.415837	0	0.059731	0.087772	0.212884	0.255026	0.161465	0.153853	0.275581	0.884938	1
TCONS_00312020	XLOC_249151	XLOC_249151	X	43193213	43201562	+	2	719	94	0.171762	0.287428	0.151769	0.151167	0	0.220128	0.191764	0.224495	0.190531	0.159097	0.463381	0.789708	1
TCONS_00269732	XLOC_214016	XLOC_214016	8	59989100	59989826	+	2	647	120	0.201912	0.14781	0.29146	0.029613	0.002475	0.030795	0.114236	0.126562	0.167699	0.068517	1.29656	0.411882	1
TCONS_00305147	XLOC_243628	XLOC_243628	AEMK02000452.1	1855666	1861053	+	2	5365	164	0	0	0	0	0	0	0	0.475459	0	0.118865	-8.24148	0.0687263	0.586447
TCONS_00249619	XLOC_198358	XLOC_198358	7	4479974	4487225	+	2	5827	133	0.199276	0.140317	0.370857	0.14452	0.132533	0.208296	0.261337	0.248306	0.213743	0.212618	0.189755	0.897	1
TCONS_00305148	XLOC_243628	XLOC_243628	AEMK02000452.1	1855666	1863995	+	3	5954	154	0.157715	0.203364	0.189764	0.195888	0.209402	0.339505	0.245988	0.019926	0.186683	0.203705	0.0153548	0.993209	1
TCONS_00090430	XLOC_073521	XLOC_073521	14	22542789	22544623	+	2	1399	91	0.07129	0.17183	0.193074	0.202122	0.173993	0.204991	0.135352	0.296704	0.159579	0.20276	-0.134348	0.939011	1
TCONS_00216927	XLOC_173661	XLOC_173661	5	90224067	90225795	+	2	742	59	0.046284	0.067773	0.125477	0.033354	0.590745	0.41327	0.241302	0.512823	0.068222	0.439535	-2.42511	0.11585	0.76308
TCONS_00250561	XLOC_199199	XLOC_199199	7	16945389	17010311	+	3	504	101	0	0.006854	1.05682	0.232726	0.243178	0	0	0	0.324099	0.0607945	2.51436	0.397466	1
TCONS_00306821	XLOC_244861	XLOC_244861	AEMK02000542.1	37341	47960	+	4	595	76	0	0	0	0	0.439307	0	0.372217	0.925538	0	0.434266	-11.163	0.000581851	0.0349076
TCONS_00031899	XLOC_026856	XLOC_026856	1	243219747	243225672	-	3	739	96	0.125196	0.019302	0.105919	0.280341	0	0.677292	0.268386	0.4382	0.132689	0.345969	-1.16778	0.526805	1
TCONS_00306822	XLOC_244862	XLOC_244862	AEMK02000542.1	37672	38920	+	2	578	70	0	0	0	0	0.836122	1.37583	0.940673	1.16444	0	1.07927	-9.45943	0.000314213	0.0238102
TCONS_00306825	XLOC_244862	XLOC_244862	AEMK02000542.1	39366	43696	+	2	304	57	0	0	0	0	0.747146	0.684053	1.52875	0	0	0.739986	-10.7135	0.000936453	0.046818
TCONS_00306824	XLOC_244861	XLOC_244861	AEMK02000542.1	39050	47960	+	4	562	76	0	0	0	0	0	1.91159	0.414463	0	0	0.581513	-11.4533	0.00358638	0.108522
TCONS_00306827	XLOC_244862	XLOC_244862	AEMK02000542.1	41383	48617	+	2	237	45	0	0	0	0	0	0	0.605055	0	0	0.151264	-9.09158	0.0519676	0.506342
TCONS_00306826	XLOC_244861	XLOC_244861	AEMK02000542.1	40906	47960	+	3	387	58	0	0	0	0	0	0	0.362192	0	0	0.090548	-8.3238	0.0691222	0.587213
TCONS_00306828	XLOC_244862	XLOC_244862	AEMK02000542.1	41410	43696	+	2	276	57	0	0	0	0	0	0.404127	0	0	0	0.101032	-7.02039	0.110649	0.746521
TCONS_00048128	XLOC_040217	XLOC_040217	11	7109422	7119724	-	2	980	129	0.323402	0.171038	0.188133	0.250336	0	0.383768	0	0.226805	0.233227	0.152643	0.767063	0.706912	1
TCONS_00167988	XLOC_134997	XLOC_134997	2	79654159	79670332	-	4	693	144	0.452495	1.05896	0.840242	1.23139	0.783172	0.988637	1.25258	1.11073	0.895772	1.03378	0.00647029	0.996084	1
TCONS_00008273	XLOC_006902	XLOC_006902	1	132196233	132203956	+	2	215	46	0	0.205139	0	0	0	0	0	0	0.0512847	0	7.88717	0.083458	0.647719
TCONS_00008272	XLOC_006902	XLOC_006902	1	132196205	132288031	+	3	389	55	0.459012	0.149152	0	0.260167	0.045095	0.074111	0.130958	0.077511	0.217083	0.0819187	1.57143	0.351401	1
TCONS_00004763	XLOC_004081	XLOC_004081	1	76888313	76891815	+	2	2826	106	0	0.045126	0.095874	0.47624	0.259663	0.055496	0.030234	0.143827	0.15431	0.122305	0.552114	0.772931	1
TCONS_00209469	XLOC_167795	XLOC_167795	4	128843191	128843918	-	2	675	98	0	0.229623	0	0	0	0	0.271599	0	0.0574057	0.0678997	-0.0399595	1	1
TCONS_00007944	XLOC_006709	XLOC_006709	1	127937035	127938699	+	3	931	119	0.321896	0.774516	0.290042	0.566091	0.001835	0.678977	1.22504	1.00139	0.488136	0.72681	-0.338222	0.83729	1
TCONS_00121534	XLOC_098315	XLOC_098315	15	93300524	93314613	-	2	220	50	0	0	0	0.231944	0	0	0	0	0.057986	0	9.00213	0.055607	0.524855
TCONS_00302034	XLOC_240947	XLOC_240947	AEMK02000213.1	336514	349775	+	2	1487	154	0.039659	0	0	0	0.377412	0.386106	0.756705	0.290758	0.00991475	0.452745	-5.39824	0.0259536	0.33719
TCONS_00028776	XLOC_024158	XLOC_024158	1	186523495	186529956	-	2	1637	121	0.085374	0.13653	0.095289	0.044327	0.109337	0.223224	0.222499	0.321876	0.09038	0.219234	-1.07191	0.468576	1
TCONS_00270896	XLOC_214961	XLOC_214961	8	82359023	82363487	+	2	232	76	0	0	0.411903	0	0	0	0	0	0.102976	0	8.07069	0.077749	0.625913
TCONS_00003083	XLOC_002555	XLOC_002555	1	52545001	52582544	+	3	25618	182	0	0.09336	0	0	0	0	0.234356	0.366217	0.02334	0.150143	-2.37767	0.481919	1
TCONS_00003082	XLOC_002555	XLOC_002555	1	52536108	52582544	+	2	45375	182	0.26087	0.33665	0.249983	0.357919	0.163657	0.151	1.09605	0.438197	0.301355	0.462226	-0.382806	0.766012	1
TCONS_00028950	XLOC_024353	XLOC_024353	1	189627392	189632925	-	2	1060	110	0.103279	0.352558	0	0.048139	0.172116	0.077342	0.082129	0.192092	0.125994	0.13092	0.13392	0.941256	1
TCONS_00270899	XLOC_214964	XLOC_214964	8	82366588	82372918	+	2	240	70	0	0	0	0	0	0.354359	0	0	0	0.0885897	-8.27677	0.0684464	0.584992
TCONS_00207787	XLOC_166555	XLOC_166555	4	103085453	103089689	-	2	348	82	0.087044	0	0	0.242542	0.275782	0	0.338845	0	0.0823965	0.153657	-0.688251	0.812297	1
TCONS_00203496	XLOC_163162	XLOC_163162	4	41287938	41289205	-	2	380	67	0.157079	0.250395	0.107537	0.096908	0.114244	0	0	0	0.15298	0.028561	2.34165	0.281383	1
TCONS_00041340	XLOC_034411	XLOC_034411	10	51525238	51582831	-	7	1289	126	0	0	0	0.064022	0.696523	0	0.052278	0	0.0160055	0.1872	-3.34793	0.337447	1
TCONS_00146293	XLOC_118979	XLOC_118979	18	51076982	51077626	+	2	330	103	0	0	0	0	0.063575	0	0.418162	0	0	0.120434	-5.38538	0.112521	0.75284
TCONS_00105490	XLOC_084841	XLOC_084841	14	120007487	120009732	-	3	279	73	0	0	0	0	0	0	0	0.476231	0	0.119058	-6.9894	0.111393	0.749244
TCONS_00317494	XLOC_253851	XLOC_253851	X	9642195	9643974	-	2	384	105	0	0	0.038992	0.199327	0	0	0	0.23399	0.0595798	0.0584975	0.434486	0.901783	1
TCONS_00194959	XLOC_156245	XLOC_156245	4	44743573	44747630	+	2	3421	104	1.81972	1.32644	1.64024	1.4707	1.20887	1.03346	1.37477	1.48476	1.56427	1.27547	0.474818	0.723521	1
TCONS_00079405	XLOC_064128	XLOC_064128	13	61442115	61468097	-	4	1302	113	0.001581	0.005622	0.019763	0.213601	0.18979	0.768259	0.172288	0.117769	0.0601418	0.312026	-2.15618	0.21683	1
TCONS_00074609	XLOC_060374	XLOC_060374	13	197791260	197792363	+	2	332	80	0.151712	0.140575	0.467268	0.054563	0.317797	0	0.373732	0.183143	0.20353	0.218668	0.0942883	0.968199	1
TCONS_00074608	XLOC_060374	XLOC_060374	13	197791177	197795757	+	2	2656	116	0	0	0.276303	0	0.553533	0.439204	0.649571	4.2e-05	0.0690758	0.410587	-2.43157	0.353605	1
TCONS_00074606	XLOC_060372	XLOC_060372	13	197773532	197774485	+	2	606	129	0	0	0	0	0.341754	0	0	0	0	0.0854385	-5.5577	0.179633	0.930018
TCONS_00163742	XLOC_131962	XLOC_131962	2	24130985	24223607	-	3	1415	84	0.171498	0	0.171152	0.006303	0.187746	0.39281	0.050467	0.2741	0.0872383	0.226281	-1.27472	0.464462	1
TCONS_00163741	XLOC_131962	XLOC_131962	2	24130985	24188040	-	3	1262	84	0	0.379097	0	0.443089	0	0	0.027792	0	0.205546	0.006948	5.17451	0.136422	0.825737
TCONS_00132665	XLOC_108034	XLOC_108034	16	46939187	46948047	-	2	246	81	0.375678	0	0	0.080552	0.275131	0	0	0.395895	0.114058	0.167757	-0.423011	0.884341	1
TCONS_00078022	XLOC_062635	XLOC_062635	13	42383067	42399871	-	2	13588	140	0.180273	0.190188	0.284105	0.234484	0.134086	0.165161	0.329007	0.374535	0.222263	0.250697	0.0473583	0.973456	1
TCONS_00220730	XLOC_176616	XLOC_176616	5	39047441	39049123	-	2	202	50	0.292439	0	0	0	0	0.060936	0	0	0.0731098	0.015234	1.99557	0.6145	1
TCONS_00308278	XLOC_246104	XLOC_246104	AEMK02000654.1	1837	7639	+	2	663	156	0	0	0	0	0.055855	0.123775	0.367357	0.210105	0	0.189273	-9.11846	0.000631578	0.0366337
TCONS_00308279	XLOC_246102	XLOC_246102	AEMK02000654.1	4261	9631	+	2	227	75	0	0	0	0	0	0	0.064815	0.340236	0	0.101263	-8.03644	0.030445	0.369173
TCONS_00308273	XLOC_246102	XLOC_246102	AEMK02000654.1	97	8750	+	3	570	183	0	0	0	0	0.218965	0.354952	0.236634	0	0	0.202638	-9.87951	0.00215271	0.0785683
TCONS_00308276	XLOC_246103	XLOC_246103	AEMK02000654.1	1328	5251	+	2	510	169	0	0	0	0	0.059378	0.399369	0.317926	0.070183	0	0.211714	-8.78197	0.00110997	0.0528204
TCONS_00308277	XLOC_246104	XLOC_246104	AEMK02000654.1	1750	7639	+	2	750	183	0	0.008611	0	0	0.06414	0.256564	0.372723	0.068167	0.00215275	0.190398	-6.06361	0.0115133	0.210664
TCONS_00308274	XLOC_246102	XLOC_246102	AEMK02000654.1	97	8750	+	3	570	183	0	0	0	0	0.158782	0.9019	0.625261	0.248039	0	0.483496	-11.0974	4.02001e-05	0.00640824
TCONS_00208699	XLOC_167218	XLOC_167218	4	115631051	115637562	-	2	1503	101	0.243305	0.051218	0.051434	0.152766	0.2669	0.1335	0.034429	0.030025	0.124681	0.116213	0.185726	0.90665	1
TCONS_00308095	XLOC_245950	XLOC_245950	AEMK02000639.1	3012	9514	+	2	323	107	0	0	0	0	0	0.063262	0.298167	0.090424	0	0.112963	-8.53098	0.0067168	0.152489
TCONS_00182377	XLOC_146432	XLOC_146432	3	745883	753386	-	2	7192	268	0.099164	0.015667	0.069865	0.105739	0.213992	0.136142	0.137234	0.612342	0.0726087	0.274927	-1.67151	0.27693	1
TCONS_00247592	XLOC_196745	XLOC_196745	6	148782487	148786923	-	2	369	109	0	0	0.153376	0	0	0	0.186983	0	0.038344	0.0467458	-0.081273	0.994444	1
TCONS_00129741	XLOC_105439	XLOC_105439	16	5716212	5725996	-	2	8589	203	0.034775	0.080043	0.213061	0.769009	0.486871	0.753078	0.529485	0.345917	0.274222	0.528838	-0.72408	0.632771	1
TCONS_00308099	XLOC_245954	XLOC_245954	AEMK02000639.1	71490	76315	+	2	603	172	0	0	0	0	0	0.119524	0.170489	0	0	0.0725033	-7.53234	0.036514	0.41245
TCONS_00201257	XLOC_161151	XLOC_161151	4	2654353	2656460	-	2	1206	122	0.363271	0.144787	0.084463	0.17802	0.029146	0.325265	0.17594	0.120561	0.192635	0.162728	0.385231	0.802974	1
TCONS_00288910	XLOC_230218	XLOC_230218	9	87164402	87202964	+	4	948	85	0.388344	0.0404	0.458645	0.081188	0.026238	0.179304	0.119882	0.059264	0.242144	0.096172	1.45214	0.326126	1
TCONS_00276672	XLOC_219913	XLOC_219913	8	35089382	35115676	-	2	513	99	0.064587	0.37767	0	0.446948	0.432844	0	0.655221	0.411427	0.222301	0.374873	-0.492362	0.810594	1
TCONS_00026320	XLOC_022071	XLOC_022071	1	149641729	149659141	-	2	245	63	0	0	0	0.312414	0	0	0	0	0.0781035	0	9.73348	0.0388904	0.427575
TCONS_00065935	XLOC_053055	XLOC_053055	13	60694057	60726409	+	2	231	64	0	0.223659	0	0	0	0	0	0	0.0559147	0	10.0715	0.0327342	0.38552
TCONS_00135968	XLOC_110922	XLOC_110922	17	18923495	18936852	+	2	3930	115	0.451911	0.325974	0.121822	0.079493	0.064957	0.09529	0.354581	0.291109	0.2448	0.201484	0.471944	0.748196	1
TCONS_00135969	XLOC_110922	XLOC_110922	17	18923495	18940911	+	3	3916	132	0.277541	0.246742	0.029964	0.032555	0.186045	0.021974	0.101898	0.028813	0.146701	0.0846825	0.897407	0.569526	1
TCONS_00177002	XLOC_142070	XLOC_142070	3	53827874	53831021	+	3	350	68	0	0	0.384932	0	0	0	0	0	0.096233	0	7.47239	0.100005	0.711842
TCONS_00099134	XLOC_080156	XLOC_080156	14	23086695	23089570	-	2	2272	100	0.115889	0.085919	0.12502	0.044919	0.098626	0.215627	0.152246	0.178245	0.0929367	0.161186	-0.604706	0.682541	1
TCONS_00181978	XLOC_146094	XLOC_146094	3	127821135	127823046	+	2	612	89	0	0	0.131014	0.083379	0.104661	0.047107	0.223377	0.269822	0.0535983	0.161242	-1.30141	0.507755	1
TCONS_00258148	XLOC_204876	XLOC_204876	7	16839	30572	-	2	6435	123	0.155073	0	0.401613	0	0.062041	0.066812	0.127805	0.050105	0.139172	0.0766908	0.995732	0.639766	1
TCONS_00183025	XLOC_146831	XLOC_146831	3	8636630	8638297	-	2	215	51	0.42458	0	0	0	0	0	0	0	0.106145	0	6.58917	0.133801	0.818424
TCONS_00188708	XLOC_150979	XLOC_150979	3	85570593	85584936	-	6	1203	75	0.424043	0.064474	0.032386	0.100551	0.047845	0.05679	0.15713	0.130941	0.155363	0.0981765	0.815754	0.591112	1
TCONS_00251155	XLOC_199782	XLOC_199782	7	18339068	18351840	+	2	271	68	0	0	0	0.282441	0	0	0	0	0.0706102	0	9.14091	0.0520505	0.50693
TCONS_00296203	XLOC_236093	XLOC_236093	9	49186625	49206994	-	2	306	70	0.35622	0.586738	0.049554	0.101205	0.608112	0.09689	0.246374	0.490648	0.273429	0.360506	-0.229071	0.874766	1
TCONS_00296201	XLOC_236093	XLOC_236093	9	49182491	49358153	-	6	3119	125	0.258068	0.252763	0.293531	0.160775	0.180191	0.105329	0.144808	0.205384	0.241284	0.158928	0.781105	0.481447	1
TCONS_00068518	XLOC_055141	XLOC_055141	13	100992274	100994010	+	2	214	42	0	0	0	0	0	0	0	0.276156	0	0.069039	-5.85552	0.160522	0.887425
TCONS_00128860	XLOC_104630	XLOC_104630	16	71592734	71615816	+	2	211	69	0.292646	0.095495	0	0.17896	0	0	0	0.06016	0.141775	0.01504	3.50142	0.220418	1
TCONS_00134611	XLOC_109815	XLOC_109815	16	71109289	71110185	-	2	787	96	0	0	0	0	0.020347	0.073264	0.371577	0.047177	0	0.128091	-5.98667	0.0194611	0.284484
TCONS_00290751	XLOC_231765	XLOC_231765	9	114113796	114116362	+	2	319	90	0.338745	0	0	0	0	0	0.091563	0	0.0846863	0.0228908	1.94311	0.637397	1
TCONS_00136613	XLOC_111501	XLOC_111501	17	26948847	26949554	+	2	349	101	0	0	0	0.282431	0	0	0.064526	0.057509	0.0706077	0.0305088	1.36217	0.671671	1
TCONS_00173209	XLOC_139340	XLOC_139340	3	3993698	3996046	+	2	421	140	0.140071	0.183876	0.088885	0.333114	0	0.092673	0	0	0.186486	0.0231683	3.02705	0.182883	0.938237
TCONS_00213501	XLOC_170846	XLOC_170846	5	49160519	49523147	+	6	19176	238	0.172243	0.162825	0.276277	0.166126	0.044691	0.256922	0.415202	0.080451	0.194368	0.199317	0.144808	0.892179	1
TCONS_00213500	XLOC_170846	XLOC_170846	5	49160490	49508310	+	5	4395	137	0	0	0	0.050307	0	0	0.105741	0	0.0125767	0.0264353	-0.74311	0.850369	1
TCONS_00214873	XLOC_171951	XLOC_171951	5	65160907	65171873	+	2	602	68	0.432854	0.512504	0.262601	1.01109	0.265822	0.283184	1.19541	0.234068	0.554762	0.49462	0.391361	0.782431	1
TCONS_00018692	XLOC_015629	XLOC_015629	1	22453497	22454443	-	2	421	60	0	0.12272	0	0.151507	0	0	0	0	0.0685567	0	5.39811	0.0999655	0.711842
TCONS_00255921	XLOC_203167	XLOC_203167	7	86145202	86205088	+	2	1143	96	0.026651	0	0.060989	0	0.056039	0.049688	0.436335	0.289998	0.02191	0.208015	-3.04249	0.150902	0.863523
TCONS_00052941	XLOC_044330	XLOC_044330	12	3802739	3803550	+	2	499	140	0	0.025884	0.024805	0	0.060972	0.236103	0.476109	0.117223	0.0126722	0.222602	-3.48741	0.0674269	0.581031
TCONS_00115478	XLOC_093198	XLOC_093198	15	136884473	136887367	+	2	1342	164	0.106813	0.278423	0.100437	0.109416	0.226157	0.246903	0.025535	0.089871	0.148772	0.147117	0.151761	0.925666	1
TCONS_00115475	XLOC_093195	XLOC_093195	15	136858019	136861770	+	2	380	60	0	0.164243	0.055846	0	0.240197	0.227599	0	0	0.0550223	0.116949	-0.975025	0.733602	1
TCONS_00077654	XLOC_062504	XLOC_062504	13	41843060	41845129	-	2	895	77	0	0.028863	0	0	0.02099	0	0.289582	0.420889	0.00721575	0.182865	-4.12522	0.136804	0.826787
TCONS_00105799	XLOC_085079	XLOC_085079	14	125227572	125262042	-	3	631	59	0	0.321865	0.120809	0	0.219935	0	0.024785	0.073779	0.110669	0.0796247	0.635831	0.798651	1
TCONS_00023959	XLOC_020203	XLOC_020203	1	109671473	109678064	-	2	6572	132	0.172534	0.140917	0.19021	0.079253	0.167296	0.320095	0.668387	0.499547	0.145729	0.413831	-1.31173	0.366806	1
TCONS_00078944	XLOC_063705	XLOC_063705	13	53918562	53928063	-	3	315	56	0	0	0.216692	0.161993	0	0	0	0	0.0946712	0	9.08094	0.0180566	0.272841
TCONS_00028234	XLOC_023753	XLOC_023753	1	179883076	179896637	-	3	1339	88	0.474988	0.15196	0.439495	0.428978	0.524044	0.670097	0.525075	0.636211	0.373855	0.588857	-0.485026	0.719177	1
TCONS_00023956	XLOC_020168	XLOC_020168	1	109664185	109680239	-	2	1319	94	0.337143	0.329028	0.515429	0.262424	0.03871	0.351087	0.399473	0.495124	0.361006	0.321099	0.377866	0.78953	1
TCONS_00295585	XLOC_235644	XLOC_235644	9	42617131	42620094	-	2	912	130	0	0.146996	0.670307	0	0.069501	0	0	0	0.204326	0.0173752	3.59235	0.291321	1
TCONS_00217375	XLOC_174066	XLOC_174066	5	95463683	95563649	+	2	351	81	0.933263	0.145477	0.934482	0.166193	0	0	0	0	0.544854	0	14.9132	1.23238e-09	2.23128e-06
TCONS_00220509	XLOC_176424	XLOC_176424	5	35353655	35412086	-	2	219	49	0	0.229623	0	0	0	0	0	0	0.0574057	0	10.96	0.0196417	0.286049
TCONS_00208591	XLOC_167142	XLOC_167142	4	115008888	115009544	-	2	635	134	0.046838	0.322603	0	0	0	0	0	0	0.0923603	0	5.23911	0.125073	0.794641
TCONS_00052614	XLOC_044158	XLOC_044158	12	558833	560925	+	2	1588	169	0.056297	0	0	0.027254	0.231727	0	0.140993	0	0.0208878	0.09318	-1.9694	0.464058	1
TCONS_00274843	XLOC_218298	XLOC_218298	8	3755726	3760227	-	2	621	177	0.248087	0.040489	0.220126	0.065188	0.165718	0.249451	0.194435	0.278535	0.143473	0.222035	-0.469659	0.753731	1
TCONS_00279562	XLOC_222367	XLOC_222367	8	87447916	87464766	-	4	15892	123	0.213663	0.061291	0.739391	0.421967	0.15693	0.152968	0.151821	0.176408	0.359078	0.159532	1.3559	0.350034	1
TCONS_00089550	XLOC_072805	XLOC_072805	14	7370785	7377961	+	2	429	120	0	0.101569	0	0.284728	0	0.443988	0	0.82068	0.0965743	0.316167	-1.39681	0.625407	1
TCONS_00215830	XLOC_172736	XLOC_172736	5	77835088	77836674	+	2	357	118	0	0	0	0.14222	0	0	0.517314	0.20805	0.035555	0.181341	-1.95584	0.552851	1
TCONS_00243429	XLOC_193547	XLOC_193547	6	79343418	79370160	-	2	24936	173	0.562777	0.505623	0.731436	0.424591	0.84945	0.736402	1.52959	1.20849	0.556107	1.08098	-0.767828	0.522042	1
TCONS_00243427	XLOC_193545	XLOC_193545	6	79336027	79343327	-	2	4194	141	0.447629	0.312022	0.58094	0.315729	0.761508	0.551628	0.878851	0.812937	0.41408	0.751231	-0.681523	0.620253	1
TCONS_00243423	XLOC_193541	XLOC_193541	6	79289925	79328425	-	2	19118	133	0.27553	0.262688	0.491594	0.330158	0.467599	0.307976	0.596537	0.487249	0.339992	0.46484	-0.258557	0.835498	1
TCONS_00243422	XLOC_193540	XLOC_193540	6	79287134	79335970	-	3	6281	121	0.32365	0.173684	0.472463	0.245293	0.458983	0.303852	0.541316	0.458076	0.303773	0.440557	-0.358995	0.769925	1
TCONS_00120635	XLOC_097494	XLOC_097494	15	81333337	81693364	-	9	2222	233	0.123323	0.140646	0.177083	0.1615	0.404661	0	0.178023	0.133078	0.150638	0.178941	-0.0796378	0.957156	1
TCONS_00202449	XLOC_162211	XLOC_162211	4	23535562	23563465	-	2	247	55	0	0	0	0	0	0.46259	0	0	0	0.115648	-10.7948	0.0204998	0.294221
TCONS_00135399	XLOC_110470	XLOC_110470	17	7463144	7469842	+	2	248	61	5.63482	8.72823	6.44355	0	0	0.399128	0.156494	19.7978	5.20165	5.08836	0.314058	0.881174	1
TCONS_00213403	XLOC_170781	XLOC_170781	5	47700467	47702221	+	2	212	70	0.291266	0	0	0	0	0	0	0	0.0728165	0	6.15809	0.153065	0.867809
TCONS_00211020	XLOC_168876	XLOC_168876	5	16400182	16400800	+	2	331	59	0.338873	0	0.181219	0.21635	0.290268	0.163066	0	0.214152	0.184111	0.166872	0.284808	0.899314	1
TCONS_00193015	XLOC_154542	XLOC_154542	4	16553074	16595208	+	4	1286	141	0.116839	1.7074	1.6511	0.965823	0.671937	0.49684	0.565357	0.595089	1.11029	0.582306	1.13195	0.343962	1
TCONS_00107228	XLOC_086179	XLOC_086179	15	9033366	9056162	+	4	548	68	0.27907	0	0	0.228406	0	0.420163	0	0.20315	0.126869	0.155828	-0.158265	0.955801	1
TCONS_00258441	XLOC_205088	XLOC_205088	7	4546847	4549007	-	2	1478	214	0.114136	0.15171	0.115642	0.240608	0.157159	0.056891	0.08255	0.148583	0.155524	0.111296	0.647229	0.652188	1
TCONS_00236685	XLOC_188718	XLOC_188718	6	247286	253118	-	2	1597	149	0.271703	0.68736	0.513767	0.276641	0.243924	0.10445	0	0.095522	0.437368	0.110974	2.10939	0.231528	1
TCONS_00236686	XLOC_188718	XLOC_188718	6	247286	253121	-	2	1597	149	0.339754	0	0.000556	0.345202	0	0.260564	0.136452	0	0.171378	0.099254	0.907528	0.729594	1
TCONS_00189750	XLOC_151928	XLOC_151928	3	100803180	100811766	-	3	2009	122	0	0.011452	0	0.530727	0	0.334608	0.092206	0.018324	0.135545	0.111284	0.500471	0.850727	1
TCONS_00238221	XLOC_190012	XLOC_190012	6	14931101	14937214	-	2	299	60	0	0	0	0	0.247427	0.170982	0.26691	0.352947	0	0.259566	-9.66849	0.00024229	0.0207132
TCONS_00238591	XLOC_190288	XLOC_190288	6	19889071	19890749	-	2	563	106	0.054839	0.252361	0.193822	0.144875	0	0.167786	0.152985	0	0.161474	0.0801927	1.17392	0.553764	1
TCONS_00165148	XLOC_133157	XLOC_133157	2	49830496	49845585	-	3	602	92	0	0	0.201524	0.018698	0.098111	0.191556	0	0	0.0550555	0.0724168	-0.303673	0.918566	1
TCONS_00040790	XLOC_034000	XLOC_034000	10	41893913	42014129	-	3	4522	258	0.420528	0.302371	0.32528	0	0.453906	0.519344	0.511194	0.062754	0.262045	0.3868	-0.462073	0.765389	1
TCONS_00040791	XLOC_034000	XLOC_034000	10	41893913	42014157	-	3	4544	249	0	0	0	0.226048	0.000235	0	0	0.301224	0.056512	0.0753647	-0.00777714	0.998413	1
TCONS_00063034	XLOC_050911	XLOC_050911	13	15436185	15534608	+	3	219	72	0	0	0	0.232226	0	0	0	0	0.0580565	0	11.8014	0.0126629	0.222109
TCONS_00046659	XLOC_039056	XLOC_039056	11	68344235	68348009	+	3	328	94	0.083461	0.386439	0	0	0	0.132137	0	0	0.117475	0.0330343	1.89133	0.577568	1
TCONS_00169490	XLOC_136209	XLOC_136209	2	102297356	102301011	-	2	351	60	0	0	0	0	0.038603	0.013	0.31163	0	0	0.0908082	-7.42846	0.0182459	0.2741
TCONS_00318856	XLOC_255030	XLOC_255030	X	38260777	38263056	-	2	509	66	0.054002	0.049666	0.566985	0.134752	0.334944	0.056019	0.173644	0.211292	0.201351	0.193975	0.24508	0.884161	1
TCONS_00318855	XLOC_255029	XLOC_255029	X	38254071	38273256	-	2	6257	129	0.540607	0.437535	0.974618	0.599237	0.436145	0.365253	0.714447	0.569559	0.637999	0.521351	0.486134	0.705837	1
TCONS_00297099	XLOC_236870	XLOC_236870	9	63255528	63268351	-	2	213	58	0	0	0	0	0	0.26799	0.199351	0	0	0.116835	-9.63308	0.0124954	0.220716
TCONS_00161648	XLOC_130611	XLOC_130611	2	151783609	151792198	+	2	264	48	0	0	0	0	0.485247	0	0	0	0	0.121312	-9.16782	0.0507122	0.499778
TCONS_00097988	XLOC_079211	XLOC_079211	14	4495782	4500882	-	2	204	57	0	0	0	0.060866	0.414458	0	0	0.659199	0.0152165	0.268414	-3.76619	0.274378	1
TCONS_00272614	XLOC_216545	XLOC_216545	8	106630325	106650261	+	2	234	68	0	0	0	0.218067	0	0	0	0.101929	0.0545168	0.0254823	1.49933	0.711176	1
TCONS_00180888	XLOC_145086	XLOC_145086	3	115317104	115456209	+	5	565	101	0.04723	0.041962	0.503375	0	0	0.025478	0	0	0.148142	0.0063695	4.60994	0.120513	0.779218
TCONS_00252310	XLOC_200439	XLOC_200439	7	34122437	34130781	+	4	923	129	0.288351	0.301835	0	0.163909	0	0	0.1116	0	0.188524	0.0279	2.96789	0.300273	1
TCONS_00252312	XLOC_200439	XLOC_200439	7	34122437	34130781	+	5	1026	129	0.001008	0.000604	0.212584	0.014405	0	0.027916	0	0.03119	0.0571502	0.0147765	2.08316	0.383712	1
TCONS_00252315	XLOC_200439	XLOC_200439	7	34122550	34130781	+	3	1329	123	0.108075	0.228004	0	0.01769	0.624601	0.473395	0.21404	0.187997	0.0884423	0.375008	-1.95718	0.282437	1
TCONS_00252317	XLOC_200439	XLOC_200439	7	34122699	34130781	+	3	578	82	0	0.337566	0.21553	0.480217	0	0	0.484679	0.305938	0.258328	0.197654	0.696997	0.772747	1
TCONS_00252316	XLOC_200439	XLOC_200439	7	34122550	34130781	+	5	1523	132	0.023574	0.060164	0	0.212823	0.026028	0	0.283313	0	0.0741403	0.0773352	0.223491	0.932292	1
TCONS_00252319	XLOC_200439	XLOC_200439	7	34124717	34130781	+	5	684	82	0.057231	0.073037	0.025462	0.043396	0.042872	0.552692	0.026604	0	0.0497815	0.155542	-1.52393	0.43266	1
TCONS_00252318	XLOC_200439	XLOC_200439	7	34122699	34130781	+	5	768	97	0.398952	0.393418	0.506118	0.254283	0	0	0.066814	0.437762	0.388193	0.126144	1.90715	0.356617	1
TCONS_00100248	XLOC_080904	XLOC_080904	14	40925438	40931066	-	3	2672	103	0.211832	0.133997	0.146428	0.095168	0.11846	0.275899	0.309564	0.229781	0.146856	0.233426	-0.498625	0.731586	1
TCONS_00157030	XLOC_126704	XLOC_126704	2	88556961	88560202	+	2	915	122	0.050613	0.042066	0	0.027884	0.279661	0.144934	0.126054	0.082601	0.0301408	0.158312	-2.17776	0.202517	0.977517
TCONS_00233548	XLOC_186172	XLOC_186172	6	112082376	112110785	+	2	224	49	0	0	0	0	0	0.501079	0.10524	0	0	0.15158	-11.1872	0.00438663	0.121586
TCONS_00081760	XLOC_066131	XLOC_066131	13	95294113	95356621	-	3	219	47	0	0.235914	0	0	0	0	0	0	0.0589785	0	11.0963	0.0183614	0.275232
TCONS_00294660	XLOC_234909	XLOC_234909	9	26803311	26803907	-	2	422	140	0.088821	0.401548	0	0.151742	0	0	0	0	0.160528	0	5.94647	0.0373439	0.418065
TCONS_00319324	XLOC_255406	XLOC_255406	X	45688409	45757973	-	5	1521	163	0.227494	0.508714	0.1529	0.188814	0	0.001987	0	0.316097	0.269481	0.079521	2.07299	0.333191	1
TCONS_00319323	XLOC_255406	XLOC_255406	X	45688409	45757931	-	4	1313	155	0	0	0	0	0.368523	0.209829	0.42797	0	0	0.25158	-13.1717	4.65984e-05	0.00687065
TCONS_00188162	XLOC_150599	XLOC_150599	3	77170323	77174058	-	3	681	79	0	0	0.180418	0.187326	0	0	0	0.044128	0.091936	0.011032	3.34374	0.307309	1
TCONS_00156634	XLOC_126401	XLOC_126401	2	81613782	81641344	+	4	2441	144	0.146124	0.197134	0.048192	0.33846	0.356319	0.097847	0.305577	0.26293	0.182477	0.255668	-0.27307	0.84587	1
TCONS_00275590	XLOC_218940	XLOC_218940	8	16655592	16665203	-	2	9590	110	0.494681	0.466835	0.391783	0.517397	0.34809	0.607499	0.811819	0.517289	0.467674	0.571174	-0.101426	0.940988	1
TCONS_00081184	XLOC_065593	XLOC_065593	13	88487473	88878440	-	7	1080	114	0	0.04964	0	0.022781	0.297355	0.328382	0.09026	0.05174	0.0181052	0.191934	-3.24075	0.100355	0.713412
TCONS_00081185	XLOC_065593	XLOC_065593	13	88487473	88924107	-	5	1025	114	0.027703	0.099718	0.026371	0.007787	0	0.429163	0	0.027107	0.0403948	0.114068	-1.39972	0.502741	1
TCONS_00027306	XLOC_022899	XLOC_022899	1	167536828	167539289	-	2	560	99	0.384641	0.317526	0.360468	0.397439	0.660732	0.545695	0	1.07685	0.365019	0.570819	-0.453501	0.794183	1
TCONS_00176573	XLOC_141698	XLOC_141698	3	45732049	45733753	+	2	325	108	0	0	0	0.234989	0	0	0.176455	0.086899	0.0587473	0.0658385	0.174955	0.964031	1
TCONS_00128987	XLOC_104727	XLOC_104727	16	72337188	72341108	+	2	2385	87	0	0.026091	0.051516	0.034832	0.096558	0.050406	0.33129	0.025284	0.0281097	0.125885	-1.91625	0.277094	1
TCONS_00193226	XLOC_154730	XLOC_154730	4	19850336	19866517	+	2	230	76	0	0.050933	0	0.274366	0	0	0	0	0.0813248	0	9.67702	0.0136233	0.230623
TCONS_00129580	XLOC_105285	XLOC_105285	16	18039	22375	-	2	848	147	0	0	0	0	0.071719	0.576768	0.059304	0.312125	0	0.254979	-9.18408	0.000889721	0.0456474
TCONS_00276472	XLOC_219749	XLOC_219749	8	30978708	30987411	-	2	1820	118	0.126064	0.063777	0.199874	0.123408	0.070094	0.080761	0.074873	0.15352	0.128281	0.094812	0.631512	0.666644	1
TCONS_00253434	XLOC_201242	XLOC_201242	7	53520755	53523590	+	2	864	88	0.021952	0.059598	0.134694	0.088196	0.204988	0.213105	0.236996	0.276972	0.07611	0.233015	-1.36149	0.358122	1
TCONS_00006476	XLOC_005583	XLOC_005583	1	106898517	106899086	+	2	466	80	0.041182	0.264193	0.275718	0.106156	0	0.060215	0.054309	0.399003	0.171812	0.128382	0.63481	0.724186	1
TCONS_00043411	XLOC_036132	XLOC_036132	11	10364797	10381578	+	2	438	66	0	0.342862	0	0.057862	0.146239	0	0.095041	0.03442	0.100181	0.068925	0.730088	0.770116	1
TCONS_00185614	XLOC_148583	XLOC_148583	3	41655313	41658868	-	2	341	91	0	0	0	0	0	0.555269	0.812537	0.323976	0	0.422945	-9.58732	0.00281621	0.093926
TCONS_00185616	XLOC_148585	XLOC_148585	3	41663588	41667049	-	2	260	63	0	0	0	0	0	0.038439	0.362896	0	0	0.100334	-7.46973	0.0426058	0.451768
TCONS_00286758	XLOC_228460	XLOC_228460	9	52303711	52334264	+	3	238	65	0	0	0	0	0	0	0	0.253376	0	0.063344	-9.83407	0.0348137	0.399837
TCONS_00034764	XLOC_029133	XLOC_029133	10	14479067	14485778	+	2	414	128	0.087929	0	0	0.239321	0	0	0.4572	0	0.0818125	0.1143	-0.201578	0.956645	1
TCONS_00041666	XLOC_034664	XLOC_034664	10	57531964	57588130	-	2	2045	139	0.293141	0.221453	0.318071	0.204434	0.409927	0.50558	0.539658	0.269439	0.259275	0.431151	-0.578722	0.634023	1
TCONS_00124180	XLOC_100508	XLOC_100508	15	131457586	131462839	-	3	3599	314	0.332578	0.251755	0.277367	0.332776	0.131673	0.12112	0.174286	0.561173	0.298619	0.247063	0.502567	0.731286	1
TCONS_00124181	XLOC_100508	XLOC_100508	15	131457586	131462851	-	3	2797	314	0.10081	0.162215	0.15075	0.23295	0.041227	0	0.160205	0	0.161681	0.050358	1.90551	0.356945	1
TCONS_00037027	XLOC_030954	XLOC_030954	10	48524069	48526204	+	2	1995	77	0.158105	0.194101	0.140782	0.075693	0.116359	0.249275	0.280873	0.380397	0.14217	0.256726	-0.628776	0.66959	1
TCONS_00173870	XLOC_139750	XLOC_139750	3	11150575	11190396	+	3	308	48	0.349841	0	0	0.041419	0	0	0	0	0.097815	0	11.0574	0.00516788	0.132378
TCONS_00126972	XLOC_102997	XLOC_102997	16	39958643	40013931	+	3	773	178	0	0	0	0	0.02118	0	0	0	0	0.005295	-7.35509	0.103102	0.723511
TCONS_00126971	XLOC_102997	XLOC_102997	16	39958643	40013931	+	4	884	124	0	0	0	0	0.537141	0.014918	0.023077	0	0	0.143784	-12.0887	0.000572585	0.0346991
TCONS_00126970	XLOC_102997	XLOC_102997	16	39958580	39985224	+	2	1349	178	0	0.049441	0.006625	0	0.004916	0	0.026134	0.240914	0.0140165	0.067991	-1.95916	0.453621	1
TCONS_00089348	XLOC_072653	XLOC_072653	14	3934654	3945717	+	2	230	76	0	0	0	0	0	0.299991	0	0	0	0.0749978	-8.84157	0.0565729	0.530319
TCONS_00099115	XLOC_080143	XLOC_080143	14	22902357	22910891	-	3	599	181	0.419845	0.356151	0.742293	0.246039	0.411274	0.459565	0.355685	0.252484	0.441082	0.369752	0.400602	0.774694	1
TCONS_00309127	XLOC_246736	XLOC_246736	AEMK02000682.1	1811167	1819883	-	2	238	79	0.259447	0	0	0	0	0	0	0	0.0648617	0	8.25541	0.0734452	0.606204
TCONS_00099118	XLOC_080143	XLOC_080143	14	22921186	22940758	-	2	3253	298	0.349809	0.211533	0.564167	0.356433	0.16282	0.18599	0.290259	0.360747	0.370486	0.249954	0.76946	0.571222	1
TCONS_00106891	XLOC_085901	XLOC_085901	15	2205788	2215328	+	2	210	70	0	0	0.390047	0.052243	0	0.090148	0	0	0.110573	0.022537	2.37563	0.487568	1
TCONS_00083173	XLOC_067374	XLOC_067374	13	117056569	117095054	-	3	867	73	0.210457	0.495436	0.154519	0	0.055409	0.218906	0.31262	0.38637	0.215103	0.243326	0.0249872	0.988535	1
TCONS_00049153	XLOC_041071	XLOC_041071	11	17687022	17690104	-	2	2201	204	0	0	0.369243	0	0	0	0	0	0.0923107	0	7.38946	0.103597	0.725493
TCONS_00049152	XLOC_041071	XLOC_041071	11	17687022	17689076	-	2	1685	204	0.008856	0.557331	0.186264	0.307586	0.196948	0.225165	0.170856	0.136206	0.265009	0.182294	0.718584	0.648505	1
TCONS_00188769	XLOC_151103	XLOC_151103	3	86578140	86580004	-	2	589	139	1.21452	0.647738	1.08191	0.998828	0	0.533157	1.02895	0	0.985749	0.390527	1.50208	0.46281	1
TCONS_00188767	XLOC_151103	XLOC_151103	3	86578140	86579968	-	3	595	153	0.373514	0.441796	0	0.177237	0	0.044315	0	1.00309	0.248137	0.26185	0.217185	0.932097	1
TCONS_00040300	XLOC_033569	XLOC_033569	10	33094328	33094817	-	2	226	72	0	0	0	0	0.283418	0	0	0	0	0.0708545	-4.37105	0.264223	1
TCONS_00153043	XLOC_124027	XLOC_124027	2	36958675	36962309	+	3	261	41	0	0.333878	0	0	0	0	0	0	0.0834695	0	7.50119	0.0987041	0.708152
TCONS_00304522	XLOC_243088	XLOC_243088	AEMK02000423.1	207345	230273	-	2	206	52	0.299749	0	0	0	0	0.010583	0	0	0.0749372	0.00264575	4.73655	0.25982	1
TCONS_00322049	XLOC_257786	XLOC_257786	X	94995490	94996202	-	2	299	48	0	0	0	0	0.107642	0.578512	0	0	0	0.171539	-6.11835	0.0774892	0.624677
TCONS_00025652	XLOC_021516	XLOC_021516	1	136496386	136497359	-	2	841	96	0.217331	0.245323	0.097396	0.12135	0.128757	0.154258	0.100519	0.106959	0.17035	0.122623	0.610354	0.653193	1
TCONS_00197303	XLOC_158223	XLOC_158223	4	87194255	87204723	+	2	417	91	0	0	0.065475	0.017132	0.111013	0.403267	0.029507	0	0.0206517	0.135947	-2.5637	0.312615	1
TCONS_00042459	XLOC_035337	XLOC_035337	10	68567066	68568097	-	2	314	104	0.110125	0.326061	0.039244	0	0	0.075815	0.111322	0	0.118858	0.0467842	1.43514	0.517943	1
TCONS_00169821	XLOC_136499	XLOC_136499	2	108253976	108255899	-	2	371	79	0.529827	0	0	0.131351	0.216098	0.654809	0.524449	0.274156	0.165295	0.417378	-1.22962	0.552854	1
TCONS_00281541	XLOC_224136	XLOC_224136	8	114171606	114236622	-	3	399	78	0	0	0.181565	0.319722	0	0.251415	0	0.111351	0.125322	0.0906915	0.678404	0.810086	1
TCONS_00069263	XLOC_055836	XLOC_055836	13	113061722	113167277	+	2	608	56	0.118411	0.011497	0.132924	0.081503	0.016154	0.183132	0.093096	0.418058	0.0860838	0.17761	-0.828439	0.558959	1
TCONS_00093052	XLOC_075243	XLOC_075243	14	61270870	61287573	+	3	297	79	0.329879	0.413438	0.157201	0	0	0	0	0.039365	0.22513	0.00984125	4.76115	0.0984326	0.707306
TCONS_00277055	XLOC_220237	XLOC_220237	8	42108042	42108775	-	2	222	43	0.601259	0.090492	0.236369	0.391902	0.27752	0.004762	0.065343	0.085339	0.330006	0.108241	1.62471	0.303172	1
TCONS_00274501	XLOC_218069	XLOC_218069	8	137984614	137996931	+	2	327	63	0	0.355495	0.041748	0.059366	0	0	0	0.276007	0.114152	0.0690018	1.06585	0.714001	1
TCONS_00214852	XLOC_171932	XLOC_171932	5	64389383	64389928	+	2	251	53	0.409196	0.043912	0.198601	0	0	0.453671	0.33571	0.090217	0.162927	0.219899	-0.380678	0.856908	1
TCONS_00280148	XLOC_222935	XLOC_222935	8	95865024	95869503	-	2	3427	112	0.26703	0.173703	0.350871	0.226624	0.087814	0.130139	0.202004	0.078978	0.254557	0.124734	1.18916	0.419568	1
TCONS_00182832	XLOC_146722	XLOC_146722	3	6921284	6926316	-	2	706	235	0	0	0	0	0.022682	0.703443	0.852685	0.382259	0	0.490267	-10.3072	0.000260185	0.0212059
TCONS_00182833	XLOC_146723	XLOC_146723	3	6922420	6927171	-	2	423	141	0	0	0	0	0.073946	0.46129	0.157494	0.451919	0	0.286162	-9.45258	0.000482526	0.0312011
TCONS_00182835	XLOC_146722	XLOC_146722	3	6923354	6928099	-	2	419	139	0	0	0	0	0.455807	0.176144	0.824424	0.079637	0	0.384003	-9.8885	0.000327603	0.0245324
TCONS_00018944	XLOC_015868	XLOC_015868	1	25307154	25310449	-	2	335	57	0.164048	0.119959	0	0.262679	0.077336	0.049472	0.11232	0.374121	0.136672	0.153312	0.0974494	0.965082	1
TCONS_00018945	XLOC_015868	XLOC_015868	1	25307154	25310610	-	3	634	59	0.030842	0.020686	0.057744	0.01715	0.346144	0.400386	0.037179	0.06716	0.0316055	0.212717	-2.58995	0.117846	0.770167
TCONS_00291867	XLOC_232674	XLOC_232674	9	130853924	130873653	+	2	530	62	0.116506	0.023883	0.179618	0.059372	0	0	0	0	0.0948448	0	10.0764	0.000209238	0.0188743
TCONS_00028214	XLOC_023734	XLOC_023734	1	179811530	179812203	-	2	289	96	0.112412	0	0	0.296043	0.044525	0	0	0	0.102114	0.0111313	3.02499	0.295778	1
TCONS_00059490	XLOC_048510	XLOC_048510	12	24190361	24192590	-	2	2130	133	0.435294	0.217963	0.325726	0.200772	0.169216	0.208941	0.337419	0.482351	0.294939	0.299482	0.166838	0.911909	1
TCONS_00036931	XLOC_030889	XLOC_030889	10	46965670	46968884	+	2	3168	169	0.319332	0.216265	0.311843	0.104375	0.098286	0.102699	0.346746	0.181054	0.237954	0.182196	0.569677	0.703361	1
TCONS_00036934	XLOC_030892	XLOC_030892	10	46973250	46974073	+	2	522	102	0.29867	0.094393	0.592791	0.119178	0.114424	0	0.080077	0.051284	0.276258	0.0614463	2.26977	0.186023	0.94569
TCONS_00031617	XLOC_026618	XLOC_026618	1	238560164	238567522	-	3	247	50	0	0	0.221079	0	0	0.13617	0.333261	0.432134	0.0552697	0.225391	-1.77908	0.53474	1
TCONS_00209992	XLOC_168150	XLOC_168150	5	4219448	4223217	+	3	1604	179	0.200867	0.137286	0.20398	0.163215	0.370844	0.273421	0.326075	0.604179	0.176337	0.39363	-0.95089	0.51187	1
TCONS_00209625	XLOC_167908	XLOC_167908	4	130272991	130276470	-	4	937	99	0	0.041354	0	0.089805	0.213334	0.036937	0.228616	0.415328	0.0327897	0.223554	-2.41391	0.24123	1
TCONS_00209624	XLOC_167908	XLOC_167908	4	130272991	130274253	-	2	977	92	0.035041	0.017054	0.011039	0.015413	0.228997	0.288164	0.000652	0.118254	0.0196368	0.159017	-2.58868	0.114239	0.75813
TCONS_00209626	XLOC_167908	XLOC_167908	4	130272991	130297980	-	4	643	96	0.123288	0	0	0.170849	0	0	0	0.159905	0.0735342	0.0399762	1.19477	0.722154	1
TCONS_00303832	XLOC_242476	XLOC_242476	AEMK02000370.1	57784	65126	-	2	1708	223	0	0	0	0	0	0	0.731878	0	0	0.18297	-9.38784	0.0452854	0.468328
TCONS_00084853	XLOC_068666	XLOC_068666	13	144759067	144855466	-	3	2861	88	0.206062	0.097194	0.114455	0.202858	0.2236	0.268385	0.272057	0.335221	0.155142	0.274816	-0.640152	0.596623	1
TCONS_00186511	XLOC_149220	XLOC_149220	3	53562928	53564034	-	2	206	65	0	0	0	0	0	0	0.333819	0	0	0.0834547	-5.58801	0.174445	0.91836
TCONS_00141703	XLOC_115388	XLOC_115388	17	43802992	43809906	-	5	843	144	0.299794	0.019761	0	0	0.01203	0	0	0	0.0798887	0.0030075	4.41937	0.206936	0.985056
TCONS_00067216	XLOC_054005	XLOC_054005	13	81850025	81853560	+	2	566	188	1.53535	1.38094	0.410236	1.05331	0.73962	0.832099	0.551607	0.652577	1.09496	0.693976	0.80655	0.568123	1
TCONS_00167619	XLOC_134795	XLOC_134795	2	76270633	76272704	-	2	249	83	0	0	0	0.079015	0.384572	0	0	0	0.0197538	0.096143	-2.04474	0.617037	1
TCONS_00042680	XLOC_035517	XLOC_035517	11	2064138	2066440	+	2	279	93	0.086847	0.366657	0	0	0	0	0	0	0.113376	0	7.271	0.0458623	0.472034
TCONS_00095025	XLOC_076856	XLOC_076856	14	91356038	91384564	+	3	312	44	0	0	0	0	0	0.316012	0.056944	0	0	0.093239	-10.497	0.00747894	0.162375
TCONS_00253840	XLOC_201480	XLOC_201480	7	58998902	59005991	+	2	1873	166	0.205883	0.248074	0.160253	0.119328	0.213736	0.311842	0.359964	0.243081	0.183385	0.282156	-0.446647	0.753637	1
TCONS_00264620	XLOC_209760	XLOC_209760	7	92515831	92517991	-	2	1780	139	0.506302	0.535664	0.244195	0.530487	0.167535	0.533124	0.500613	0.39344	0.454162	0.398678	0.370928	0.799545	1
TCONS_00083449	XLOC_067621	XLOC_067621	13	120959453	120982473	-	5	2872	124	0.218481	0.349035	0.280845	0.415664	0.200945	0.269019	0.284727	0.200852	0.316006	0.238886	0.596435	0.656554	1
TCONS_00129397	XLOC_105128	XLOC_105128	16	76239034	76254171	+	3	238	78	0	0	0	0	0	0.295156	0.090668	0	0	0.096456	-9.61987	0.0132226	0.227397
TCONS_00096615	XLOC_078115	XLOC_078115	14	121050924	121139061	+	2	9638	171	0.145638	0.236633	0.420099	1.2604	0.473023	0.817832	1.18288	0.814381	0.515692	0.82203	-0.427581	0.70106	1
TCONS_00111497	XLOC_089983	XLOC_089983	15	77713473	77714586	+	2	712	129	0.235025	0.05285	0	0	0.071444	0.206479	0.096744	0.10587	0.0719687	0.120134	-0.672825	0.726146	1
TCONS_00111494	XLOC_089982	XLOC_089982	15	77708417	77709024	+	2	313	50	0	0.068617	0.113873	0	0	0.322371	0	0.059404	0.0456225	0.0954437	-0.728515	0.791926	1
TCONS_00111495	XLOC_089983	XLOC_089983	15	77709148	77714586	+	3	604	120	0	0	0	0	0.306035	0.000345	0	0	0	0.076595	-7.85601	0.0479439	0.484359
TCONS_00303857	XLOC_242501	XLOC_242501	AEMK02000372.1	23895	28303	-	2	1215	168	0	0	0	0	0.164367	0.754546	1.12059	0.043823	0	0.520831	-10.2268	0.000324394	0.0243994
TCONS_00254869	XLOC_202369	XLOC_202369	7	73310650	73418677	+	2	292	74	0	0	0	0.443714	0	0	0	0.011359	0.110928	0.00283975	5.67432	0.172521	0.914277
TCONS_00254868	XLOC_202369	XLOC_202369	7	73310527	73540256	+	2	399	93	0	0	0	0.05596	0	0	0	0.302273	0.01399	0.0755683	-2.02475	0.60712	1
TCONS_00303858	XLOC_242501	XLOC_242501	AEMK02000372.1	23895	28318	-	2	1230	168	0	0	0	0	0.197447	0.6437	1.09306	0.378441	0	0.578161	-10.3614	0.000120503	0.013178
TCONS_00312376	XLOC_249459	XLOC_249459	X	49202374	49230907	+	3	612	127	0.176568	0.039246	0.153958	0.050123	0.02286	0.318448	0.081106	0.040473	0.104974	0.115722	-0.0484798	0.974669	1
TCONS_00282172	XLOC_224709	XLOC_224709	8	123314490	123321266	-	2	235	40	0	0.274815	0	0	0	0.058885	0	0	0.0687037	0.0147212	2.30336	0.575054	1
TCONS_00023749	XLOC_020045	XLOC_020045	1	107150105	107156109	-	3	619	91	0	0.056988	0.266416	0.071729	0.069242	0.080895	0.057729	0.181823	0.0987833	0.0974223	0.24034	0.896477	1
TCONS_00185275	XLOC_148433	XLOC_148433	3	39608403	39611651	-	2	277	88	0.334378	0	0	0	0	0	0	0	0.0835945	0	7.21031	0.111181	0.748559
TCONS_00302599	XLOC_241401	XLOC_241401	AEMK02000260.1	52690	59202	-	2	395	98	0	0	0	0	0.141618	0.450258	2.54793	0.535437	0	0.918809	-11.5541	3.30908e-05	0.0056246
TCONS_00028650	XLOC_024086	XLOC_024086	1	185215825	185217259	-	2	238	75	0	0	0	0	0.268231	0	0	0	0	0.0670577	-5.80487	0.168096	0.904651
TCONS_00136868	XLOC_111709	XLOC_111709	17	31217430	31221364	+	3	1029	92	0.584091	0.445671	0.632477	0.452257	0.44946	0.419399	0.46251	0.679316	0.528624	0.502671	0.254614	0.857815	1
TCONS_00203526	XLOC_163181	XLOC_163181	4	41448692	41455741	-	3	3124	153	0	0	0.036793	0	0.057263	0.158055	0.112988	0.440424	0.00919825	0.192183	-4.13286	0.0883974	0.667357
TCONS_00203527	XLOC_163181	XLOC_163181	4	41448692	41455743	-	2	3838	153	0.024133	0.005815	0.009345	0.022824	0.011496	0.001047	0.301854	0.015167	0.0155292	0.082391	-2.09491	0.256048	1
TCONS_00216962	XLOC_173693	XLOC_173693	5	90547984	90552750	+	2	228	75	0	0.226602	0	0	0	0	0.042471	0.067996	0.0566505	0.0276167	1.29977	0.698685	1
TCONS_00054931	XLOC_045532	XLOC_045532	12	27120320	27121564	+	2	774	166	0.764175	0.681527	0.477628	1.38161	0.033961	0.04729	0.113435	0.038887	0.826236	0.0583933	3.80327	0.0211162	0.298935
TCONS_00054930	XLOC_045532	XLOC_045532	12	27120280	27134317	+	2	11353	124	0.451947	0.41523	0.941276	0.281784	0.011659	0.072151	0.074681	0.084865	0.522559	0.060839	3.27919	0.0336679	0.392457
TCONS_00180576	XLOC_144929	XLOC_144929	3	110523022	110541468	+	3	945	104	0.126995	0	0.043338	0	0	0.243548	0.14948	0.149192	0.0425833	0.135555	-1.57149	0.518865	1
TCONS_00186754	XLOC_149403	XLOC_149403	3	58206177	58206875	-	2	482	98	0	0	0	0	0.296564	0.05722	0	0	0	0.088446	-5.14682	0.123116	0.788272
TCONS_00306338	XLOC_244487	XLOC_244487	AEMK02000505.1	16369	27707	+	2	384	80	0	0	0	0	0	0.301305	0	0	0	0.0753262	-8.87848	0.0556035	0.524855
TCONS_00191323	XLOC_153256	XLOC_153256	3	125296322	125299762	-	2	3136	147	0	0	0	0.016272	0.526384	0.041368	0.022002	0.028844	0.004068	0.154649	-4.74906	0.0563269	0.528697
TCONS_00317450	XLOC_253807	XLOC_253807	X	8393789	8395829	-	2	1946	83	0.085099	0.084393	0.105135	0.108995	0.179222	0.161578	0.301015	0.174981	0.0959055	0.204199	-0.85038	0.552358	1
TCONS_00081748	XLOC_066124	XLOC_066124	13	95205150	95235041	-	5	428	68	0	0	0	0	33.3508	0	0	0	0	8.33771	-17.0636	0.000376443	0.0269926
TCONS_00081749	XLOC_066124	XLOC_066124	13	95205150	95235056	-	5	441	68	0	0	0	0	0	0	0	3.41305	0	0.853264	-13.5519	0.00404573	0.116137
TCONS_00030065	XLOC_025326	XLOC_025326	1	209890117	209890486	-	2	305	51	0	0	0	0	0.722779	0	0	0	0	0.180695	-5.25924	0.195652	0.964018
TCONS_00319308	XLOC_255406	XLOC_255406	X	45659459	45704999	-	4	1835	156	0.084126	0.07832	0.265803	0.044069	0.055994	0.167576	0.270428	0.106031	0.11808	0.150007	-0.166155	0.906492	1
TCONS_00312422	XLOC_249489	XLOC_249489	X	49742404	49742745	+	2	241	80	0.772006	0.56486	1.06017	0.566456	0.59698	0.45155	0.156931	0.309111	0.740873	0.378643	1.07591	0.451779	1
TCONS_00039584	XLOC_033016	XLOC_033016	10	22961315	22981456	-	3	219	72	0.281956	0	0	0	0	0	0	0	0.070489	0	9.57659	0.0426377	0.452012
TCONS_00058493	XLOC_047932	XLOC_047932	12	13678137	13680715	-	2	328	109	0.386869	0.236274	0	0	0	0.06939	0	0	0.155786	0.0173475	3.08744	0.348654	1
TCONS_00074644	XLOC_060403	XLOC_060403	13	198028088	198029058	+	2	437	99	0	0	0	0	0	0	0	0.344065	0	0.0860163	-5.39033	0.187926	0.948778
TCONS_00210831	XLOC_168724	XLOC_168724	5	14227328	14239700	+	2	236	62	0	0	0.063619	0	0	0	0.437076	0	0.0159047	0.109269	-2.53809	0.537761	1
TCONS_00149919	XLOC_121912	XLOC_121912	18	50305962	50310782	-	2	1061	137	0.461518	0.712522	0	0.596322	0	0	0.002594	0.106035	0.44259	0.0271573	4.30814	0.10059	0.714004
TCONS_00149916	XLOC_121912	XLOC_121912	18	50305962	50310646	-	2	977	114	0	0	0	0	0.509203	0	0.460078	0.433629	0	0.350728	-9.70778	0.00249284	0.0862624
TCONS_00149917	XLOC_121912	XLOC_121912	18	50305962	50310646	-	2	4229	130	0.024261	0.157164	0.606479	0.039179	0.445895	0.639206	0.290691	0.222679	0.206771	0.399618	-0.800064	0.617451	1
TCONS_00229655	XLOC_183327	XLOC_183327	6	61699063	61699943	+	2	853	132	0.04539	0.056842	0.06327	0	0	0.317583	0.210576	0.068928	0.0413755	0.149272	-1.55908	0.423987	1
TCONS_00053112	XLOC_044434	XLOC_044434	12	5556727	5561974	+	2	207	49	0	0	0.2638	0.12153	0	0	0	0	0.0963325	0	8.24291	0.0265739	0.341659
TCONS_00056470	XLOC_046624	XLOC_046624	12	51990875	51994269	+	2	2616	91	0.273956	0.086139	0.127517	0.565936	0.146655	0.149267	0.178555	0.141051	0.263387	0.153882	0.953159	0.530481	1
TCONS_00305482	XLOC_243841	XLOC_243841	AEMK02000452.1	1100312	1122824	-	2	249	74	0.296756	0.086455	0.259509	0.243526	0	0	0	0.17195	0.221561	0.0429875	2.66218	0.270156	1
TCONS_00176554	XLOC_141680	XLOC_141680	3	45095939	45107461	+	3	235	78	0	0.219119	0	0	0	0	0	0.072492	0.0547798	0.018123	1.90699	0.64624	1
TCONS_00140394	XLOC_114401	XLOC_114401	17	25345607	25363078	-	2	257	73	0	0	0	0	0	0.362328	0	0	0	0.090582	-9.76965	0.0361175	0.409431
TCONS_00213254	XLOC_170656	XLOC_170656	5	44219546	44222878	+	2	2912	91	0.40464	0.292074	0.411527	0.455341	0.27366	0.389182	0.390869	0.420617	0.390896	0.368582	0.276532	0.846955	1
TCONS_00201605	XLOC_161463	XLOC_161463	4	11672858	11683087	-	3	2162	86	0.341349	0.232358	0.21835	0.109997	0.044489	0.192995	0.175523	0.139137	0.225514	0.138036	0.863951	0.552244	1
TCONS_00081747	XLOC_066124	XLOC_066124	13	95192846	95234427	-	4	372	55	14.1983	9.4538	15.1554	9.59186	16.7029	8.77405	5.48288	9.19522	12.0998	10.0388	0.412815	0.634174	1
TCONS_00072729	XLOC_058638	XLOC_058638	13	168845402	168855286	+	4	1467	77	0.132308	0.044023	0.138533	0.088948	0.230933	0.198135	0.191941	0.208102	0.100953	0.207278	-0.875135	0.544402	1
TCONS_00032212	XLOC_027140	XLOC_027140	1	248258296	248351663	-	2	321	46	0	0	0	0	0	0	0.317757	0	0	0.0794393	-11.849	0.0119772	0.215353
TCONS_00167117	XLOC_134521	XLOC_134521	2	70919804	70931004	-	2	233	70	0	0	0	0	0.274904	0	0	0.011647	0	0.0716378	-8.78623	0.0266679	0.342347
TCONS_00117090	XLOC_094551	XLOC_094551	15	20069451	20084409	-	5	1332	137	0	0	0	0	1.13756	0.162757	0.299761	0	0	0.40002	-11.6582	0.000450399	0.029847
TCONS_00117091	XLOC_094551	XLOC_094551	15	20069451	20104707	-	6	2688	137	0.0858	0.150049	0.253865	0.012004	0.474636	0.28233	0.915538	0.3277	0.125429	0.500051	-1.81989	0.20167	0.975782
TCONS_00173899	XLOC_139764	XLOC_139764	3	11287720	11318269	+	3	1063	112	0	0.013663	0.178854	0.132198	0.060156	0.360885	0.189313	0.227388	0.0811787	0.209435	-1.14957	0.51977	1
TCONS_00304197	XLOC_242810	XLOC_242810	AEMK02000407.1	78521	83806	+	3	265	87	0	0	0	0	0	0.317297	0.599179	1.08441	0	0.500223	-10.3478	0.0013844	0.0605541
TCONS_00304196	XLOC_242809	XLOC_242809	AEMK02000407.1	63592	67643	+	2	227	75	0	0	0	0	0.56434	0	0	0	0	0.141085	-8.30165	0.070207	0.591288
TCONS_00304195	XLOC_242808	XLOC_242808	AEMK02000407.1	59525	67468	+	2	291	96	0	0	0	0	0.028981	0.445812	0	0	0	0.118698	-9.02646	0.0220585	0.306929
TCONS_00304194	XLOC_242807	XLOC_242807	AEMK02000407.1	52319	55165	+	2	211	70	0	0	0	0	0.075892	0.380746	0.564072	0.261505	0	0.320554	-8.88455	0.000825588	0.0435064
TCONS_00304193	XLOC_242806	XLOC_242806	AEMK02000407.1	44002	45602	+	2	208	69	0	0	0	0	0	0	0.329503	0	0	0.0823757	-6.0747	0.152667	0.86773
TCONS_00304192	XLOC_242805	XLOC_242805	AEMK02000407.1	22006	38303	+	2	967	226	0	0	0	0	0.454015	1.08105	0.368049	0.138234	0	0.510337	-12.1213	7.34075e-06	0.00209604
TCONS_00304190	XLOC_242804	XLOC_242804	AEMK02000407.1	7416	12290	+	3	584	178	0	0	0	0	0.288471	0.873279	0.229005	0.147972	0	0.384682	-9.9739	0.000254898	0.0210648
TCONS_00146499	XLOC_119142	XLOC_119142	18	55889672	55891761	+	2	286	95	0.296507	0.745774	0.759272	0.57302	0.420671	0.450246	0.363077	0.528182	0.593643	0.440544	0.623793	0.667125	1
TCONS_00134839	XLOC_109998	XLOC_109998	16	76237008	76237783	-	2	449	78	0.227971	0.154871	0.584577	0.084677	0.362728	0.801044	0.546919	0.935222	0.263024	0.661478	-1.10899	0.464453	1
TCONS_00304198	XLOC_242810	XLOC_242810	AEMK02000407.1	82203	83806	+	3	265	87	0	0	0	0	0	0.317297	0.612472	1.08916	0	0.504733	-8.64529	0.00574754	0.139733
TCONS_00185055	XLOC_148302	XLOC_148302	3	38782339	38789809	-	2	1654	133	0.314432	0.310238	0.200958	0.192793	0.15649	0.199589	0.363546	0.230294	0.254605	0.23748	0.277615	0.844789	1
TCONS_00300759	XLOC_239904	XLOC_239904	9	130120889	130129130	-	4	762	99	0.158441	0.057632	0	0	0.305132	0.099317	0	0.092997	0.0540182	0.124361	-1.15419	0.637669	1
TCONS_00258815	XLOC_205411	XLOC_205411	7	11832948	11843447	-	4	581	122	0	0	0	0	0	0	0.292929	0	0	0.0732322	-8.58775	0.0642901	0.566856
TCONS_00215551	XLOC_172476	XLOC_172476	5	73985437	74105772	+	3	475	87	0.064998	0.124722	0.100059	0.16114	0	0.181472	0.072628	0	0.11273	0.063525	0.978123	0.625569	1
TCONS_00302597	XLOC_241399	XLOC_241399	AEMK02000260.1	49375	51090	-	2	544	157	0	0	0	0	0	0.372554	0.034298	0.042721	0	0.112393	-6.75039	0.0269325	0.344088
TCONS_00019220	XLOC_016103	XLOC_016103	1	30624141	30645078	-	5	1160	105	0	0	0	0	0.182281	0	0.220973	0	0	0.100814	-10.1079	0.00938823	0.185623
TCONS_00019221	XLOC_016103	XLOC_016103	1	30624141	30645130	-	5	1173	105	0.403278	0	0	0	0.800046	0	0.070268	0	0.10082	0.217579	-1.13077	0.74277	1
TCONS_00019229	XLOC_016103	XLOC_016103	1	30640825	30645130	-	3	835	84	0.130065	0	0	0	0.256593	0.155778	0.255218	0	0.0325162	0.166897	-2.30332	0.41449	1
TCONS_00286881	XLOC_228539	XLOC_228539	9	54476703	54477049	+	2	245	81	0	0.325123	0	0.00138	0.166178	0.058835	0.078382	0	0.0816257	0.0758488	0.179252	1	1
TCONS_00286882	XLOC_228539	XLOC_228539	9	54476703	54477049	+	2	242	80	0	0.431237	0	0.118792	0	0	0	0	0.137507	0	5.00041	0.131213	0.813486
TCONS_00186584	XLOC_149284	XLOC_149284	3	55173163	55175096	-	3	970	144	0.267659	0.004035	0.168858	0.079084	0.101604	0.138652	0.203395	0.344735	0.129909	0.197097	-0.440192	0.783185	1
TCONS_00000438	XLOC_000331	XLOC_000331	1	7651804	7664390	+	2	4171	189	0.25294	0	0	0.131248	0.525568	0.620307	0	0.217799	0.096047	0.340919	-1.74493	0.474164	1
TCONS_00046809	XLOC_039157	XLOC_039157	11	71224938	71252579	+	7	1043	84	1.84356	0.001816	0.122459	1.32186	0.455647	1.57857	0	1.5337	0.822424	0.89198	0.0367783	0.984144	1
TCONS_00168644	XLOC_135472	XLOC_135472	2	91224715	91287564	-	3	259	46	0	0	0	0	0	0.365838	0	0	0	0.0914595	-11.6273	0.0130743	0.22629
TCONS_00004534	XLOC_003895	XLOC_003895	1	73513366	73538074	+	2	375	109	0.237937	0	0.291235	0.068037	0	0	0.04779	0.139904	0.149302	0.0469235	1.91529	0.434172	1
TCONS_00286087	XLOC_227980	XLOC_227980	9	42026196	42070594	+	8	1062	103	0.1041	0.016065	0	0.077496	0.157215	0.379182	0.111772	0.220248	0.0494153	0.217104	-1.99229	0.254175	1
TCONS_00071915	XLOC_057932	XLOC_057932	13	152368018	152401364	+	2	212	47	0	0.243704	0	0	0	0	0	0	0.060926	0	10.2387	0.0296053	0.364547
TCONS_00071918	XLOC_057935	XLOC_057935	13	152489234	152516365	+	2	239	54	0	0	0	0	0	0	0.429906	0	0	0.107477	-10.5044	0.0249099	0.32965
TCONS_00107695	XLOC_086640	XLOC_086640	15	15524839	15547651	+	2	349	84	0.499236	0	0	0.217432	0	0.325189	0.192426	0.201887	0.179167	0.179875	0.126781	0.958596	1
TCONS_00040187	XLOC_033478	XLOC_033478	10	32027213	32027864	-	2	566	159	0	0	0.02412	0	0.056583	0.151786	0	0.15946	0.00603	0.0919573	-2.7725	0.251416	1
TCONS_00083308	XLOC_067489	XLOC_067489	13	118600807	118614363	-	3	744	83	0.140677	0.224531	0.423616	0.109966	0.212648	0.115601	0.248845	0.274229	0.224697	0.212831	0.271375	0.849231	1
TCONS_00134659	XLOC_109851	XLOC_109851	16	72019743	72021411	-	3	924	125	0.033414	0.083779	0	0.165674	0.180119	0.093601	0.229803	0.172229	0.0707167	0.168938	-1.00923	0.554961	1
TCONS_00039324	XLOC_032816	XLOC_032816	10	17442431	17449925	-	4	1126	116	0.014594	0.026892	0.031073	0.088621	0	0	0.004289	0.295804	0.040295	0.0750232	-0.500212	0.828272	1
TCONS_00045295	XLOC_037807	XLOC_037807	11	46462855	46468981	+	2	309	67	0.39034	0	0	0	0	0	0	0	0.097585	0	8.33163	0.0718368	0.598975
TCONS_00046758	XLOC_039139	XLOC_039139	11	70940011	70941964	+	2	898	138	0.205255	0.300613	0.271512	0.084951	0	0.201291	0.036368	0	0.215583	0.0594148	1.88502	0.345844	1
TCONS_00235131	XLOC_187551	XLOC_187551	6	146118451	146132437	+	2	1372	132	0.086725	0.208556	0	0.27282	0.046686	0.166909	0.150867	0.055262	0.142025	0.104931	0.637781	0.721017	1
TCONS_00199989	XLOC_160061	XLOC_160061	4	118553362	118560380	+	2	421	89	0	0	0.604217	0.283541	0.19018	0	0	0	0.22194	0.047545	2.32209	0.496368	1
TCONS_00282610	XLOC_225111	XLOC_225111	8	129648233	129663817	-	3	222	42	0.020117	0	0	0	0	0	0.305616	0	0.00502925	0.076404	-3.74129	0.376371	1
TCONS_00274568	XLOC_218132	XLOC_218132	8	2908	4336	-	2	432	112	0	0	0	0	0	1.14282	1.23264	0.242817	0	0.654569	-8.93227	0.00531328	0.134075
TCONS_00097559	XLOC_078849	XLOC_078849	14	140372098	140374447	+	2	1432	103	0	0.380213	0.000699	0	0.248621	0	0	0	0.095228	0.0621553	0.736609	0.840679	1
TCONS_00173538	XLOC_139533	XLOC_139533	3	7837728	7843347	+	2	4253	130	0.000141	0.197697	0.000227	0	0	0	0	0	0.0495162	0	7.42487	0.0332616	0.389603
TCONS_00105757	XLOC_085065	XLOC_085065	14	124740177	124757461	-	2	212	39	0.563114	0	0.139092	0	0	0	0	0	0.175551	0	10.6967	0.00638145	0.148333
TCONS_00173537	XLOC_139533	XLOC_139533	3	7837678	7843347	+	2	4298	130	0.390086	0.410289	0.427197	0.496425	0.465094	0.609283	0.680292	0.753722	0.430999	0.627098	-0.341234	0.806868	1
TCONS_00274566	XLOC_218131	XLOC_218131	8	2076	12502	-	3	789	206	0	0	0	0	0	0.096262	1.00031	0.295938	0	0.348127	-10.8142	0.00107404	0.0515122
TCONS_00274567	XLOC_218131	XLOC_218131	8	2076	16113	-	4	782	172	0	0	0	0	0	0.0102	0.39228	0.124093	0	0.131643	-9.83392	0.00358777	0.108522
TCONS_00274565	XLOC_218131	XLOC_218131	8	2076	12502	-	4	789	206	0	0	0	0	0.046589	0.253877	0.955481	0	0	0.313987	-10.7083	0.00141119	0.0611978
TCONS_00075277	XLOC_060879	XLOC_060879	13	207676827	207722862	+	4	686	228	1.20165	0.642149	0.741627	0.732317	0.587257	0.877761	0.852558	0.978538	0.829436	0.824029	0.179977	0.869031	1
TCONS_00078988	XLOC_063744	XLOC_063744	13	54759233	54782616	-	2	23319	175	0.748704	0.862343	1.29053	0.856978	0.448226	0.553745	1.58834	0.808316	0.939638	0.849657	0.353548	0.771329	1
TCONS_00078989	XLOC_063745	XLOC_063745	13	54789077	54837275	-	2	48174	163	0.806209	0.820487	1.29725	0.797196	0.458173	0.550945	2.30559	1.07506	0.930284	1.09744	-0.0234045	0.983026	1
TCONS_00065302	XLOC_052465	XLOC_052465	13	46596467	46599242	+	2	1728	99	0.024526	0.033611	0.03718	0	0.054238	0.291351	0.066507	0.097132	0.0238292	0.127307	-2.16919	0.205764	0.98315
TCONS_00058553	XLOC_047975	XLOC_047975	12	14762058	14764282	-	2	420	120	0	0.243494	0.194807	0.345044	0	0.015787	0	0	0.195836	0.00394675	5.25609	0.0487226	0.488817
TCONS_00014884	XLOC_012661	XLOC_012661	1	240652460	240696983	+	3	786	148	0.337359	0.171153	0.293875	0.077905	0.04467	0	0.043891	0.019181	0.220073	0.0269355	3.16983	0.0727558	0.603165
TCONS_00059600	XLOC_048603	XLOC_048603	12	25479550	25483604	-	2	1156	161	0.209923	0.065431	0.259176	0.053878	0.029024	0.074983	0.193978	0	0.147102	0.0744962	1.1059	0.539916	1
TCONS_00042270	XLOC_035177	XLOC_035177	10	65410919	65412831	-	2	214	71	0	0.119104	0	0	0	0	0.677607	0	0.029776	0.169402	-2.20599	0.588861	1
TCONS_00271715	XLOC_215705	XLOC_215705	8	90772032	90780714	+	2	211	38	0	0	0	0.241837	0	0	0	0	0.0604592	0	8.3644	0.070331	0.59138
TCONS_00307088	XLOC_245049	XLOC_245049	AEMK02000569.1	775371	782524	+	4	754	251	0.359702	0.376128	0.290646	0.388307	0.74649	0.291398	0.570041	0.028172	0.353696	0.409025	-0.0671108	0.965427	1
TCONS_00307089	XLOC_245049	XLOC_245049	AEMK02000569.1	775423	782524	+	4	599	160	0.411152	1.45548	0.042688	0.123326	0	0.096261	0	0.38388	0.508161	0.120035	2.33975	0.285303	1
TCONS_00154534	XLOC_125162	XLOC_125162	2	59744469	59770864	+	3	1181	121	0	0	0	0	0	0.524918	0.272416	0.247315	0	0.261162	-11.8022	0.000295945	0.0228962
TCONS_00047989	XLOC_040121	XLOC_040121	11	6647901	6651031	-	2	231	76	0	0.219186	0.149715	0.063496	0	0	0	0.115299	0.108099	0.0288247	2.23356	0.405063	1
TCONS_00288545	XLOC_229891	XLOC_229891	9	77593267	77593870	+	2	474	60	0.065135	0	0.075266	0	0	0	0	0.435737	0.0351002	0.108934	-1.1287	0.72281	1
TCONS_00306901	XLOC_244908	XLOC_244908	AEMK02000549.1	24444	33000	-	2	691	229	0	0	0	0	0.099502	0.312681	0.234613	0.271991	0	0.229697	-9.98612	0.000173849	0.0168514
TCONS_00260929	XLOC_206827	XLOC_206827	7	40870418	40871666	-	2	248	68	0	0	0.092479	0.452665	0	0	0.163218	0.054711	0.136286	0.0544823	1.60811	0.552161	1
TCONS_00308191	XLOC_246035	XLOC_246035	AEMK02000644.1	71890	79492	+	2	204	68	0	0	0	0	0.078496	0.353299	0	0	0	0.107949	-8.8302	0.0217399	0.304112
TCONS_00308196	XLOC_246040	XLOC_246040	AEMK02000644.1	20258	24299	-	3	1161	173	0	0	0	0	0	0	0.376546	0.119244	0	0.123948	-7.95744	0.0305118	0.369605
TCONS_00090678	XLOC_073688	XLOC_073688	14	28262248	28268500	+	4	499	81	0.092654	0	1.68943	0.427936	0.268383	0.690013	0	0.157652	0.552505	0.279012	1.10788	0.607723	1
TCONS_00189245	XLOC_151515	XLOC_151515	3	93709629	93711760	-	2	440	80	0.06783	0.524872	0	0.346949	0	0.06421	0.034736	0.10279	0.234913	0.050434	2.38314	0.264706	1
TCONS_00306428	XLOC_244566	XLOC_244566	AEMK02000510.1	315275	339850	-	3	273	61	0.144758	0	0.237362	0	0	0	0	0	0.09553	0	10.376	0.00778486	0.165705
TCONS_00306427	XLOC_244566	XLOC_244566	AEMK02000510.1	315275	339840	-	4	343	61	0	0.232469	0	0	0	0	0	0	0.0581173	0	9.73123	0.0389483	0.427804
TCONS_00085306	XLOC_069087	XLOC_069087	13	151609314	151609644	-	2	221	73	0.413984	0	0	0	0	0.091451	0.103027	0	0.103496	0.0486195	0.804798	0.824351	1
TCONS_00139687	XLOC_113824	XLOC_113824	17	8922805	8926211	-	2	346	57	0	0	0	0	0	0.519786	0	0	0	0.129946	-7.93516	0.0774947	0.624677
TCONS_00300147	XLOC_239434	XLOC_239434	9	117147114	117156167	-	2	378	64	0	0	0	0.269763	0	0	0	0.231589	0.0674407	0.0578972	0.620096	0.880249	1
TCONS_00098479	XLOC_079597	XLOC_079597	14	13884305	13887995	-	2	207	57	0	0	0.251929	0.235828	0	0	0.083329	0	0.121939	0.0208323	2.80018	0.396872	1
TCONS_00153234	XLOC_124173	XLOC_124173	2	41894524	41895593	+	2	235	57	0.195318	0.213623	0.173889	0.352489	0	0	0	0	0.23383	0	7.24816	0.00254045	0.0871957
TCONS_00299465	XLOC_238886	XLOC_238886	9	105275817	105307528	-	2	824	111	0	0.03296	0	0.18578	0	0	0	0.249147	0.054685	0.0622868	0.207149	0.951524	1
TCONS_00158059	XLOC_127628	XLOC_127628	2	103415726	103416552	+	3	392	66	0	0	0	0	0.140796	0.333889	0.606554	0	0	0.27031	-6.93626	0.0174053	0.267952
TCONS_00043609	XLOC_036313	XLOC_036313	11	13830879	13958912	+	4	583	65	0.027185	0.174876	0.131266	0.08315	0	0.14798	0.133354	0.042463	0.104119	0.0809493	0.55689	0.739279	1
TCONS_00037130	XLOC_031037	XLOC_031037	10	50533068	50535233	+	2	235	51	0.262759	0	0.621585	0.162854	0.231739	0	0	0.089739	0.2618	0.0803695	1.80496	0.459457	1
TCONS_00062204	XLOC_050223	XLOC_050223	12	60403921	60404975	-	2	245	75	0	0	0	0.519649	0.048366	0	0.047321	0	0.129912	0.0239217	2.42327	0.476572	1
TCONS_00236577	XLOC_188651	XLOC_188651	6	169732436	169735420	+	2	2796	125	0.212122	0.35198	0.341233	0.386874	0.028292	0	0.012009	0.020993	0.323052	0.0153235	4.28751	0.0192356	0.282868
TCONS_00052213	XLOC_043848	XLOC_043848	11	74643290	74678242	-	2	223	71	0.061841	0	0	0.228824	0	0	0	0	0.0726663	0	10.5903	0.00704261	0.15706
TCONS_00091818	XLOC_074464	XLOC_074464	14	44243678	44244736	+	3	421	122	0.07138	0	0	0.363618	0	0	0.143948	0	0.108749	0.035987	1.85322	0.575625	1
TCONS_00215768	XLOC_172678	XLOC_172678	5	77549062	77550191	+	2	433	127	0.021762	0	0	0	0	0.829366	0.040581	0	0.0054405	0.217487	-4.73757	0.152877	0.867809
TCONS_00215765	XLOC_172676	XLOC_172676	5	77521130	77524978	+	2	370	56	0.077999	0.549866	0.175872	0	0.165325	0	0	0.07959	0.200934	0.0612287	1.8531	0.45179	1
TCONS_00266319	XLOC_211146	XLOC_211146	8	2081	12503	+	4	785	206	0	0	0	0	0.053921	0	1.25591	0	0	0.327456	-10.7377	0.00749811	0.162435
TCONS_00188684	XLOC_150979	XLOC_150979	3	85487040	85584550	-	6	652	62	0	0.058256	0	0	0.685442	0.192311	0.069714	0.067574	0.014564	0.25376	-3.98697	0.108219	0.74047
TCONS_00052372	XLOC_043987	XLOC_043987	11	77390787	77399385	-	2	359	67	0	0	0	0.069648	0.807087	0.19969	0.370929	0.083148	0.017412	0.365214	-4.14665	0.0940469	0.690272
TCONS_00293004	XLOC_233537	XLOC_233537	9	7340816	7346807	-	2	883	154	0	0	0	0	0	0	0	0.471341	0	0.117835	-8.38615	0.0659619	0.574165
TCONS_00293005	XLOC_233537	XLOC_233537	9	7340816	7346911	-	2	1104	177	0.683017	0.455347	0.417133	0.287262	0.402939	0.178794	0.218323	0.021066	0.46069	0.205281	1.26491	0.404289	1
TCONS_00097949	XLOC_079179	XLOC_079179	14	4015706	4039925	-	2	4922	166	0.139753	0.136324	0.312069	0	0.499094	0.001093	0	0	0.147036	0.125047	0.296893	0.910007	1
TCONS_00216941	XLOC_173672	XLOC_173672	5	90239465	90249007	+	2	5698	162	0.242077	0.186895	0.254393	0.093225	0.775064	0.423997	0.536375	0.651885	0.194148	0.59683	-1.45893	0.302351	1
TCONS_00226059	XLOC_180928	XLOC_180928	6	14836736	14839725	+	2	586	103	0.831917	0.634795	0.572002	0.554106	0.5948	0.969992	0.808101	1.01895	0.648205	0.847961	-0.216865	0.877829	1
TCONS_00297854	XLOC_237504	XLOC_237504	9	73762305	73771696	-	3	577	78	0.101979	0.117776	0.187387	0.192703	0.132173	0.152686	0	0	0.149961	0.0712147	1.17165	0.569508	1
TCONS_00297853	XLOC_237504	XLOC_237504	9	73762305	73771696	-	3	572	78	0	0	0	0.148194	0.051324	0	0.189077	0	0.0370485	0.0601003	-0.398221	0.909804	1
TCONS_00297859	XLOC_237504	XLOC_237504	9	73767265	73771696	-	2	598	78	0.200837	0	0	0.03371	0	0	0.106245	0.345145	0.0586368	0.112848	-0.738863	0.800926	1
TCONS_00040640	XLOC_033877	XLOC_033877	10	39930226	39932101	-	2	1513	72	0.16088	0.133768	0.305539	0.065803	0.19886	0.655468	0.5052	0.535145	0.166497	0.473668	-1.32505	0.376022	1
TCONS_00291985	XLOC_232770	XLOC_232770	9	133141350	133145829	+	3	1837	136	0.535298	0.361076	0.682656	0.22	0.563293	0.851798	0.45184	0.927421	0.449757	0.698588	-0.471802	0.738944	1
TCONS_00196645	XLOC_157702	XLOC_157702	4	76016383	76017823	+	2	395	87	0.078163	0	0	0	0.364856	0.05761	0	0	0.0195407	0.105617	-2.28437	0.471182	1
TCONS_00071162	XLOC_057317	XLOC_057317	13	138754798	138755319	+	2	351	102	0.171017	0.198532	0.200013	0.114301	0.118213	0.252033	0.300629	0.346252	0.170966	0.254282	-0.357348	0.8145	1
TCONS_00302043	XLOC_240947	XLOC_240947	AEMK02000213.1	338344	347821	+	3	1163	301	0	0	0	0	0.065931	0.200137	0.634647	0.618096	0	0.379703	-10.8048	7.54073e-05	0.00955693
TCONS_00302042	XLOC_240947	XLOC_240947	AEMK02000213.1	336566	350614	+	4	864	148	0	0	0	0	0.223999	1.5339	0.119428	0.428323	0	0.576411	-12.0756	1.34325e-05	0.00317632
TCONS_00302041	XLOC_240947	XLOC_240947	AEMK02000213.1	336566	350244	+	4	887	169	0	0	0	0	0	0.258251	0.265727	0.165523	0	0.172375	-10.2393	0.00146334	0.0627616
TCONS_00302040	XLOC_240947	XLOC_240947	AEMK02000213.1	336550	350244	+	2	904	145	0	0	0	0	0	0	0	0	--	--	--	--	--
TCONS_00302047	XLOC_240947	XLOC_240947	AEMK02000213.1	338537	350244	+	4	1815	283	0	0	0	0	1.10619	1.97687	1.84571	0.923075	0	1.46296	-13.1231	3.14986e-07	0.000190098
TCONS_00302046	XLOC_240947	XLOC_240947	AEMK02000213.1	338537	349775	+	2	1429	154	0	0	0	0	1.18306	0.172378	0.585728	0.997363	0	0.734633	-12.0483	7.33012e-06	0.00209604
TCONS_00302045	XLOC_240947	XLOC_240947	AEMK02000213.1	338537	340205	+	2	716	97	0	0	0	0	0.485653	0.4904	0.220125	0.489859	0	0.421509	-8.53486	0.000836766	0.0437692
TCONS_00302044	XLOC_240947	XLOC_240947	AEMK02000213.1	338537	340205	+	2	715	102	0	0	0	0	0.431446	0.503543	0.118721	0.404148	0	0.364465	-8.33308	0.00113809	0.0532508
TCONS_00302049	XLOC_240947	XLOC_240947	AEMK02000213.1	340276	351210	+	4	551	134	0	0	0	0	1.72064	1.75181	0	0	0	0.868112	-12.3497	0.00164676	0.0672705
TCONS_00302048	XLOC_240947	XLOC_240947	AEMK02000213.1	340276	342479	+	2	642	158	0	0	0	0	0.45926	0.579126	0	0.019412	0	0.26445	-8.33735	0.0104689	0.199428
TCONS_00029040	XLOC_024423	XLOC_024423	1	191228106	191258880	-	3	441	73	0	0	0	0	0.435489	0.112586	0	0.045125	0	0.1483	-11.279	0.000685512	0.0384851
TCONS_00125706	XLOC_101864	XLOC_101864	16	20268638	20286249	+	2	522	105	0.324908	0	0.082468	0.125629	0.122297	0.028193	0	0.152106	0.133251	0.075649	0.959623	0.647194	1
TCONS_00115202	XLOC_093003	XLOC_093003	15	132468905	132469466	+	2	238	61	0	0	0.33957	0.092908	0	0	0	0	0.108119	0	5.27568	0.110253	0.744936
TCONS_00094947	XLOC_076802	XLOC_076802	14	89892290	89911042	+	3	1712	156	0	0	0	0	0.24213	0	0.246197	0	0	0.122082	-10.2293	0.00852161	0.175113
TCONS_00175808	XLOC_141271	XLOC_141271	3	39180702	39181644	+	2	375	103	0	0	0	0	0.422462	0.164006	0.328051	0.088422	0	0.250735	-6.98746	0.00433297	0.12103
TCONS_00027285	XLOC_022879	XLOC_022879	1	166718959	166721942	-	2	245	64	1.19351	1.73264	0	0.66316	4.66589	3.05524	0.177268	0	0.897326	1.9746	-1.05374	0.622993	1
TCONS_00031816	XLOC_026789	XLOC_026789	1	241445509	241552206	-	3	1256	60	0.128952	0.030714	0.307232	0.081119	0.127238	0.18286	0.246835	0.071938	0.137004	0.157218	-0.0460572	0.972243	1
TCONS_00269036	XLOC_213433	XLOC_213433	8	47007241	47010140	+	3	444	56	0.164913	0.225139	0.397889	0.343862	0	0.010301	0.398073	0.008135	0.282951	0.104127	1.66663	0.392108	1
TCONS_00149939	XLOC_121931	XLOC_121931	18	50365971	50366770	-	2	338	112	0.838231	0.109082	0	0.016578	0.141813	0.422381	0.301435	0.170384	0.240973	0.259003	-0.0571332	0.988226	1
TCONS_00269035	XLOC_213433	XLOC_213433	8	47007240	47010140	+	3	410	56	0.894478	2.32559	0.367347	0.172125	0.312191	0.365975	0.237286	0.329953	0.939886	0.311351	1.75105	0.253539	1
TCONS_00323013	XLOC_258571	XLOC_258571	X	110786403	110792987	-	2	591	64	0.729975	0.261969	0.688972	0.128792	0	0	0	0.051018	0.452427	0.0127545	5.33516	0.0268977	0.343903
TCONS_00053130	XLOC_044444	XLOC_044444	12	5680358	5685441	+	3	224	74	0	0	0	0.227802	0	0	0	0	0.0569505	0	7.50942	0.09865	0.707965
TCONS_00115827	XLOC_093478	XLOC_093478	15	139811071	139815885	+	3	309	102	0.118795	0.326043	0.193656	0.120982	0	0	0.149986	0.190603	0.189869	0.0851472	1.44319	0.481581	1
TCONS_00195049	XLOC_156330	XLOC_156330	4	46447824	46457220	+	2	321	96	0	0	0	0	0.399081	0.527354	0.65665	1.09868	0	0.67044	-11.6358	1.01095e-05	0.00261772
TCONS_00216310	XLOC_173103	XLOC_173103	5	85357939	85360070	+	2	720	147	0.217936	0.209508	0.312715	0.589282	0.564808	0.163998	0.293298	0.042037	0.33236	0.266035	0.472473	0.764749	1
TCONS_00135805	XLOC_110794	XLOC_110794	17	14735818	14737278	+	2	201	67	0	0	0.271674	0	0	0	0	0	0.0679185	0	5.9195	0.161936	0.891643
TCONS_00039038	XLOC_032641	XLOC_032641	10	12494792	12497661	-	2	2818	153	0.10907	0.018334	0.249313	0.01681	0.056976	0.157916	0.247087	0.091805	0.0983818	0.138446	-0.332619	0.835941	1
TCONS_00135801	XLOC_110790	XLOC_110790	17	14710882	14711773	+	2	599	76	0.152051	0	0.332288	0	0	0	0	0	0.121085	0	5.98377	0.0794696	0.633047
TCONS_00018159	XLOC_015152	XLOC_015152	1	16675608	16681486	-	2	393	50	0.32105	0	1.03956	0.065523	0	0.213745	0.001155	0	0.356534	0.053725	2.7645	0.302126	1
TCONS_00270124	XLOC_214355	XLOC_214355	8	68202578	68210737	+	3	267	88	0	0	0	0.364524	0	0.119391	0.155479	0	0.091131	0.0687175	0.665575	0.84532	1
TCONS_00253478	XLOC_201268	XLOC_201268	7	53859229	53864252	+	3	564	113	0	0.311152	0	0	0.083662	0	0	0.160382	0.077788	0.061011	0.587959	0.863038	1
TCONS_00270123	XLOC_214355	XLOC_214355	8	68200355	68236991	+	4	364	77	0	0	0	0.527703	0.082705	0.046952	0	0	0.131926	0.0324142	2.20098	0.523915	1
TCONS_00117072	XLOC_094551	XLOC_094551	15	20022110	20104707	-	9	1484	137	0	0	0	0.045625	0	0.465806	0.058392	0	0.0114062	0.13105	-3.31895	0.336064	1
TCONS_00117071	XLOC_094551	XLOC_094551	15	20022110	20084409	-	10	1929	137	0.078167	0	0	0.214157	0.349917	0.057113	0.291831	0	0.073081	0.174715	-1.06985	0.660301	1
TCONS_00103623	XLOC_083349	XLOC_083349	14	89889256	89892477	-	2	1149	170	2.10476	2.4701	2.74046	1.44216	0.710859	1.05155	1.11502	1.55613	2.18937	1.10839	1.17294	0.39184	1
TCONS_00200538	XLOC_160620	XLOC_160620	4	127093965	127136516	+	3	241	51	0	0.106832	0	0	0	0.302248	0.271978	0	0.026708	0.143557	-2.24805	0.50611	1
TCONS_00106508	XLOC_085627	XLOC_085627	14	138481396	138491616	-	3	452	78	0	0	0	0.249605	0.061419	0	0	0	0.0624012	0.0153548	2.16648	0.604216	1
TCONS_00278718	XLOC_221666	XLOC_221666	8	72527221	72529927	-	2	385	61	0	0	0.282252	0	0	0	0	0	0.070563	0	6.80881	0.12411	0.791182
TCONS_00089303	XLOC_072611	XLOC_072611	14	2560947	2562385	+	2	393	55	0	0	0	0	0	0.293427	0	0	0	0.0733567	-5.91816	0.155574	0.874175
TCONS_00090802	XLOC_073740	XLOC_073740	14	29943290	29943808	+	2	219	45	0	0	0.095818	0	0	0.26328	0	0	0.0239545	0.06582	-1.22094	0.751256	1
TCONS_00302601	XLOC_241401	XLOC_241401	AEMK02000260.1	57669	59202	-	2	373	90	0	0	0	0	0	0.005024	3.29785	0.005254	0	0.827031	-9.31073	0.0150761	0.244179
TCONS_00141130	XLOC_114984	XLOC_114984	17	35485335	35494478	-	2	7774	158	0.233808	0.474296	0.423309	0.17613	0.049194	0.112835	0.25018	0.112943	0.326886	0.131288	1.50815	0.30438	1
TCONS_00109880	XLOC_088575	XLOC_088575	15	52211815	52234021	+	4	1018	91	0.006925	0.010017	0.030457	0.024159	0.247433	0.041849	0.262733	0.148787	0.0178895	0.175201	-3.05514	0.0549491	0.52195
TCONS_00244646	XLOC_194327	XLOC_194327	6	95122262	95125772	-	3	2256	143	0.212078	0.164889	0.192026	0.133978	0.063344	0.241606	0.106992	0.080013	0.175743	0.122989	0.655436	0.658239	1
TCONS_00300554	XLOC_239731	XLOC_239731	9	125465772	125480288	-	3	323	74	0	0	0	0	0.100141	0	0	0.280047	0	0.095047	-9.40976	0.0149726	0.243203
TCONS_00239904	XLOC_191358	XLOC_191358	6	42131658	42136397	-	2	447	74	0	0	0.011365	0	0.143294	0.161237	0	0.134206	0.00284125	0.109684	-4.96311	0.0636954	0.564221
TCONS_00000140	XLOC_000106	XLOC_000106	1	1698816	1700169	+	2	384	127	0.140971	0.317078	0	0.041764	0	0.26702	0	0.260338	0.124953	0.131839	0.114351	0.969226	1
TCONS_00054680	XLOC_045368	XLOC_045368	12	24293088	24294716	+	2	300	86	0	0	0	0	0	0	0.459978	0.16292	0	0.155724	-6.99148	0.0490054	0.490413
TCONS_00000148	XLOC_000114	XLOC_000114	1	1825553	1834152	+	3	315	69	0	0	0	0	0	0.066732	0	0.333105	0	0.0999592	-8.70528	0.0223075	0.308325
TCONS_00205463	XLOC_164880	XLOC_164880	4	72411830	72459127	-	4	254	58	0	0.030938	0	0	0.313958	0	0	0	0.0077345	0.0784895	-3.21828	0.430915	1
TCONS_00205460	XLOC_164877	XLOC_164877	4	72405593	72406392	-	3	326	73	0	0.009577	0	0	0.758086	0	0	0	0.00239425	0.189522	-4.84681	0.214046	0.997984
TCONS_00312149	XLOC_249248	XLOC_249248	X	45858576	45870943	+	2	427	116	0	0.161342	0.105752	0.032558	0.404195	0.023856	0.158069	0.085513	0.074913	0.167908	-0.995978	0.587249	1
TCONS_00312148	XLOC_249248	XLOC_249248	X	45858188	45880218	+	2	1382	121	0.065791	0.044022	0.114691	0.051641	0.03556	0.154639	0.399822	0.023972	0.0690362	0.153498	-0.965917	0.527319	1
TCONS_00312147	XLOC_249248	XLOC_249248	X	45856489	45880218	+	3	958	119	0	0.401008	0.132426	0.131242	0.35401	0	0	0.286874	0.166169	0.160221	0.26929	0.911914	1
TCONS_00139147	XLOC_113346	XLOC_113346	17	62895672	62899350	+	2	637	93	0.21229	0.161674	0.042862	0.06008	0.226245	0.36176	0.150919	0	0.119226	0.184731	-0.530589	0.768325	1
TCONS_00312143	XLOC_249244	XLOC_249244	X	45839063	45845472	+	2	374	84	0	0	0	0	0.434695	0	0	0.157025	0	0.14793	-8.97329	0.0197119	0.286719
TCONS_00214487	XLOC_171710	XLOC_171710	5	61155311	61155729	+	2	205	38	0	0	0	0	0	0	0	0.294163	0	0.0735408	-4.09769	0.292682	1
TCONS_00262333	XLOC_207899	XLOC_207899	7	64378686	64390942	-	2	223	49	0	0	0	0	0	0	0	0.316841	0	0.0792102	-8.84145	0.0565226	0.529945
TCONS_00266339	XLOC_211146	XLOC_211146	8	13245	16200	+	3	340	113	0	0	0	0	0	0	0	0.257051	0	0.0642627	-6.51719	0.129948	0.810294
TCONS_00321716	XLOC_257500	XLOC_257500	X	88135581	88140375	-	3	329	77	0.092904	0.235556	0	0	0	0	0	0	0.082115	0	7.84395	0.0331695	0.388973
TCONS_00266335	XLOC_211146	XLOC_211146	8	8210	14593	+	3	411	137	0	0	0	0	1.31739	2.20485	0.371942	0	0	0.973545	-11.7271	0.000392352	0.0275834
TCONS_00140988	XLOC_114875	XLOC_114875	17	33907089	33910020	-	2	305	72	0	0	0	0	0.315012	0	0	0	0	0.078753	-7.0058	0.114632	0.759735
TCONS_00140989	XLOC_114875	XLOC_114875	17	33909032	33909935	-	2	227	59	0	0	0	0.212803	0	0	0	0	0.0532007	0	5.03827	0.213573	0.997688
TCONS_00122760	XLOC_099333	XLOC_099333	15	110559227	110566413	-	2	6457	111	0.110442	0.189367	0.216498	0.118383	0.069346	0.092522	0.004167	0.000763	0.158672	0.0416995	1.97749	0.253715	1
TCONS_00122761	XLOC_099333	XLOC_099333	15	110559227	110705376	-	5	6911	111	0.118447	0.00856	0.021716	0.056873	0.007588	0	0.007573	0.225773	0.051399	0.0602335	0.032629	0.986333	1
TCONS_00024569	XLOC_020703	XLOC_020703	1	121995432	122028736	-	3	274	61	0	0	0	0	0.350653	0.20447	0.284128	0	0	0.209813	-11.8616	0.000271159	0.021785
TCONS_00319770	XLOC_255756	XLOC_255756	X	50836876	50839423	-	3	1709	136	0.116593	0.110239	0.143012	0.044688	0.129549	0.192825	0.111156	0.181193	0.103633	0.153681	-0.414391	0.775555	1
TCONS_00266431	XLOC_211217	XLOC_211217	8	705755	706645	+	2	836	278	0.03551	0.015337	0.025234	0	0	0	0	0.38976	0.0190202	0.09744	-1.54444	0.577178	1
TCONS_00020019	XLOC_016788	XLOC_016788	1	43565038	43587394	-	5	1383	127	0	0.040297	0.387471	0	0	0	0.225672	0.184297	0.106942	0.102492	0.322981	0.910953	1
TCONS_00020018	XLOC_016788	XLOC_016788	1	43565038	43587352	-	6	1426	140	0.410862	0.049804	0.007833	0.035545	0.044918	0.341055	0.045086	0	0.126011	0.107765	0.239934	0.901224	1
TCONS_00257389	XLOC_204345	XLOC_204345	7	109978946	109987840	+	2	298	52	0	0.26006	0.366487	0.257763	0.440425	0.104139	0	0.252145	0.221078	0.199177	0.336983	0.870359	1
TCONS_00257388	XLOC_204345	XLOC_204345	7	109978938	109987407	+	2	243	70	0	0	0	0	0.397394	0	0	0	0	0.0993485	-8.86155	0.0582378	0.539222
TCONS_00224112	XLOC_179250	XLOC_179250	5	94301167	94306315	-	2	209	53	0	0.367919	0	0	0.383089	0.556353	0.297115	0.388558	0.0919797	0.406279	-1.95309	0.419458	1
TCONS_00191286	XLOC_153228	XLOC_153228	3	124882768	124920735	-	9	2803	286	0.008833	0	0	0	0.603212	0.164929	0.578965	0.128839	0.00220825	0.368986	-7.29918	0.0029694	0.0971958
TCONS_00279556	XLOC_222367	XLOC_222367	8	87447916	87461355	-	3	12411	123	0.112247	0.06457	0.324437	0.351056	0.062034	0.064752	0.141225	0.079809	0.213078	0.086955	1.49772	0.312973	1
TCONS_00191289	XLOC_153228	XLOC_153228	3	124888548	124910020	-	5	7130	271	0	0.003623	0	0	0.949558	0.386386	0.715011	0.191977	0.00090575	0.560733	-8.7722	0.000278299	0.022037
TCONS_00279557	XLOC_222367	XLOC_222367	8	87447916	87461355	-	3	12357	123	0.11184	0.055761	0.32682	0.168871	0.046136	0.059168	0.178737	0.02314	0.165823	0.0767952	1.2923	0.39878	1
TCONS_00304926	XLOC_243455	XLOC_243455	AEMK02000451.1	158184	161902	+	2	515	148	0	0	0	0	0	0.289722	0.191918	0	0	0.12041	-7.90481	0.0303652	0.368621
TCONS_00304924	XLOC_243453	XLOC_243453	AEMK02000451.1	157203	160844	+	2	440	105	0	0	0	0	0.196168	0.298327	0.22992	0.151877	0	0.219073	-8.71857	0.000702986	0.0390338
TCONS_00304922	XLOC_243452	XLOC_243452	AEMK02000451.1	153577	157081	+	2	303	101	0	0	0	0	0.028391	0.435419	0.174993	0.014131	0	0.163234	-8.27948	0.00295266	0.0970093
TCONS_00304923	XLOC_243453	XLOC_243453	AEMK02000451.1	154022	160844	+	2	421	105	0	0	0	0	0.511323	0.274323	0.210909	0.091221	0	0.271944	-9.95524	0.000231998	0.020055
TCONS_00292109	XLOC_232865	XLOC_232865	9	134953996	134961672	+	3	6253	192	0.394869	0.25249	0.49701	0.322913	0.005423	0.225228	0.172747	0.203034	0.36682	0.151608	1.46474	0.343197	1
TCONS_00247836	XLOC_196967	XLOC_196967	6	150073179	150090957	-	3	4261	125	0.141257	0	0.344286	0.068586	0.007516	0.042399	0.032277	0	0.138532	0.020548	2.83818	0.19735	0.967071
TCONS_00247835	XLOC_196967	XLOC_196967	6	150073179	150090946	-	3	4244	122	0.327498	0.014932	0	0.545859	0	0	0	0.045635	0.222072	0.0114088	4.59151	0.124584	0.792583
TCONS_00304203	XLOC_242812	XLOC_242812	AEMK02000407.1	1	17873	-	2	926	226	0	0	0	0	0.104966	0.483172	0.085586	0.307948	0	0.245418	-11.1609	3.72967e-05	0.00621959
TCONS_00295694	XLOC_235749	XLOC_235749	9	44082890	44094019	-	2	463	65	0.178933	0	0	0.055105	0.06423	0.217931	0	0.293051	0.0585095	0.143803	-1.16413	0.634791	1
TCONS_00304201	XLOC_242812	XLOC_242812	AEMK02000407.1	1	13485	-	2	878	226	0	0	0	0	0.487171	0.975891	0.552988	0.400569	0	0.604155	-12.0632	4.82863e-06	0.00159408
TCONS_00029700	XLOC_025011	XLOC_025011	1	201729539	201731958	-	2	1022	89	0.061404	0.02372	0.122693	0.014292	0.19201	0.081871	0.272374	0.384159	0.0555273	0.232603	-1.83358	0.238982	1
TCONS_00284603	XLOC_226744	XLOC_226744	9	21135046	21168419	+	2	717	128	0	0	0	0.017792	0.044667	0.080416	0.076182	0.334879	0.004448	0.134036	-4.5474	0.0645889	0.568708
TCONS_00145211	XLOC_118110	XLOC_118110	18	34572367	34907907	+	5	2180	265	0.976564	1.1319	1.01306	1.29888	1.27294	1.69304	1.22222	1.04531	1.1051	1.30838	-0.0726868	0.932108	1
TCONS_00160107	XLOC_129503	XLOC_129503	2	130521203	130529434	+	2	708	86	12.2914	4.81102	7.49066	0	6.86378	8.36101	8.64586	12.0509	6.14827	8.98039	-0.409339	0.779456	1
TCONS_00288034	XLOC_229475	XLOC_229475	9	71853946	71854578	+	2	203	65	0	0	0	0	0.473295	0	0	0	0	0.118324	-5.41619	0.187763	0.948778
TCONS_00120665	XLOC_097572	XLOC_097572	15	81678363	81680016	-	2	1334	121	0.478851	0.179912	0.693971	0.112685	0.058933	0.105021	0.418094	0.078222	0.366355	0.165068	1.27543	0.413443	1
TCONS_00223837	XLOC_178986	XLOC_178986	5	89861291	89869302	-	2	238	50	0	0.09841	0	0.133644	0.545433	0.484524	0.076539	0	0.0580135	0.276624	-2.07987	0.402813	1
TCONS_00118082	XLOC_095474	XLOC_095474	15	39035872	39037514	-	2	1482	106	0.151328	0.149824	0.21113	0.143168	0.182968	0.158959	0.023278	0.091486	0.163862	0.114173	0.648951	0.66515	1
TCONS_00133955	XLOC_109197	XLOC_109197	16	65559408	65568033	-	2	367	71	0	0.204127	0	0	0.379312	0.15606	0.094001	0.068364	0.0510318	0.174434	-1.62332	0.510231	1
TCONS_00130813	XLOC_106365	XLOC_106365	16	25612853	25618467	-	4	855	72	0.034305	0	0.034018	0.008728	0.770619	0.288182	0.275816	0	0.0192627	0.333654	-3.99388	0.0764958	0.620175
TCONS_00130812	XLOC_106365	XLOC_106365	16	25612853	25618467	-	4	847	72	0	0	0	0.009643	0.614421	0.204029	0.0923	0	0.00241075	0.227687	-5.99988	0.0400298	0.434729
TCONS_00130811	XLOC_106365	XLOC_106365	16	25612853	25618467	-	4	637	98	0	0.104778	0.158494	0	0.422008	0.120824	0	0.048573	0.065818	0.147851	-1.04864	0.670394	1
TCONS_00130816	XLOC_106365	XLOC_106365	16	25612853	25620710	-	5	760	87	0	0.171181	0.201377	0.257658	0.018937	0.086983	0	0.011469	0.157554	0.0293472	2.54003	0.246313	1
TCONS_00130815	XLOC_106365	XLOC_106365	16	25612853	25618467	-	4	650	114	0	0	0	0	0.861318	0.165473	0.048374	0	0	0.268791	-9.69423	0.00394016	0.114665
TCONS_00130814	XLOC_106365	XLOC_106365	16	25612853	25618467	-	4	642	114	0	0	0	0.006052	0.714813	0.152803	0	0	0.001513	0.216904	-6.59053	0.0612823	0.553287
TCONS_00045709	XLOC_038156	XLOC_038156	11	52359804	52365011	+	2	477	116	0	0	0.342483	0.051527	0	0.168177	0	0.084282	0.0985025	0.0631147	0.798906	0.782237	1
TCONS_00259882	XLOC_206083	XLOC_206083	7	25082797	25096453	-	2	579	101	0.053323	0	0.11789	0.324455	0.038985	0.475341	0	0	0.123917	0.128581	0.0839118	0.974101	1
TCONS_00284985	XLOC_227048	XLOC_227048	9	27004717	27008429	+	2	299	79	0	0.05168	0.503451	0	0	0	0.080319	0	0.138783	0.0200798	2.93158	0.388018	1
TCONS_00013369	XLOC_011378	XLOC_011378	1	215855819	215874932	+	2	1491	364	0.046393	0.051323	0	0.038426	0.018119	0.085269	0.303777	0.015774	0.0340355	0.105735	-1.43431	0.441138	1
TCONS_00185952	XLOC_148797	XLOC_148797	3	46604084	46609905	-	2	288	96	0.208687	0.358786	0	0.177179	0.111202	0.078746	0.34099	0.104694	0.186163	0.158908	0.419179	0.815653	1
TCONS_00193702	XLOC_155177	XLOC_155177	4	23901858	23905937	+	2	281	43	0	0	0	0	0	0	0.444836	0.140923	0	0.14644	-8.21638	0.0270371	0.34524
TCONS_00045443	XLOC_037903	XLOC_037903	11	48889707	48895419	+	2	245	52	0	0	0	0	0	0.400863	0	0	0	0.100216	-8.30416	0.067519	0.581528
TCONS_00201150	XLOC_161066	XLOC_161066	4	1197811	1202493	-	2	2781	149	0.547044	0	0.39654	0.237784	0.452882	0.497616	0.755313	0	0.295342	0.426453	-0.418949	0.839177	1
TCONS_00062199	XLOC_050218	XLOC_050218	12	60392740	60397716	-	3	1696	207	0.088936	0.049978	0.082741	0.021807	0.272488	0.357249	0.13148	0.098348	0.0608655	0.214891	-1.68162	0.273744	1
TCONS_00137660	XLOC_112217	XLOC_112217	17	40471000	40491164	+	2	615	182	0.223399	0.114252	0.528455	0.448877	0	0	0.062639	0.336653	0.328746	0.099823	2.02733	0.331021	1
TCONS_00041131	XLOC_034273	XLOC_034273	10	48288994	48348087	-	3	367	62	0	0	0.409425	0	0	0	0.161377	0	0.102356	0.0403442	1.56816	0.694327	1
TCONS_00129067	XLOC_104807	XLOC_104807	16	72468558	72470121	+	2	323	84	0.06914	0.068514	0.007044	0.065091	0.399585	0.045222	0.251377	0.159627	0.0524473	0.213953	-1.75681	0.264382	1
TCONS_00037114	XLOC_031021	XLOC_031021	10	50459888	50461577	+	2	378	125	0.204194	0	0	0.114399	0	0.292912	0	0.097722	0.0796483	0.0976585	-0.160079	0.969373	1
TCONS_00138312	XLOC_112702	XLOC_112702	17	51764304	51771043	+	2	704	105	0	0.067476	0.038783	0.072482	0.430505	0.102376	0.171348	0.043719	0.0446853	0.186987	-1.85007	0.30854	1
TCONS_00108638	XLOC_087462	XLOC_087462	15	34025724	34360421	+	8	3737	179	0.039904	0.192581	0.065683	0.144319	0.239437	0.126493	0.147643	0.098666	0.110622	0.15306	-0.281791	0.801653	1
TCONS_00145745	XLOC_118576	XLOC_118576	18	44269208	44277756	+	3	246	63	0	0	0	0	0	0	0.280474	0	0	0.0701185	-8.22388	0.0709964	0.594314
TCONS_00108635	XLOC_087462	XLOC_087462	15	34025554	34056472	+	2	1400	103	0.096519	0	0.053393	0.138316	0.258809	0.138174	0.344326	0.376728	0.072057	0.279509	-1.74089	0.308312	1
TCONS_00108636	XLOC_087462	XLOC_087462	15	34025724	34284567	+	5	937	100	0.022186	0.037437	0.010846	0.043567	0	0.031943	0	0	0.028509	0.00798575	1.94458	0.421227	1
TCONS_00108637	XLOC_087462	XLOC_087462	15	34025724	34317307	+	4	907	166	0	0	0.205502	0.004032	0	0.049194	0	0	0.0523835	0.0122985	2.17165	0.526266	1
TCONS_00123605	XLOC_100034	XLOC_100034	15	121492455	121495834	-	3	457	152	0.135117	0.226106	0	0	0	0.088738	0	0	0.0903058	0.0221845	2.06297	0.532985	1
TCONS_00091522	XLOC_074253	XLOC_074253	14	40530125	40553785	+	2	419	87	0	0	0	0	0.382175	0	0	0	0	0.0955437	-10.2808	0.0284436	0.3563
TCONS_00109944	XLOC_088647	XLOC_088647	15	52291854	52292198	+	2	259	85	0.106379	0	0	0	0	0.437818	0	0	0.0265948	0.109454	-1.66811	0.64242	1
TCONS_00266338	XLOC_211146	XLOC_211146	8	10311	13928	+	3	296	98	0	0	0	0	0	1.47183	0	0.035116	0	0.376736	-9.55104	0.0176551	0.269653
TCONS_00178229	XLOC_142967	XLOC_142967	3	72325035	72343850	+	4	1091	87	0.087232	0.049741	0.085085	0.172716	0	0.018331	0.085389	0.012897	0.0986935	0.0291542	1.97899	0.272999	1
TCONS_00266334	XLOC_211146	XLOC_211146	8	8210	13928	+	4	727	175	0	0	0	0	0	0.95053	0.006551	0.069882	0	0.256741	-9.65173	0.00627769	0.1472
TCONS_00137408	XLOC_112068	XLOC_112068	17	37339871	37340885	+	2	808	132	0	0	0.084041	0.117187	0.297141	0.085985	0	0	0.050307	0.0957815	-0.700915	0.799621	1
TCONS_00266336	XLOC_211146	XLOC_211146	8	10311	11590	+	3	615	142	0	0	0	0	0.69767	1.63114	0.114385	0	0	0.610799	-8.75087	0.0072451	0.159622
TCONS_00178227	XLOC_142967	XLOC_142967	3	72324756	72357839	+	4	509	107	0.103302	0.101097	0.094911	0.029631	0	0.077406	0	0.287607	0.0822352	0.0912532	0.0893156	0.96631	1
TCONS_00266330	XLOC_211146	XLOC_211146	8	5554	12503	+	3	612	203	0	0	0	0	0.340505	0	1.09425	1.07295	0	0.626926	-11.0702	0.00065844	0.0375474
TCONS_00266331	XLOC_211146	XLOC_211146	8	5555	10564	+	2	337	112	0	0	0	0	0.1025	1.84096	0	0	0	0.485866	-10.3899	0.00928388	0.184134
TCONS_00266332	XLOC_211146	XLOC_211146	8	8210	11590	+	3	714	238	0	0	0	0	0	3.74227	0.595946	0.201855	0	1.13502	-11.0177	0.00111142	0.0528204
TCONS_00266333	XLOC_211146	XLOC_211146	8	8210	11844	+	2	298	99	0	0	0	0	0.260547	0.568517	0.207414	0.07219	0	0.277167	-9.08899	0.000756769	0.0409002
TCONS_00212535	XLOC_170056	XLOC_170056	5	32104883	32106307	+	2	255	84	0	0.020014	0.207533	0.139399	0.312727	0	0.190921	0	0.0917365	0.125912	-0.234091	0.932907	1
TCONS_00067801	XLOC_054515	XLOC_054515	13	91069393	91071075	+	2	245	73	0.168443	0.421757	0	0	0	0.210237	0	0	0.14755	0.0525593	1.52772	0.647633	1
TCONS_00293028	XLOC_233548	XLOC_233548	9	7676799	7688061	-	2	241	80	0.443256	0	0	0	0	0	0	0	0.110814	0	9.39312	0.0470171	0.479336
TCONS_00200288	XLOC_160430	XLOC_160430	4	123025142	123025866	+	2	515	101	0.154271	0.175562	0	0	0	0	0	0	0.0824582	0	5.1994	0.111727	0.750419
TCONS_00200282	XLOC_160425	XLOC_160425	4	123004516	123020739	+	3	500	99	0.821884	0.179623	0	0.157335	0.127678	0.196487	0	0.088147	0.28971	0.103078	1.55152	0.462163	1
TCONS_00200283	XLOC_160425	XLOC_160425	4	123004555	123024127	+	2	644	60	0.098988	0.114856	0	0.234141	0	0.026213	0	0.045303	0.111996	0.017879	2.89138	0.240524	1
TCONS_00156225	XLOC_126167	XLOC_126167	2	77563389	77568236	+	2	1211	143	0	0	0	0.168407	0.152819	0	0	0.103991	0.0421018	0.0642025	-0.358735	0.918984	1
TCONS_00156226	XLOC_126167	XLOC_126167	2	77563406	77568236	+	2	1297	143	0.023804	0.243322	0.186871	0	0.064896	0.15657	0.410308	0.0154	0.113499	0.161794	-0.31904	0.870467	1
TCONS_00077863	XLOC_062713	XLOC_062713	13	42129906	42137361	-	2	392	64	0	0.110831	0	0.061368	0.319446	0	0.409794	0.404159	0.0430497	0.28335	-2.44682	0.317552	1
TCONS_00061759	XLOC_049961	XLOC_049961	12	53419138	53423230	-	3	2835	168	0.451786	0.293552	0.320313	0.175509	0.188777	0.342847	0.288626	0.240613	0.31029	0.265216	0.369539	0.798102	1
TCONS_00002602	XLOC_002160	XLOC_002160	1	44724056	44746100	+	2	1651	101	0.048549	0.085932	0.079903	0.05645	0.077398	0.052385	0.29163	0.228284	0.0677085	0.162424	-1.02225	0.48105	1
TCONS_00318694	XLOC_254879	XLOC_254879	X	35099747	35108654	-	2	240	66	0	0	0	0	0	0	0	0.251264	0	0.062816	-8.05202	0.0743961	0.609882
TCONS_00064874	XLOC_052093	XLOC_052093	13	40327038	40327737	+	2	342	93	0.090275	0	0.23897	0.14249	0	0	0.313377	0.112126	0.117934	0.106376	0.426156	0.857592	1
TCONS_00029060	XLOC_024441	XLOC_024441	1	191301899	191303150	-	2	1181	151	0.153489	0.055874	0.236441	0.043135	0.106238	0.122054	0.303125	0.310216	0.122235	0.210408	-0.547397	0.716131	1
TCONS_00319349	XLOC_255440	XLOC_255440	X	45842873	45849130	-	2	240	80	0	0	0.179841	0	0.066721	0.424296	0.207948	0.216227	0.0449603	0.228798	-2.17765	0.371308	1
TCONS_00120809	XLOC_097702	XLOC_097702	15	83015173	83087023	-	5	2122	81	0	0	0.021925	0	0.008754	0	0	0	0.00548125	0.0021885	1.37805	0.739397	1
TCONS_00277280	XLOC_220430	XLOC_220430	8	47011829	47012825	-	2	212	49	0	0	0	0	0.302135	0.072769	0	0	0	0.093726	-5.77042	0.0874044	0.663915
TCONS_00025398	XLOC_021272	XLOC_021272	1	132505213	132508596	-	2	628	89	0	0	0	0	0	0.183625	0.109867	0	0	0.073373	-7.08052	0.0458159	0.471871
TCONS_00310191	XLOC_247585	XLOC_247585	X	12223882	12228973	+	2	3580	124	0.168055	0.072735	0.188403	0.184108	0.079931	0.337656	0.240512	0.317426	0.153325	0.243881	-0.473559	0.747495	1
TCONS_00092515	XLOC_074848	XLOC_074848	14	51665773	51668100	+	2	667	164	0.442073	0.143397	0.086125	0.009104	0.211358	0.496127	0.528856	0.109351	0.170175	0.336423	-0.890917	0.586839	1
TCONS_00092514	XLOC_074848	XLOC_074848	14	51665769	51668100	+	2	671	166	0	0.239422	0.072381	0.042906	0.124587	0.427725	0.233396	0.115674	0.0886772	0.225346	-1.1497	0.518355	1
TCONS_00092516	XLOC_074848	XLOC_074848	14	51665825	51668100	+	2	615	149	0	0	0	0	0.06946	0	0.833794	0	0	0.225814	-8.01551	0.0343034	0.396582
TCONS_00092511	XLOC_074848	XLOC_074848	14	51664706	51668100	+	2	1734	416	0.146322	0	0.107283	0.082709	0.186308	0.258369	0	0	0.0840785	0.111169	-0.314569	0.901675	1
TCONS_00092510	XLOC_074848	XLOC_074848	14	51664706	51666750	+	2	384	106	0.032113	0.025862	0.227896	0	0.099916	0.185783	0.621249	0	0.0714677	0.226737	-1.41877	0.510067	1
TCONS_00092513	XLOC_074848	XLOC_074848	14	51665769	51668100	+	2	671	166	0.082722	0.193394	0.041676	0.006453	0.105172	0.073572	0	0.076029	0.0810613	0.0636933	0.499699	0.77786	1
TCONS_00043061	XLOC_035828	XLOC_035828	11	7460449	7461971	+	2	252	56	0	0	0	0.064797	0.635442	0	0	0	0.0161992	0.15886	-2.99672	0.46402	1
TCONS_00149959	XLOC_121937	XLOC_121937	18	50484274	50509910	-	4	1136	169	0.405932	0.375441	0.230947	0.053152	0.01372	0	0.598645	0.042254	0.266368	0.163655	0.904522	0.627388	1
TCONS_00257730	XLOC_204569	XLOC_204569	7	116101124	116102336	+	2	213	69	0	0.24256	0.104878	0	0.141452	0.096295	0	0	0.0868595	0.0594368	0.596209	0.831538	1
TCONS_00280245	XLOC_223004	XLOC_223004	8	96642678	96687492	-	6	700	63	0.152313	0.197444	0.212747	0	0.169814	0.683994	0.168883	0.099086	0.140626	0.280444	-0.893883	0.598399	1
TCONS_00280246	XLOC_223004	XLOC_223004	8	96642678	96687493	-	4	519	74	0	0	0	0	0	0	0.695986	0.149767	0	0.211438	-12.1894	0.0020679	0.0770981
TCONS_00204507	XLOC_164059	XLOC_164059	4	57163630	57164206	-	2	278	92	0	0	0	0	0	0.309378	0	0	0	0.0773445	-4.74341	0.227993	1
TCONS_00028451	XLOC_023900	XLOC_023900	1	182978736	182979175	-	2	322	70	0	2.74438	0	0.003169	0	1.20614	0	0	0.686888	0.301535	1.30092	0.715153	1
TCONS_00028450	XLOC_023900	XLOC_023900	1	182978736	182979098	-	2	245	70	0	0	0.70617	1.10352	0	0	0	0	0.452421	0	6.67836	0.0557831	0.526028
TCONS_00140463	XLOC_114463	XLOC_114463	17	26565419	26576761	-	2	219	49	0	0.478906	0	0.058251	0	0	0	0	0.134289	0	9.83185	0.0126226	0.22188
TCONS_00075334	XLOC_060913	XLOC_060913	13	136377	139457	-	2	860	165	0	0	0	0	0.008938	0.548406	0	0.276274	0	0.208404	-8.41114	0.0108164	0.202744
TCONS_00075335	XLOC_060914	XLOC_060914	13	140362	141351	-	2	391	97	0	0	0	0	0.073718	0.922387	0	0.699085	0	0.423797	-7.78478	0.0115742	0.211243
TCONS_00075333	XLOC_060912	XLOC_060912	13	134967	140037	-	2	383	120	0.080074	0	0	0	0.0438	0.592391	0.106345	0.193008	0.0200185	0.233886	-3.46929	0.162425	0.892685
TCONS_00075331	XLOC_060910	XLOC_060910	13	127989	140800	-	2	237	78	0	0	0	0	0.519807	0.063659	0	0.16341	0	0.186719	-10.317	0.00175545	0.0699077
TCONS_00320472	XLOC_256352	XLOC_256352	X	61405947	61472030	-	2	291	96	0	0	0.372957	0	0	0	0	0	0.0932392	0	11.8075	0.0125922	0.221576
TCONS_00080873	XLOC_065325	XLOC_065325	13	86256809	86259996	-	2	2747	147	0.043609	0.028425	0.037024	0.088644	0	0.010323	0.012672	0	0.0494255	0.00574875	2.91847	0.106867	0.735043
TCONS_00080875	XLOC_065325	XLOC_065325	13	86256809	86276388	-	5	2984	147	0.224109	0	0.215184	0.156604	0	0	0	0	0.148974	0	10.7181	0.000895456	0.0457612
TCONS_00080874	XLOC_065325	XLOC_065325	13	86256809	86275861	-	4	2832	147	0	0.157924	0	0.083158	0	0.098274	0.148636	0	0.0602705	0.0617275	0.185627	0.949109	1
TCONS_00142775	XLOC_116196	XLOC_116196	17	60032631	60037500	-	2	249	82	0	0	0	0	0	0	0.338979	0	0	0.0847447	-7.69192	0.0886276	0.668002
TCONS_00171457	XLOC_137989	XLOC_137989	2	133209520	133211259	-	2	595	112	0.035631	0	0.136746	0.031017	0	0.242262	0.057787	0.202701	0.0508485	0.125688	-1.02478	0.6127	1
TCONS_00102779	XLOC_082733	XLOC_082733	14	75162861	75168763	-	3	3297	189	0.095556	0.247917	0.200638	0.432053	1.06269	0.951413	0.27237	0.209423	0.244041	0.623973	-1.19364	0.424506	1
TCONS_00131427	XLOC_106910	XLOC_106910	16	33589170	33597602	-	2	236	78	0	0	0.28653	0.044191	0	0	0	0	0.0826802	0	8.68625	0.0241753	0.324181
TCONS_00057309	XLOC_047109	XLOC_047109	12	61308538	61309356	+	2	278	71	0	0.088896	0.276634	0.043682	0	0.061483	0.232884	0.038563	0.102303	0.0832325	0.387392	0.839992	1
TCONS_00099293	XLOC_080267	XLOC_080267	14	27276091	27279336	-	2	316	46	0	0	0	0	0	0	0.327516	0	0	0.081879	-7.06472	0.111801	0.750419
TCONS_00314999	XLOC_251721	XLOC_251721	X	93389816	93419998	+	2	235	68	0	0	0	0	0.408846	0	0	0	0	0.102211	-10.729	0.0221533	0.307424
TCONS_00291704	XLOC_232532	XLOC_232532	9	129035764	129053905	+	4	616	96	0.177282	0	0	0.14248	0.076946	0.158342	0.413308	0.119595	0.0799405	0.192048	-1.08554	0.600291	1
TCONS_00164687	XLOC_132775	XLOC_132775	2	40854797	40857329	-	2	2259	81	0.133967	0.051049	0.250384	0.080257	0.207826	0.246039	0.317345	0.635157	0.128914	0.351592	-1.22777	0.416292	1
TCONS_00309140	XLOC_246747	XLOC_246747	AEMK02000682.1	1907888	1908720	-	2	725	198	0.276661	0.356074	0.338811	0.246106	0.182337	0.375157	0.165275	0.103556	0.304413	0.206581	0.684968	0.640532	1
TCONS_00189453	XLOC_151687	XLOC_151687	3	96845302	96872410	-	4	2401	110	0.136674	0.021411	0.087508	0.035011	0	0.072044	0.176362	0.222745	0.070151	0.117788	-0.545371	0.758159	1
TCONS_00189451	XLOC_151685	XLOC_151685	3	96841931	96842476	-	2	232	51	0	0	0	0	0	0	0	0.259929	0	0.0649823	-4.23986	0.274407	1
TCONS_00049137	XLOC_041071	XLOC_041071	11	17636869	17690104	-	3	1403	157	7.5e-05	0	0.136697	0.102511	0.227637	0.015867	0	0	0.0598207	0.060876	0.102641	0.969678	1
TCONS_00025803	XLOC_021625	XLOC_021625	1	139435622	139441132	-	2	1763	122	0.087328	0.182621	0.308497	0.079595	0.090829	0.032705	0.135997	0.144744	0.16451	0.101069	0.904662	0.549644	1
TCONS_00186291	XLOC_149051	XLOC_149051	3	51262526	51317437	-	6	2870	115	0	0	0	0	0	0.496767	0	0.236542	0	0.183327	-12.3666	0.00161927	0.0665767
TCONS_00186292	XLOC_149051	XLOC_149051	3	51262526	51350489	-	6	2802	115	0.454581	0.396354	0	0.064337	0	0.296969	0.147106	0.196096	0.228818	0.160043	0.65964	0.741989	1
TCONS_00320370	XLOC_256279	XLOC_256279	X	59476497	59486652	-	3	286	91	0	0	0	0.035926	0.382225	0	0.115948	0	0.0089815	0.124543	-3.54037	0.309168	1
TCONS_00035879	XLOC_029955	XLOC_029955	10	33528998	33566083	+	3	224	65	0	0.284851	0	0	0	0	0.132639	0.041206	0.0712128	0.0434612	0.980184	0.773299	1
TCONS_00103217	XLOC_083000	XLOC_083000	14	81407223	81477269	-	3	505	131	0.745464	0.102137	0.267085	0.505224	0.34563	0.256703	0.779229	0.247827	0.404977	0.407347	0.157632	0.896352	1
TCONS_00076210	XLOC_061625	XLOC_061625	13	21610869	21670376	-	2	338	112	0	0.562509	0	0	0	0	0	0	0.140627	0	12.2784	0.00952382	0.187243
TCONS_00301990	XLOC_240918	XLOC_240918	AEMK02000205.1	16005	19451	-	2	370	102	0	0	0	0	0.765833	1.76975	0.535812	0.289294	0	0.840172	-10.6023	9.53998e-05	0.0112734
TCONS_00301993	XLOC_240918	XLOC_240918	AEMK02000205.1	16229	20181	-	2	871	285	0	0	0	0	0.137973	0.554247	0	0	0	0.173055	-8.5668	0.0245179	0.326392
TCONS_00301995	XLOC_240919	XLOC_240919	AEMK02000205.1	21152	24313	-	2	257	85	0	0	0	0	0.061477	0.618089	0.107897	0	0	0.196866	-8.41775	0.00873073	0.177896
TCONS_00110316	XLOC_088986	XLOC_088986	15	56878251	56887541	+	5	955	177	0.019237	0.111466	0	0.046916	0.047368	0.317167	0.33692	0	0.0444047	0.175364	-1.77599	0.415004	1
TCONS_00026769	XLOC_022499	XLOC_022499	1	158923536	158924485	-	2	218	54	0	0	0	0	0.581761	0	0	0	0	0.14544	-6.2837	0.144733	0.84877
TCONS_00219152	XLOC_175355	XLOC_175355	5	19211561	19212765	-	2	902	135	4.12395	0.104979	0.345491	0.196831	0.079023	1.50567	0.275909	0.372663	1.19281	0.558316	1.12762	0.521114	1
TCONS_00219153	XLOC_175355	XLOC_175355	5	19211561	19212811	-	2	816	135	0.003942	3.13562	4.67288	2.95487	1.55635	1.02602	1.45925	2.12029	2.69183	1.54048	1.03033	0.527296	1
TCONS_00303970	XLOC_242604	XLOC_242604	AEMK02000390.1	8757	17150	-	2	438	126	0	0.247889	0	0.393449	0.19685	0	0	0	0.160334	0.0492125	1.84831	0.587769	1
TCONS_00147419	XLOC_119762	XLOC_119762	18	14955143	14955746	-	2	584	95	0.170055	0.088173	0.185294	0.22853	0.25738	0.178866	0.346755	0.05163	0.168013	0.208658	-0.148741	0.950442	1
TCONS_00240897	XLOC_191969	XLOC_191969	6	51238922	51249869	-	2	455	94	0.2626	0	0.047185	0	0	0	0	0	0.0774462	0	8.85755	0.0223233	0.308436
TCONS_00142213	XLOC_115783	XLOC_115783	17	50574011	50578748	-	3	815	119	0.244721	0.410892	0.299833	0.404245	0.307472	0.27485	0.43966	0.230115	0.339923	0.313024	0.312787	0.827353	1
TCONS_00286330	XLOC_228171	XLOC_228171	9	45719245	45729313	+	2	1172	153	0.066504	0.045112	0	0.152024	0.071829	0.184789	0.03937	0.329045	0.06591	0.156258	-0.99864	0.580651	1
TCONS_00018614	XLOC_015572	XLOC_015572	1	21069247	21096340	-	2	268	89	0.186244	0.269908	0.9169	0.174694	0	0	0	0	0.386937	0	12.5786	2.48479e-06	0.000961576
TCONS_00018616	XLOC_015572	XLOC_015572	1	21074017	21096364	-	2	345	108	0	0	0	0.219024	0	0.366562	0	0	0.054756	0.0916405	-0.559646	0.888592	1
TCONS_00018618	XLOC_015572	XLOC_015572	1	21087734	21096485	-	2	516	128	0	0.003496	0	0	0.109973	0.115093	0	0.455977	0.000874	0.170261	-6.77397	0.0195942	0.285692
TCONS_00172483	XLOC_138754	XLOC_138754	2	150137946	150144550	-	4	2486	126	0.012419	0.020194	0	0.15784	0.21621	0.179898	0.269744	0.369154	0.0476133	0.258752	-2.1433	0.246251	1
TCONS_00172484	XLOC_138754	XLOC_138754	2	150140464	150144550	-	3	736	109	0	0.009126	0	0	0.365785	0.288035	0.07161	0.007401	0.0022815	0.183208	-5.91923	0.0175449	0.268668
TCONS_00063860	XLOC_051479	XLOC_051479	13	27055958	27059067	+	2	2867	160	0.066597	0.055409	0.17468	0.165791	0.186819	0.157026	0.125623	0.207715	0.115619	0.169296	-0.338071	0.8192	1
TCONS_00068157	XLOC_054818	XLOC_054818	13	95231581	95234405	+	3	273	54	0.226185	0.331187	0	0	0.053964	0.051393	0	0	0.139343	0.0263393	2.34871	0.403903	1
TCONS_00173288	XLOC_139398	XLOC_139398	3	4850945	4853043	+	2	1971	115	0.124389	0.316952	0.186685	0.145834	0.116389	0.122522	0.060169	0.112578	0.193465	0.102915	1.03899	0.471685	1
TCONS_00252257	XLOC_200401	XLOC_200401	7	32738867	32755286	+	3	470	116	0.092598	0.134293	0.173889	0	0.163084	0.061829	0	0	0.100195	0.0562283	0.894761	0.713594	1
TCONS_00092211	XLOC_074675	XLOC_074675	14	49043167	49044946	+	2	255	84	0	0	0	0	0	0	0	0.353938	0	0.0884845	-6.24097	0.141661	0.840298
TCONS_00225528	XLOC_180485	XLOC_180485	6	7887906	7890650	+	2	399	71	0.267989	0	0	0	0	0	0	0	0.0669972	0	6.64997	0.131364	0.813615
TCONS_00177509	XLOC_142382	XLOC_142382	3	59854778	59857910	+	2	854	200	0.071179	0.069711	0	0.059652	0.023989	0	0.131162	0.304224	0.0501355	0.114844	-0.905863	0.661231	1
TCONS_00194019	XLOC_155470	XLOC_155470	4	30277685	30317162	+	3	310	79	0	0	0	0.403112	0	0	0	0	0.100778	0	11.2797	0.0164257	0.257404
TCONS_00194018	XLOC_155470	XLOC_155470	4	30277678	30401095	+	3	2289	87	0	0.213598	0	0.162239	0.055639	0.081278	0.141554	0.111966	0.0939592	0.0976092	0.201152	0.920416	1
TCONS_00002471	XLOC_002052	XLOC_002052	1	43282353	43283089	+	2	343	109	0	0.12271	0.211184	0.185961	0	0	0.051029	0.158773	0.129964	0.0524505	1.46641	0.480321	1
TCONS_00022868	XLOC_019327	XLOC_019327	1	90112921	90137684	-	2	269	78	1.08385	1.04291	1.16352	0.376542	1.03659	0.624097	0.768624	0.393803	0.916705	0.705778	0.512731	0.676597	1
TCONS_00047142	XLOC_039497	XLOC_039497	11	74267477	74295898	+	3	403	83	0	0.285438	0	0.25479	0.026225	0	0	0.102245	0.135057	0.0321175	2.38715	0.411871	1
TCONS_00047143	XLOC_039497	XLOC_039497	11	74267485	74295898	+	4	545	100	0.551515	0	0.050098	0.017851	0.163517	0.184965	0.106679	0	0.154866	0.11379	0.459043	0.832234	1
TCONS_00203190	XLOC_162897	XLOC_162897	4	35834093	35838600	-	2	1653	120	0.187524	0.327297	0.21368	0.100327	0.206986	0.086524	0.166752	0.182041	0.207207	0.160576	0.535075	0.714999	1
TCONS_00309998	XLOC_247452	XLOC_247452	X	8597672	8657985	+	3	329	84	0.398306	0.220461	0	0.013278	0	0.180052	0.524673	0	0.158011	0.176181	-0.027587	0.991205	1
TCONS_00094029	XLOC_075990	XLOC_075990	14	77957829	77967075	+	2	3540	184	0.394038	0.31617	0.681604	0.334779	0.09831	0.231529	0.570814	0.528053	0.431648	0.357177	0.494241	0.728632	1
TCONS_00094026	XLOC_075988	XLOC_075988	14	77930081	77935766	+	3	2070	144	0	0.004046	0.003234	0.200286	0	0	0.193629	0	0.0518915	0.0484072	0.444604	0.887165	1
TCONS_00094025	XLOC_075988	XLOC_075988	14	77929766	77935766	+	2	2759	176	0.160018	0.175151	0.242751	9.5e-05	0.133414	0.180823	0.023403	0.224736	0.144504	0.140594	0.190982	0.911446	1
TCONS_00222781	XLOC_178207	XLOC_178207	5	74286332	74288259	-	2	788	81	0	0.027766	0.24208	0	0.059751	0	0.02446	0	0.0674615	0.0210527	1.68372	0.545862	1
TCONS_00087515	XLOC_071132	XLOC_071132	13	180177589	180209898	-	7	2951	91	0	0	0	0	0.286436	0	0	0.211716	0	0.124538	-11.0209	0.00457702	0.123827
TCONS_00229313	XLOC_183124	XLOC_183124	6	58256466	58258441	+	2	677	89	0	0	0	0.001759	0.047306	0	0	0.469512	0.00043975	0.129204	-5.37734	0.0969979	0.701471
TCONS_00321284	XLOC_257125	XLOC_257125	X	78479480	78480546	-	2	262	40	0	0	0	0	0	0.032277	0	0.460332	0	0.123152	-6.03696	0.0836352	0.648698
TCONS_00017088	XLOC_014344	XLOC_014344	1	272007193	272012148	+	2	1206	202	0.040256	0.207561	0.022338	0.011636	0.067098	0.14311	0.136503	0.17026	0.0704478	0.129243	-0.664232	0.676985	1
TCONS_00018058	XLOC_015086	XLOC_015086	1	15840306	15848632	-	2	1898	93	0.015996	0.251161	0.419091	0.046428	0.008437	0.122475	0.036352	0.063332	0.183169	0.057649	1.82782	0.279966	1
TCONS_00018059	XLOC_015086	XLOC_015086	1	15840306	15860269	-	2	1632	79	0.1176	0	0	0.39111	0.146722	0	0	0	0.127177	0.0366805	1.93092	0.571002	1
TCONS_00045766	XLOC_038212	XLOC_038212	11	52448456	52459664	+	2	752	63	0	0	0.267889	0.028189	0	0	0.067297	0.040095	0.0740195	0.026848	1.71373	0.560848	1
TCONS_00045765	XLOC_038212	XLOC_038212	11	52448456	52449668	+	2	255	62	0	0	0.382067	0.095719	0.294725	0.359517	0.091957	0.23609	0.119446	0.245572	-0.871923	0.669112	1
TCONS_00013340	XLOC_011347	XLOC_011347	1	215819013	215831226	+	2	290	96	0	0	0	0.239126	0.00589	0.030335	0.182197	0	0.0597815	0.0546055	0.417354	0.890476	1
TCONS_00303107	XLOC_241839	XLOC_241839	AEMK02000304.1	4495	7250	+	2	360	119	0	0	0	0	0.093033	0	1.33649	0.451159	0	0.47017	-9.33186	0.00468508	0.125933
TCONS_00007026	XLOC_006029	XLOC_006029	1	114062877	114069394	+	2	219	72	0	0	0.242696	0	0	0.062979	0	0	0.060674	0.0157447	1.98281	0.628052	1
TCONS_00283351	XLOC_225756	XLOC_225756	9	375088	376552	+	2	1438	169	0.064339	0.133794	0.236078	0.163052	0.141045	0.242251	0	0.31955	0.149316	0.175711	-0.00461498	1	1
TCONS_00244234	XLOC_194028	XLOC_194028	6	89319968	89328597	-	3	878	112	0.755562	0.558138	0.293868	0.432883	0.109429	0.42412	0.341054	0.771536	0.510113	0.411535	0.511738	0.718692	1
TCONS_00292393	XLOC_233084	XLOC_233084	9	214585	223829	-	3	2431	139	0.54759	0.615442	0.563698	0.61138	0.452311	0.930812	1.24772	1.01361	0.584527	0.911115	-0.440182	0.741453	1
TCONS_00044389	XLOC_036925	XLOC_036925	11	25713232	25716050	+	2	1082	109	0.055386	0.074757	0.244226	0.30452	0.059198	0.053289	0.168453	0.078807	0.169722	0.0899367	1.13308	0.453548	1
TCONS_00091508	XLOC_074239	XLOC_074239	14	40453475	40455011	+	2	1513	154	0.061082	0.153038	0.107613	0.033726	0.079942	0.353985	0.411335	0.327956	0.0888648	0.293305	-1.41322	0.339498	1
TCONS_00049099	XLOC_041045	XLOC_041045	11	17400936	17434241	-	3	260	75	0.030083	0.07816	0.25413	0	0	0	0	0	0.0905933	0	10.7756	0.00114064	0.0532945
TCONS_00307339	XLOC_245251	XLOC_245251	AEMK02000589.1	68621	100981	+	2	245	75	0	0	0	0.500557	0	0	0	0.010978	0.125139	0.0027445	5.85572	0.159838	0.885863
TCONS_00307333	XLOC_245246	XLOC_245246	AEMK02000589.1	22032	69988	+	2	205	49	0	0.29991	0	0.054502	0	0.059816	0.14576	0	0.088603	0.051394	1.00476	0.727304	1
TCONS_00300451	XLOC_239657	XLOC_239657	9	123706161	123710868	-	4	261	70	0	0.055027	0	0	0.490824	0	0	0	0.0137567	0.122706	-2.9546	0.479221	1
TCONS_00138195	XLOC_112608	XLOC_112608	17	50578961	50580784	+	2	963	109	0.006252	0	0	0	0	0	0	0.376244	0.001563	0.094061	-4.76202	0.213374	0.997688
TCONS_00138193	XLOC_112608	XLOC_112608	17	50578942	50580784	+	3	1065	109	0.007489	0	0	0.137084	0.007972	0.429686	0.21847	0	0.0361433	0.164032	-1.93162	0.455438	1
TCONS_00183124	XLOC_146900	XLOC_146900	3	9871796	9880973	-	3	3200	195	0.001299	0.133936	0.104504	0.126881	0.013472	0.138013	0.167343	0.371464	0.091655	0.172573	-0.625773	0.713629	1
TCONS_00183126	XLOC_146900	XLOC_146900	3	9877383	9881014	-	2	2931	180	0.035196	0.061137	0.070747	0.261773	0.288131	0.345789	0.471649	1.05618	0.107213	0.540438	-2.03343	0.195448	0.964018
TCONS_00183123	XLOC_146900	XLOC_146900	3	9871796	9880609	-	2	3347	195	0.158469	0.019239	0.024063	0.016606	0.416629	0.181758	0.356993	1.05536	0.0545942	0.502684	-3.02641	0.0622509	0.558056
TCONS_00097901	XLOC_079122	XLOC_079122	14	3903077	3935479	-	7	2129	163	0.255271	0.389703	0.143397	0	0.062935	0.254213	0.031544	0.113205	0.197093	0.115474	0.889117	0.615862	1
TCONS_00219097	XLOC_175315	XLOC_175315	5	18586148	18588090	-	2	1536	123	0.242317	0.20647	0.146708	0.282822	0.122461	0.18037	0.136849	0.220707	0.219579	0.165097	0.595221	0.680975	1
TCONS_00219095	XLOC_175315	XLOC_175315	5	18582133	18588090	-	3	500	79	0.149308	0.059587	0	0.219931	0	0	0.670574	0	0.107206	0.167644	-0.391446	0.894858	1
TCONS_00049278	XLOC_041168	XLOC_041168	11	19041781	19053830	-	3	1087	119	0.176583	0.179104	0	0.276729	0	0.316497	0.035803	0.189124	0.158104	0.135356	0.408967	0.844922	1
TCONS_00049279	XLOC_041168	XLOC_041168	11	19041781	19053847	-	2	938	90	0.17119	0.132985	0.598746	0.248272	0.256074	0.000359	0.437711	0.023583	0.287798	0.179432	0.864287	0.612239	1
TCONS_00015489	XLOC_013149	XLOC_013149	1	247185971	247186702	+	2	226	37	0	0	0	0	0.302785	0	0	0	0	0.0756963	-4.98628	0.219357	1
TCONS_00306887	XLOC_244900	XLOC_244900	AEMK02000549.1	24710	31312	+	2	1067	233	0	0	0	0	0	0	0.157214	0.254553	0	0.102942	-8.36857	0.0247763	0.328547
TCONS_00306886	XLOC_244900	XLOC_244900	AEMK02000549.1	24688	33000	+	2	447	148	0	0	0	0	0.193464	0.625074	0.316582	0.248856	0	0.345994	-10.5616	7.70786e-05	0.00967203
TCONS_00306885	XLOC_244900	XLOC_244900	AEMK02000549.1	24688	31312	+	2	1089	233	0	0	0	0	0.239247	0.424768	0.40729	0.171873	0	0.310794	-10.0749	0.000154594	0.0155808
TCONS_00137646	XLOC_112210	XLOC_112210	17	40282527	40283623	+	2	957	75	0.042512	0.024142	0.025867	0.00843	0.042688	0.242659	0.05662	0.103983	0.0252377	0.111488	-1.56853	0.320076	1
TCONS_00137645	XLOC_112210	XLOC_112210	17	40282379	40283623	+	3	686	75	0.140972	0.512346	0.200197	0.098205	0.430024	0.161298	0.158292	0.091846	0.23793	0.210365	0.323812	0.835013	1
TCONS_00049275	XLOC_041168	XLOC_041168	11	19036325	19053835	-	4	1041	106	0.960997	0.53407	0.310237	0.304302	0.158234	0.189789	0.162048	0.2337	0.527401	0.185943	1.65209	0.23173	1
TCONS_00142777	XLOC_116198	XLOC_116198	17	60038215	60039133	-	2	705	128	0.109483	0.019772	0.057955	0.028981	0.162122	0.073975	0.26881	0.024935	0.0540477	0.132461	-1.04327	0.4924	1
TCONS_00011255	XLOC_009536	XLOC_009536	1	181861597	181868178	+	2	277	81	0	0.093259	0	0	0	0.416306	0	0	0.0233147	0.104077	-2.02855	0.623065	1
TCONS_00256488	XLOC_203603	XLOC_203603	7	94689949	94761393	+	2	421	103	0	0	0	0	0	0	0	0.709508	0	0.177377	-12.5424	0.00776388	0.165601
TCONS_00261488	XLOC_207269	XLOC_207269	7	52197933	52202586	-	2	485	90	0.159956	0.234566	0.447714	0.31508	0.440413	0.764203	0.22023	0.432169	0.289329	0.464254	-0.512536	0.723715	1
TCONS_00304734	XLOC_243266	XLOC_243266	AEMK02000449.1	328	2058	+	2	264	75	0	0	0	0	0	0.483763	0	1.12688	0	0.402662	-8.44549	0.0239516	0.322162
TCONS_00058896	XLOC_048160	XLOC_048160	12	19220747	19221565	-	2	592	118	0.160913	0.23709	0.338831	0	0.169392	0	0.036486	0.221353	0.184208	0.106808	0.932559	0.652798	1
TCONS_00170144	XLOC_136809	XLOC_136809	2	112969230	112972948	-	3	530	64	0.00699	0	0	0	0.59144	0.038689	0.313089	0.072536	0.0017475	0.253939	-6.62514	0.00701736	0.156647
TCONS_00058894	XLOC_048160	XLOC_048160	12	19219348	19221565	-	3	772	109	0.512207	0.501372	0.280577	0.066098	0.214762	0	0.323707	0.121048	0.340064	0.164879	1.20771	0.501225	1
TCONS_00058895	XLOC_048160	XLOC_048160	12	19220747	19221563	-	2	603	118	0.285205	0	0	0.061211	0.138615	0.095619	0	0.044058	0.086604	0.069573	0.233251	0.916729	1
TCONS_00053317	XLOC_044564	XLOC_044564	12	8243883	8378991	+	2	842	214	0.2927	0.229692	0	0.051576	0.059937	0.379367	0.132745	0.036253	0.143492	0.152076	0.00489633	0.997795	1
TCONS_00139968	XLOC_114016	XLOC_114016	17	15028683	15070382	-	3	3958	154	0.321615	0.192116	0.410622	0.234679	0.182632	0.127899	0.324728	0.134382	0.289758	0.19241	0.764756	0.559139	1
TCONS_00058472	XLOC_047920	XLOC_047920	12	13457648	13459578	-	2	1620	111	0.463367	0.828398	0.428818	0.767305	0.217462	0.105648	0.0959	0.110432	0.621972	0.13236	2.34572	0.127306	0.80269
TCONS_00092757	XLOC_075054	XLOC_075054	14	56513143	56513957	+	2	293	97	0.12891	0.167673	0.097844	0.202601	0	0.049197	0.085559	0	0.149257	0.033689	2.0813	0.240042	1
TCONS_00291948	XLOC_232741	XLOC_232741	9	131890998	131895007	+	2	2162	202	0.052259	0.139382	0.088608	0.093599	0.152329	0.183892	0.364199	0.431048	0.093462	0.282867	-1.33941	0.367781	1
TCONS_00315283	XLOC_251987	XLOC_251987	X	98370054	98396350	+	6	1956	174	0.11162	0.376626	0.225619	0.256815	0.13565	0.258777	0.183109	0.214679	0.24267	0.198054	0.490366	0.719729	1
TCONS_00006741	XLOC_005787	XLOC_005787	1	110896624	110915898	+	3	17524	154	0.085426	0.113434	0.117758	0.096628	0	0.095613	0.141093	0	0.103312	0.0591765	0.980261	0.631562	1
TCONS_00008900	XLOC_007454	XLOC_007454	1	141443123	141445491	+	3	508	92	0.302259	0	0.10606	0.047378	0.208255	0.035469	0.20373	0.12321	0.113924	0.142666	-0.197456	0.911448	1
TCONS_00140448	XLOC_114451	XLOC_114451	17	26345360	26351659	-	2	6275	173	0.377411	0.221563	0.347926	0.276493	0.521795	0.379153	0.596119	0.352771	0.305848	0.46246	-0.429669	0.758722	1
TCONS_00006747	XLOC_005790	XLOC_005790	1	111107150	111152577	+	2	45405	201	0.424869	0.303646	0.492327	0.404335	0.104323	0.153432	0.357318	0.19342	0.406294	0.202123	1.20562	0.346685	1
TCONS_00277808	XLOC_220897	XLOC_220897	8	57108495	57202882	-	2	229	51	0.463909	0.513865	0.173755	0.323366	0	0	0	0	0.368724	0	14.304	5.7141e-09	6.89705e-06
TCONS_00094274	XLOC_076226	XLOC_076226	14	79292309	79296243	+	2	529	109	0.293762	0.113943	0.359742	0.415424	0.121082	0.158043	0.060867	0	0.295718	0.084998	1.8991	0.283259	1
TCONS_00132452	XLOC_107835	XLOC_107835	16	43660806	43663246	-	2	481	97	0.155334	0	0.224405	0	0	0.119872	0	0	0.0949347	0.029968	1.65356	0.61871	1
TCONS_00057361	XLOC_047145	XLOC_047145	12	61584011	61587545	+	2	331	109	0	0	0	0	0.083785	0.056889	0.378246	0.053934	0	0.143213	-8.02637	0.00200607	0.0755553
TCONS_00057363	XLOC_047146	XLOC_047146	12	61584552	61591452	+	3	499	113	0	0	0	0	0.1516	0.498846	0.32851	0.377484	0	0.33911	-10.2404	0.00011874	0.0130293
TCONS_00057362	XLOC_047145	XLOC_047145	12	61584011	61590765	+	2	353	117	0	0	0	0	0.123847	0.260379	0.442308	0.096769	0	0.230826	-9.66603	0.000331732	0.0247311
TCONS_00057365	XLOC_047148	XLOC_047148	12	61590825	61594794	+	2	783	154	0	0	0	0	0.461056	0.527656	0.389924	0.490463	0	0.467275	-9.91717	0.000164785	0.0163159
TCONS_00260041	XLOC_206195	XLOC_206195	7	27128803	27131883	-	2	291	70	0	0	0	0	0.330168	0	0	0	0	0.082542	-7.14687	0.109959	0.743894
TCONS_00081100	XLOC_065539	XLOC_065539	13	87692749	87694870	-	2	1193	146	0.183669	0.064383	0.046383	0.024228	0.053281	0	0.115669	0	0.0796657	0.0422375	1.00847	0.614582	1
TCONS_00081101	XLOC_065539	XLOC_065539	13	87692749	87707410	-	2	912	122	0.074318	0.084976	0.148891	0.433437	0	0.046995	0.01564	0.132244	0.185406	0.0487197	2.21159	0.228561	1
TCONS_00209051	XLOC_167503	XLOC_167503	4	122221140	122224352	-	2	601	114	0	0	0	0	0.026915	0.164512	0	0.23914	0	0.107642	-7.47672	0.013215	0.227397
TCONS_00274277	XLOC_217917	XLOC_217917	8	135420867	135431608	+	7	4515	136	0.004348	0.010618	0.013981	0.007285	0.009189	0.006306	0.007191	0.010256	0.009058	0.0082355	0.328437	0.822136	1
TCONS_00194352	XLOC_155762	XLOC_155762	4	35843938	35846163	+	2	587	111	0	0.088016	0.13954	0	0	0.096916	0.411394	0.097366	0.056889	0.151419	-1.16235	0.617996	1
TCONS_00217007	XLOC_173738	XLOC_173738	5	90854488	90855466	+	2	896	159	0.068916	0.05267	0.124007	0.230033	0.40608	0.127415	0.120062	0.126876	0.118906	0.195108	-0.525318	0.727675	1
TCONS_00194351	XLOC_155761	XLOC_155761	4	35843228	35843828	+	2	259	73	0	0	0.024284	0	0.576225	0.11131	0	0.047797	0.006071	0.183833	-3.65744	0.156611	0.87709
TCONS_00291769	XLOC_232593	XLOC_232593	9	129770066	129771545	+	2	415	87	0	0.010892	0.230268	0.122958	0	0	0.482457	0.118365	0.0910295	0.150205	-0.413467	0.871159	1
TCONS_00013669	XLOC_011597	XLOC_011597	1	219346288	219380128	+	3	2263	195	0.030986	0.008523	0.012065	0.315891	0	0.036164	0	0	0.0918662	0.009041	3.49765	0.179301	0.929792
TCONS_00014360	XLOC_012246	XLOC_012246	1	232525563	232526287	+	2	232	56	0	0	0	0	0.275168	0	0	0	0	0.068792	-4.88245	0.225692	1
TCONS_00013665	XLOC_011597	XLOC_011597	1	219300381	219336360	+	4	2097	129	0.151977	0.113067	0.422077	0.096332	0.061866	0.307292	0.135179	0.254801	0.195863	0.189784	0.218356	0.875251	1
TCONS_00013666	XLOC_011597	XLOC_011597	1	219300381	219349784	+	5	2263	118	0	0	0.366057	0	0.055376	0.135818	0.184615	0.623562	0.0915143	0.249843	-1.20432	0.621932	1
TCONS_00013667	XLOC_011597	XLOC_011597	1	219300381	219380128	+	9	3239	151	0.177312	0	0.366123	0	0	0	0	0	0.135859	0	12.5848	0.00143272	0.0618441
TCONS_00227658	XLOC_182172	XLOC_182172	6	44241305	44241952	+	2	340	108	0.120712	0.291519	0.240269	0	0.13976	0.192059	0	0.277241	0.163125	0.152265	0.305421	0.892272	1
TCONS_00037344	XLOC_031229	XLOC_031229	10	55842719	55866968	+	3	424	102	0.231693	0	0	0	0.458473	0	0.419622	0.198628	0.0579233	0.269181	-2.15459	0.452975	1
TCONS_00135455	XLOC_110520	XLOC_110520	17	8679356	8702114	+	2	763	84	0.105364	0.046884	0.256872	0.194001	0.059858	0.198366	0	0.036076	0.15078	0.073575	1.15434	0.516851	1
TCONS_00017901	XLOC_014905	XLOC_014905	1	11886654	11899119	-	5	1272	145	0.171067	0.278128	0.369203	0.448251	0.813246	0.299453	0.256422	0.275996	0.316662	0.411279	-0.209371	0.881503	1
TCONS_00025927	XLOC_021734	XLOC_021734	1	142088586	142089109	-	2	218	61	0	0	0	0	0	0.264488	0.076788	0	0	0.085319	-4.76819	0.143259	0.844541
TCONS_00292231	XLOC_232939	XLOC_232939	9	136742832	136745034	+	2	1677	151	0.168614	0.146339	0.129036	0.163205	0.346362	0.647353	0.041481	0.181773	0.151799	0.304242	-0.8612	0.574626	1
TCONS_00309614	XLOC_247146	XLOC_247146	AEMK02000698.1	2045462	2048855	-	2	874	76	0	0.121978	0	0	0	0.592307	0	0	0.0304945	0.148077	-2.11513	0.608562	1
TCONS_00309613	XLOC_247145	XLOC_247145	AEMK02000698.1	2039222	2042777	-	2	486	70	0	0	0	0	0	0.333572	0	0	0	0.083393	-7.37059	0.0988738	0.708792
TCONS_00216842	XLOC_173497	XLOC_173497	5	89925797	89956700	+	2	2641	137	0.008685	0.065372	0.370257	0.004524	0	0.01004	0.132511	0	0.11221	0.0356378	1.86841	0.418157	1
TCONS_00269581	XLOC_213870	XLOC_213870	8	57944885	57984960	+	5	332	80	0.036011	0.152765	0.039898	0	0.423801	0.296975	0.359531	0.215738	0.0571685	0.324011	-2.34145	0.174553	0.91836
TCONS_00142159	XLOC_115733	XLOC_115733	17	49388180	49390417	-	2	1572	175	0.676142	0.447222	0.634934	0.51547	0.181643	0.378097	0.523839	0.706737	0.568442	0.447579	0.550817	0.706156	1
TCONS_00055439	XLOC_045962	XLOC_045962	12	36174920	36190597	+	3	415	51	0.124832	0.15128	0.2839	0.273894	0	0.081395	0.083662	0	0.208477	0.0412643	2.49976	0.222806	1
TCONS_00055438	XLOC_045962	XLOC_045962	12	36174914	36190597	+	3	426	55	0.154348	0.507412	0.25379	0.600668	0	0.076649	0.054703	0.080499	0.379055	0.0529628	3.07039	0.0847639	0.653114
TCONS_00055437	XLOC_045962	XLOC_045962	12	36174914	36190597	+	3	430	90	0.102031	0.288699	0.106384	0.363623	0	0.042458	0.170401	0.023197	0.215184	0.059014	2.10514	0.243214	1
TCONS_00150625	XLOC_122393	XLOC_122393	2	2117733	2118565	+	2	292	64	0	0	0	0	0.32465	0.13856	0.093442	0.063813	0	0.155116	-6.16879	0.0119846	0.215353
TCONS_00049519	XLOC_041378	XLOC_041378	11	22435987	22449541	-	2	213	66	0	0.233666	0.11511	0.098878	0	0	0.323928	0	0.111913	0.080982	0.735183	0.798251	1
TCONS_00242963	XLOC_193218	XLOC_193218	6	71023913	71027457	-	3	931	104	0.297622	0.330369	0.308164	0.36156	0.26704	0.417745	0.711133	0.976264	0.324429	0.593046	-0.640465	0.655351	1
TCONS_00142011	XLOC_115651	XLOC_115651	17	47078343	47081429	-	2	1916	115	0.032539	0.148582	0.016052	0.112563	0.058503	0.117271	0.147296	0.39753	0.077434	0.18015	-0.93003	0.550984	1
TCONS_00136906	XLOC_111746	XLOC_111746	17	31711422	31715669	+	2	3989	113	0.106918	0.045202	0.126512	0.056749	0.334634	0.187521	0.097499	0.318827	0.0838452	0.23462	-1.31725	0.381151	1
TCONS_00173774	XLOC_139690	XLOC_139690	3	9880354	9881741	+	2	1292	201	0	0.049586	0.021133	0	0.173352	0.041127	0.053403	0.550292	0.0176798	0.204543	-2.97398	0.139107	0.832687
TCONS_00029929	XLOC_025212	XLOC_025212	1	206676664	206679284	-	2	225	55	0	0	0	0	0	0	0.459978	0	0	0.114994	-7.23866	0.105409	0.731011
TCONS_00004153	XLOC_003543	XLOC_003543	1	68052189	68057827	+	2	459	98	0.055317	0.05628	0	0.055586	0	0.282639	0.293165	0.208678	0.0417957	0.196121	-1.99522	0.337691	1
TCONS_00170602	XLOC_137218	XLOC_137218	2	119499318	119504285	-	2	1003	102	0.061564	0	0.115329	0	0.031931	0.11478	0.272046	0.26845	0.0442232	0.171802	-1.77227	0.393833	1
TCONS_00274095	XLOC_217796	XLOC_217796	8	131969297	131970636	+	2	211	63	0.047311	0.065704	0	0	0	0	0.326453	0	0.0282538	0.0816132	-1.19357	0.716138	1
TCONS_00143208	XLOC_116509	XLOC_116509	18	1999184	2000917	+	2	403	127	0	0	0	0	0	0.285669	0	0	0	0.0714173	-6.13705	0.14473	0.84877
TCONS_00062712	XLOC_050626	XLOC_050626	13	9844340	9884847	+	4	932	95	0.543086	0.308136	0.058591	0.034125	0.079149	0.003728	0.020045	0.165792	0.235985	0.0671785	1.98261	0.219546	1
TCONS_00062713	XLOC_050626	XLOC_050626	13	9844340	9906467	+	4	547	102	0.722012	0.037424	0.043363	0.053409	0.234781	0	0	0.114286	0.214052	0.0872668	1.35818	0.524171	1
TCONS_00062714	XLOC_050626	XLOC_050626	13	9844416	9884847	+	4	916	94	0.012155	0.24855	0	0.037836	0.005245	0.198504	0.099871	0	0.0746353	0.075905	0.134127	0.953012	1
TCONS_00212705	XLOC_170185	XLOC_170185	5	33885542	33894097	+	3	521	81	0	0.165276	0.065259	0.097942	0.536025	0.10793	0.333947	0.288846	0.0821193	0.316687	-1.72936	0.325783	1
TCONS_00108569	XLOC_087412	XLOC_087412	15	33303075	33321283	+	2	797	79	0.042483	0.079501	0	0	0	0.387765	0.028536	0.241228	0.030496	0.164382	-2.26749	0.365602	1
TCONS_00040291	XLOC_033560	XLOC_033560	10	33076383	33088576	-	2	421	72	0	0	0	0.239988	0	0	0	0	0.059997	0	8.84233	0.0595817	0.543646
TCONS_00040290	XLOC_033560	XLOC_033560	10	33076383	33078176	-	2	500	102	0	0	0	0	0.153299	0	0.320374	0	0	0.118418	-6.82516	0.0529891	0.512161
TCONS_00143207	XLOC_116509	XLOC_116509	18	1970274	2000917	+	2	696	103	0	0	0	0.018329	0	0.062132	0	0.215163	0.00458225	0.0693238	-3.52285	0.305589	1
TCONS_00205570	XLOC_164978	XLOC_164978	4	74212516	74213266	-	2	361	46	0.021381	0	0	0	0	0.519085	0	0	0.00534525	0.129771	-3.46588	0.34988	1
TCONS_00101102	XLOC_081386	XLOC_081386	14	51347589	51352742	-	2	3641	116	0.194805	0.227949	0.51054	0.300289	0.164075	0.185566	0.137509	0.199754	0.308396	0.171726	1.01915	0.480793	1
TCONS_00202037	XLOC_161829	XLOC_161829	4	16508652	16513341	-	2	1426	86	0.362436	0.333755	0.343893	0.392491	0.426792	0.247715	0.302727	0.334925	0.358144	0.32804	0.305706	0.830442	1
TCONS_00202039	XLOC_161831	XLOC_161831	4	16532519	16533104	-	2	508	139	0.549584	0.879042	0.73914	0.562613	0.087421	0.249891	0.508873	0.355529	0.682595	0.300428	1.31488	0.369107	1
TCONS_00047028	XLOC_039384	XLOC_039384	11	72180680	72183884	+	2	793	87	0.224401	0.228031	0	0	0	0.041249	0.090184	0	0.113108	0.0328582	1.85941	0.503882	1
TCONS_00200897	XLOC_160921	XLOC_160921	4	130442774	130446234	+	3	234	36	0.070768	0.27599	0	0	0	0.011473	0.173683	0	0.0866895	0.046289	1.10332	0.701091	1
TCONS_00236878	XLOC_188833	XLOC_188833	6	1582885	1585300	-	2	2287	156	0.130804	0.031774	0.139206	0.041646	0.055921	0.100761	0.052595	0.121697	0.0858575	0.0827435	0.180456	0.913203	1
TCONS_00170956	XLOC_137548	XLOC_137548	2	122806390	122808679	-	3	429	61	0.072998	0.066784	0.064214	0.02542	0	0.195671	0.05293	0.357979	0.057354	0.151645	-1.19064	0.498455	1
TCONS_00047121	XLOC_039477	XLOC_039477	11	73878499	73884375	+	2	902	123	0.102229	0.114557	0.120978	0.113143	0.05654	0.1597	0.340649	0.322577	0.112727	0.219866	-0.727247	0.623254	1
TCONS_00097460	XLOC_078769	XLOC_078769	14	137984672	138002808	+	2	265	87	0	0	0.412125	0	0	0	0	0	0.103031	0	10.0878	0.0323611	0.382757
TCONS_00234700	XLOC_187192	XLOC_187192	6	137534254	137534968	+	3	507	123	0	0	0	0	0	0	0.08464	0.267619	0	0.0880647	-5.03418	0.122317	0.785954
TCONS_00120692	XLOC_097592	XLOC_097592	15	81974902	81987685	-	4	1462	275	0.116415	0	0.911822	0	0.043356	0	1.1178	0	0.257059	0.290289	0.0315136	0.99197	1
TCONS_00120699	XLOC_097598	XLOC_097598	15	82215938	82280962	-	2	991	91	0.060855	0	0	0	0	0.369844	0.086797	0.089755	0.0152137	0.136599	-3.13894	0.279453	1
TCONS_00210626	XLOC_168572	XLOC_168572	5	11353187	11362868	+	3	381	85	0.19867	0.278588	0.675539	0.063617	0.112027	0.330316	0	0.084268	0.304104	0.131653	1.31373	0.464519	1
TCONS_00257076	XLOC_204057	XLOC_204057	7	103320060	103342833	+	4	1955	174	0.121324	0.041543	2.35932	0	0.475062	0.026229	0.814194	0.162855	0.630545	0.369585	0.947938	0.62003	1
TCONS_00257075	XLOC_204057	XLOC_204057	7	103320060	103326760	+	2	994	114	0.073602	0	0	0	0	0	0	0.419675	0.0184005	0.104919	-2.30627	0.576339	1
TCONS_00257074	XLOC_204057	XLOC_204057	7	103320060	103326760	+	2	1017	143	0.572297	0.441813	0.746582	0.50294	0.235762	0.289989	0.86084	2.76246	0.565908	1.03726	-0.611843	0.67143	1
TCONS_00308139	XLOC_245993	XLOC_245993	AEMK02000639.1	289126	295103	-	2	317	94	0	0	0	0	0	0	0.922857	0	0	0.230714	-9.42431	0.0445715	0.463879
TCONS_00308136	XLOC_245990	XLOC_245990	AEMK02000639.1	229391	249942	-	2	272	90	0	0	0	0	0	0.264974	0	0	0	0.0662435	-9.55081	0.0403159	0.436433
TCONS_00018071	XLOC_015094	XLOC_015094	1	15860412	15861032	-	2	274	66	0.095958	0.263607	0.166718	0.046182	0.52481	0.204493	0.051831	0.135295	0.143116	0.229107	-0.509006	0.742805	1
TCONS_00185768	XLOC_148688	XLOC_148688	3	43842005	43844264	-	2	1475	82	0.088327	0.042284	0.304418	0.272904	0.184558	0.085715	0.277936	0.139432	0.176983	0.17191	0.242147	0.882535	1
TCONS_00213020	XLOC_170456	XLOC_170456	5	39899018	39908853	+	2	334	111	0	0	0	0	0	0.383526	0.206577	0.07696	0	0.166766	-9.75428	0.00271816	0.0919261
TCONS_00213022	XLOC_170458	XLOC_170458	5	39900921	39916533	+	3	603	200	0	0	0	0	0.041908	0.196418	0	0.27441	0	0.128184	-9.99275	0.0022284	0.0801764
TCONS_00275095	XLOC_218508	XLOC_218508	8	8697961	8776136	-	2	297	50	0	0.054849	0	0.029295	0.31523	0	0	0.220704	0.021036	0.133984	-2.44399	0.399115	1
TCONS_00046297	XLOC_038725	XLOC_038725	11	61503839	61505070	+	2	225	54	0	0	0	0	0.124309	0	0	0.268015	0	0.098081	-5.95662	0.0789843	0.631364
TCONS_00122028	XLOC_098706	XLOC_098706	15	97050679	97088557	-	2	724	138	0.252783	0.150928	0.072476	0.370643	0.014155	0.171134	0.141598	0.193483	0.211707	0.130092	0.920943	0.521566	1
TCONS_00122020	XLOC_098706	XLOC_098706	15	97036864	97088568	-	2	408	72	0	0.468111	0.012269	0.19277	0.225021	0.015249	0.572092	0	0.168288	0.203091	-0.0391228	0.985791	1
TCONS_00041245	XLOC_034344	XLOC_034344	10	50361603	50365675	-	3	1710	147	0.225448	0.168521	0.12683	0.153529	0.08428	0.160417	0.196514	0.138344	0.168582	0.144889	0.387176	0.79375	1
TCONS_00018381	XLOC_015355	XLOC_015355	1	19141486	19152625	-	2	201	45	0	0	0	0	0	0	0	0.448026	0	0.112006	-9.20446	0.0480591	0.48479
TCONS_00200004	XLOC_160061	XLOC_160061	4	118583499	118586529	+	2	771	182	0.021133	0.406029	0.279997	0	0.250561	0	0	0.049536	0.17679	0.0750243	1.3665	0.591683	1
TCONS_00161236	XLOC_130288	XLOC_130288	2	146022480	146023778	+	2	220	60	0	0.234451	0	0	0	0	0	0	0.0586127	0	5.55562	0.181352	0.934501
TCONS_00171382	XLOC_137919	XLOC_137919	2	131003588	131005334	-	2	336	75	0.268388	0.000513	0	0.066862	0.001112	0.041463	0.275603	0.146806	0.0839407	0.116246	-0.299554	0.885813	1
TCONS_00228428	XLOC_182633	XLOC_182633	6	50721585	50725374	+	2	461	140	0.339892	0.167921	0.324082	0	0	0.507586	0.261918	0.123865	0.207974	0.223342	0.00569868	1	1
TCONS_00083997	XLOC_068050	XLOC_068050	13	130978697	130981102	-	2	224	50	0.245799	0.135526	0	0	0.067198	0	0	0.36882	0.0953313	0.109005	0.018288	1	1
TCONS_00083996	XLOC_068049	XLOC_068049	13	130976365	130978137	-	2	613	59	0.251829	0	0	0.117124	0.156735	0	0	0	0.0922382	0.0391838	1.22868	0.712622	1
TCONS_00080719	XLOC_065181	XLOC_065181	13	83694043	83699394	-	2	245	81	0	0	0.44131	0	0	0.059316	0	0.187884	0.110327	0.0618	1.05658	0.759546	1
TCONS_00052279	XLOC_043909	XLOC_043909	11	76339542	76346719	-	3	745	88	0	0.329409	0	0	0	0	0	0.056853	0.0823523	0.0142133	2.80026	0.499561	1
TCONS_00310005	XLOC_247452	XLOC_247452	X	8625228	8635019	+	3	338	66	0	0.088667	0	0.153877	0	0	0.442293	0	0.060636	0.110573	-0.555536	0.870892	1
TCONS_00256851	XLOC_203876	XLOC_203876	7	99255709	99283003	+	2	434	91	0	0	0	0	0	0.132853	0.158978	0.277896	0	0.142432	-10.9179	0.000713338	0.03935
TCONS_00015716	XLOC_013350	XLOC_013350	1	251191756	251199436	+	3	355	88	0.063464	0.110569	0	0	0.315752	0	0.065532	0	0.0435082	0.095321	-1.04414	0.720845	1
TCONS_00186428	XLOC_149155	XLOC_149155	3	53111113	53114451	-	2	279	87	0	0	0	0	0	1.08394	0.078508	0	0	0.290611	-9.06251	0.0214433	0.301712
TCONS_00097922	XLOC_079153	XLOC_079153	14	3959253	4013660	-	3	469	124	0.116585	0.449455	0.174842	0.344718	0.081755	0	0	0.093607	0.2714	0.0438405	2.85897	0.161796	0.891643
TCONS_00052310	XLOC_043938	XLOC_043938	11	76721747	76728316	-	2	421	96	0	0	0	0	0	0.248118	0.204859	0	0	0.113244	-8.63031	0.0223509	0.308514
TCONS_00281660	XLOC_224250	XLOC_224250	8	115324744	115329545	-	3	1008	167	0.030629	0.063155	0.054173	0	0.029792	0.281011	0.085999	0.09278	0.0369893	0.122396	-1.53725	0.387506	1
TCONS_00049213	XLOC_041127	XLOC_041127	11	18425517	18461683	-	3	1073	203	5.44782	6.39933	3.91601	6.02829	8.06537	3.97568	7.36414	3.50496	5.44786	5.72754	0.0974713	0.914209	1
TCONS_00071691	XLOC_057729	XLOC_057729	13	147417961	147441307	+	2	621	78	0	0	0.016753	0	0	0	0	0.355735	0.00418825	0.0889338	-4.06279	0.328332	1
TCONS_00071690	XLOC_057729	XLOC_057729	13	147417945	147430572	+	2	824	108	0	0	0	0	0	0	0.211986	0	0	0.0529965	-8.38985	0.0676661	0.581976
TCONS_00000316	XLOC_000233	XLOC_000233	1	4321022	4323081	+	2	337	51	0.223846	0.089175	0	0	0.327549	0	0.153553	0	0.0782552	0.120275	-0.568083	0.835953	1
TCONS_00196599	XLOC_157674	XLOC_157674	4	75581353	75581844	+	2	341	90	0	0.302264	0	0	0	0	0	0.088421	0.075566	0.0221052	1.90282	0.640775	1
TCONS_00000310	XLOC_000227	XLOC_000227	1	4258145	4262007	+	2	343	63	0	0	0	0	0.373484	0	0.201156	0	0	0.14366	-8.2275	0.027077	0.345499
TCONS_00120849	XLOC_097702	XLOC_097702	15	83079905	83087090	-	2	433	82	0.101963	0	0.125271	0.204464	0	0.141736	0	0	0.107925	0.035434	1.7061	0.547995	1
TCONS_00061714	XLOC_049951	XLOC_049951	12	53338284	53339036	-	2	426	98	0	0.03032	0	0.113594	0	0	0.242946	0	0.0359785	0.0607365	-0.383965	0.925453	1
TCONS_00074611	XLOC_060374	XLOC_060374	13	197791682	197795757	+	2	2506	116	0.315675	0.203376	0	0	0	0	0	0.062987	0.129763	0.0157468	3.17948	0.340156	1
TCONS_00096787	XLOC_078232	XLOC_078232	14	123836301	123837194	+	2	400	68	0.123239	0.057908	0.033902	0.151382	0.279162	0.121689	0.064827	0	0.0916078	0.116419	-0.136162	0.950586	1
TCONS_00316839	XLOC_253341	XLOC_253341	X	123703514	123708483	+	2	206	49	0	0	0.436057	0	0	0.079204	0	0	0.109014	0.019801	2.48575	0.549465	1
TCONS_00016891	XLOC_014210	XLOC_014210	1	269575537	269586381	+	3	579	124	1.15765	0.846662	0.52571	0.940207	0.037773	0	0	0	0.867557	0.00944325	6.56044	0.00670039	0.152389
TCONS_00139907	XLOC_113974	XLOC_113974	17	14079072	14079656	-	2	345	74	0	0	0	0	0	0.250689	0	0	0	0.0626722	-4.51243	0.247658	1
TCONS_00115083	XLOC_092915	XLOC_092915	15	129974859	129982231	+	2	579	85	0.319584	0	0	0	0.214983	0.144727	0.178748	0.468332	0.079896	0.251698	-1.56448	0.519662	1
TCONS_00180861	XLOC_145086	XLOC_145086	3	115180204	115219649	+	2	1291	116	0	0	0.293054	0.001581	0	0.006104	0	0	0.0736587	0.001526	5.60678	0.128094	0.804978
TCONS_00180860	XLOC_145086	XLOC_145086	3	115177896	115251440	+	3	1289	178	0.30149	0.00314	0	0	0	0.334531	0	0.381471	0.0761575	0.179001	-1.14938	0.695856	1
TCONS_00281392	XLOC_224031	XLOC_224031	8	112016358	112028170	-	3	310	71	0.396053	0.037499	0.039927	0	0	0	0.111285	0	0.11837	0.0278212	2.20873	0.452265	1
TCONS_00280209	XLOC_222978	XLOC_222978	8	96434326	96608350	-	3	303	59	0.34916	0	0	0	0	0	0	0	0.08729	0	12.9943	0.00624141	0.146602
TCONS_00043026	XLOC_035799	XLOC_035799	11	7142735	7147585	+	2	3438	177	0.088768	0.103719	0.108286	0.090255	0.203133	0.076809	0.306036	0.077775	0.097757	0.165938	-0.585502	0.695471	1
TCONS_00043025	XLOC_035799	XLOC_035799	11	7142735	7147585	+	2	3415	177	0.963581	0.922256	0.848318	0.911759	0.835814	0.735857	1.04207	1.01684	0.911478	0.907646	0.19114	0.888729	1
TCONS_00192901	XLOC_154457	XLOC_154457	4	15396208	15397234	+	3	612	103	4.06022	3.94355	0.905796	2.12725	1.1606	0.932395	1.08772	2.1846	2.7592	1.34133	1.22457	0.399058	1
TCONS_00192903	XLOC_154457	XLOC_154457	4	15396258	15410183	+	3	686	100	0.202527	0.232669	0	0	0.04653	0.042025	0.25388	0.0468	0.108799	0.0973087	0.319842	0.882673	1
TCONS_00192902	XLOC_154457	XLOC_154457	4	15396249	15397234	+	2	460	118	0	0.458034	0	0.109983	0	0	0	0	0.142004	0	6.42692	0.0664649	0.57686
TCONS_00305402	XLOC_243777	XLOC_243777	AEMK02000452.1	306677	326803	-	2	1108	166	0	0	0	0.068927	0.175643	0.130356	0	0	0.0172318	0.0764998	-1.9625	0.564035	1
TCONS_00192904	XLOC_154457	XLOC_154457	4	15396258	15421772	+	3	879	95	0.030385	0	0	0.126403	0.07287	0	0.348727	0.118896	0.039197	0.135123	-1.49697	0.54499	1
TCONS_00065128	XLOC_052270	XLOC_052270	13	46274963	46314732	+	5	656	78	0.076987	0	0.029532	0.313757	0.585104	0.351327	0.352837	0.049252	0.105069	0.33463	-1.48517	0.403015	1
TCONS_00065127	XLOC_052270	XLOC_052270	13	46274927	46277173	+	3	823	110	0.020908	0.016627	0.275687	0.056402	0.387454	0.917466	0.130387	0.2653	0.092406	0.425152	-2.02234	0.230029	1
TCONS_00095426	XLOC_077231	XLOC_077231	14	99395653	99413726	+	2	550	143	0	0	0	0.046389	0.503686	0	0.093459	0	0.0115972	0.149286	-3.46565	0.320401	1
TCONS_00231612	XLOC_184742	XLOC_184742	6	83518673	83525257	+	2	404	104	0	0	0	0	0.076102	0.623681	0	0	0	0.174946	-9.31322	0.017525	0.268535
TCONS_00079995	XLOC_064608	XLOC_064608	13	70844693	70854206	-	2	1420	180	0.108712	0.109152	0.18215	0.107565	0.171107	0.215948	0.047431	0.15727	0.126895	0.147939	-0.0709699	0.962751	1
TCONS_00124547	XLOC_100809	XLOC_100809	15	138943748	138945379	-	2	219	72	0	0	0	0.233003	0.099396	0	0	0	0.0582507	0.024849	1.27338	0.749986	1
TCONS_00150830	XLOC_122525	XLOC_122525	2	5480841	5488629	+	3	2639	238	0.272694	0.205241	0.462321	0.398929	0.214087	0.390717	0.242107	0.107865	0.334796	0.238694	0.636098	0.657006	1
TCONS_00298386	XLOC_237964	XLOC_237964	9	85311013	85319523	-	3	696	75	0	0	0	0.085164	0.13335	0.195468	0	0.261373	0.021291	0.147548	-2.5042	0.380375	1
TCONS_00298387	XLOC_237964	XLOC_237964	9	85311013	85323133	-	3	1246	111	0.195095	0.103524	0.333597	0.100543	0.160269	0.107149	0.14462	0.096473	0.18319	0.127128	0.675421	0.638548	1
TCONS_00065262	XLOC_052422	XLOC_052422	13	46521170	46593490	+	2	312	65	0	0	0.16627	0	0	0.048723	0.034829	0	0.0415675	0.020888	1.12548	0.740411	1
TCONS_00039501	XLOC_032939	XLOC_032939	10	21687259	21692170	-	3	654	98	0.084399	0.078999	0.060614	0.04871	0.512714	0.084138	0.104796	0.138311	0.0681805	0.20999	-1.47989	0.334615	1
TCONS_00075197	XLOC_060835	XLOC_060835	13	207092915	207093898	+	2	341	113	0	0	0.206843	0	0.233136	0.338172	0.064104	0.123201	0.0517107	0.189653	-1.78576	0.431996	1
TCONS_00275428	XLOC_218793	XLOC_218793	8	12759666	12763876	-	2	241	80	0	0.074095	0.293769	0.203417	0	0.382395	0	0.655998	0.14282	0.259598	-0.590477	0.810742	1
TCONS_00053738	XLOC_044874	XLOC_044874	12	14731832	14735256	+	2	292	90	0	0.176936	0	0.262128	0	0	0	0.082263	0.109766	0.0205658	2.73794	0.406832	1
TCONS_00268232	XLOC_212773	XLOC_212773	8	30759453	30761179	+	2	1549	163	0.173475	0.127857	0.09389	0.041178	0.107788	0.207969	0.328502	0.184661	0.1091	0.20723	-0.728477	0.614996	1
TCONS_00254512	XLOC_202043	XLOC_202043	7	65691975	65692807	+	2	204	51	0	0	0.413118	0.078932	0.096026	0.460937	0.061443	0	0.123012	0.154602	-0.156389	0.970369	1
TCONS_00291295	XLOC_232205	XLOC_232205	9	124053618	124064845	+	3	869	118	0	0.16287	0.094048	0.082677	0.384266	0	0	0	0.0848987	0.0960665	-0.0535527	0.987646	1
TCONS_00007547	XLOC_006383	XLOC_006383	1	122581842	122589674	+	2	2364	184	0.218583	0.174658	0.197113	0.156709	0.239474	0.285487	0.38526	0.12661	0.186766	0.259208	-0.315246	0.825606	1
TCONS_00052486	XLOC_044058	XLOC_044058	11	78751849	78755289	-	3	1162	95	0.165564	0.334134	0.230974	0.240061	0	0	0	0.038922	0.242683	0.0097305	4.84373	0.0347895	0.399837
TCONS_00149698	XLOC_121741	XLOC_121741	18	46042508	46043313	-	2	228	76	0	0.418458	0	0	0	0	0	0	0.104614	0	5.72198	0.171903	0.912336
TCONS_00151261	XLOC_122732	XLOC_122732	2	9068587	9070654	+	2	936	116	0.399781	0.31196	0.223112	0.095404	0.331966	0.155587	0.270499	0.03369	0.257564	0.197935	0.481507	0.759464	1
TCONS_00151260	XLOC_122731	XLOC_122731	2	9068302	9070036	+	2	604	71	0.171951	0.002994	0.011108	0.170274	0.009599	0	0	0	0.0890818	0.00239975	4.18792	0.0692058	0.58729
TCONS_00160336	XLOC_129691	XLOC_129691	2	134102875	134107404	+	2	222	53	0	0	0.242696	0	0	0	0	0	0.060674	0	7.33731	0.104971	0.730102
TCONS_00090576	XLOC_073617	XLOC_073617	14	25296674	25307130	+	2	246	52	0	0	0.306329	0	0	0	0	0	0.0765823	0	8.8681	0.0587742	0.541059
TCONS_00080528	XLOC_065019	XLOC_065019	13	80697755	80709179	-	2	258	56	0.358603	0.842397	0.076371	0.243271	0	0	0	0.164387	0.380161	0.0410968	3.51167	0.153624	0.868553
TCONS_00218397	XLOC_174875	XLOC_174875	5	8864000	8868680	-	2	434	74	0	0.04969	0	0	0	0.296484	0	0.056559	0.0124225	0.0882607	-2.58792	0.433675	1
TCONS_00269613	XLOC_213902	XLOC_213902	8	58197722	58215798	+	2	202	38	0.076421	0	0.094615	0	0	0.142719	0	0.51646	0.042759	0.164795	-1.73416	0.547123	1
TCONS_00106692	XLOC_085765	XLOC_085765	14	141715131	141717770	-	2	421	117	0.215117	0.551832	0.194344	0	0.076072	0	0.163341	0	0.240323	0.0598532	2.15362	0.375181	1
TCONS_00214393	XLOC_171632	XLOC_171632	5	59330104	59375268	+	2	235	53	0	0	0	0	0.323897	0	0.477104	0	0	0.20025	-12.196	0.00194913	0.0741788
TCONS_00301992	XLOC_240918	XLOC_240918	AEMK02000205.1	16229	20181	-	2	877	292	0	0	0	0	0.079372	0.297565	0.039075	2.8e-05	0	0.10401	-7.83633	0.00535797	0.134379
TCONS_00193357	XLOC_154845	XLOC_154845	4	22210354	22225761	+	3	4820	143	0	0	0	0	0	0	0.144765	0.348698	0	0.123366	-9.83448	0.0110806	0.205865
TCONS_00193356	XLOC_154845	XLOC_154845	4	22208977	22225761	+	3	10947	120	0.001807	0.018906	0.194001	0.034696	0.063583	0.183041	0.263572	0.123607	0.0623525	0.158451	-1.14462	0.488505	1
TCONS_00193353	XLOC_154845	XLOC_154845	4	22203884	22215829	+	3	577	80	0.073363	0	0	0.048218	0.270493	0	0.076259	0.118462	0.0303952	0.116304	-1.78442	0.469108	1
TCONS_00017960	XLOC_015019	XLOC_015019	1	13251447	13275655	-	2	201	49	0	0	0	0	0	0.270602	0	0.214012	0	0.121153	-10.563	0.00629522	0.147406
TCONS_00193359	XLOC_154845	XLOC_154845	4	22215450	22306645	+	10	3870	110	0.074911	0.036759	0.082397	0.052122	0.141768	0.200354	0.207074	0.13757	0.0615472	0.171691	-1.319	0.314231	1
TCONS_00193358	XLOC_154845	XLOC_154845	4	22215450	22248280	+	9	2429	110	0.054396	0.074304	0.033991	0.073387	0.161395	0.103134	0.366713	0.176506	0.0590195	0.201937	-1.56224	0.273216	1
TCONS_00044024	XLOC_036633	XLOC_036633	11	18518186	18520599	+	2	1227	94	0.109469	0.038317	0.231614	0.057419	0.132014	0.37758	0.049101	0.332398	0.109205	0.222773	-0.84997	0.583955	1
TCONS_00044023	XLOC_036633	XLOC_036633	11	18518175	18530394	+	3	1013	140	0.060956	0.025501	0.153524	0	0.140949	0.095333	0.264451	0.187559	0.0599952	0.172073	-1.33944	0.448866	1
TCONS_00122830	XLOC_099395	XLOC_099395	15	110849008	110859066	-	2	573	106	5.26675	3.27739	12.8105	4.84288	6.08443	5.75242	3.80124	6.22452	6.54937	5.46565	0.428659	0.681221	1
TCONS_00041051	XLOC_034211	XLOC_034211	10	46872667	46874316	-	2	1391	83	0.22998	0.281583	0.251987	0.147279	0.183629	0.046287	0.151452	0.309393	0.227707	0.17269	0.599916	0.6824	1
TCONS_00258189	XLOC_204897	XLOC_204897	7	613605	620451	-	2	220	68	0	0	0	0	0	0	0	0.342633	0	0.0856583	-8.11797	0.0724704	0.602276
TCONS_00201873	XLOC_161692	XLOC_161692	4	15214339	15223535	-	2	275	55	0.300135	0	0	0.05655	0.082479	0	0.135241	0.218481	0.0891712	0.10905	-0.143154	0.956541	1
TCONS_00161060	XLOC_130143	XLOC_130143	2	143159380	143166583	+	2	591	131	0	0	0	0.129224	0.189665	0.038696	0.216301	0.051018	0.032306	0.12392	-1.68072	0.496146	1
TCONS_00201878	XLOC_161692	XLOC_161692	4	15222842	15233424	-	2	781	105	0	0.280928	0	0	0	0	0.057534	0.294441	0.070232	0.0879937	-0.00557466	1	1
TCONS_00178231	XLOC_142967	XLOC_142967	3	72329936	72343850	+	4	1645	87	0.008383	0.061124	0	0	0.019404	0.088243	0.188626	0.243441	0.0173767	0.134929	-2.69925	0.211572	0.993752
TCONS_00049535	XLOC_041393	XLOC_041393	11	22477493	22503607	-	3	941	140	0.567831	0.309082	0.264812	0.303016	0.225534	0.407292	0.229459	0.043614	0.361185	0.226475	0.784513	0.570104	1
TCONS_00242981	XLOC_193236	XLOC_193236	6	71166831	71174897	-	3	1683	133	0.09445	0.379211	0.415372	0	0	0	0	1.96301	0.222258	0.490751	-0.833215	0.774991	1
TCONS_00242983	XLOC_193236	XLOC_193236	6	71166831	71174901	-	3	1811	173	0.303463	0.045057	2.12481	0.019419	0.086712	0.281712	1.01063	1.60532	0.623187	0.746096	-0.0219359	0.99004	1
TCONS_00242982	XLOC_193236	XLOC_193236	6	71166831	71174901	-	3	1680	131	0.258959	0	1.26254	0.140115	0	0	0.665316	2.04091	0.415404	0.676556	-0.425609	0.863933	1
TCONS_00060635	XLOC_049321	XLOC_049321	12	40885871	40889854	-	2	323	107	0	0.12903	0.338121	0	0	0	0.093883	0	0.116788	0.0234707	2.51046	0.45843	1
TCONS_00282690	XLOC_225153	XLOC_225153	8	130740018	130747946	-	2	923	129	0.118865	0.127187	0.256959	0.240035	0.009427	0.009969	0	0.115616	0.185761	0.033753	2.72823	0.144166	0.847436
TCONS_00178367	XLOC_143065	XLOC_143065	3	74120382	74124496	+	2	689	125	0	0	0.178323	0.111091	0.148348	0.167368	0.115881	0.173902	0.0723535	0.151375	-0.863084	0.669428	1
TCONS_00105921	XLOC_085179	XLOC_085179	14	128067059	128067841	-	2	664	187	0.076124	0.096687	0.316756	0.202638	0.303542	0.143878	0.117649	0.09392	0.173051	0.164747	0.240105	0.873069	1
TCONS_00048488	XLOC_040526	XLOC_040526	11	10995226	11000176	-	2	281	44	0.148832	0.318388	0.260607	0.134076	0.341158	0.099859	0	0	0.215476	0.110254	1.05451	0.611837	1
TCONS_00313655	XLOC_250564	XLOC_250564	X	69698866	69702160	+	2	2682	96	0.133164	0.20092	0	0.138318	0.035824	0.055344	0.012777	0.056211	0.1181	0.040039	1.65292	0.346485	1
TCONS_00243094	XLOC_193316	XLOC_193316	6	73628174	73630307	-	2	266	88	0	0	0.307931	0	0	0	0	0	0.0769828	0	6.61801	0.130749	0.812395
TCONS_00177487	XLOC_142360	XLOC_142360	3	59680215	59713079	+	2	1263	109	0	0	0.043091	0	0	0.33965	0.316212	0.13638	0.0107727	0.198061	-4.01751	0.165274	0.897277
TCONS_00034046	XLOC_028517	XLOC_028517	10	1556377	1683378	+	5	2997	98	0	0	0	0.054415	0	0	0.343193	0	0.0136037	0.0857983	-2.32671	0.561179	1
TCONS_00108501	XLOC_087368	XLOC_087368	15	32202475	32204720	+	2	954	74	0.06451	0	0.129539	0.06686	0.117273	0.121228	0.445792	0.320614	0.0652273	0.251227	-1.68876	0.327811	1
TCONS_00082039	XLOC_066343	XLOC_066343	13	100437701	100442341	-	2	3034	181	1.72505	3.5098	1.59722	2.52242	1.17472	1.57705	2.39927	1.99743	2.33862	1.78712	0.595752	0.648466	1
TCONS_00302225	XLOC_241075	XLOC_241075	AEMK02000225.1	50164	61901	+	5	690	84	0.154222	0	0	0	0.595193	0.024818	0	0.055162	0.0385555	0.168793	-2.13776	0.474547	1
TCONS_00143267	XLOC_116563	XLOC_116563	18	3059505	3065888	+	2	206	65	0	0.110771	0	0	0.309898	0	0.164676	0	0.0276927	0.118643	-1.92628	0.577977	1
TCONS_00240580	XLOC_191793	XLOC_191793	6	48504147	48526403	-	3	613	113	0.151937	0.090797	0.354393	0.037092	0	0.095471	0.084417	0.138252	0.158555	0.079535	1.1897	0.498383	1
TCONS_00191229	XLOC_153173	XLOC_153173	3	124458179	124461124	-	2	1312	85	0.252029	0	0.412393	0.347056	0.048821	0.243612	0.065287	0	0.25287	0.08943	1.59691	0.450629	1
TCONS_00304948	XLOC_243469	XLOC_243469	AEMK02000451.1	127314	131133	-	2	610	169	0	0	0	0	0.132157	0.257068	0.461332	0	0	0.212639	-8.74448	0.00560379	0.137738
TCONS_00304945	XLOC_243466	XLOC_243466	AEMK02000451.1	111318	118115	-	2	419	94	0	0	0	0	0	0.222705	0.606149	0	0	0.207213	-9.49873	0.0140076	0.233898
TCONS_00304946	XLOC_243467	XLOC_243467	AEMK02000451.1	113473	152057	-	3	263	87	0	0	0	0	0.199086	0.567814	1.49558	0.28102	0	0.635874	-13.612	1.81409e-07	0.000119435
TCONS_00304941	XLOC_243464	XLOC_243464	AEMK02000451.1	107748	141491	-	3	1683	344	0	0	0	0	0.18989	0.511603	0.158898	0.13229	0	0.24817	-12.1198	5.62818e-06	0.0017953
TCONS_00304942	XLOC_243464	XLOC_243464	AEMK02000451.1	107748	150906	-	3	1681	344	0	0	0	0	0.013971	0.147513	0.323084	0.007952	0	0.12313	-11.4177	9.1536e-05	0.0109703
TCONS_00102692	XLOC_082680	XLOC_082680	14	73310774	73315032	-	2	238	79	0	0	0	0	0.113821	0	0.434853	0	0	0.137168	-8.23205	0.0278299	0.351422
TCONS_00274305	XLOC_217927	XLOC_217927	8	135639141	135642856	+	3	348	103	0	0	0	0.065796	0	0.320877	0.092217	0	0.016449	0.103274	-2.35151	0.48113	1
TCONS_00170979	XLOC_137566	XLOC_137566	2	123305106	123307214	-	2	493	76	0.168972	0.311948	0	0.051752	0	0	0.069976	0.06116	0.133168	0.032784	2.19633	0.344433	1
TCONS_00080956	XLOC_065395	XLOC_065395	13	87394392	87398410	-	2	525	97	0.422829	0.220438	0.204211	0.288185	0.112449	0.094691	0.130108	0.079317	0.283916	0.104141	1.57261	0.285041	1
TCONS_00264531	XLOC_209687	XLOC_209687	7	91195335	91224864	-	2	344	114	0.189673	0.383484	0.14861	0.109027	0	0	0.192215	0	0.207699	0.0480537	2.33578	0.33552	1
TCONS_00257097	XLOC_204062	XLOC_204062	7	104009442	104038591	+	3	28201	233	0.07412	0.086029	0	0.058959	0.048757	0.415734	0.469379	0.087535	0.054777	0.255351	-2.05039	0.251085	1
TCONS_00257098	XLOC_204062	XLOC_204062	7	104009442	104038591	+	3	27996	233	0.303779	0.158341	0.172284	0.158468	0.052376	0.328734	0.38663	0.328863	0.198218	0.274151	-0.286287	0.83496	1
TCONS_00308113	XLOC_245967	XLOC_245967	AEMK02000639.1	204550	205778	+	2	1065	134	0.173939	0.048512	0.07674	0	0.255208	0.148522	0.545495	0.177883	0.0747977	0.281777	-1.75936	0.290451	1
TCONS_00308112	XLOC_245967	XLOC_245967	AEMK02000639.1	204550	205778	+	2	1036	122	0	0	0	0	0.259363	0	0	0	0	0.0648408	-5.48868	0.183455	0.939129
TCONS_00249980	XLOC_198690	XLOC_198690	7	9045478	9048131	+	2	245	61	0	0.093667	0	0.093397	0.447875	0.424809	0.695485	120.995	0.046766	30.6409	-8.91827	0.000594286	0.0354274
TCONS_00213041	XLOC_170477	XLOC_170477	5	40193953	40195604	+	2	414	114	0	0	0	0	0	0.174089	0.249988	0	0	0.106019	-6.52433	0.059424	0.542891
TCONS_00284595	XLOC_226736	XLOC_226736	9	21038937	21044199	+	2	234	72	0.263882	0	0	0	0.123634	0	0	0.180112	0.0659705	0.0759365	-0.114709	0.975549	1
TCONS_00190128	XLOC_152249	XLOC_152249	3	106800618	106806185	-	2	2122	256	0.029099	0.139917	0.126044	0.242593	0.43148	0.759404	0.469949	0.091222	0.134413	0.438014	-1.5168	0.329089	1
TCONS_00252524	XLOC_200585	XLOC_200585	7	37958681	37959370	+	3	340	61	0	0.332025	0	0.08825	0.18839	0	0	0	0.105069	0.0470975	1.13618	0.732487	1
TCONS_00039240	XLOC_032760	XLOC_032760	10	15315522	15317476	-	2	762	152	0.299119	0	0	0	0.107707	0.093605	0	0	0.0747798	0.050328	0.470531	0.893771	1
TCONS_00159908	XLOC_129321	XLOC_129321	2	127186296	127186768	+	2	451	62	0	0	0	0	0	0.383537	0	0	0	0.0958843	-4.74341	0.228044	1
TCONS_00249181	XLOC_198057	XLOC_198057	6	169216234	169221360	-	2	1320	115	0.257285	0.681955	0.22539	0.627537	0.169108	0.234391	0.658517	0.175234	0.448042	0.309312	0.750307	0.608906	1
TCONS_00249183	XLOC_198057	XLOC_198057	6	169219997	169221327	-	2	1042	115	0	0	0.009782	0.011806	0	0	0.008498	0.364954	0.005397	0.093363	-3.15058	0.265522	1
TCONS_00077903	XLOC_062635	XLOC_062635	13	42179894	42181335	-	2	616	121	0	0.01985	0.190789	0.158357	0.474155	0.229791	0.281129	0.498123	0.092249	0.3708	-1.72082	0.329251	1
TCONS_00034607	XLOC_029000	XLOC_029000	10	12756513	12832367	+	5	887	116	0.305405	0.003786	0.042719	0.007479	0.209088	0.20254	0.138464	0.035605	0.0898473	0.146424	-0.67102	0.668663	1
TCONS_00088094	XLOC_071679	XLOC_071679	13	192277951	192281431	-	2	3198	125	0.08549	0.115862	0.219315	0.054729	0.19378	0.26248	0.128227	0.248695	0.118849	0.208295	-0.638738	0.668147	1
TCONS_00023057	XLOC_019493	XLOC_019493	1	92850534	92858262	-	2	410	76	0	0	0	0	0	0.520332	0	0	0	0.130083	-9.11339	0.0500648	0.496292
TCONS_00132732	XLOC_108097	XLOC_108097	16	47380925	47386269	-	2	265	48	0.100972	0.076036	0.099253	0.103018	0.357727	0.26327	0	0.410746	0.0948197	0.257936	-1.26021	0.477132	1
TCONS_00316147	XLOC_252712	XLOC_252712	X	113114078	113144514	+	3	229	75	0	0	0	0	0	0.277381	0	0	0	0.0693452	-10.1826	0.0290812	0.361253
TCONS_00091547	XLOC_074268	XLOC_074268	14	40665638	40666609	+	2	909	99	0.253153	0.085067	0.125927	0	0	0	0.303616	0.174807	0.116037	0.119606	0.103096	0.983106	1
TCONS_00076059	XLOC_061511	XLOC_061511	13	18643381	18649601	-	3	282	84	0.616389	0.13069	0	0	0	0.10189	0	0	0.18677	0.0254725	2.85383	0.408655	1
TCONS_00106207	XLOC_085393	XLOC_085393	14	132506853	132508848	-	2	834	82	0.240678	0.439284	0.082583	0.005476	0.055031	0.075879	0	0.144346	0.192005	0.068814	1.61077	0.382508	1
TCONS_00106205	XLOC_085393	XLOC_085393	14	132502079	132509492	-	3	3617	123	0.025468	0.155427	0.292727	0.273169	0.066198	0.30726	0.024444	0.299006	0.186698	0.174227	0.312197	0.844564	1
TCONS_00185712	XLOC_148638	XLOC_148638	3	42978268	42981532	-	2	1129	83	0.009152	0.133811	0.221105	0	0.151188	0.325389	0.130561	0.408569	0.091017	0.253927	-1.28407	0.488028	1
TCONS_00153417	XLOC_124294	XLOC_124294	2	44614202	44617264	+	2	412	115	0.112406	0.040308	0.12768	0.089268	0.310935	0.254705	0.125322	0.270048	0.0924155	0.240253	-1.20098	0.416646	1
TCONS_00061481	XLOC_049842	XLOC_049842	12	51390240	51393127	-	2	489	73	0	0.102661	0	0	0	0.194106	0	0	0.0256653	0.0485265	-0.795644	0.844039	1
TCONS_00061482	XLOC_049843	XLOC_049843	12	51468613	51476550	-	2	232	49	0	0	0	0	0	0.383561	0	0	0	0.0958902	-8.71803	0.0593505	0.542611
TCONS_00230720	XLOC_184037	XLOC_184037	6	73296522	73588866	+	3	975	148	0	0.009278	0	0.010036	0	0	0	0.416867	0.0048285	0.104217	-4.05381	0.249543	1
TCONS_00042554	XLOC_035401	XLOC_035401	11	744335	749636	+	2	2205	175	0.452244	0.460669	0.637489	0.497638	0.483195	0.483	0.758129	0.686265	0.51201	0.602647	-0.0374783	0.979342	1
TCONS_00296102	XLOC_236026	XLOC_236026	9	48401987	48405734	-	2	3193	154	0.116413	0.148701	0.277012	0.21662	0.030024	0	0.157888	0.123893	0.189687	0.0779512	1.51773	0.390091	1
TCONS_00296103	XLOC_236026	XLOC_236026	9	48401987	48406969	-	3	3764	154	0.228526	0.054813	0.37989	0.232508	0.033694	0.104595	0.044721	0.059919	0.223934	0.0607323	2.01285	0.194159	0.96047
TCONS_00296104	XLOC_236026	XLOC_236026	9	48405833	48428089	-	2	589	138	0.331369	0.810358	0.414579	0.695055	0	0	0	0	0.56284	0	12.8582	6.92954e-07	0.000362158
TCONS_00296107	XLOC_236026	XLOC_236026	9	48418299	48428080	-	2	3785	121	0.453624	0.260333	0.539235	0.411776	0.101024	0.200095	0.240026	0.309531	0.416242	0.212669	1.16722	0.410215	1
TCONS_00033656	XLOC_028208	XLOC_028208	1	271602896	271612311	-	3	2657	138	0.231567	0.174713	0.401034	0.320542	0.260607	0.466345	0.407444	0.347878	0.281964	0.370569	-0.211723	0.880595	1
TCONS_00164022	XLOC_132195	XLOC_132195	2	26941521	26946231	-	3	206	68	0	0	0	0	0.310935	0	0	0	0	0.0777338	-7.66763	0.0903877	0.674747
TCONS_00306226	XLOC_244376	XLOC_244376	AEMK02000495.1	86369	140525	+	2	709	102	0	0	0	0	0	0.945079	0	0.107759	0	0.263209	-12.9154	0.00118944	0.0548171
TCONS_00306225	XLOC_244376	XLOC_244376	AEMK02000495.1	86369	90172	+	2	930	129	0	0	0	0	0.300863	0.60523	0.239263	0.097264	0	0.310655	-9.30924	0.000552957	0.0339631
TCONS_00306224	XLOC_244376	XLOC_244376	AEMK02000495.1	86364	91503	+	2	457	104	0	0	0	0	0	0	0	0.744006	0	0.186001	-8.81896	0.0568997	0.531427
TCONS_00101805	XLOC_081953	XLOC_081953	14	60862735	60863410	-	2	355	79	0	0	0	0.50309	0	0	0.640405	0	0.125773	0.160101	-0.0500448	1	1
TCONS_00231987	XLOC_184970	XLOC_184970	6	88110884	88114766	+	2	592	64	0.260588	0	0.044583	0.093378	0.162295	0.076464	0.058274	0	0.0996372	0.0742582	0.463028	0.828371	1
TCONS_00255791	XLOC_203039	XLOC_203039	7	83550061	83571326	+	2	2135	121	0.499531	0.512377	0.402281	0.310149	0.411616	0.410135	0.360603	0	0.431084	0.295588	0.663697	0.687678	1
TCONS_00255792	XLOC_203039	XLOC_203039	7	83550079	83571326	+	3	2272	121	0.005753	0	0	0	0	0	0.001417	0.4897	0.00143825	0.122779	-6.13349	0.101037	0.71513
TCONS_00255798	XLOC_203045	XLOC_203045	7	83605087	83676109	+	2	224	49	0	0	0	0	0	0	0.077005	0.268314	0	0.0863297	-11.515	0.00328584	0.103399
TCONS_00048017	XLOC_040149	XLOC_040149	11	6783133	6787770	-	3	3415	149	0.082517	0.05938	0.0139	0.046655	0.036481	0.067001	0.390591	0.083377	0.050613	0.144363	-1.30216	0.413	1
TCONS_00048015	XLOC_040147	XLOC_040147	11	6781039	6782181	-	2	259	85	0.298013	0.143958	0	0.096539	0	0	0.191805	0.07174	0.134628	0.0658862	1.21154	0.588724	1
TCONS_00206547	XLOC_165770	XLOC_165770	4	88504768	88505729	-	2	342	105	0.211963	0.527982	0.118154	0	0.041516	0	0.154111	0	0.214525	0.0489067	2.21841	0.333526	1
TCONS_00211768	XLOC_169356	XLOC_169356	5	24118078	24209277	+	3	489	90	0.051375	0.079241	0.30672	0.389229	0	0	0.066551	0.120854	0.206641	0.0468512	2.46141	0.230957	1
TCONS_00155732	XLOC_125911	XLOC_125911	2	73574768	73578615	+	2	738	124	0	0.149815	0.036996	0.136903	0.386803	0	0.207862	0.07767	0.0809285	0.168084	-0.826288	0.698201	1
TCONS_00318671	XLOC_254856	XLOC_254856	X	34521573	34522819	-	2	1131	108	0.334914	0.73323	0.224582	0.255682	0.390192	0.513293	0.249855	0.439548	0.387102	0.398222	0.11418	0.948024	1
TCONS_00097271	XLOC_078604	XLOC_078604	14	133769892	133771961	+	2	296	93	0	0.261817	0	0	0	0	0	0	0.0654543	0	6.34917	0.142783	0.843439
TCONS_00038929	XLOC_032578	XLOC_032578	10	10961142	10965694	-	3	564	118	0	0.17008	0.141519	0.263733	0	0	0	0.106921	0.143833	0.0267303	2.74515	0.324999	1
TCONS_00254683	XLOC_202190	XLOC_202190	7	69899046	69905412	+	3	231	31	0	0.223659	0	0	0	0	0	0	0.0559147	0	7.73975	0.0888072	0.668524
TCONS_00315171	XLOC_251887	XLOC_251887	X	97394483	97404408	+	4	411	97	0.432189	0.344854	0.263511	0.245206	0	0.328274	0.209564	0.349936	0.32144	0.221943	0.720949	0.671488	1
TCONS_00318456	XLOC_254656	XLOC_254656	X	29480524	29580638	-	3	15574	245	0	0	0.093	0	0.094142	0	0	0.005632	0.02325	0.0249435	-0.00859012	0.998517	1
TCONS_00062902	XLOC_050791	XLOC_050791	13	12705773	12706865	+	2	983	79	0.045502	0.169342	0.064328	0.149896	0.103713	0.339195	0	0.054485	0.107267	0.124348	-0.0259358	1	1
TCONS_00133819	XLOC_109063	XLOC_109063	16	64927927	64930868	-	2	1631	119	0	0.066522	0.069865	0	0.019636	0.132568	0.02094	0.277065	0.0340968	0.112552	-1.43513	0.482116	1
TCONS_00081418	XLOC_065820	XLOC_065820	13	90244415	90273393	-	5	833	73	0.221395	0.122186	0.212504	0	0	0.096409	0.412075	0.320376	0.139021	0.207215	-0.37413	0.85532	1
TCONS_00081419	XLOC_065820	XLOC_065820	13	90245028	90273393	-	5	427	73	0	0	0	0	0	0.671106	0	0.084899	0	0.189001	-11.503	0.00360338	0.108747
TCONS_00049835	XLOC_041651	XLOC_041651	11	28688768	28693994	-	2	251	54	0.12321	0.154207	0.634357	0.360853	0	0	0	0	0.318157	0	9.94488	0.000243173	0.0207536
TCONS_00035385	XLOC_029584	XLOC_029584	10	25801774	25802321	+	2	472	83	0	0	0.160476	0.044609	0	0.113004	0.091324	0.479106	0.0512712	0.170858	-1.38923	0.544452	1
TCONS_00141359	XLOC_115147	XLOC_115147	17	38881185	38883325	-	2	306	94	0	0	0	0	0	0.282011	0.212595	0	0	0.123651	-7.15073	0.0441138	0.461493
TCONS_00207829	XLOC_166591	XLOC_166591	4	103600246	103601335	-	4	244	42	0	0	0	0	0	0.448585	0	0.036614	0	0.1213	-6.20435	0.0791324	0.631941
TCONS_00307147	XLOC_245086	XLOC_245086	AEMK02000569.1	829023	874859	-	2	289	96	0.609828	0.821311	0	0.3368	0.277044	0	0.287287	0.099115	0.441985	0.165861	1.58329	0.434967	1
TCONS_00291018	XLOC_231984	XLOC_231984	9	119402100	119404845	+	3	213	65	0.241582	0.114407	0	0	0.450072	0.143018	0	0	0.0889972	0.148273	-0.724483	0.80018	1
TCONS_00210984	XLOC_168847	XLOC_168847	5	16177285	16209823	+	2	283	85	0	0.236419	0.164656	0.610349	0.276882	0	0	0	0.252856	0.0692205	2.01876	0.4803	1
TCONS_00042762	XLOC_035577	XLOC_035577	11	4032344	4033095	+	2	234	77	0.285432	0	0	0.126776	0	0.041067	0	0.162928	0.103052	0.0509988	0.992655	0.718453	1
TCONS_00074902	XLOC_060600	XLOC_060600	13	202523621	202530867	+	2	4100	191	0	0.058785	0	0.233275	0.35265	0.948285	1.18489	0.488371	0.073015	0.743549	-3.07995	0.142919	0.843796
TCONS_00074903	XLOC_060600	XLOC_060600	13	202523665	202530867	+	3	4129	191	0.063636	0	0.02623	0	0.969117	0.003196	0.004141	0.359683	0.0224665	0.334034	-3.80854	0.125306	0.79504
TCONS_00037835	XLOC_031633	XLOC_031633	10	65268385	65268985	+	2	503	102	0.033271	0	0	0.038701	0.086592	0.054762	0.516614	0.299719	0.017993	0.239422	-3.05795	0.107252	0.736837
TCONS_00250304	XLOC_198960	XLOC_198960	7	14126028	14161530	+	2	211	41	0.613582	0.272732	1.24806	0.505356	1.21705	0.582504	0.295903	0.81262	0.659932	0.727019	0.0128905	0.991692	1
TCONS_00056290	XLOC_046501	XLOC_046501	12	49770714	49773643	+	2	2601	215	0.224051	0.168145	0.172434	0.102408	0.189123	0.229507	0.453992	0.420996	0.16676	0.323404	-0.75836	0.602681	1
TCONS_00250044	XLOC_198740	XLOC_198740	7	10455727	10669993	+	4	577	131	0.043498	0.375924	0.094931	0.369074	0.078553	0	0.032868	0.073026	0.220857	0.0461117	2.50156	0.12547	0.795983
TCONS_00301936	XLOC_240877	XLOC_240877	AEMK02000193.1	21504	24943	-	3	1110	179	0	0	0	0	0.048727	0.528475	0.394945	0.071052	0	0.2608	-8.89595	0.00122984	0.0556126
TCONS_00301937	XLOC_240877	XLOC_240877	AEMK02000193.1	22727	24510	-	2	620	206	0	0	0	0	0.088461	0.254095	1.01507	0.042904	0	0.350133	-8.33126	0.00243764	0.0849963
TCONS_00301934	XLOC_240877	XLOC_240877	AEMK02000193.1	21504	24510	-	2	669	171	0	0	0	0	0	0.485225	0.421917	0.140568	0	0.261927	-8.69078	0.00579345	0.140728
TCONS_00301935	XLOC_240877	XLOC_240877	AEMK02000193.1	21504	24510	-	3	670	222	0	0	0	0	0.155717	0.356308	1.01185	0.069447	0	0.39833	-9.2758	0.000838216	0.0437692
TCONS_00301930	XLOC_240873	XLOC_240873	AEMK02000193.1	13306	21441	-	4	646	130	0.135174	0.073715	0	0.146658	0.056036	0.39474	0.124855	0	0.0888868	0.143908	-0.566906	0.790979	1
TCONS_00216755	XLOC_173497	XLOC_173497	5	89728415	89916231	+	4	594	103	0	0.481417	0	0.008798	0.006111	0	0.00968	0.011506	0.122554	0.00682425	4.41266	0.106604	0.735043
TCONS_00216757	XLOC_173497	XLOC_173497	5	89728441	89746621	+	2	675	123	0.466632	0.220029	0.337813	0.373455	0.307452	0.215721	0.626251	0.62522	0.349482	0.443661	-0.140615	0.916792	1
TCONS_00216756	XLOC_173497	XLOC_173497	5	89728420	90012264	+	5	678	102	0.220719	0	0.460103	0.167143	0	0.301074	0	0	0.211991	0.0752685	1.56649	0.567324	1
TCONS_00122815	XLOC_099333	XLOC_099333	15	110695349	110705376	-	3	567	91	0.210192	0.110325	0	0	0	0.372817	0	0.069231	0.0801292	0.110512	-0.415084	0.886609	1
TCONS_00263394	XLOC_208810	XLOC_208810	7	76101803	76110639	-	3	567	89	0	0	0	0	0	0.498113	0	0	0	0.124528	-9.24642	0.0472246	0.480478
TCONS_00287489	XLOC_229098	XLOC_229098	9	63226582	63228679	+	2	424	86	0	0	0	0	0	0.373964	0	0	0	0.093491	-6.78146	0.11951	0.775557
TCONS_00025789	XLOC_021611	XLOC_021611	1	139249774	139256638	-	4	1856	112	0	0	0.058732	0.054987	0	0.315526	0.243012	0.522565	0.0284298	0.270276	-2.95164	0.231488	1
TCONS_00315410	XLOC_252076	XLOC_252076	X	99090791	99108111	+	2	504	59	0	0	0	0	0	0.314604	0	0	0	0.078651	-9.55462	0.0402611	0.436025
TCONS_00171709	XLOC_138156	XLOC_138156	2	137383730	137385817	-	2	1286	138	1.16014	0.982417	4.03597	3.66221	0.215086	0.319079	0.441736	0.304253	2.46018	0.320039	3.12442	0.0431502	0.455065
TCONS_00011196	XLOC_009482	XLOC_009482	1	181015327	181083312	+	3	272	50	0	0	0	0	0.353231	0	0	0	0	0.0883078	-11.6888	0.0131808	0.22728
TCONS_00121235	XLOC_098026	XLOC_098026	15	88574857	88587668	-	3	2145	101	0.103885	0	0.322705	0.233625	0.208002	0	0.373253	0.149813	0.165054	0.182767	0.0696777	0.974328	1
TCONS_00121234	XLOC_098026	XLOC_098026	15	88574194	88587673	-	4	794	78	0.019438	0.537724	0.042219	0.009254	0	0.105565	0	0	0.152159	0.0263913	2.62492	0.317911	1
TCONS_00138679	XLOC_113040	XLOC_113040	17	57997870	57999131	+	2	470	92	0.13138	0	0	0	0.021868	0	0	0.224534	0.032845	0.0616005	-0.723975	0.824074	1
TCONS_00121236	XLOC_098026	XLOC_098026	15	88574857	88587687	-	3	2256	101	0.168156	0.150234	0.230807	0.210375	0.239074	0.348411	0.366986	0.187315	0.189893	0.285446	-0.415352	0.767045	1
TCONS_00028227	XLOC_023746	XLOC_023746	1	179876886	179878021	-	2	618	84	0.033972	0.103511	0.110156	0	0.154776	0.299954	0.167468	0.116621	0.0619097	0.184705	-1.30654	0.430516	1
TCONS_00240876	XLOC_191954	XLOC_191954	6	50974734	50975334	-	2	201	49	0	0	0.39438	0	0	0	0	0.155524	0.098595	0.038881	1.44052	0.694124	1
TCONS_00002238	XLOC_001836	XLOC_001836	1	39582510	39584761	+	2	1398	100	0	0.212744	0.286902	0.454925	0.08942	0.096997	0.338896	0.128256	0.238643	0.163392	0.773902	0.666888	1
TCONS_00196922	XLOC_157933	XLOC_157933	4	80412115	80417259	+	3	204	45	0	0	0	0	0	0.011306	0.031567	0.295605	0	0.0846195	-7.72583	0.0147819	0.241654
TCONS_00306823	XLOC_244862	XLOC_244862	AEMK02000542.1	37742	43696	+	2	250	57	0	0	0	0	0.820809	2.99325	0	2.46135	0	1.56885	-12.2441	0.000183655	0.0174679
TCONS_00191065	XLOC_153013	XLOC_153013	3	121461590	121464727	-	4	710	135	0	0	0	0.249269	0	0	0	0	0.0623172	0	6.95952	0.117738	0.769822
TCONS_00136056	XLOC_110997	XLOC_110997	17	20071869	20097431	+	5	406	100	0.296321	0.328952	0.297242	0.32814	0	0.416816	0.120942	0.139721	0.312664	0.16937	1.04249	0.537514	1
TCONS_00125590	XLOC_101758	XLOC_101758	16	18716081	18716998	+	2	378	61	0	0	0	0	0	0.381339	0.095335	0	0	0.119168	-5.98666	0.0799617	0.634971
TCONS_00066902	XLOC_053749	XLOC_053749	13	75843220	75845048	+	3	686	108	22.0437	24.8327	73.3354	80.358	57.7697	54.3689	26.1161	29.2659	50.1425	41.8802	0.433394	0.66799	1
TCONS_00053526	XLOC_044729	XLOC_044729	12	11461469	11504063	+	3	7296	159	0.459004	0	0.528812	0.003497	0.056347	0	0.033099	0.236924	0.247828	0.0815925	1.80511	0.419464	1
TCONS_00053525	XLOC_044729	XLOC_044729	12	11461469	11478572	+	2	853	170	0.118391	0	0.317943	0	0.074348	0.0119	0	0.106044	0.109083	0.048073	1.33923	0.594647	1
TCONS_00053524	XLOC_044729	XLOC_044729	12	11461469	11467406	+	2	471	92	0.031901	0	0.263594	0	0.207828	0	0	0.063803	0.0738738	0.0679078	0.227998	0.942971	1
TCONS_00216119	XLOC_172968	XLOC_172968	5	81546664	81549269	+	2	2512	148	0.024581	0.041135	0.058438	0.188976	0.025206	0.032496	0.178122	0.288764	0.0782825	0.131147	-0.391345	0.801293	1
TCONS_00006042	XLOC_005207	XLOC_005207	1	97511936	97514411	+	3	412	70	0.507576	0.061945	0.098963	0.118693	0	0.102896	0.068218	0.578609	0.196794	0.187431	0.289963	0.87988	1
TCONS_00006043	XLOC_005207	XLOC_005207	1	97511957	97514411	+	2	221	73	0	0	0	0.239745	0	0	0	0	0.0599363	0	6.56361	0.133267	0.817746
TCONS_00241050	XLOC_192079	XLOC_192079	6	52441423	52447381	-	2	236	68	1.20917	3.07729	0.704013	1.00677	0.867143	0.676634	0.665436	0.634141	1.49931	0.710839	1.24864	0.364087	1
TCONS_00294691	XLOC_234944	XLOC_234944	9	27525408	27527925	-	3	225	74	0	0	0	0	0	0.384389	0	0	0	0.0960972	-7.08499	0.108111	0.740029
TCONS_00303301	XLOC_242007	XLOC_242007	AEMK02000328.1	312014	331222	+	2	9899	243	0.207861	0	0	0.101099	0.148033	0	0.386921	0	0.07724	0.133739	-0.644419	0.822493	1
TCONS_00303300	XLOC_242007	XLOC_242007	AEMK02000328.1	312014	331222	+	2	9902	243	0.312156	0.5072	0.281359	0.068765	0.074102	0.704387	0.194114	1.10249	0.29237	0.518772	-0.62722	0.663867	1
TCONS_00205952	XLOC_165325	XLOC_165325	4	79542423	79573604	-	2	945	137	0	0	0	0.022805	0.101671	0	0	0	0.00570125	0.0254177	-1.95614	0.640852	1
TCONS_00205951	XLOC_165325	XLOC_165325	4	79542423	79548260	-	2	1101	175	0.256892	0.257857	0.294194	0.19893	0	0	0.287329	0.186387	0.251968	0.118429	1.33863	0.511435	1
TCONS_00205950	XLOC_165325	XLOC_165325	4	79542423	79548260	-	2	1098	174	0.102418	0	0	0	0	0.195433	0	0.279933	0.0256045	0.118842	-2.10968	0.529688	1
TCONS_00295610	XLOC_235665	XLOC_235665	9	43223695	43230972	-	2	443	108	0.205828	0.116626	0.400407	0	0.05904	0	0	0	0.180715	0.01476	3.64726	0.207259	0.985834
TCONS_00209514	XLOC_167833	XLOC_167833	4	129293515	129297440	-	2	542	46	0	0.169993	0	0.094147	0	0	0.043771	0	0.066035	0.0109427	2.82405	0.390928	1
TCONS_00018038	XLOC_015068	XLOC_015068	1	15509660	15523013	-	2	226	75	0.102294	0	0	0.051429	0.283418	0	0.16557	0.076864	0.0384307	0.131463	-1.65324	0.502074	1
TCONS_00313039	XLOC_249989	XLOC_249989	X	59433072	59502743	+	2	4302	151	0	0.008598	0	0.20025	0	0	0	0	0.052212	0	11.1482	0.0055859	0.137712
TCONS_00171208	XLOC_137781	XLOC_137781	2	128034292	128043947	-	4	393	88	0.265534	0	0	0	0.092916	0	0	0	0.0663835	0.023229	1.45778	0.729669	1
TCONS_00171207	XLOC_137781	XLOC_137781	2	128033659	128043869	-	5	395	98	0	0	0	0.031066	0	0.061511	0	0.455202	0.0077665	0.129178	-3.64743	0.292613	1
TCONS_00132289	XLOC_107688	XLOC_107688	16	39405820	39406584	-	2	291	84	0	0.088772	0	0	0	0.393636	0	0.066313	0.022193	0.114987	-1.9881	0.533974	1
TCONS_00034623	XLOC_029000	XLOC_029000	10	12774668	12850936	+	4	757	167	0	0.14668	0.130616	0.047127	0.025508	0	0.179668	0.418896	0.0811058	0.156018	-0.642855	0.756605	1
TCONS_00124088	XLOC_100440	XLOC_100440	15	129987599	129990846	-	2	411	63	0	0.209697	0.786236	0.227555	0	0.032266	0	0.095811	0.305872	0.0320192	3.4449	0.162661	0.892839
TCONS_00124080	XLOC_100448	XLOC_100448	15	129968635	129971711	-	2	328	109	0	0.096817	0.073339	0.23284	0.040619	0	0	0	0.100749	0.0101548	3.39522	0.209931	0.98989
TCONS_00124083	XLOC_100440	XLOC_100440	15	129972082	129981900	-	2	2392	85	0.025728	0.241849	0.153094	0.192543	0.055159	0.089531	0.057689	0	0.153304	0.0505948	1.76051	0.328687	1
TCONS_00124082	XLOC_100440	XLOC_100440	15	129972082	129974125	-	2	936	127	0	0.150138	0.467152	0.17452	0	0.030492	0	0.031676	0.197953	0.015542	3.60098	0.117613	0.769536
TCONS_00124085	XLOC_100450	XLOC_100450	15	129972289	129973195	-	2	625	77	0	0.082664	0.080234	0	0.058758	0.275991	0	0	0.0407245	0.0836873	-0.895907	0.756284	1
TCONS_00124084	XLOC_100440	XLOC_100440	15	129972082	129990846	-	4	2366	95	0	0.100661	0.141008	0.156211	0.016993	0.057699	0.02804	0	0.09947	0.025683	2.10294	0.321164	1
TCONS_00135088	XLOC_110223	XLOC_110223	17	602517	605609	+	2	535	79	0	0.070014	0	0.047689	0	0.269432	0.044708	0.084537	0.0294258	0.0996693	-1.53971	0.505927	1
TCONS_00059000	XLOC_048207	XLOC_048207	12	20104289	20107989	-	2	359	119	0	0	0	0	0.267629	0	0.18098	0.336512	0	0.19628	-8.52454	0.00608489	0.144513
TCONS_00278982	XLOC_221881	XLOC_221881	8	76103824	76104422	-	2	479	58	0.171666	0	0.02527	0.337699	0.083326	0.377568	0.509673	0.195556	0.133659	0.291531	-0.877889	0.6043	1
TCONS_00300438	XLOC_239644	XLOC_239644	9	123627687	123630384	-	2	895	141	0.193126	0.176387	0	0	0.282928	0	0.169719	0	0.0923782	0.113162	-0.207597	0.945745	1
TCONS_00300437	XLOC_239643	XLOC_239643	9	123626746	123627573	-	2	406	117	0	0.027801	0	0	0.351816	0.155226	0	0.074265	0.00695025	0.145327	-3.83083	0.126234	0.798461
TCONS_00037440	XLOC_031306	XLOC_031306	10	56668615	56669516	+	2	439	108	0	0	0	0	0	0	0	0.448269	0	0.112067	-5.61575	0.171229	0.91047
TCONS_00037449	XLOC_031314	XLOC_031314	10	56766138	56775280	+	2	8523	149	0.551501	1.29791	2.23721	1.80391	1.24162	0.610657	1.69937	1.18754	1.47263	1.1848	0.527967	0.684848	1
TCONS_00183633	XLOC_147248	XLOC_147248	3	17599089	17602625	-	2	3333	140	0.172501	0.057664	0.202245	0.066554	0.184144	0.266495	0.216707	0.464308	0.124741	0.282913	-0.991243	0.505504	1
TCONS_00005819	XLOC_005007	XLOC_005007	1	92838662	92841269	+	2	264	66	0	0	0	0	0	0.27082	0	0	0	0.067705	-6.61645	0.126396	0.799156
TCONS_00047144	XLOC_039497	XLOC_039497	11	74267495	74325751	+	4	1011	114	0.285153	0.157065	0.364403	0.079044	0.250436	0.085261	0.199265	0.064021	0.221416	0.149746	0.693633	0.604992	1
TCONS_00267390	XLOC_211982	XLOC_211982	8	20380849	20386605	+	3	356	67	0	0	0	0.143336	0.353848	0.138317	0	0	0.035834	0.123041	-1.59317	0.64352	1
TCONS_00296166	XLOC_236082	XLOC_236082	9	49120246	49123499	-	2	614	66	0.34065	0.177289	0.220561	0	0.074553	0.151761	0.090288	0.059169	0.184625	0.0939428	1.0307	0.561642	1
TCONS_00279587	XLOC_222378	XLOC_222378	8	87741236	87774379	-	3	882	71	0.268559	0.319923	0.155162	0.292884	0.248202	0	0.07994	0.135603	0.259132	0.115936	1.33707	0.429749	1
TCONS_00242880	XLOC_193162	XLOC_193162	6	69893348	69907558	-	2	4448	142	0	0	0.027399	0	0.03902	0	0.201595	0.554885	0.00684975	0.198875	-4.54379	0.124533	0.792519
TCONS_00242881	XLOC_193162	XLOC_193162	6	69893348	69910359	-	4	3640	136	0	0.015816	0.043667	0	0.030586	0.021396	0	0.837925	0.0148708	0.222477	-3.58371	0.178601	0.927864
TCONS_00229935	XLOC_183469	XLOC_183469	6	63568986	63571806	+	2	277	83	0.334378	0.097171	0	0	0	0	0	0	0.107887	0	7.42295	0.0416267	0.445768
TCONS_00147559	XLOC_119857	XLOC_119857	18	18774285	18774713	-	2	250	83	0	0	0	0.306166	0	0.064539	0.179391	0.301115	0.0765415	0.136261	-0.470143	0.892783	1
TCONS_00068877	XLOC_055485	XLOC_055485	13	107711408	107732528	+	4	956	72	0.180207	0.260934	0.447597	0.146162	0.158552	0.390722	0.319603	0.297218	0.258725	0.291524	0.00426505	0.998036	1
TCONS_00222784	XLOC_178210	XLOC_178210	5	74409746	74467647	-	2	209	54	0	0	0.060093	0	0.22781	0.613367	0	0	0.0150233	0.210294	-3.72347	0.277767	1
TCONS_00192495	XLOC_154115	XLOC_154115	4	7376699	7399501	+	4	748	89	0	0.242823	0.038966	0.101419	0.175393	0.073088	0	0.179379	0.095802	0.106965	0.0594519	0.978418	1
TCONS_00192494	XLOC_154115	XLOC_154115	4	7376699	7380592	+	2	609	100	0	0	0.30778	0.077492	0.169849	0.095224	0.056459	0.178237	0.096318	0.124942	-0.197524	0.929842	1
TCONS_00138286	XLOC_112677	XLOC_112677	17	51698141	51714577	+	4	2791	161	0.193623	0.111565	0.272074	0.266041	0.304988	0.421474	0.453138	0.273518	0.210826	0.363279	-0.607336	0.658896	1
TCONS_00173478	XLOC_139498	XLOC_139498	3	6920777	6926367	+	2	1285	428	0	0	0	0	0	0.03072	0.05178	0.358614	0	0.110279	-8.21585	0.00943106	0.186026
TCONS_00173479	XLOC_139498	XLOC_139498	3	6921074	6926367	+	2	988	329	0	0	0	0	0.119126	0.427469	0.473387	0	0	0.254995	-9.47795	0.00337444	0.10463
TCONS_00126562	XLOC_102620	XLOC_102620	16	32998007	33001958	+	2	299	71	0	0	0.088779	0	0	0	0	0.201684	0.0221947	0.050421	-0.854769	0.838802	1
TCONS_00217968	XLOC_174580	XLOC_174580	5	2210385	2211856	-	2	368	88	0	0	0	0	0	0.301349	0	0	0	0.0753372	-5.96467	0.153251	0.867809
TCONS_00011410	XLOC_009649	XLOC_009649	1	185005286	185019287	+	2	12932	132	0.224148	0.255317	0.506414	0.350999	0.453026	0.231472	0.29805	0.299282	0.33422	0.320458	0.240329	0.861486	1
TCONS_00114392	XLOC_092389	XLOC_092389	15	118708182	118720620	+	2	12130	133	0.249428	0.209863	0.224609	0.185468	0.581097	0.429174	0.467237	0.518272	0.217342	0.498945	-1.02945	0.454329	1
TCONS_00299301	XLOC_238770	XLOC_238770	9	100827036	100846456	-	2	1251	130	0.281709	0.063226	0.389322	0.092906	0.148526	0.007938	0.399132	0.0482	0.206791	0.150949	0.620718	0.694112	1
TCONS_00020549	XLOC_017281	XLOC_017281	1	52364398	52421179	-	3	1099	99	0.032463	0.011268	0.036496	0.003018	0.078973	0.016876	0.187606	0.368933	0.0208112	0.163097	-2.75071	0.0858842	0.658612
TCONS_00020548	XLOC_017281	XLOC_017281	1	52364398	52421172	-	2	979	89	0.088547	0.00299	0.12218	0.165749	0.021258	0.040561	0.069847	0.023145	0.0948665	0.0387028	1.48834	0.337733	1
TCONS_00081160	XLOC_065593	XLOC_065593	13	88398189	88410418	-	2	433	83	0.284499	0	0	0	0	0	0	0	0.0711248	0	8.87434	0.0595976	0.543693
TCONS_00081161	XLOC_065593	XLOC_065593	13	88398189	88781367	-	5	564	96	0	0	0.569924	0.026596	0	0.044002	0	0	0.14913	0.0110005	3.84508	0.25981	1
TCONS_00029682	XLOC_025011	XLOC_025011	1	201667908	201672554	-	2	1286	182	0.06639	0.213173	0.444989	0.108115	0.351255	0.24423	0.616168	0.292322	0.208167	0.375994	-0.654485	0.662666	1
TCONS_00244956	XLOC_194533	XLOC_194533	6	99209293	99212185	-	2	2855	148	0.161382	0.124305	0.22834	0.32395	0.26176	0.283294	0.392186	0.561248	0.209494	0.374622	-0.604633	0.681152	1
TCONS_00307160	XLOC_245095	XLOC_245095	AEMK02000569.1	1056796	1076848	-	3	1774	200	0.403483	0.044503	0.017905	0	0	0	0.085565	0	0.116473	0.0213913	2.56768	0.386108	1
TCONS_00018148	XLOC_015152	XLOC_015152	1	16653404	16681467	-	2	596	109	0	0.333783	0	0.215928	0.449675	0	0.297369	0	0.137428	0.186761	-0.245745	0.931402	1
TCONS_00148383	XLOC_120448	XLOC_120448	18	31807057	31817075	-	2	247	82	0.290513	0.092773	0.081431	0	0	0.154269	0	0.056054	0.116179	0.0525808	1.2015	0.622043	1
TCONS_00071548	XLOC_057651	XLOC_057651	13	144855814	145201235	+	6	1342	75	0.403375	0.337708	0.378878	0.358968	0.547577	0.655636	1.33957	0.33373	0.369732	0.719128	-0.785278	0.395294	1
TCONS_00222535	XLOC_177989	XLOC_177989	5	70127501	70132884	-	2	1571	122	0.117457	0.00743	0.032478	0.03914	0.16166	0.309395	0.043846	0.125452	0.0491263	0.160088	-1.59162	0.320686	1
TCONS_00222531	XLOC_177985	XLOC_177985	5	70118686	70119541	-	2	551	61	0.068056	0.04186	0	0	0.067624	0	0	0.352956	0.027479	0.105145	-1.65135	0.530076	1
TCONS_00283432	XLOC_225820	XLOC_225820	9	652704	654341	+	2	636	133	0.343596	0.291532	0.256147	0.201362	0.128703	0.191621	0.133075	0.165262	0.273159	0.154665	0.953497	0.505481	1
TCONS_00283431	XLOC_225819	XLOC_225819	9	615371	616287	+	2	577	101	0.320187	0.088099	0.622722	0.101603	0	0.112944	0.304837	0.103815	0.283153	0.130399	1.21978	0.470334	1
TCONS_00074920	XLOC_060615	XLOC_060615	13	202943794	202945939	+	3	337	111	0.273012	0.098647	0	0	0	0.118054	0	0.100619	0.0929148	0.0546683	0.825379	0.760309	1
TCONS_00080569	XLOC_065059	XLOC_065059	13	81595956	81596847	-	2	707	87	0.043669	0	0.05965	0.08701	0	0.163107	0.132561	0.127942	0.0475822	0.105902	-0.841045	0.677019	1
TCONS_00057375	XLOC_047158	XLOC_047158	12	181303	190442	-	3	1649	199	0.101039	0	0	0.048287	0.198524	0.010409	0.068161	0.027832	0.0373315	0.0762315	-0.943784	0.662913	1
TCONS_00279467	XLOC_222290	XLOC_222290	8	85774200	85962663	-	5	381	55	0.235541	0.51707	0.563742	0.450671	0	0	0	0	0.441756	0	15.584	3.42613e-12	1.08555e-08
TCONS_00308329	XLOC_246143	XLOC_246143	AEMK02000660.1	57438	98302	-	2	201	49	0.075777	0	0.115462	0.36134	0.130123	0.066933	0.253445	0.037502	0.138145	0.122001	0.402596	0.820185	1
TCONS_00116093	XLOC_093661	XLOC_093661	15	2197262	2206422	-	4	1068	102	0	0	0	0.008535	0	0.00054	0.016866	0.493822	0.00213375	0.127807	-5.21873	0.10466	0.72871
TCONS_00116094	XLOC_093661	XLOC_093661	15	2197262	2219651	-	4	1108	102	0.032566	0.130701	0.034292	0.061164	0.273405	0.345123	0.184834	0.007275	0.0646807	0.202659	-1.49936	0.342866	1
TCONS_00282528	XLOC_225040	XLOC_225040	8	127860190	127909987	-	2	228	62	0	0	0.239502	0	0	0	0	0	0.0598755	0	10.7608	0.0221585	0.307424
TCONS_00037276	XLOC_031163	XLOC_031163	10	53969715	53970203	+	2	242	80	0.042877	0	0	0.071797	0	0	0	0.311485	0.0286685	0.0778713	-0.898341	0.780061	1
TCONS_00041545	XLOC_034584	XLOC_034584	10	56057400	56078268	-	2	4614	166	0.321422	0.239459	0.4654	0.28545	0.921478	0.305206	0.609631	0.43409	0.327933	0.567601	-0.629502	0.633444	1
TCONS_00134562	XLOC_109766	XLOC_109766	16	70936354	70965049	-	2	460	91	0	0	0	0	0	0.042051	0	0.196642	0	0.0596732	-9.70164	0.0123978	0.219717
TCONS_00215337	XLOC_172307	XLOC_172307	5	69989052	69992031	+	2	1663	125	0	0.046601	0	0.449823	0.455781	0.247033	0.030702	0.267213	0.124106	0.250182	-0.771087	0.724914	1
TCONS_00258493	XLOC_205128	XLOC_205128	7	5580165	5581416	-	2	1197	87	0.126627	0.02954	0.064656	0.019014	0.10456	0.263565	0.071187	0.109154	0.0599592	0.137117	-1.09652	0.456342	1
TCONS_00018056	XLOC_015085	XLOC_015085	1	15839301	15843415	-	2	809	88	0.075818	0	0.240545	0.119143	0	0	0.126224	0	0.108877	0.031556	1.98652	0.474049	1
TCONS_00144317	XLOC_117347	XLOC_117347	18	18761851	18763908	+	2	1227	107	0.075064	0.094741	0.062662	0.071738	0.026101	0.057189	0.02042	0.333053	0.0760513	0.109191	-0.240228	0.882344	1
TCONS_00216829	XLOC_173497	XLOC_173497	5	89882331	90088352	+	3	490	92	0	0	0	0	0.381411	0.137412	0	0	0	0.129706	-13.8427	0.000440748	0.0293996
TCONS_00216828	XLOC_173497	XLOC_173497	5	89882331	89956700	+	3	2747	137	0.014527	0.073704	0	0.20869	0.308733	0.253725	0.204601	0.373009	0.0742302	0.285017	-1.68894	0.319978	1
TCONS_00301004	XLOC_240060	XLOC_240060	9	133586169	133586873	-	2	449	128	0.068762	0.055999	0	0	0	0	0.380583	0	0.0311902	0.0951458	-1.05542	0.748773	1
TCONS_00091021	XLOC_073866	XLOC_073866	14	32291054	32300366	+	2	203	63	0	0	0	0	0	0	0	0.297061	0	0.0742653	-8.35523	0.0668991	0.57924
TCONS_00040761	XLOC_033972	XLOC_033972	10	41804955	41816040	-	3	1195	84	0	0.538496	0	0	0	0	0	0	0.134624	0	9.79485	0.0375473	0.419542
TCONS_00040760	XLOC_033972	XLOC_033972	10	41804955	41816040	-	2	2324	141	0.019555	0.694571	0.476319	0.332353	0	0	0	0	0.3807	0	11.2989	5.65051e-05	0.00778404
TCONS_00040762	XLOC_033972	XLOC_033972	10	41804955	41875807	-	3	2419	141	0.031755	0.021287	0.032093	0	0	0.011838	0.042784	0.024929	0.0212838	0.0198877	0.286041	0.890888	1
TCONS_00234376	XLOC_186913	XLOC_186913	6	129274086	129292756	+	3	301	53	0	0	0	0.079395	0.435884	0.583288	0.229989	0.229394	0.0198487	0.369639	-3.96671	0.103499	0.725105
TCONS_00205512	XLOC_164922	XLOC_164922	4	72776873	72780964	-	3	511	86	0.238054	0.326444	0.123026	0.150642	0	0.143431	0	0	0.209541	0.0358578	2.61446	0.273395	1
TCONS_00205511	XLOC_164922	XLOC_164922	4	72776873	72780946	-	3	490	86	0.238065	0.333979	0.104091	0.258228	0.154168	0.55592	0.123864	0.061534	0.233591	0.223872	0.182367	0.905777	1
TCONS_00205510	XLOC_164922	XLOC_164922	4	72776873	72780310	-	3	503	86	0.011458	0.254679	0	0.110006	0.213799	0.001337	0	0.111267	0.0940358	0.0816007	0.392992	0.861744	1
TCONS_00191269	XLOC_153211	XLOC_153211	3	124787689	124803838	-	2	257	69	0.063228	0	0.316236	0.085377	0	0	0	0	0.11621	0	10.1045	0.00209105	0.0776004
TCONS_00203263	XLOC_162955	XLOC_162955	4	37841139	37852933	-	3	1234	68	0.089929	0.02591	0.103902	0	0.025953	0	0.147441	0.307095	0.0549352	0.120122	-0.902977	0.673337	1
TCONS_00203260	XLOC_162955	XLOC_162955	4	37839557	37852933	-	5	566	59	0.00296	0	0	0.013153	0.517362	0.167297	0.274362	0.08659	0.00402825	0.261403	-5.72559	0.00908934	0.181794
TCONS_00203264	XLOC_162955	XLOC_162955	4	37843340	37881168	-	2	1525	86	0.063388	0	0	0	0	0	0.17917	0.142114	0.015847	0.080321	-2.18743	0.518377	1
TCONS_00125064	XLOC_101249	XLOC_101249	16	7860547	7875722	+	2	252	58	0.358293	0	0	0	0.055309	0	1.89923	0.167111	0.0895732	0.530413	-2.44925	0.413576	1
TCONS_00030676	XLOC_025867	XLOC_025867	1	220954300	220979841	-	2	218	56	0	0.10956	0	0	4.52191	7.10227	10.6239	0	0.02739	5.56202	-7.48212	0.00997068	0.193516
TCONS_00070387	XLOC_056770	XLOC_056770	13	125459856	125465339	+	2	258	77	0	0	0.055937	0.296672	0.112133	0.099077	0	0	0.0881523	0.0528025	0.895767	0.755679	1
TCONS_00055259	XLOC_045825	XLOC_045825	12	33212482	33214698	+	3	684	156	0	0.003777	0.267888	0.370647	0.95139	0.358389	0.004539	0.004951	0.160578	0.329817	-0.886927	0.691151	1
TCONS_00055258	XLOC_045825	XLOC_045825	12	33212482	33214698	+	3	658	126	0	0.936989	0.126371	0	1.17676	0.370962	0.941744	0.926547	0.26584	0.854004	-1.47573	0.482902	1
TCONS_00236940	XLOC_188889	XLOC_188889	6	2528780	2531932	-	2	712	115	0.043363	0	0	0.106069	0.089961	0.209875	0	0	0.037358	0.074959	-0.843813	0.763642	1
TCONS_00040747	XLOC_033959	XLOC_033959	10	41784542	41787901	-	2	942	107	1.00997	0.828822	0.809817	0.801122	0.763259	1.36048	0.892366	1.00049	0.862432	1.00415	-0.0554896	0.969042	1
TCONS_00113703	XLOC_091788	XLOC_091788	15	107439059	107452721	+	3	217	72	0	0	0	0	0	0	0	0.486318	0	0.121579	-9.61337	0.0390279	0.428251
TCONS_00040745	XLOC_033959	XLOC_033959	10	41781080	41787540	-	6	799	96	0	0.019139	0	0	0	0.046933	0	0.35396	0.00478475	0.100223	-3.95936	0.246495	1
TCONS_00246767	XLOC_196081	XLOC_196081	6	135077661	135081139	-	2	1213	100	0.112247	0	0	0	1.93935	1.10535	0	0.873397	0.0280617	0.979525	-5.05077	0.0817271	0.640838
TCONS_00284800	XLOC_226935	XLOC_226935	9	24285486	24292467	+	2	231	49	0.267309	0	0	0	0	0	0	0	0.0668273	0	7.97557	0.0815374	0.640561
TCONS_00123239	XLOC_099766	XLOC_099766	15	115507219	115510623	-	3	1556	76	0	0	0.061849	0.058286	0	0.129411	0.084806	0.153725	0.0300338	0.0919855	-1.31764	0.566214	1
TCONS_00046232	XLOC_038668	XLOC_038668	11	60746120	60749988	+	2	333	51	0	0.057985	0	0.026983	0.432146	0	0	0	0.021242	0.108036	-2.11762	0.535567	1
TCONS_00235415	XLOC_187787	XLOC_187787	6	153213274	153403833	+	4	839	91	0.341738	0	0.224978	0.19665	0.084027	0.441773	1.0774	0.179458	0.190841	0.445664	-1.05667	0.490103	1
TCONS_00235414	XLOC_187787	XLOC_187787	6	153213274	153376069	+	4	513	79	0	0	0	0.026721	0	0.005245	0	0.410432	0.00668025	0.103919	-3.55312	0.311538	1
TCONS_00031106	XLOC_026228	XLOC_026228	1	229388972	229411728	-	2	211	61	0	0	0	0	0	0	0.326998	0	0	0.0817495	-9.85676	0.0355123	0.405198
TCONS_00235413	XLOC_187787	XLOC_187787	6	153213269	153480168	+	6	625	91	0	0	0	0	0	0	0.061691	0.003055	0	0.0161865	-11.0675	0.00563964	0.138126
TCONS_00260168	XLOC_206269	XLOC_206269	7	29761297	29762094	-	2	288	69	0	0	0	0	0.389208	0	0	0	0	0.097302	-5.48868	0.18349	0.939129
TCONS_00226719	XLOC_181472	XLOC_181472	6	27034449	27036476	+	2	238	48	0	0	0	0	0.403692	0	0	0	0	0.100923	-6.84942	0.12042	0.778857
TCONS_00161259	XLOC_130311	XLOC_130311	2	146267202	146356033	+	2	215	66	0.135942	0	0	0.237338	0	0	0	0	0.09332	0	12.263	0.00186375	0.0724335
TCONS_00225168	XLOC_180176	XLOC_180176	6	2199377	2317080	+	8	1186	142	0.141237	0.37918	0	0.013201	0	0.041382	0.03113	0.081163	0.133405	0.0384188	2.0144	0.343788	1
TCONS_00225165	XLOC_180176	XLOC_180176	6	2190527	2388090	+	7	1168	105	0	0.066163	0.105099	0.134396	0.081071	0.271479	0.288488	0.264054	0.0764145	0.226273	-1.32456	0.393414	1
TCONS_00291444	XLOC_232311	XLOC_232311	9	125525879	125529592	+	2	3567	190	0.093834	0.24774	0.139202	0.393274	0.787351	0.094777	0.122024	0.155816	0.218512	0.289992	-0.240283	0.881035	1
TCONS_00048535	XLOC_040581	XLOC_040581	11	11063779	11068112	-	2	973	156	0.141203	0.053099	0	0.078403	0.066049	0.07818	0.205879	0.00909	0.0681762	0.0897995	-0.251243	0.890133	1
TCONS_00264139	XLOC_209379	XLOC_209379	7	85034201	85034758	-	2	266	59	0	0	0.50706	0	0	0.112981	0	0	0.126765	0.0282452	1.96544	0.603285	1
TCONS_00208623	XLOC_167174	XLOC_167174	4	115077362	115146636	-	5	3272	106	0	0.466501	0	0.054089	0.009788	0.008517	0.039292	0.036768	0.130147	0.0235913	2.72231	0.230944	1
TCONS_00303722	XLOC_242366	XLOC_242366	AEMK02000361.1	1698014	1701899	-	2	437	105	0	0	0	0	0.195268	0.193954	0.039472	0.135234	0	0.140982	-8.19475	0.00133066	0.0589026
TCONS_00089194	XLOC_072509	XLOC_072509	14	1374600	1400488	+	3	440	105	0	0	0	0.197764	0.142143	0	0	0	0.049441	0.0355357	0.660771	0.872025	1
TCONS_00089191	XLOC_072509	XLOC_072509	14	1374524	1400488	+	3	529	104	0.43986	0.046481	0.085453	0	0	0.090014	0	0	0.142949	0.0225035	2.653	0.359805	1
TCONS_00089190	XLOC_072509	XLOC_072509	14	1374524	1379971	+	3	556	114	0.167837	0	0.147973	0.43711	0	0.042852	0	0	0.18823	0.010713	4.15085	0.147649	0.856613
TCONS_00089193	XLOC_072509	XLOC_072509	14	1374546	1379971	+	2	826	128	0.183435	0.682349	0.241814	0.481625	0.011133	0	0.161217	0.145892	0.397306	0.0795605	2.59291	0.162854	0.892839
TCONS_00194458	XLOC_155846	XLOC_155846	4	36733276	36741257	+	2	504	54	0	0.149473	0.323955	0.17313	0.039397	0.170649	0.035743	0	0.161639	0.0614473	1.5197	0.476056	1
TCONS_00159941	XLOC_129354	XLOC_129354	2	128309288	128312897	+	3	398	112	0	0.319987	0	0	0	0	0	0	0.0799968	0	7.43882	0.101246	0.715551
TCONS_00175768	XLOC_141244	XLOC_141244	3	38673625	38690131	+	2	324	108	0	0	0	0.297038	0	0.362738	0.376926	0.111103	0.0742595	0.212692	-1.24205	0.66375	1
TCONS_00227006	XLOC_181635	XLOC_181635	6	30516635	30558492	+	6	956	111	0.513582	0.171914	0.05712	0	0.097374	0.009373	0.034206	0.040581	0.185654	0.0453835	2.10933	0.260514	1
TCONS_00320128	XLOC_256090	XLOC_256090	X	55691941	55723614	-	2	256	49	0	1.37034	0.648808	0	0	0	0	0	0.504787	0	13.203	0.00079866	0.0424403
TCONS_00299861	XLOC_239192	XLOC_239192	9	113671350	113712982	-	2	253	84	0	0.612631	0	0	0	0	0	0	0.153158	0	11.8863	0.0120805	0.216485
TCONS_00171813	XLOC_138246	XLOC_138246	2	139522477	139523316	-	2	228	76	0.270826	0	0	0.098101	0.10535	0.217483	0	0.224375	0.0922318	0.136802	-0.457104	0.839743	1
TCONS_00076467	XLOC_061819	XLOC_061819	13	26568881	26569545	-	2	327	73	0	0	0	0	0.213508	0	0.421295	0.081618	0	0.179105	-6.00523	0.0353405	0.404069
TCONS_00242861	XLOC_193144	XLOC_193144	6	69632429	69641492	-	2	590	74	0	0	0	0	0	0.067853	0.189774	0.484301	0	0.185482	-9.67709	0.00296574	0.0971958
TCONS_00142012	XLOC_115651	XLOC_115651	17	47080556	47081460	-	2	489	102	0.53608	0.324521	0	0.281486	0.613018	0.290588	0.404198	0.12366	0.285522	0.357866	-0.226451	0.900068	1
TCONS_00055822	XLOC_046233	XLOC_046233	12	43273490	43274769	+	2	283	31	0	0	0	0	0	0.30561	0	0	0	0.0764025	-5.82037	0.160066	0.885947
TCONS_00142015	XLOC_115654	XLOC_115654	17	47167513	47169286	-	2	1503	103	0.061625	0	0.036332	0.237464	0.07666	0.057351	0.045906	0.264754	0.0838553	0.111168	-0.131861	0.945779	1
TCONS_00113597	XLOC_091712	XLOC_091712	15	106168525	106178163	+	4	393	60	0	0	0.277433	0.03846	0	0.169673	0	0.027981	0.0789732	0.0494135	0.796535	0.787606	1
TCONS_00259200	XLOC_205731	XLOC_205731	7	20000891	20003034	-	3	570	160	0.243744	0.248205	0.242696	0.154873	0.111436	0.333137	0.432944	0.079476	0.22238	0.239248	0.0679427	0.96601	1
TCONS_00297542	XLOC_237242	XLOC_237242	9	70592152	70635173	-	2	214	58	0	0	0.202664	0	0	0	0	0.281792	0.050666	0.070448	-0.171303	0.96615	1
TCONS_00196573	XLOC_157652	XLOC_157652	4	75254161	75256572	+	3	258	59	0	0.240637	0	0	0	0	0	0	0.0601592	0	6.44747	0.138754	0.831458
TCONS_00123951	XLOC_100323	XLOC_100323	15	127705821	127706594	-	2	430	86	0.030462	0.242797	0	0	0	0	0	0	0.0683147	0	5.08469	0.13421	0.819558
TCONS_00305466	XLOC_243833	XLOC_243833	AEMK02000452.1	895251	907117	-	4	1117	226	0.018475	0.012334	0.167151	0.118665	1.31288	0.02581	0	0.053897	0.0791562	0.348146	-1.99892	0.333234	1
TCONS_00192218	XLOC_153911	XLOC_153911	4	2422767	2424622	+	2	1699	229	0.527658	0.45259	0.378255	0.500015	0.760868	0.802472	0.59879	1.65778	0.464629	0.954977	-0.835456	0.561138	1
TCONS_00115392	XLOC_093114	XLOC_093114	15	136412465	136430137	+	4	2409	181	0.03807	0	0.24132	0.047978	0.033236	0.030892	0.082343	0.229933	0.081842	0.094101	0.0478844	0.980269	1
TCONS_00065142	XLOC_052270	XLOC_052270	13	46326813	46365469	+	2	2249	148	0.046373	0.048287	0.286046	0	0	0.004956	0.397509	0.253827	0.0951765	0.164073	-0.539585	0.805925	1
TCONS_00121006	XLOC_097815	XLOC_097815	15	85166008	85168945	-	2	2599	85	0.089177	0.197961	0.0844	0.168109	0.213865	0.158277	0.288847	0.096639	0.134912	0.189407	-0.299936	0.84026	1
TCONS_00034342	XLOC_028794	XLOC_028794	10	8551986	8552711	+	2	239	73	0	0	0	0	0.268002	0	0	0	0	0.0670005	-4.88245	0.22573	1
TCONS_00099654	XLOC_080482	XLOC_080482	14	31251970	31259547	-	3	233	71	0.126181	0	0.350763	0	0	0	0	0.029533	0.119236	0.00738325	4.21787	0.216956	1
TCONS_00100467	XLOC_081066	XLOC_081066	14	44967867	44972154	-	2	930	128	0.063905	0.230642	0.117433	0.109737	0.034322	0	0	0.039122	0.130429	0.018361	2.90903	0.147393	0.855576
TCONS_00000956	XLOC_000760	XLOC_000760	1	18620044	18764492	+	3	456	60	0	0.043752	0.147094	0	0.267354	0.060061	0.053554	0	0.0477115	0.0952423	-0.889332	0.713703	1
TCONS_00052885	XLOC_044297	XLOC_044297	12	3229105	3234988	+	2	5226	257	0.103072	0.061706	0.154236	0.050571	0.194	0.300134	0.277939	0.33881	0.0923962	0.277721	-1.39627	0.342305	1
TCONS_00322989	XLOC_258561	XLOC_258561	X	110387991	110390898	-	2	1154	157	0.544991	0.171925	0.279279	0.153779	0.194267	0.11092	0.168235	0.091448	0.287494	0.141217	1.12658	0.448142	1
TCONS_00066725	XLOC_053593	XLOC_053593	13	73379883	73396651	+	2	513	99	0	0	0	0.139389	0	0	0	0	0.0348473	0	8.52118	0.0673247	0.580471
TCONS_00205703	XLOC_165101	XLOC_165101	4	75294065	75296576	-	2	1157	207	0.692468	0.156142	0.199799	0.27447	0.107123	0.030826	0	0.052121	0.33072	0.0475175	2.85035	0.115914	0.76308
TCONS_00224388	XLOC_179506	XLOC_179506	5	99085736	99086345	-	2	339	112	0	0.472201	0.045776	0.135289	0.077783	0	0	0	0.163317	0.0194458	3.12109	0.206327	0.984538
TCONS_00207632	XLOC_166435	XLOC_166435	4	100440176	100442658	-	2	2094	211	8.3e-05	0.133913	0	0	0	0	7.6e-05	0.296408	0.033499	0.074121	-0.768922	0.809387	1
TCONS_00207633	XLOC_166435	XLOC_166435	4	100440176	100443243	-	2	2170	232	0.312279	0.196302	0.10608	0	0.106212	0	0	0.007492	0.153665	0.028426	2.41117	0.325357	1
TCONS_00207634	XLOC_166435	XLOC_166435	4	100440176	100443713	-	2	3102	219	1e-06	0.011297	0.338414	0.275107	0.025964	0.286154	0	0.110523	0.156205	0.10566	0.736645	0.701344	1
TCONS_00207635	XLOC_166435	XLOC_166435	4	100440176	100443727	-	2	3084	219	0.306988	0	0	0.000303	0	0	0.416948	0	0.0768227	0.104237	-0.304408	0.933693	1
TCONS_00207636	XLOC_166435	XLOC_166435	4	100440176	100443745	-	3	2216	219	0	0.160029	0	0.002098	0.349486	0	0	0.088258	0.0405317	0.109436	-1.23269	0.68011	1
TCONS_00274280	XLOC_217917	XLOC_217917	8	135420869	135431608	+	6	5767	136	0.547639	0.901357	0.502951	0.395512	0.756546	0.772986	0.603383	0.71906	0.586865	0.712994	-0.112991	0.932615	1
TCONS_00194684	XLOC_156038	XLOC_156038	4	41665983	41670707	+	2	403	80	0.053602	0	0.1355	0.079784	0.233906	0	0.118735	0	0.0672215	0.0881602	-0.253961	0.920867	1
TCONS_00295579	XLOC_235644	XLOC_235644	9	42608460	42617891	-	2	296	79	0	0.248726	0	0	0	0	0	0	0.0621815	0	8.45039	0.0691816	0.58729
TCONS_00132989	XLOC_108265	XLOC_108265	16	50732885	50734393	-	3	1005	72	0.113861	0.309289	0.820195	0.561551	0.384733	0.342475	0.283578	0.280899	0.451224	0.322921	0.666785	0.66198	1
TCONS_00132988	XLOC_108265	XLOC_108265	16	50721280	50734418	-	3	746	128	0.190485	0.291549	0.192873	0.195561	0.038563	0	0.230143	0.068257	0.217617	0.0842408	1.59695	0.364024	1
TCONS_00132983	XLOC_108265	XLOC_108265	16	50634432	50734464	-	4	1604	142	0.19038	0.196465	0.092373	0.056055	0.138878	0.017973	0.025732	0.037533	0.133818	0.055029	1.39617	0.319879	1
TCONS_00132980	XLOC_108265	XLOC_108265	16	50622028	50734464	-	5	3084	138	0.603207	0.639324	0.030708	0.317528	0.581927	0.452475	0.763625	0.484884	0.397692	0.570728	-0.355656	0.755528	1
TCONS_00132987	XLOC_108265	XLOC_108265	16	50716718	50720091	-	2	2020	110	0.183006	0.261003	0.066471	0.125878	0.034733	0.12842	0.211528	0.204724	0.159089	0.144851	0.335104	0.825567	1
TCONS_00132986	XLOC_108265	XLOC_108265	16	50709307	50734464	-	3	1692	134	0	0.18946	0	0.201648	0.114251	0.41538	0.383555	0.513929	0.097777	0.356779	-1.60036	0.433119	1
[truncated: 1,449 more rows]
