# Supplementary material for: Genome-Wide Expression Profiling of mRNAs, lncRNAs and circRNAs in Skeletal Muscle of Two Different Pig Breeds
Source: Animals (Basel). 2021 Nov 5;11(11):3169. doi: 10.3390/ani11113169 (PMC8614396; doi:10.3390/ani11113169)
Supplement: Supplementary file 1 [file animals-11-03169-s001.zip › TableS4.xlsx]

## Sheet: Sheet1
CircRNA_ID	Chr	start	end	strand	full_length	spliced_length	gene_id	feature	samples	junction_read	non_junction_read	Gene_Name	Gene_description	Y1.readcount	Y2.readcount	Y3.readcount	Y4.readcount	B1.readcount	B2.readcount	B3.readcount	B4.readcount	Y1.tpm	Y2.tpm	Y3.tpm	Y4.tpm	B1.tpm	B2.tpm	B3.tpm	B4.tpm	Ygroup_readcount	Bgroup_readcount	log2FoldChange	pval	padj	significant
novel_circ_0021983	5	9493240	9495051	+	1811	472	ENSSSCG00000000104;	exon:9493241-9493382,exon:9493749-9493909,exon:9494756-9494866,exon:9494990-9495051	L1	9	1154	DDX17	Helicase superfamily 1/2, ATP-binding domain||P-loop containing nucleoside triphosphate hydrolase||DEAD/DEAH box helicase domain||RNA helicase, DEAD-box type, Q motif||Helicase, C-terminal||ATP-dependent RNA helicase DEAD-box, conserved site	0	0	0	0	9	0	0	0	0	0	0	0	40.2443	0	0	0	0	1.2945	-1.9165	0.23204	NA	NA
novel_circ_0005321	13	75615214	75645292	+	30078	190	ENSSSCG00000011645;	exon:75615215-75615283,exon:75645170-75645292	H1,H2,H4,L1,L2,L3	3,6,6,7,12,7	89,93,87,160,189,128	CEP63	Centrosomal protein of 63kDa||Centrosomal protein Cep63/Deup1, N-terminal	3	6	0	6	7	12	7	0	32.5797	60.11	0	51.9651	31.3011	52.1912	52.549	0	4.61645	4.35058	0.087507	0.93173	0.99657	FALSE
novel_circ_0028167	9	56044141	56068731	-	24590	324	ENSSSCG00000015238;	exon:56044142-56044226,exon:56044614-56044655,exon:56045204-56045295,exon:56068623-56068731	H1,L1,L2,L3,L4	3,10,18,2,2	10,30,14,12,26	ARHGAP32	SH3-like domain superfamily||Rho GTPase-activating protein domain||PX domain superfamily||Rho GTPase activation protein||SH3 domain	3	0	0	0	10	18	2	2	32.5797	0	0	0	44.7159	78.2867	15.014	14.3419	1.01367	4.87743	-1.8837	0.12487	0.72641	FALSE
novel_circ_0027657	9	17302043	17304233	+	2190	313	ENSSSCG00000014901;	exon:17302044-17302169,exon:17304045-17304233	L2	4	176	PCF11	ENTH/VHS||CID domain||RNA polymerase II-binding domain	0	0	0	0	0	4	0	0	0	0	0	0	0	17.3971	0	0	0	0.559036	-1.4313	0.36272	NA	NA
novel_circ_0021982	5	9493240	9494173	+	933	473	ENSSSCG00000000104;	exon:9493241-9493382,exon:9493749-9493909,exon:9494001-9494173	H1,H2,H4,L1,L2,L3,L4	9,11,12,19,30,7,16	1.28313e+26	DDX17	Helicase superfamily 1/2, ATP-binding domain||P-loop containing nucleoside triphosphate hydrolase||DEAD/DEAH box helicase domain||RNA helicase, DEAD-box type, Q motif||Helicase, C-terminal||ATP-dependent RNA helicase DEAD-box, conserved site	9	11	0	12	19	30	7	16	97.739	110.202	0	103.93	84.9602	130.478	52.549	114.735	9.93229	12.1703	-0.26515	0.71495	0.98184	FALSE
novel_circ_0020600	4	93744901	93749340	+	4439	362	ENSSSCG00000006487;	exon:93747273-93747422,exon:93748949-93749081,exon:93749259-93749340	H2,H4,L1,L2,L3,L4	2,2,13,21,7,3	9.99718e+21	CCT3	T-complex protein 1, gamma subunit||Chaperonin TCP-1, conserved site||GroEL-like equatorial domain superfamily||GroEL-like apical domain superfamily||Chaperone tailless complex polypeptide 1 (TCP-1)||Chaperonin Cpn60/TCP-1 family||TCP-1-like chaperonin intermediate domain superfamily	0	2	0	2	13	21	7	3	0	20.0367	0	17.3217	58.1307	91.3345	52.549	21.5128	1.20093	7.1423	-2.1951	0.039025	0.49551	FALSE
novel_circ_0017940	3	25222438	25227533	-	5095	281	ENSSSCG00000007855;	exon:25222439-25222577,exon:25227390-25227533	H4,L2	3,4	20,28	REXO5	Ribonuclease H-like superfamily||RNA recognition motif domain||Ribonuclease H superfamily||RNA exonuclease 1-like, exonuclease domain||RNA-binding domain superfamily||Exonuclease, RNase T/DNA polymerase III||Nucleotide-binding alpha-beta plait domain superfamily	0	0	0	3	0	4	0	0	0	0	0	25.9826	0	17.3971	0	0	0.858564	0.559036	0.32232	0.84132	NA	NA
novel_circ_0017941	3	25241092	25241773	+	681	277	ENSSSCG00000022466;	exon:25241093-25241160,exon:25241248-25241331,exon:25241646-25241773	H1,H2,H4,L1,L2,L3,L4	3,3,3,5,5,8,5	19,18,9,14,39,17,34	-	Exonuclease, RNase T/DNA polymerase III||Ribonuclease H-like superfamily||Ribonuclease H superfamily	3	3	0	3	5	5	8	5	32.5797	30.055	0	25.9826	22.358	21.7463	60.056	35.8546	2.81506	4.44084	-0.54365	0.58737	0.97322	FALSE
novel_circ_0006078	14	131560093	131560323	-	230	229	ENSSSCG00000010699;	exon:131560094-131560323	H1,H3,H4,L1,L2,L3,L4	4,11,24,16,23,2,9	1.26125e+20	ATE1	N-end aminoacyl transferase, N-terminal||Acyl-CoA N-acyltransferase||N-end rule aminoacyl transferase, C-terminal||N-end rule aminoacyl transferase||Arginine-tRNA-protein transferase 1, eukaryotic	4	0	11	24	16	23	2	9	43.4395	0	123.762	207.861	71.5455	100.033	15.014	64.5383	12.5561	8.00463	0.58884	0.48529	0.95357	FALSE
novel_circ_0006684	14	49418406	49424492	+	6086	102	ENSSSCG00000010053;	exon:49424390-49424492	H1,H2,H3,H4,L1,L2,L3,L4	7,5,3,4,12,12,8,5	71,74,70,48,69,58,63,72	-	Cytospin-A||CH domain superfamily||Calponin homology domain	7	5	3	4	12	12	8	5	76.0192	50.0917	33.7534	34.6434	53.6591	52.1912	60.056	35.8546	6.26392	6.42598	-0.037581	0.96111	0.99657	FALSE
novel_circ_0009840	16	22571092	22576391	-	5299	256	ENSSSCG00000016845;	exon:22571093-22571184,exon:22571462-22571535,exon:22576299-22576391	L2,L3,L4	5,8,9	107,65,93	NUP155	Nucleoporin, Nup133/Nup155-like, N-terminal||Nucleoporin, Nup133/Nup155-like, C-terminal||Nucleoporin, Nup155-like	0	0	0	0	0	5	8	9	0	0	0	0	0	21.7463	60.056	64.5383	0	4.61618	-3.846	0.011122	NA	NA
novel_circ_0027901	9	36101266	36107397	-	6131	305	ENSSSCG00000024628;	exon:36101267-36101337,exon:36103954-36104058,exon:36107266-36107397	H2,H4,L2,L3	2,2,8,4	67,52,103,77	ALKBH8	Oxoglutarate/iron-dependent dioxygenase||ALKBH8, RNA recognition motif||RNA recognition motif domain||S-adenosyl-L-methionine-dependent methyltransferase||Alkylated DNA repair protein AlkB, homologue 8, N-terminal||Methyltransferase type 11||Nucleotide-binding alpha-beta plait domain superfamily||Alpha-ketoglutarate-dependent dioxygenase AlkB-like||Alkylated DNA repair protein alkB homologue 8||R…	0	2	0	2	0	8	4	0	0	20.0367	0	17.3217	0	34.7941	30.028	0	1.20093	2.07044	-0.55239	0.69766	NA	NA
novel_circ_0006079	14	131560093	131576631	-	16538	457	ENSSSCG00000010699;	exon:131560094-131560323,exon:131569364-131569467,exon:131573695-131573757,exon:131576568-131576631	H1,H2,H3,H4,L1,L2,L3,L4	11,8,8,5,21,20,13,12	9.01131e+22	ATE1	N-end aminoacyl transferase, N-terminal||Acyl-CoA N-acyltransferase||N-end rule aminoacyl transferase, C-terminal||N-end rule aminoacyl transferase||Arginine-tRNA-protein transferase 1, eukaryotic	11	8	8	5	21	20	13	12	119.459	80.1467	90.009	43.3043	93.9034	86.9853	97.591	86.0511	10.8154	11.5944	-0.10681	0.86442	0.99404	FALSE
novel_circ_0026159	8	19263593	19264633	+	1040	275	ENSSSCG00000028581;	exon:19263594-19263869	H1,L2,L3,L4	7,5,4,3	37,43,17,46	ZCCHC4	Methyltransferase EEF1AKMT1/ZCCHC4||Zinc finger, GRF-type||DNA methylase, N-6 adenine-specific, conserved site||Zinc finger CCHC domain-containing protein 4	7	0	0	0	0	5	4	3	76.0192	0	0	0	0	21.7463	30.028	21.5128	2.36523	2.32205	0.0297	0.98239	NA	NA
novel_circ_0017944	3	25407287	25410180	-	2893	232	ENSSSCG00000026453;	exon:25407288-25407367,exon:25410027-25410180	L2	3	109	ACSM5	AMP-binding, conserved site||AMP-dependent synthetase-like superfamily||AMP-binding enzyme, C-terminal domain||AMP-dependent synthetase/ligase	0	0	0	0	0	3	0	0	0	0	0	0	0	13.0478	0	0	0	0.419277	-1.2692	0.41776	NA	NA
novel_circ_0000235	10	24133145	24142545	+	9400	159	ENSSSCG00000039843;	exon:24133146-24133305	L4	4	132	IPO9	Importin-beta, N-terminal domain||Armadillo-like helical||Armadillo-type fold	0	0	0	0	0	0	0	4	0	0	0	0	0	0	0	28.6837	0	0.894513	-1.6286	0.30415	NA	NA
novel_circ_0005917	14	121316587	121320413	+	3826	509	ENSSSCG00000010627;	exon:121316588-121316890,exon:121318650-121318744,exon:121320300-121320413	H1,H2,H3,H4,L1,L2,L3,L4	51,59,32,43,78,93,52,63	2.14217e+23	PDCD4	Initiation factor eIF-4 gamma, MA3||Programmed cell death protein 4||MIF4G-like domain superfamily||Armadillo-type fold	51	59	32	43	78	93	52	63	553.854	591.082	360.036	372.417	348.784	404.481	390.364	451.768	60.6947	50.6859	0.25874	0.48327	0.95215	FALSE
novel_circ_0021984	5	9494755	9495051	+	296	171	ENSSSCG00000000104;	exon:9494756-9494866,exon:9494990-9495051	H3,H4,L1,L2,L3,L4	12,6,3,5,3,2	1.11611e+20	DDX17	Helicase superfamily 1/2, ATP-binding domain||P-loop containing nucleoside triphosphate hydrolase||DEAD/DEAH box helicase domain||RNA helicase, DEAD-box type, Q motif||Helicase, C-terminal||ATP-dependent RNA helicase DEAD-box, conserved site	0	0	12	6	3	5	3	2	0	0	135.014	51.9651	13.4148	21.7463	22.521	14.3419	6.44738	2.29183	1.281	0.23755	0.83996	FALSE
novel_circ_0009395	15	84374211	84387035	-	12824	403	n/a	intergenic_region:84374212-84374289,intergenic_region:84381742-84381825,intergenic_region:84384900-84384980,intergenic_region:84385382-84385465,intergenic_region:84386955-84387035	H3,H4,L1,L2,L3,L4	4,7,30,15,12,6	3.77132e+23	--	-	0	0	4	7	30	15	12	6	0	0	45.0045	60.626	134.148	65.2389	90.084	43.0256	3.58007	10.6103	-1.4337	0.11546	0.70933	FALSE
novel_circ_0004717	13	30495981	30503487	-	7506	234	ENSSSCG00000011340;	exon:30495982-30496095,exon:30503366-30503487	H4	5	49	SMARCC1	SANT domain||SMARCC, C-terminal||SMARCC, N-terminal||SWI/SNF complex subunit SMARCC1||Chromo/chromo shadow domain||Homeobox-like domain superfamily||Winged helix-like DNA-binding domain superfamily||SMARCC, SWIRM-associated domain||SWIRM domain||BRCT domain superfamily||SANT/Myb domain	0	0	0	5	0	0	0	0	0	0	0	43.3043	0	0	0	0	1.43094	0	2.3556	0.14386	NA	NA
novel_circ_0004716	13	30495981	30498307	-	2326	379	ENSSSCG00000011340;	exon:30495982-30496095,exon:30496936-30497089,exon:30498194-30498307	H1,L2	2,6	63,95	SMARCC1	SANT domain||SMARCC, C-terminal||SMARCC, N-terminal||SWI/SNF complex subunit SMARCC1||Chromo/chromo shadow domain||Homeobox-like domain superfamily||Winged helix-like DNA-binding domain superfamily||SMARCC, SWIRM-associated domain||SWIRM domain||BRCT domain superfamily||SANT/Myb domain	2	0	0	0	0	6	0	0	21.7198	0	0	0	0	26.0956	0	0	0.675779	0.838554	-0.19219	0.90485	NA	NA
novel_circ_0013229	1	182527177	182527637	-	460	221	ENSSSCG00000005041;	exon:182527178-182527399	L1	3	450	FERMT2	Kindlin-2, N-terminal||Pleckstrin homology domain||Kindlin/fermitin, PH domain||Kindlin/fermitin||FERM central domain||PH-like domain superfamily||FERM superfamily, second domain||Band 4.1 domain	0	0	0	0	3	0	0	0	0	0	0	0	13.4148	0	0	0	0	0.4315	-1.2832	0.41278	NA	NA
novel_circ_0013228	1	182522575	182577496	-	54921	374	ENSSSCG00000005041;	exon:182522576-182522717,exon:182577263-182577496	H2,H4,L1,L2,L4	6,4,4,5,10	628490396290360	FERMT2	Kindlin-2, N-terminal||Pleckstrin homology domain||Kindlin/fermitin, PH domain||Kindlin/fermitin||FERM central domain||PH-like domain superfamily||FERM superfamily, second domain||Band 4.1 domain	0	6	0	4	4	5	0	10	0	60.11	0	34.6434	17.8864	21.7463	0	71.7093	3.03041	3.51041	-0.14985	0.89975	0.99434	FALSE
novel_circ_0001541	11	51540590	51554792	+	14202	388	ENSSSCG00000009480;	exon:51540591-51540684,exon:51547073-51547197,exon:51551527-51551593,exon:51554687-51554792	H1,H2,H4,L1,L2,L3,L4	8,10,23,19,8,32,10	3.0835e+20	NDFIP2	NEDD4/Bsd2	8	10	0	23	19	8	32	10	86.8791	100.183	0	199.2	84.9602	34.7941	240.224	71.7093	12.4282	13.7061	-0.10083	0.89732	0.99404	FALSE
novel_circ_0001540	11	51540590	51551593	+	11003	283	ENSSSCG00000009480;	exon:51540591-51540684,exon:51547073-51547197,exon:51551527-51551593	H1,H2,H3,H4,L1,L2,L3,L4	16,62,29,127,32,46,90,42	2.66327e+23	NDFIP2	NEDD4/Bsd2	16	62	29	127	32	46	90	42	173.758	621.137	326.283	1099.93	143.091	200.066	675.63	301.179	72.6686	41.8522	0.7854	0.16044	0.77179	FALSE
novel_circ_0026089	8	137747352	137749645	+	2293	336	ENSSSCG00000009256;	exon:137747353-137747434,exon:137747917-137748024,exon:137748149-137748217,exon:137749565-137749645	H1,H2,H3,H4,L1,L2,L3,L4	24,18,9,20,22,42,16,30	1.86178e+23	ANTXR2	Anthrax toxin receptor, C-terminal||Anthrax toxin receptor, extracellular domain||Anthrax toxin receptor||von Willebrand factor A-like domain superfamily||von Willebrand factor, type A	24	18	9	20	22	42	16	30	260.637	180.33	101.26	173.217	98.375	182.669	120.112	215.128	23.0378	19.5525	0.23687	0.64862	0.98184	FALSE
novel_circ_0026088	8	1372177	1377062	+	4885	79	ENSSSCG00000008690;	exon:1372178-1372257	L1	2	89	RNF4	Zinc finger, RING/FYVE/PHD-type||Zinc finger, RING-type, conserved site||Zinc finger, RING-type	0	0	0	0	2	0	0	0	0	0	0	0	8.94318	0	0	0	0	0.287666	-1.0369	0.50629	NA	NA
novel_circ_0013223	1	182415715	182417575	-	1860	211	ENSSSCG00000005040;	exon:182415716-182415760,exon:182417408-182417575	H2,L4	8,7	81,49	-	GNAT domain||Acyl-CoA N-acyltransferase||Glucosamine 6-phosphate N-acetyltransferase	0	8	0	0	0	0	0	7	0	80.1467	0	0	0	0	0	50.1965	2.51421	1.5654	0.49459	0.74135	NA	NA
novel_circ_0026086	8	136568710	136571455	+	2745	441	ENSSSCG00000029507;	exon:136568711-136568893,exon:136570836-136570958,exon:136571318-136571455	H4,L1,L2,L3,L4	4,28,48,20,16	139263144163143	RASGEF1B	Ras guanine-nucleotide exchange factor catalytic domain superfamily||Ras-like guanine nucleotide exchange factor||Ras-like guanine nucleotide exchange factor, N-terminal||Ras guanine-nucleotide exchange factors catalytic domain||Ras guanine nucleotide exchange factor domain superfamily||Ras guanine-nucleotide exchange factor, conserved site	0	0	0	4	28	48	20	16	0	0	0	34.6434	125.205	208.765	150.14	114.735	1.14475	19.0756	-3.573	8.3898e-05	0.013195	TRUE
novel_circ_0029001	X	106742167	106746434	-	4267	372	ENSSSCG00000012659;	exon:106742168-106742230,exon:106746124-106746434	L1,L2,L3	9,4,4	26,15,40	ZNF280C	Zinc finger C2H2 superfamily||Zinc finger C2H2-type||Domain of unknown function DUF4195	0	0	0	0	9	4	4	0	0	0	0	0	40.2443	17.3971	30.028	0	0	2.8059	-3.2456	0.037889	NA	NA
novel_circ_0026084	8	135928965	135929238	+	273	272	n/a	intergenic_region:135928966-135929238	H1,H2,H3,H4	4,5,4,20	1,5,2,5	--	-	4	5	4	20	0	0	0	0	43.4395	50.0917	45.0045	173.217	0	0	0	0	10.2234	0	5.6785	3.1694e-05	0.0071777	TRUE
novel_circ_0026083	8	135884548	135892469	-	7921	425	n/a	intergenic_region:135884549-135884707,intergenic_region:135887772-135887873,intergenic_region:135888806-135888902,intergenic_region:135892399-135892469	H1,H3,H4,L1,L2,L3,L4	8,5,8,11,13,13,11	4,7,20,3,5,7,12	--	-	8	0	5	8	11	13	13	11	86.8791	0	56.2556	69.2869	49.1875	56.5404	97.591	78.8802	6.96356	8.95414	-0.33213	0.67619	0.98184	FALSE
novel_circ_0013226	1	182522575	182542799	-	20224	248	ENSSSCG00000005041;	exon:182522576-182522717,exon:182542692-182542799	H2	2	568	FERMT2	Kindlin-2, N-terminal||Pleckstrin homology domain||Kindlin/fermitin, PH domain||Kindlin/fermitin||FERM central domain||PH-like domain superfamily||FERM superfamily, second domain||Band 4.1 domain	0	2	0	0	0	0	0	0	0	20.0367	0	0	0	0	0	0	0.628551	0	1.7155	0.27669	NA	NA
novel_circ_0013225	1	182522575	182536761	-	14186	314	ENSSSCG00000005041;	exon:182522576-182522717,exon:182535317-182535441,exon:182536712-182536761	H1,H2,H3,H4,L2,L3,L4	9,2,5,2,12,3,3	4.94576e+20	FERMT2	Kindlin-2, N-terminal||Pleckstrin homology domain||Kindlin/fermitin, PH domain||Kindlin/fermitin||FERM central domain||PH-like domain superfamily||FERM superfamily, second domain||Band 4.1 domain	9	2	5	2	0	12	3	3	97.739	20.0367	56.2556	17.3217	0	52.1912	22.521	21.5128	6.21287	3.06227	0.89145	0.37476	0.9258	FALSE
novel_circ_0013224	1	182522575	182527637	-	5062	247	ENSSSCG00000005041;	exon:182522576-182522717,exon:182527531-182527637	L1	3	416	FERMT2	Kindlin-2, N-terminal||Pleckstrin homology domain||Kindlin/fermitin, PH domain||Kindlin/fermitin||FERM central domain||PH-like domain superfamily||FERM superfamily, second domain||Band 4.1 domain	0	0	0	0	3	0	0	0	0	0	0	0	13.4148	0	0	0	0	0.4315	-1.2832	0.41278	NA	NA
novel_circ_0013326	1	187425892	187427145	+	1253	422	ENSSSCG00000005073;	exon:187425893-187425987,exon:187426140-187426237,exon:187426914-187427145	L2	7	38	ARID4A	RNA binding activity-knot of a chromodomain||Tudor domain||Chromo/chromo shadow domain||Chromo-like domain superfamily||RBB1NT||ARID DNA-binding domain||ARID DNA-binding domain superfamily	0	0	0	0	0	7	0	0	0	0	0	0	0	30.4448	0	0	0	0.978313	-1.6914	0.28713	NA	NA
novel_circ_0013327	1	187439978	187445395	+	5417	206	ENSSSCG00000005073;	exon:187445189-187445395	L2	6	48	ARID4A	RNA binding activity-knot of a chromodomain||Tudor domain||Chromo/chromo shadow domain||Chromo-like domain superfamily||RBB1NT||ARID DNA-binding domain||ARID DNA-binding domain superfamily	0	0	0	0	0	6	0	0	0	0	0	0	0	26.0956	0	0	0	0.838554	-1.6247	0.30523	NA	NA
novel_circ_0013324	1	187408827	187427145	+	18318	97	ENSSSCG00000005073;	exon:187426140-187426237	H3	5	45	ARID4A	RNA binding activity-knot of a chromodomain||Tudor domain||Chromo/chromo shadow domain||Chromo-like domain superfamily||RBB1NT||ARID DNA-binding domain||ARID DNA-binding domain superfamily	0	0	5	0	0	0	0	0	0	0	56.2556	0	0	0	0	0	1.97094	0	2.7691	0.085379	NA	NA
novel_circ_0013325	1	187408831	187411828	+	2997	321	ENSSSCG00000005073;	intron:187408832-187408907,intron:187411200-187411276,intron:187411658-187411828	L1,L2	5,2	37,53	ARID4A	RNA binding activity-knot of a chromodomain||Tudor domain||Chromo/chromo shadow domain||Chromo-like domain superfamily||RBB1NT||ARID DNA-binding domain||ARID DNA-binding domain superfamily	0	0	0	0	5	2	0	0	0	0	0	0	22.358	8.69853	0	0	0	0.998684	-1.8143	0.25697	NA	NA
novel_circ_0016949	2	86340120	86356670	-	16550	338	ENSSSCG00000014098;	exon:86340121-86340231,exon:86345127-86345189,exon:86355098-86355153,exon:86356559-86356670	H2,H4,L1,L2,L3,L4	8,4,5,5,6,5	1.94175e+17	WDR41	G-protein beta WD-40 repeat||WD40 repeat, conserved site||WD40-repeat-containing domain||WD40 repeat||WD repeat-containing protein 41||WD40-repeat-containing domain superfamily||WD40/YVTN repeat-like-containing domain superfamily	0	8	0	4	5	5	6	5	0	80.1467	0	34.6434	22.358	21.7463	45.042	35.8546	3.65896	3.96465	-0.064149	0.9518	0.99657	FALSE
novel_circ_0013323	1	187408827	187411824	+	2997	155	ENSSSCG00000005073;	exon:187408828-187408907,exon:187411200-187411276	H2	3	42	ARID4A	RNA binding activity-knot of a chromodomain||Tudor domain||Chromo/chromo shadow domain||Chromo-like domain superfamily||RBB1NT||ARID DNA-binding domain||ARID DNA-binding domain superfamily	0	3	0	0	0	0	0	0	0	30.055	0	0	0	0	0	0	0.942827	0	1.8971	0.23325	NA	NA
novel_circ_0013320	1	187388813	187391730	+	2917	344	ENSSSCG00000005073;	exon:187388814-187388924,exon:187390462-187390527,exon:187391113-187391192,exon:187391640-187391730	H1,H3,H4,L1,L2,L3,L4	9,5,5,25,8,5,6	50,51,65,33,64,61,48	ARID4A	RNA binding activity-knot of a chromodomain||Tudor domain||Chromo/chromo shadow domain||Chromo-like domain superfamily||RBB1NT||ARID DNA-binding domain||ARID DNA-binding domain superfamily	9	0	5	5	25	8	5	6	97.739	0	56.2556	43.3043	111.79	34.7941	37.535	43.0256	6.44288	7.24613	-0.17762	0.83741	0.99198	FALSE
novel_circ_0013321	1	187388813	187401467	+	12654	207	ENSSSCG00000005073;	exon:187388814-187388924,exon:187401370-187401467	H1,H2,L1,L2,L3,L4	3,3,3,3,5,2	52,42,33,48,52,45	ARID4A	RNA binding activity-knot of a chromodomain||Tudor domain||Chromo/chromo shadow domain||Chromo-like domain superfamily||RBB1NT||ARID DNA-binding domain||ARID DNA-binding domain superfamily	3	3	0	0	3	3	5	2	32.5797	30.055	0	0	13.4148	13.0478	37.535	14.3419	1.9565	2.48849	-0.26478	0.82754	NA	NA
novel_circ_0016945	2	86329277	86340231	-	10954	198	ENSSSCG00000014098;	exon:86330335-86330423,exon:86340121-86340231	H2,L1	2,2	147152	WDR41	G-protein beta WD-40 repeat||WD40 repeat, conserved site||WD40-repeat-containing domain||WD40 repeat||WD repeat-containing protein 41||WD40-repeat-containing domain superfamily||WD40/YVTN repeat-like-containing domain superfamily	0	2	0	0	2	0	0	0	0	20.0367	0	0	8.94318	0	0	0	0.628551	0.287666	0.48719	0.76141	NA	NA
novel_circ_0003946	13	157727008	157731436	+	4428	329	ENSSSCG00000031273;	exon:157727009-157727253,exon:157731351-157731436	H1,H4,L1,L2,L3,L4	2,2,4,10,4,4	26,20,80,81,41,37	IMPG2	SEA domain superfamily||Interphotoreceptor matrix proteoglycan 2||SEA domain||Interphotoreceptor matrix proteoglycan||EGF-like, conserved site||EGF-like domain	2	0	0	2	4	10	4	4	21.7198	0	0	17.3217	17.8864	43.4926	30.028	28.6837	1.24816	3.8198	-1.3299	0.25737	0.8468	FALSE
novel_circ_0016947	2	86334450	86345189	-	10739	172	ENSSSCG00000014098;	exon:86340121-86340231,exon:86345127-86345189	L4	2	162	WDR41	G-protein beta WD-40 repeat||WD40 repeat, conserved site||WD40-repeat-containing domain||WD40 repeat||WD repeat-containing protein 41||WD40-repeat-containing domain superfamily||WD40/YVTN repeat-like-containing domain superfamily	0	0	0	0	0	0	0	2	0	0	0	0	0	0	0	14.3419	0	0.447257	-1.2508	0.42436	NA	NA
novel_circ_0016946	2	86334450	86340231	-	5781	294	ENSSSCG00000014098;	exon:86334451-86334635,exon:86340121-86340231	L4	2	118	WDR41	G-protein beta WD-40 repeat||WD40 repeat, conserved site||WD40-repeat-containing domain||WD40 repeat||WD repeat-containing protein 41||WD40-repeat-containing domain superfamily||WD40/YVTN repeat-like-containing domain superfamily	0	0	0	0	0	0	0	2	0	0	0	0	0	0	0	14.3419	0	0.447257	-1.2508	0.42436	NA	NA
novel_circ_0016941	2	85507178	85518807	+	11629	124	ENSSSCG00000014088;	exon:85518683-85518807	L2,L4	2,2	32,49	IQGAP2	Ras GTPase-activating domain||IQ motif, EF-hand binding site||Ras GTPase-activating protein, conserved site||Rho GTPase activation protein||RasGAP protein, C-terminal||Calponin homology domain||CH domain superfamily||WW domain	0	0	0	0	0	2	0	2	0	0	0	0	0	8.69853	0	14.3419	0	0.726775	-1.5421	0.32877	NA	NA
novel_circ_0016940	2	84709319	84730446	-	21127	299	ENSSSCG00000014084;	exon:84709320-84709424,exon:84730251-84730446	H4,L1,L2	3,2,2	76,33,34	POC5	Centrosomal protein POC5	0	0	0	3	2	2	0	0	0	0	0	25.9826	8.94318	8.69853	0	0	0.858564	0.567184	0.33806	0.83205	NA	NA
novel_circ_0013328	1	187518792	187519924	+	1132	395	ENSSSCG00000005076;	exon:187518793-187518967,exon:187519703-187519924	L3,L4	3,4	30,25	KIAA0586	Protein TALPID3	0	0	0	0	0	0	3	4	0	0	0	0	0	0	22.521	28.6837	0	1.60879	-2.3304	0.14835	NA	NA
novel_circ_0013329	1	187522916	187539024	+	16108	153	ENSSSCG00000005076;	exon:187522917-187523070	L2	3	39	KIAA0586	Protein TALPID3	0	0	0	0	0	3	0	0	0	0	0	0	0	13.0478	0	0	0	0.419277	-1.2692	0.41776	NA	NA
novel_circ_0016493	2	51380260	51380536	+	276	275	n/a	intergenic_region:51380261-51380536	H1,H2,H3,H4,L1,L2,L4	2,4,4,8,9,5,5	1.66116e+27	--	-	2	4	4	8	9	5	0	5	21.7198	40.0733	45.0045	69.2869	40.2443	21.7463	0	35.8546	5.79914	3.11144	0.79483	0.40452	0.93901	FALSE
novel_circ_0016492	2	51369983	51370259	+	276	275	ENSSSCG00000033136;	exon:51369984-51370259	H3	3	1665	-	Immunoglobulin-like fold||Immunoglobulin-like domain||Immunoglobulin subtype||Immunoglobulin-like domain superfamily||Immunoglobulin I-set||Immunoglobulin subtype 2	0	0	3	0	0	0	0	0	0	0	33.7534	0	0	0	0	0	1.18256	0	2.0636	0.1977	NA	NA
novel_circ_0016491	2	51363108	51414637	+	51529	275	n/a	intergenic_region:51414362-51414637	L1	2	598	--	-	0	0	0	0	2	0	0	0	0	0	0	0	8.94318	0	0	0	0	0.287666	-1.0369	0.50629	NA	NA
novel_circ_0002518	12	38796302	38796555	-	253	252	ENSSSCG00000017694;	exon:38796303-38796555	H2	2	205	ACACA	Acetyl-coenzyme A carboxyltransferase, C-terminal||ATP-grasp fold||Biotin/lipoyl attachment||Biotin carboxylase-like, N-terminal domain||Biotin carboxylase, C-terminal||Single hybrid motif||ATP-grasp fold, subdomain 1||Rudiment single hybrid motif||Biotin carboxylation domain||Biotin-binding site||Pre-ATP-grasp domain superfamily||Carbamoyl-phosphate synthetase large subunit-like, ATP-binding dom…	0	2	0	0	0	0	0	0	0	20.0367	0	0	0	0	0	0	0.628551	0	1.7155	0.27669	NA	NA
novel_circ_0014899	1	7160498	7166248	-	5750	220	ENSSSCG00000004039;	exon:7160499-7160616,exon:7166145-7166248	H1,H3,L3	2,4,2	6,2,12	SLC22A3	Major facilitator, sugar transporter-like||Organic cation transport protein/SVOP||MFS transporter superfamily||Sugar transporter, conserved site||Major facilitator superfamily domain	2	0	4	0	0	0	2	0	21.7198	0	45.0045	0	0	0	15.014	0	2.25253	0.476183	1.5465	0.3052	NA	NA
novel_circ_0014898	1	71382431	71384471	-	2040	108	ENSSSCG00000004367;	exon:71382432-71382540	L2,L3	4,2	1378876	POPDC3	Cyclic nucleotide-binding-like||Popeye protein	0	0	0	0	0	4	2	0	0	0	0	0	0	17.3971	15.014	0	0	1.03522	-1.8376	0.25139	NA	NA
novel_circ_0016495	2	51380260	51418732	+	38472	275	n/a	intergenic_region:51418457-51418732	H4,L1	8,8	1041826	--	-	0	0	0	8	8	0	0	0	0	0	0	69.2869	35.7727	0	0	0	2.2895	1.15067	0.65631	0.66536	NA	NA
novel_circ_0016494	2	51380260	51404619	+	24359	275	n/a	intergenic_region:51404344-51404619	L4	4	1331	--	-	0	0	0	0	0	0	0	4	0	0	0	0	0	0	0	28.6837	0	0.894513	-1.6286	0.30415	NA	NA
novel_circ_0014895	1	71339695	71350243	-	10548	436	ENSSSCG00000004366;	exon:71339696-71339837,exon:71349075-71349183,exon:71350056-71350243	H1,H2,H3,H4,L1,L2,L3,L4	7,11,4,8,9,7,4,18	1.75183e+23	BVES	Popeye protein||Cyclic nucleotide-binding-like	7	11	4	8	9	7	4	18	76.0192	110.202	45.0045	69.2869	40.2443	30.4448	30.028	129.077	9.68851	7.25049	0.41862	0.57414	0.9728	FALSE
novel_circ_0014894	1	71339695	71341255	-	1560	308	ENSSSCG00000004366;	exon:71339696-71339837,exon:71341088-71341255	H4,L2	2,2	107157	BVES	Popeye protein||Cyclic nucleotide-binding-like	0	0	0	2	0	2	0	0	0	0	0	17.3217	0	8.69853	0	0	0.572376	0.279518	0.45223	0.77795	NA	NA
novel_circ_0014897	1	71350055	71353217	-	3162	311	ENSSSCG00000004366;	exon:71350056-71350243,exon:71353093-71353217	L1,L3	6,2	195140	BVES	Popeye protein||Cyclic nucleotide-binding-like	0	0	0	0	6	0	2	0	0	0	0	0	26.8296	0	15.014	0	0	1.33918	-2.1359	0.18525	NA	NA
novel_circ_0014896	1	71349074	71350243	-	1169	295	ENSSSCG00000004366;	exon:71349075-71349183,exon:71350056-71350243	H1,H2,H4,L1,L2,L3,L4	12,5,4,13,10,4,17	1.25132e+20	BVES	Popeye protein||Cyclic nucleotide-binding-like	12	5	0	4	13	10	4	17	130.319	50.0917	0	34.6434	58.1307	43.4926	30.028	121.906	6.7708	8.02147	-0.21302	0.80295	0.99097	FALSE
novel_circ_0007252	14	76153000	76160911	-	7911	193	ENSSSCG00000010298;	exon:76153001-76153100,exon:76160817-76160911	L2	3	69	CFAP70	Tetratricopeptide repeat-containing domain||Tetratricopeptide-like helical domain superfamily||Tetratricopeptide repeat	0	0	0	0	0	3	0	0	0	0	0	0	0	13.0478	0	0	0	0.419277	-1.2692	0.41776	NA	NA
novel_circ_0007251	14	76140585	76153100	-	12515	483	ENSSSCG00000010298;	exon:76140586-76140666,exon:76140850-76141020,exon:76146385-76146519,exon:76153001-76153100	L1,L2,L3	6,3,4	121,123,63	CFAP70	Tetratricopeptide repeat-containing domain||Tetratricopeptide-like helical domain superfamily||Tetratricopeptide repeat	0	0	0	0	6	3	4	0	0	0	0	0	26.8296	13.0478	30.028	0	0	2.23464	-2.9472	0.062842	NA	NA
novel_circ_0005915	14	121310319	121331392	+	21073	354	ENSSSCG00000010627;	exon:121310320-121310425,exon:121329951-121330061,exon:121331253-121331392	H2,H3,L1,L3	2,2,2,4	131120187163	PDCD4	Initiation factor eIF-4 gamma, MA3||Programmed cell death protein 4||MIF4G-like domain superfamily||Armadillo-type fold	0	2	2	0	2	0	4	0	0	20.0367	22.5023	0	8.94318	0	30.028	0	1.41693	1.24003	0.14338	0.92222	NA	NA
novel_circ_0011908	1	108367818	108378824	+	11006	173	ENSSSCG00000004561;	exon:108378651-108378824	L1	5	70	HERC1	Regulator of chromosome condensation 1/beta-lactamase-inhibitor protein II||WD40-repeat-containing domain superfamily||Concanavalin A-like lectin/glucanase domain superfamily||WD40 repeat||B30.2/SPRY domain||HECT, E3 ligase catalytic domain||HERC1, SPRY domain||WD40 repeat, conserved site||HECT domain||Regulator of chromosome condensation, RCC1||WD40/YVTN repeat-like-containing domain superfamily…	0	0	0	0	5	0	0	0	0	0	0	0	22.358	0	0	0	0	0.719166	-1.5548	0.325	NA	NA
novel_circ_0015940	2	150551453	150552359	-	906	238	n/a	intergenic_region:150551454-150551692	L1	2	1	--	-	0	0	0	0	2	0	0	0	0	0	0	0	8.94318	0	0	0	0	0.287666	-1.0369	0.50629	NA	NA
novel_circ_0015941	2	150622512	150629325	-	6813	148	ENSSSCG00000014435;	exon:150622513-150622661	H1,L1,L4	2,2,5	305530531	CSNK1A1	Protein kinase domain||Protein kinase-like domain superfamily||Protein kinase, ATP binding site||Serine/threonine-protein kinase, active site	2	0	0	0	2	0	0	5	21.7198	0	0	0	8.94318	0	0	35.8546	0.675779	1.40581	-0.65696	0.6726	NA	NA
novel_circ_0015942	2	150624155	150627794	-	3639	184	ENSSSCG00000014435;	exon:150624156-150624262,exon:150627716-150627794	H2,H3,H4,L1,L4	2,3,2,5,6	649640708930986	CSNK1A1	Protein kinase domain||Protein kinase-like domain superfamily||Protein kinase, ATP binding site||Serine/threonine-protein kinase, active site	0	2	3	2	5	0	0	6	0	20.0367	33.7534	17.3217	22.358	0	0	43.0256	2.38349	2.06094	0.16634	0.89776	NA	NA
novel_circ_0010948	17	47367258	47372193	-	4935	268	ENSSSCG00000007383;	exon:47367259-47367428,exon:47372094-47372193	H1	2	43	TOMM34	Tetratricopeptide repeat||Tetratricopeptide-like helical domain superfamily||Tetratricopeptide repeat 1||Tetratricopeptide repeat-containing domain	2	0	0	0	0	0	0	0	21.7198	0	0	0	0	0	0	0	0.675779	0	1.7401	0.27057	NA	NA
novel_circ_0015946	2	150830159	150830402	+	243	242	ENSSSCG00000014437;	intron:150830160-150830402	H1,H2,H3,H4,L1,L2,L3,L4	19,19,57,46,27,39,32,31	5,6,8,8,2,11,8,15	PPARGC1B	Nucleotide-binding alpha-beta plait domain superfamily||Peroxisome proliferator-activated receptor gamma coactivator 1-beta||RNA-binding domain superfamily||PPARGC1B, RNA recognition motif||PGC-1||RNA recognition motif domain	19	19	57	46	27	39	32	31	206.338	190.348	641.314	398.399	120.733	169.621	240.224	222.299	48.0245	23.8855	0.98475	0.051449	0.5496	FALSE
novel_circ_0015947	2	15086742	15090611	+	3869	296	ENSSSCG00000013233;	intron:15086743-15086900,intron:15090472-15090611	L1	2	51	CELF1	CELF1/2, RNA recognition motif 2||Nucleotide-binding alpha-beta plait domain superfamily||CELF1/2, RNA recognition motif 3||CELF1/2, RNA recognition motif 1||Post-SET domain||RNA recognition motif domain||RNA-binding domain superfamily	0	0	0	0	2	0	0	0	0	0	0	0	8.94318	0	0	0	0	0.287666	-1.0369	0.50629	NA	NA
novel_circ_0015949	2	15090471	15091423	+	952	327	ENSSSCG00000013233;	intron:15090472-15090620,intron:15091244-15091423	H4,L1,L3,L4	5,5,2,5	17,36,32,40	CELF1	CELF1/2, RNA recognition motif 2||Nucleotide-binding alpha-beta plait domain superfamily||CELF1/2, RNA recognition motif 3||CELF1/2, RNA recognition motif 1||Post-SET domain||RNA recognition motif domain||RNA-binding domain superfamily	0	0	0	5	5	0	2	5	0	0	0	43.3043	22.358	0	15.014	35.8546	1.43094	2.31349	-0.47498	0.73237	NA	NA
novel_circ_0002511	12	38501974	38506507	+	4533	197	ENSSSCG00000017693;	exon:38501975-38502089,exon:38506424-38506507	H2,L1,L2,L3,L4	2,11,7,6,9	15,31,28,13,17	AATF	AATF leucine zipper-containing domain||Apoptosis-antagonizing transcription factor, C-terminal||Protein AATF/Bfr2	0	2	0	0	11	7	6	9	0	20.0367	0	0	49.1875	30.4448	45.042	64.5383	0.628551	6.00168	-2.6523	0.025715	0.40163	FALSE
novel_circ_0019751	4	19232337	19241232	+	8895	178	ENSSSCG00000006000;	exon:19236502-19236571,exon:19241123-19241232	L4	2	103	TAF2	Transcription initiation factor TFIID subunit 2||Aminopeptidase N-like , N-terminal||Armadillo-type fold	0	0	0	0	0	0	0	2	0	0	0	0	0	0	0	14.3419	0	0.447257	-1.2508	0.42436	NA	NA
novel_circ_0023348	6	44106259	44113830	+	7571	204	ENSSSCG00000031169;ENSSSCG00000002876;	exon:44106260-44106343,exon:44113709-44113830	H1,H2,H3,H4,L1,L2,L3,L4	5,9,9,9,18,9,14,15	1.04176e+23	-;-	-	5	9	9	9	18	9	14	15	54.2994	90.165	101.26	77.9477	80.4887	39.1434	105.098	107.564	10.6413	10.5345	0.024404	0.97031	0.99657	FALSE
novel_circ_0007937	15	132168701	132169958	-	1257	265	ENSSSCG00000016275;	exon:132168702-132168826,exon:132169817-132169958	H4,L1,L4	3,4,3	362329403	NCL	RNA-binding domain superfamily||RNA recognition motif domain, eukaryote||Nucleotide-binding alpha-beta plait domain superfamily||Nucleolin, RNA recognition motif 1||Nucleolin, RNA recognition motif 2||RNA recognition motif domain||Nucleolin, RNA recognition motif 3||Nucleolin, RNA recognition motif 4	0	0	0	3	4	0	0	3	0	0	0	25.9826	17.8864	0	0	21.5128	0.858564	1.24622	-0.31316	0.83962	NA	NA
novel_circ_0019750	4	19232337	19236571	+	4234	401	ENSSSCG00000006000;	exon:19232338-19232531,exon:19233621-19233760,exon:19236502-19236571	L1,L2,L4	4,6,11	85,89,88	TAF2	Transcription initiation factor TFIID subunit 2||Aminopeptidase N-like , N-terminal||Armadillo-type fold	0	0	0	0	4	6	0	11	0	0	0	0	17.8864	26.0956	0	78.8802	0	3.8738	-3.6394	0.017531	NA	NA
novel_circ_0023343	6	44025519	44027223	+	1704	380	ENSSSCG00000002872;	exon:44025520-44025685,exon:44026599-44026736,exon:44027145-44027223	H1,L1,L2	3,5,9	94,81,64	KIAA0355	Domain of unknown function DUF4745	3	0	0	0	5	9	0	0	32.5797	0	0	0	22.358	39.1434	0	0	1.01367	1.977	-0.69488	0.64003	NA	NA
novel_circ_0002517	12	38750094	38765156	-	15062	319	ENSSSCG00000017694;	exon:38750095-38750304,exon:38756297-38756407	H2,L3	2,2	270,62	ACACA	Acetyl-coenzyme A carboxyltransferase, C-terminal||ATP-grasp fold||Biotin/lipoyl attachment||Biotin carboxylase-like, N-terminal domain||Biotin carboxylase, C-terminal||Single hybrid motif||ATP-grasp fold, subdomain 1||Rudiment single hybrid motif||Biotin carboxylation domain||Biotin-binding site||Pre-ATP-grasp domain superfamily||Carbamoyl-phosphate synthetase large subunit-like, ATP-binding dom…	0	2	0	0	0	0	2	0	0	20.0367	0	0	0	0	15.014	0	0.628551	0.476183	0.22766	0.88766	NA	NA
novel_circ_0023341	6	44019029	44025685	+	6656	290	ENSSSCG00000002872;	exon:44019030-44019155,exon:44025520-44025685	H2	3	105	KIAA0355	Domain of unknown function DUF4745	0	3	0	0	0	0	0	0	0	30.055	0	0	0	0	0	0	0.942827	0	1.8971	0.23325	NA	NA
novel_circ_0023340	6	44019029	44021236	+	2207	125	ENSSSCG00000002872;	exon:44019030-44019155	H1,H3,H4,L1,L2,L3,L4	4,6,5,9,10,5,5	108,78,85,90,97,78,125	KIAA0355	Domain of unknown function DUF4745	4	0	6	5	9	10	5	5	43.4395	0	67.5068	43.3043	40.2443	43.4926	37.535	35.8546	5.14762	5.00069	0.01768	0.98435	0.99731	FALSE
novel_circ_0023347	6	44106259	44110320	+	4061	183	ENSSSCG00000031169;ENSSSCG00000002876;	exon:44106260-44106343,exon:44110220-44110320	H1,H2,H4,L1,L2,L3,L4	2,2,5,6,7,11,6	79,123,87,63,83,96,114	-;-	-	2	2	0	5	6	7	11	6	21.7198	20.0367	0	43.3043	26.8296	30.4448	82.577	43.0256	2.73527	5.80209	-0.92037	0.34375	0.9106	FALSE
novel_circ_0019753	4	19250419	19252721	+	2302	229	ENSSSCG00000006000;	exon:19250420-19250649	L4	4	107	TAF2	Transcription initiation factor TFIID subunit 2||Aminopeptidase N-like , N-terminal||Armadillo-type fold	0	0	0	0	0	0	0	4	0	0	0	0	0	0	0	28.6837	0	0.894513	-1.6286	0.30415	NA	NA
novel_circ_0023617	6	69106983	69133112	-	26129	320	ENSSSCG00000033497;	intron:69106984-69107088,intron:69121910-69122006,intron:69132992-69133112	H4,L1,L2,L3	4,4,7,3	14,18,34,31	RERE	Zinc finger, GATA-type||Homeobox-like domain superfamily||SANT/Myb domain||Atrophin-like||Bromo adjacent homology (BAH) domain||SANT domain||ELM2 domain	0	0	0	4	4	7	3	0	0	0	0	34.6434	17.8864	30.4448	22.521	0	1.14475	2.26792	-0.70554	0.61362	NA	NA
novel_circ_0023616	6	69106983	69124265	-	17282	305	ENSSSCG00000033497;	exon:69106984-69107088,exon:69121910-69122006,exon:69124160-69124265	H1,H2,H3,H4,L1,L2,L3,L4	77,44,16,39,128,166,67,87	39,20,25,25,52,54,52,41	RERE	Zinc finger, GATA-type||Homeobox-like domain superfamily||SANT/Myb domain||Atrophin-like||Bromo adjacent homology (BAH) domain||SANT domain||ELM2 domain	77	44	16	39	128	166	67	87	836.211	440.807	180.018	337.773	572.364	721.978	502.969	623.871	57.314	77.0185	-0.41789	0.33199	0.90541	FALSE
novel_circ_0002343	12	33405486	33407119	+	1633	327	ENSSSCG00000034994;	exon:33405487-33405664,exon:33406969-33407119	L3	2	173	AKAP1	K Homology domain, type 1 superfamily||A-kinase anchor protein 1, mitochondrial||RII binding domain||K Homology domain||K Homology domain, type 1||SNase-like, OB-fold superfamily||Tudor domain	0	0	0	0	0	0	2	0	0	0	0	0	0	0	15.014	0	0	0.476183	-1.2804	0.41378	NA	NA
novel_circ_0010947	17	47363606	47372193	-	8587	246	ENSSSCG00000007383;	exon:47363607-47363754,exon:47372094-47372193	H4	3	49	TOMM34	Tetratricopeptide repeat||Tetratricopeptide-like helical domain superfamily||Tetratricopeptide repeat 1||Tetratricopeptide repeat-containing domain	0	0	0	3	0	0	0	0	0	0	0	25.9826	0	0	0	0	0.858564	0	1.8643	0.24078	NA	NA
novel_circ_0019752	4	19233620	19236571	+	2951	208	ENSSSCG00000006000;	exon:19233621-19233760,exon:19236502-19236571	L2	3	99	TAF2	Transcription initiation factor TFIID subunit 2||Aminopeptidase N-like , N-terminal||Armadillo-type fold	0	0	0	0	0	3	0	0	0	0	0	0	0	13.0478	0	0	0	0.419277	-1.2692	0.41776	NA	NA
novel_circ_0009844	16	22575364	22585099	-	9735	166	ENSSSCG00000016845;	exon:22575365-22575531	L4	2	86	NUP155	Nucleoporin, Nup133/Nup155-like, N-terminal||Nucleoporin, Nup133/Nup155-like, C-terminal||Nucleoporin, Nup155-like	0	0	0	0	0	0	0	2	0	0	0	0	0	0	0	14.3419	0	0.447257	-1.2508	0.42436	NA	NA
novel_circ_0002515	12	3871332	3880617	-	9285	357	ENSSSCG00000034373;	exon:3871333-3871475,exon:3880402-3880617	H3	7	27	TNRC6C	Argonaute hook domain||GW182, middle domain||RNA recognition motif domain||UBA-like superfamily||Ubiquitin-associated domain||Trinucleotide repeat-containing gene 6C protein, UBA domain||Trinucleotide repeat-containing gene 6C protein||TNRC6, PABC binding domain||RNA-binding domain superfamily||Nucleotide-binding alpha-beta plait domain superfamily||TNRC6C, RNA recognition motif	0	0	7	0	0	0	0	0	0	0	78.7579	0	0	0	0	0	2.75931	0	3.2519	0.040987	NA	NA
novel_circ_0004504	13	21778793	21788399	+	9606	279	ENSSSCG00000027738;	intron:21778794-21778895,intron:21788221-21788399	H1,H4	2,2	139138	LRRFIP2	Leucine-rich repeat flightless-interacting protein 1/2	2	0	0	2	0	0	0	0	21.7198	0	0	17.3217	0	0	0	0	1.24816	0	2.392	0.138	NA	NA
novel_circ_0019755	4	20430575	20430893	+	318	317	ENSSSCG00000036553;	intron:20430576-20430893	L1	5	25	SAMD12	Aveugle-like, SAM domain||Sterile alpha motif domain||Sterile alpha motif/pointed domain superfamily	0	0	0	0	5	0	0	0	0	0	0	0	22.358	0	0	0	0	0.719166	-1.5548	0.325	NA	NA
novel_circ_0002514	12	3871332	3877764	-	6432	199	ENSSSCG00000034373;	exon:3871333-3871475,exon:3873116-3873173	L1	2	34	TNRC6C	Argonaute hook domain||GW182, middle domain||RNA recognition motif domain||UBA-like superfamily||Ubiquitin-associated domain||Trinucleotide repeat-containing gene 6C protein, UBA domain||Trinucleotide repeat-containing gene 6C protein||TNRC6, PABC binding domain||RNA-binding domain superfamily||Nucleotide-binding alpha-beta plait domain superfamily||TNRC6C, RNA recognition motif	0	0	0	0	2	0	0	0	0	0	0	0	8.94318	0	0	0	0	0.287666	-1.0369	0.50629	NA	NA
novel_circ_0011489	18	38309525	38324769	+	15244	594	ENSSSCG00000027389;	exon:38309526-38309680,exon:38323630-38323953,exon:38324652-38324769	H1,H2,H3,L1,L2,L3,L4	2,2,4,9,6,11,8	1.45167e+20	HERPUD2	Ubiquitin-like domain superfamily||Homocysteine-responsive endoplasmic reticulum-resident ubiquitin-like domain member 1 /2||Ubiquitin domain	2	2	4	0	9	6	11	8	21.7198	20.0367	45.0045	0	40.2443	26.0956	82.577	57.3674	2.88108	6.54109	-1.0951	0.25226	0.84432	FALSE
novel_circ_0019754	4	19360869	19367922	+	7053	185	ENSSSCG00000006001;	exon:19365648-19365773,exon:19367862-19367922	H1,H4,L1,L3,L4	2,2,9,2,2	100,69,32,25,50	ENPP2	DNA/RNA non-specific endonuclease||Somatomedin B, chordata||Somatomedin B domain||Extracellular Endonuclease, subunit A||Alkaline-phosphatase-like, core domain superfamily||Somatomedin B-like domain superfamily||Ectonucleotide pyrophosphatase/phosphodiesterase family member 2||Type I phosphodiesterase/nucleotide pyrophosphatase/phosphate transferase	2	0	0	2	9	0	2	2	21.7198	0	0	17.3217	40.2443	0	15.014	14.3419	1.24816	2.21794	-0.62437	0.64544	NA	NA
novel_circ_0005044	13	46107666	46110421	-	2755	337	ENSSSCG00000011496;	exon:46107667-46107843,exon:46110260-46110421	H1	4	79	ADAMTS9	ADAM-TS Spacer 1||Thrombospondin type-1 (TSP1) repeat||Peptidase M12B, ADAM/reprolysin||ADAM cysteine-rich domain 2||Peptidase M12B, propeptide||Thrombospondin type-1 (TSP1) repeat superfamily||Peptidase M12B, GON-ADAMTSs||ADAMTS/ADAMTS-like||Metallopeptidase, catalytic domain superfamily	4	0	0	0	0	0	0	0	43.4395	0	0	0	0	0	0	0	1.35156	0	2.2595	0.1604	NA	NA
novel_circ_0027711	9	19878047	19913189	-	35142	476	ENSSSCG00000014913;	exon:19878048-19878184,exon:19878457-19878580,exon:19909141-19909216,exon:19913047-19913189	H1,H2,H3,L1,L2,L3,L4	5,3,3,8,8,5,4	3.74398e+20	PICALM	Phosphatidylinositol-binding clathrin assembly protein||ENTH domain||AP180 N-terminal homology (ANTH) domain||Phosphoinositide-binding clathrin adaptor, domain 2||ENTH/VHS	5	3	3	0	8	8	5	4	54.2994	30.055	33.7534	0	35.7727	34.7941	37.535	28.6837	3.81484	4.35371	-0.19266	0.8417	0.99244	FALSE
novel_circ_0005046	13	46142404	46152898	-	10494	95	ENSSSCG00000011496;	exon:46142405-46142500	H1	3	100	ADAMTS9	ADAM-TS Spacer 1||Thrombospondin type-1 (TSP1) repeat||Peptidase M12B, ADAM/reprolysin||ADAM cysteine-rich domain 2||Peptidase M12B, propeptide||Thrombospondin type-1 (TSP1) repeat superfamily||Peptidase M12B, GON-ADAMTSs||ADAMTS/ADAMTS-like||Metallopeptidase, catalytic domain superfamily	3	0	0	0	0	0	0	0	32.5797	0	0	0	0	0	0	0	1.01367	0	1.9224	0.22753	NA	NA
novel_circ_0005047	13	46152752	46164484	-	11732	146	ENSSSCG00000011496;	exon:46164338-46164484	H4,L1	2,4	68105	ADAMTS9	ADAM-TS Spacer 1||Thrombospondin type-1 (TSP1) repeat||Peptidase M12B, ADAM/reprolysin||ADAM cysteine-rich domain 2||Peptidase M12B, propeptide||Thrombospondin type-1 (TSP1) repeat superfamily||Peptidase M12B, GON-ADAMTSs||ADAMTS/ADAMTS-like||Metallopeptidase, catalytic domain superfamily	0	0	0	2	4	0	0	0	0	0	0	17.3217	17.8864	0	0	0	0.572376	0.575333	-0.0032646	0.99838	NA	NA
novel_circ_0005958	14	124664009	124672173	-	8164	128	ENSSSCG00000010650;	exon:124672045-124672173	L4	2	9	AFAP1L2	PH-like domain superfamily||Actin filament-associated protein 1-like 2||Actin-filament associated protein||Pleckstrin homology domain	0	0	0	0	0	0	0	2	0	0	0	0	0	0	0	14.3419	0	0.447257	-1.2508	0.42436	NA	NA
novel_circ_0005042	13	45499149	45500989	+	1840	295	ENSSSCG00000011493;	exon:45499150-45499249,exon:45500707-45500827,exon:45500913-45500989	L2	2	9	-	Ataxin-7||SCA7 domain	0	0	0	0	0	2	0	0	0	0	0	0	0	8.69853	0	0	0	0.279518	-1.0233	0.51179	NA	NA
novel_circ_0010138	16	44156268	44159174	+	2906	251	ENSSSCG00000016949;	exon:44156269-44156337,exon:44157377-44157476,exon:44159090-44159174	H1,H2,H3,H4,L1,L2,L3,L4	2,3,5,3,11,7,5,5	1.98273e+23	-	Trafficking protein particle complex subunit 13	2	3	5	3	11	7	5	5	21.7198	30.055	56.2556	25.9826	49.1875	30.4448	37.535	35.8546	4.44811	4.86908	-0.14115	0.87135	0.99404	FALSE
novel_circ_0002013	12	15269530	15288986	-	19456	220	ENSSSCG00000024813;	exon:15269531-15269630,exon:15288865-15288986	H3,L1	2,2	71,87	MAP3K3	Protein kinase-like domain superfamily||Protein kinase domain||PB1 domain||Mitogen-activated protein kinase kinase kinase 2/3, PB1 domain	0	0	2	0	2	0	0	0	0	0	22.5023	0	8.94318	0	0	0	0.788375	0.287666	0.63515	0.69338	NA	NA
novel_circ_0002010	12	15263849	15269630	-	5781	278	ENSSSCG00000024813;	exon:15263850-15263963,exon:15264720-15264786,exon:15269531-15269630	H2,H3,L1,L2,L3	3,4,6,3,3	73,81,91,82,84	MAP3K3	Protein kinase-like domain superfamily||Protein kinase domain||PB1 domain||Mitogen-activated protein kinase kinase kinase 2/3, PB1 domain	0	3	4	0	6	3	3	0	0	30.055	45.0045	0	26.8296	13.0478	22.521	0	2.51958	1.99655	0.23733	0.85232	NA	NA
novel_circ_0019756	4	20430575	20433129	+	2554	470	ENSSSCG00000036553;	intron:20430576-20430893,intron:20432976-20433129	H4,L1,L2,L3	5,33,22,11	6,2,0,2	SAMD12	Aveugle-like, SAM domain||Sterile alpha motif domain||Sterile alpha motif/pointed domain superfamily	0	0	0	5	33	22	11	0	0	0	0	43.3043	147.563	95.6838	82.577	0	1.43094	10.4402	-2.3878	0.034795	0.47212	FALSE
novel_circ_0002016	12	15328505	15332818	-	4313	229	ENSSSCG00000017294;	exon:15332194-15332312,exon:15332707-15332818	L4	3	146	DCAF7	WD40-repeat-containing domain superfamily||WD40/YVTN repeat-like-containing domain superfamily||WD40 repeat||WD40 repeat, conserved site||WD40-repeat-containing domain	0	0	0	0	0	0	0	3	0	0	0	0	0	0	0	21.5128	0	0.670885	-1.4869	0.34543	NA	NA
novel_circ_0002017	12	15332193	15333657	-	1464	118	ENSSSCG00000017294;	exon:15332194-15332312	L1	3	94	DCAF7	WD40-repeat-containing domain superfamily||WD40/YVTN repeat-like-containing domain superfamily||WD40 repeat||WD40 repeat, conserved site||WD40-repeat-containing domain	0	0	0	0	3	0	0	0	0	0	0	0	13.4148	0	0	0	0	0.4315	-1.2832	0.41278	NA	NA
novel_circ_0027492	9	125627549	125627862	+	313	182	ENSSSCG00000015565;	intron:125627550-125627664,intron:125627794-125627862	H1,H3,L2	2,27,5	64,41,98	C1orf21	Protein of unknown function DUF4612	2	0	27	0	0	5	0	0	21.7198	0	303.78	0	0	21.7463	0	0	11.3188	0.698795	1.7952	NA	NA	NA
novel_circ_0002015	12	15287152	15288986	-	1834	213	ENSSSCG00000024813;	exon:15287153-15287245,exon:15288865-15288986	H1,H2,H3,H4,L1,L2,L4	4,6,5,4,7,5,4	44,49,35,43,49,79,85	MAP3K3	Protein kinase-like domain superfamily||Protein kinase domain||PB1 domain||Mitogen-activated protein kinase kinase kinase 2/3, PB1 domain	4	6	5	4	7	5	0	4	43.4395	60.11	56.2556	34.6434	31.3011	21.7463	0	28.6837	6.3529	2.60014	1.1366	0.22286	0.8332	FALSE
novel_circ_0006254	14	22893852	22898489	-	4637	273	ENSSSCG00000023569;	intron:22893853-22893997,intron:22896202-22896331	H2	3	5	-	Autism susceptibility gene 2 protein	0	3	0	0	0	0	0	0	0	30.055	0	0	0	0	0	0	0.942827	0	1.8971	0.23325	NA	NA
novel_circ_0013674	1	219723639	219730732	-	7093	319	ENSSSCG00000005232;	exon:219723640-219723806,exon:219726056-219726102,exon:219730625-219730732	L1	6	129	SMARCA2	Helicase, C-terminal||Bromodomain-like superfamily||SNF2-related, N-terminal domain||Glutamine-Leucine-Glutamine, QLQ||SWI/SNF complex subunit SMARCA2||Snf2, ATP coupling domain||BRK domain||Bromodomain, conserved site||Bromodomain||SNF2-like, N-terminal domain superfamily||Helicase/SANT-associated domain||BRK domain superfamily||Helicase superfamily 1/2, ATP-binding domain||P-loop containing nuc…	0	0	0	0	6	0	0	0	0	0	0	0	26.8296	0	0	0	0	0.862999	-1.636	0.30212	NA	NA
novel_circ_0006256	14	23346046	23353660	-	7614	297	ENSSSCG00000028018;	exon:23352225-23352415,exon:23353553-23353660	H1	3	21	EP400	Helicase/SANT-associated domain||E1A-binding protein p400, N-terminal||Helicase superfamily 1/2, ATP-binding domain||P-loop containing nucleoside triphosphate hydrolase||SNF2-like, N-terminal domain superfamily||Helicase, C-terminal||Myb-like domain||SNF2-related, N-terminal domain||SANT/Myb domain	3	0	0	0	0	0	0	0	32.5797	0	0	0	0	0	0	0	1.01367	0	1.9224	0.22753	NA	NA
novel_circ_0003355	13	120778215	120795359	+	17144	188	ENSSSCG00000011772;	exon:120778216-120778323,exon:120795278-120795359	H1,H2,H3,H4,L1,L2,L3,L4	6,11,8,3,12,25,19,6	33,42,29,34,56,34,29,44	-	P-type ATPase, phosphorylation site||P-type ATPase, transmembrane domain superfamily||P-type ATPase, C-terminal||P-type ATPase, N-terminal||HAD-like superfamily||Probable phospholipid-transporting ATPase IF||HAD superfamily||P-type ATPase||P-type ATPase, subfamily IV||P-type ATPase, A domain superfamily||P-type ATPase, cytoplasmic domain N	6	11	8	3	12	25	19	6	65.1593	110.202	90.009	25.9826	53.6591	108.732	142.633	43.0256	9.49643	11.0855	-0.21823	0.75679	0.98888	FALSE
novel_circ_0006250	14	22675135	22676397	+	1262	186	ENSSSCG00000009732;	exon:22675136-22675252,exon:22676327-22676397	L1	5	113	CHFR	Zinc finger, RING-type, conserved site||Zinc finger, RING-type||Zinc finger C2H2-type||Zinc finger, RING/FYVE/PHD-type||E3 ubiquitin-protein ligase CHFR, cysteine rich domain with multizinc binding||Krueppel-associated box||Zinc finger C2H2 superfamily||Forkhead-associated (FHA) domain||SMAD/FHA domain superfamily||KRAB domain superfamily||Aprataxin and PNK-like factor, PBZ domain	0	0	0	0	5	0	0	0	0	0	0	0	22.358	0	0	0	0	0.719166	-1.5548	0.325	NA	NA
novel_circ_0006251	14	22727923	22729969	+	2046	456	ENSSSCG00000009733;	exon:22727924-22728067,exon:22728779-22728976,exon:22729853-22729969	H1,L1,L4	2,6,2	116,76,104	GOLGA3	Golgin subfamily A member 3	2	0	0	0	6	0	0	2	21.7198	0	0	0	26.8296	0	0	14.3419	0.675779	1.31026	-0.60903	0.69605	NA	NA
novel_circ_0006252	14	22776542	22777086	-	544	343	ENSSSCG00000035618;	exon:22776543-22776673,exon:22776786-22776874,exon:22776961-22777086	L2,L4	4,3	268296	PGAM5	Histidine phosphatase superfamily, clade-1||Histidine phosphatase superfamily||Mpv17/PMP22	0	0	0	0	0	4	0	3	0	0	0	0	0	17.3971	0	21.5128	0	1.22992	-2.0379	0.20573	NA	NA
novel_circ_0019758	4	21207951	21210136	-	2185	104	ENSSSCG00000033577;	exon:21207952-21208056	L1	10	60	MED30	Mediator complex, subunit Med30, metazoa	0	0	0	0	10	0	0	0	0	0	0	0	44.7159	0	0	0	0	1.43833	-2.039	0.20501	NA	NA
novel_circ_0028737	9	99385245	99416075	+	30830	157	ENSSSCG00000023784;	exon:99415918-99416075	L2	4	193	SEMA3C	Immunoglobulin-like domain||Sema domain||PSI domain||Immunoglobulin-like fold||Sema domain superfamily||Immunoglobulin subtype||Immunoglobulin I-set||WD40/YVTN repeat-like-containing domain superfamily||Semaphorin||Immunoglobulin-like domain superfamily	0	0	0	0	0	4	0	0	0	0	0	0	0	17.3971	0	0	0	0.559036	-1.4313	0.36272	NA	NA
novel_circ_0003352	13	120778215	120779879	+	1664	107	ENSSSCG00000011772;	exon:120778216-120778323	H1,H2,H3,H4,L1,L2,L3,L4	88,86,35,75,221,215,52,108	21,24,16,17,39,26,20,30	-	P-type ATPase, phosphorylation site||P-type ATPase, transmembrane domain superfamily||P-type ATPase, C-terminal||P-type ATPase, N-terminal||HAD-like superfamily||Probable phospholipid-transporting ATPase IF||HAD superfamily||P-type ATPase||P-type ATPase, subfamily IV||P-type ATPase, A domain superfamily||P-type ATPase, cytoplasmic domain N	88	86	35	75	221	215	52	108	955.67	861.577	393.789	649.564	988.222	935.092	390.364	774.46	92.0226	98.368	-0.097124	0.80708	0.99097	FALSE
novel_circ_0028735	9	99373603	99376050	+	2447	213	ENSSSCG00000023784;	exon:99373604-99373673,exon:99375906-99376050	H3,H4,L1	8,4,6	219309284	SEMA3C	Immunoglobulin-like domain||Sema domain||PSI domain||Immunoglobulin-like fold||Sema domain superfamily||Immunoglobulin subtype||Immunoglobulin I-set||WD40/YVTN repeat-like-containing domain superfamily||Semaphorin||Immunoglobulin-like domain superfamily	0	0	8	4	6	0	0	0	0	0	90.009	34.6434	26.8296	0	0	0	4.29825	0.862999	1.6846	0.22332	0.8332	FALSE
novel_circ_0028734	9	99368229	99376050	+	7821	332	ENSSSCG00000023784;	exon:99368230-99368349,exon:99373604-99373673,exon:99375906-99376050	H2	4	445	SEMA3C	Immunoglobulin-like domain||Sema domain||PSI domain||Immunoglobulin-like fold||Sema domain superfamily||Immunoglobulin subtype||Immunoglobulin I-set||WD40/YVTN repeat-like-containing domain superfamily||Semaphorin||Immunoglobulin-like domain superfamily	0	4	0	0	0	0	0	0	0	40.0733	0	0	0	0	0	0	1.2571	0	2.1687	0.17707	NA	NA
novel_circ_0006258	14	23358134	23360503	-	2369	273	ENSSSCG00000028018;	exon:23358135-23358224,exon:23359068-23359125,exon:23359668-23359717,exon:23360425-23360503	L4	5	46	EP400	Helicase/SANT-associated domain||E1A-binding protein p400, N-terminal||Helicase superfamily 1/2, ATP-binding domain||P-loop containing nucleoside triphosphate hydrolase||SNF2-like, N-terminal domain superfamily||Helicase, C-terminal||Myb-like domain||SNF2-related, N-terminal domain||SANT/Myb domain	0	0	0	0	0	0	0	5	0	0	0	0	0	0	0	35.8546	0	1.11814	-1.729	0.27721	NA	NA
novel_circ_0018116	3	37572783	37584303	+	11520	280	ENSSSCG00000007931;	exon:37572784-37572840,exon:37575135-37575185,exon:37575274-37575347,exon:37584202-37584303	L1	2	107	GLYR1	6-phosphogluconate dehydrogenase, domain 2||PWWP domain||3-hydroxyisobutyrate dehydrogenase, NAD-binding domain||NAD(P)-binding domain superfamily||6-phosphogluconate dehydrogenase-like, C-terminal domain superfamily||NP60, PWWP domain||6-phosphogluconate dehydrogenase, NADP-binding	0	0	0	0	2	0	0	0	0	0	0	0	8.94318	0	0	0	0	0.287666	-1.0369	0.50629	NA	NA
novel_circ_0028731	9	99345878	99357301	+	11423	341	ENSSSCG00000023784;	exon:99345879-99346039,exon:99347319-99347381,exon:99357182-99357301	H1,H2,H4,L2,L4	2,3,3,5,5	411455272178235	SEMA3C	Immunoglobulin-like domain||Sema domain||PSI domain||Immunoglobulin-like fold||Sema domain superfamily||Immunoglobulin subtype||Immunoglobulin I-set||WD40/YVTN repeat-like-containing domain superfamily||Semaphorin||Immunoglobulin-like domain superfamily	2	3	0	3	0	5	0	5	21.7198	30.055	0	25.9826	0	21.7463	0	35.8546	2.47717	1.81694	0.37904	0.769	NA	NA
novel_circ_0028592	9	9083656	9104799	+	21143	454	ENSSSCG00000021822;	intron:9083657-9083868,intron:9103677-9103750,intron:9104629-9104799	H1,L1,L2,L3,L4	7,12,12,3,14	8,19,26,23,24	RNF169	Zinc finger, RING/FYVE/PHD-type||Zinc finger, RING-type, conserved site||Zinc finger, RING-type	7	0	0	0	12	12	3	14	76.0192	0	0	0	53.6591	52.1912	22.521	100.393	2.36523	7.24818	-1.4089	0.19525	0.80593	FALSE
novel_circ_0028591	9	9083656	9103750	+	20094	284	ENSSSCG00000021822;	intron:9083657-9083868,intron:9103677-9103750	L3	3	38	RNF169	Zinc finger, RING/FYVE/PHD-type||Zinc finger, RING-type, conserved site||Zinc finger, RING-type	0	0	0	0	0	0	3	0	0	0	0	0	0	0	22.521	0	0	0.714275	-1.5138	0.33722	NA	NA
novel_circ_0018117	3	37669207	37671468	+	2261	202	ENSSSCG00000007939;	exon:37670311-37670432,exon:37671387-37671468	H4,L1,L2	2,5,4	42,23,33	ANKS3	Ankyrin repeat-containing domain||Ankyrin repeat||Sterile alpha motif/pointed domain superfamily||Sterile alpha motif domain||Ankyrin repeat-containing domain superfamily	0	0	0	2	5	4	0	0	0	0	0	17.3217	22.358	17.3971	0	0	0.572376	1.2782	-0.70379	0.65284	NA	NA
novel_circ_0028597	9	9103676	9149572	+	45896	507	ENSSSCG00000021822;	exon:9103677-9103750,exon:9104629-9104799,exon:9143068-9143214,exon:9149454-9149572	H1,H2,H3,H4,L1,L2,L3,L4	24,33,21,36,80,85,68,68	19,29,29,42,32,61,40,40	RNF169	Zinc finger, RING/FYVE/PHD-type||Zinc finger, RING-type, conserved site||Zinc finger, RING-type	24	33	21	36	80	85	68	68	260.637	330.605	236.274	311.791	357.727	369.687	510.476	487.623	37.0611	54.7831	-0.54707	0.16099	0.77179	FALSE
novel_circ_0000709	10	48904199	48907143	-	2944	200	ENSSSCG00000011064;	exon:48904200-48904400	H1,H4,L2,L3	2,2,9,2	112,158,103,86	-	FERM/acyl-CoA-binding protein superfamily||Acyl-CoA binding protein superfamily||Acyl-CoA-binding protein, ACBP, conserved site||Acyl-CoA-binding domain-containing protein 5||Acyl-CoA-binding protein, ACBP	2	0	0	2	0	9	2	0	21.7198	0	0	17.3217	0	39.1434	15.014	0	1.24816	1.73401	-0.34185	0.81294	NA	NA
novel_circ_0028595	9	9103676	9104799	+	1123	290	ENSSSCG00000021822;	intron:9103677-9103750,intron:9104112-9104159,intron:9104629-9104799	L1	3	34	RNF169	Zinc finger, RING/FYVE/PHD-type||Zinc finger, RING-type, conserved site||Zinc finger, RING-type	0	0	0	0	3	0	0	0	0	0	0	0	13.4148	0	0	0	0	0.4315	-1.2832	0.41278	NA	NA
novel_circ_0028594	9	9083656	9149572	+	65916	211	ENSSSCG00000021822;	intron:9083657-9083868	H3,H4,L1,L2,L3,L4	5,6,12,4,5,2	21,26,18,35,42,21	RNF169	Zinc finger, RING/FYVE/PHD-type||Zinc finger, RING-type, conserved site||Zinc finger, RING-type	0	0	5	6	12	4	5	2	0	0	56.2556	51.9651	53.6591	17.3971	37.535	14.3419	3.68806	3.92275	-0.09095	0.93304	0.99657	FALSE
novel_circ_0000704	10	48841820	48849331	-	7511	293	ENSSSCG00000011066;	exon:48841821-48841983,exon:48849200-48849331	H4,L1,L2,L3,L4	2,2,5,5,2	594510604565697	YME1L1	AAA ATPase, AAA+ lid domain||P-loop containing nucleoside triphosphate hydrolase||Peptidase M41-like||ATPase, AAA-type, conserved site||AAA+ ATPase domain||ATPase, AAA-type, core||Peptidase, FtsH||Peptidase M41	0	0	0	2	2	5	5	2	0	0	0	17.3217	8.94318	21.7463	37.535	14.3419	0.572376	2.62418	-1.5739	0.25266	NA	NA
novel_circ_0013670	1	219700609	219710311	-	9702	227	ENSSSCG00000005232;	exon:219710084-219710311	H4,L4	2,2	255261	SMARCA2	Helicase, C-terminal||Bromodomain-like superfamily||SNF2-related, N-terminal domain||Glutamine-Leucine-Glutamine, QLQ||SWI/SNF complex subunit SMARCA2||Snf2, ATP coupling domain||BRK domain||Bromodomain, conserved site||Bromodomain||SNF2-like, N-terminal domain superfamily||Helicase/SANT-associated domain||BRK domain superfamily||Helicase superfamily 1/2, ATP-binding domain||P-loop containing nuc…	0	0	0	2	0	0	0	2	0	0	0	17.3217	0	0	0	14.3419	0.572376	0.447257	0.20429	0.89895	NA	NA
novel_circ_0028598	9	91146702	91148451	-	1749	121	ENSSSCG00000015383;	exon:91148330-91148451	H1,H2,L2	7,2,2	14,4,1	RAPGEF5	Ras-like guanine nucleotide exchange factor, N-terminal||Ubiquitin-like domain superfamily||Ras guanine nucleotide exchange factor domain superfamily||DEP domain||Ras-like guanine nucleotide exchange factor||Ras guanine-nucleotide exchange factor catalytic domain superfamily||RmlC-like jelly roll fold||Ras guanine-nucleotide exchange factor, conserved site||Winged helix-like DNA-binding domain su…	7	2	0	0	0	2	0	0	76.0192	20.0367	0	0	0	8.69853	0	0	2.99378	0.279518	2.2637	0.12511	NA	NA
novel_circ_0000701	10	48831897	48841983	-	10086	369	ENSSSCG00000011066;	exon:48831898-48832007,exon:48839072-48839170,exon:48841821-48841983	L1	3	540	YME1L1	AAA ATPase, AAA+ lid domain||P-loop containing nucleoside triphosphate hydrolase||Peptidase M41-like||ATPase, AAA-type, conserved site||AAA+ ATPase domain||ATPase, AAA-type, core||Peptidase, FtsH||Peptidase M41	0	0	0	0	3	0	0	0	0	0	0	0	13.4148	0	0	0	0	0.4315	-1.2832	0.41278	NA	NA
novel_circ_0000702	10	48831897	48849331	-	17434	338	ENSSSCG00000011066;	exon:48831898-48832007,exon:48839072-48839170,exon:48849200-48849331	H4,L1,L2,L3,L4	2,4,3,11,6	617609605608722	YME1L1	AAA ATPase, AAA+ lid domain||P-loop containing nucleoside triphosphate hydrolase||Peptidase M41-like||ATPase, AAA-type, conserved site||AAA+ ATPase domain||ATPase, AAA-type, core||Peptidase, FtsH||Peptidase M41	0	0	0	2	4	3	11	6	0	0	0	17.3217	17.8864	13.0478	82.577	43.0256	0.572376	4.95539	-2.386	0.058578	0.57678	FALSE
novel_circ_0020862	5	16530533	16531299	+	766	274	ENSSSCG00000029196;	exon:16530534-16530689,exon:16531180-16531299	L2	3	43	DIP2B	AMP-dependent synthetase-like superfamily||AMP-dependent synthetase/ligase||DMAP1-binding domain	0	0	0	0	0	3	0	0	0	0	0	0	0	13.0478	0	0	0	0.419277	-1.2692	0.41776	NA	NA
novel_circ_0011055	17	52807263	52821957	-	14694	312	ENSSSCG00000007477;	exon:52807264-52807404,exon:52821785-52821957	H1,H4,L1,L2	2,2,2,2	13,19,15,13	NFATC2	Nuclear factor of activated T cells (NFAT)||Immunoglobulin-like fold||Immunoglobulin E-set||Rel homology dimerisation domain||Rel homology domain (RHD), DNA-binding domain superfamily||p53-like transcription factor, DNA-binding||Rel homology domain (RHD), DNA-binding domain||IPT domain	2	0	0	2	2	2	0	0	21.7198	0	0	17.3217	8.94318	8.69853	0	0	1.24816	0.567184	0.71183	0.64206	NA	NA
novel_circ_0018112	3	37528196	37540796	-	12600	143	ENSSSCG00000007924;	exon:37528197-37528340	H1,L1,L4	2,5,2	62,63,85	UBN1	Ubinuclein-1||Hpc2-related domain||Ubinuclein middle domain	2	0	0	0	5	0	0	2	21.7198	0	0	0	22.358	0	0	14.3419	0.675779	1.16642	-0.494	0.75278	NA	NA
novel_circ_0006422	14	31861668	31861904	-	236	235	ENSSSCG00000009823;	exon:31861669-31861904	L3,L4	2,5	10161062	VPS29	Vacuolar protein sorting-associated protein 29||Calcineurin-like phosphoesterase domain, lpxH-type||Phosphodiesterase MJ0936/Vps29||Metallo-dependent phosphatase-like	0	0	0	0	0	0	2	5	0	0	0	0	0	0	15.014	35.8546	0	1.59432	-2.3146	0.15118	NA	NA
novel_circ_0013673	1	219717084	219730732	-	13648	163	ENSSSCG00000005232;	exon:219717085-219717248	H4	2	186	SMARCA2	Helicase, C-terminal||Bromodomain-like superfamily||SNF2-related, N-terminal domain||Glutamine-Leucine-Glutamine, QLQ||SWI/SNF complex subunit SMARCA2||Snf2, ATP coupling domain||BRK domain||Bromodomain, conserved site||Bromodomain||SNF2-like, N-terminal domain superfamily||Helicase/SANT-associated domain||BRK domain superfamily||Helicase superfamily 1/2, ATP-binding domain||P-loop containing nuc…	0	0	0	2	0	0	0	0	0	0	0	17.3217	0	0	0	0	0.572376	0	1.6838	0.28469	NA	NA
novel_circ_0026616	8	71406212	71414346	+	8134	278	ENSSSCG00000008971;	exon:71406213-71406313,exon:71414168-71414346	L2,L3	4,4	547595	USO1	Vesicle tethering protein Uso1/P115-like , head domain||Vesicle tethering protein p115, armadillo tether-repeat||Armadillo-type fold||Armadillo||Armadillo-like helical	0	0	0	0	0	4	4	0	0	0	0	0	0	17.3971	30.028	0	0	1.5114	-2.2764	0.15811	NA	NA
novel_circ_0004763	13	31448022	31461461	-	13439	394	ENSSSCG00000011363;	exon:31448023-31448176,exon:31450559-31450665,exon:31457661-31457744,exon:31461409-31461461	H4	4	406	PRKAR2A	cAMP-dependent protein kinase regulatory subunit, dimerization-anchoring domain||cAMP-dependent protein kinase regulatory subunit||Cyclic nucleotide-binding, conserved site||Cyclic nucleotide-binding domain||RmlC-like jelly roll fold||Cyclic nucleotide-binding-like	0	0	0	4	0	0	0	0	0	0	0	34.6434	0	0	0	0	1.14475	0	2.0524	0.19989	NA	NA
novel_circ_0002147	12	20307500	20309113	-	1613	334	ENSSSCG00000017401;	exon:20308272-20308488,exon:20308995-20309113	L2	2	77	ATP6V0A1	V-type ATPase, V0 complex, 116kDa subunit family||ATPase, V0 complex, subunit 116kDa, eukaryotic	0	0	0	0	0	2	0	0	0	0	0	0	0	8.69853	0	0	0	0.279518	-1.0233	0.51179	NA	NA
novel_circ_0018006	3	2814415	2831893	+	17478	412	n/a	intergenic_region:2814416-2814575,intergenic_region:2829223-2829329,intergenic_region:2831746-2831893	H1,H2,H4,L1,L2,L4	4,3,4,2,5,3	8,9,13,25,13,17	--	-	4	3	0	4	2	5	0	3	43.4395	30.055	0	34.6434	8.94318	21.7463	0	21.5128	3.43914	1.65735	0.88729	0.44736	0.94869	FALSE
novel_circ_0008602	15	595841	611399	+	15558	103	n/a	intergenic_region:595842-595945	H3,L1	6,3	30373398	--	-	0	0	6	0	3	0	0	0	0	0	67.5068	0	13.4148	0	0	0	2.36512	0.4315	1.4898	0.33535	NA	NA
novel_circ_0009847	16	22841617	22846449	+	4832	321	ENSSSCG00000016846;	exon:22841618-22841717,exon:22844762-22844846,exon:22846311-22846449	H1,H2,H3,H4,L1,L2,L3,L4	21,18,11,33,38,76,14,29	58,61,38,48,81,83,51,97	WDR70	WD40 repeat||WD40/YVTN repeat-like-containing domain superfamily||WD40-repeat-containing domain superfamily||G-protein beta WD-40 repeat||WD40 repeat, conserved site||WD40-repeat-containing domain	21	18	11	33	38	76	14	29	228.058	180.33	123.762	285.808	169.92	330.544	105.098	207.957	26.5329	25.9059	0.030663	0.95228	0.99657	FALSE
novel_circ_0012324	1	127050710	127068976	-	18266	224	ENSSSCG00000035827;	exon:127050711-127050797,exon:127068838-127068976	H4	4	54	CTDSPL2	FCP1 homology domain||HAD superfamily||HAD-like superfamily||Dullard phosphatase domain, eukaryotic	0	0	0	4	0	0	0	0	0	0	0	34.6434	0	0	0	0	1.14475	0	2.0524	0.19989	NA	NA
novel_circ_0012327	1	127058900	127068976	-	10076	502	ENSSSCG00000035827;	exon:127058901-127059116,exon:127066890-127067039,exon:127068838-127068976	L1	2	86	CTDSPL2	FCP1 homology domain||HAD superfamily||HAD-like superfamily||Dullard phosphatase domain, eukaryotic	0	0	0	0	2	0	0	0	0	0	0	0	8.94318	0	0	0	0	0.287666	-1.0369	0.50629	NA	NA
novel_circ_0012326	1	127053480	127059116	-	5636	404	ENSSSCG00000035827;	exon:127053481-127053592,exon:127053907-127053985,exon:127058901-127059116	H1,H2,L3	4,5,3	67,74,102	CTDSPL2	FCP1 homology domain||HAD superfamily||HAD-like superfamily||Dullard phosphatase domain, eukaryotic	4	5	0	0	0	0	3	0	43.4395	50.0917	0	0	0	0	22.521	0	2.92294	0.714275	1.5169	0.2956	NA	NA
novel_circ_0012321	1	126944527	126948918	+	4391	231	ENSSSCG00000004684;	exon:126944528-126944594,exon:126948753-126948918	H3,L1,L2	3,3,3	32,38,84	SPG11	Spatacsin||Spatacsin, C-terminal domain	0	0	3	0	3	3	0	0	0	0	33.7534	0	13.4148	13.0478	0	0	1.18256	0.850777	0.23609	0.87904	NA	NA
novel_circ_0012320	1	126940327	126948918	+	8591	145	ENSSSCG00000004684;	exon:126940328-126940473	L3	2	86	SPG11	Spatacsin||Spatacsin, C-terminal domain	0	0	0	0	0	0	2	0	0	0	0	0	0	0	15.014	0	0	0.476183	-1.2804	0.41378	NA	NA
novel_circ_0010869	17	39291701	39293825	+	2124	297	ENSSSCG00000007313;	exon:39291702-39291879,exon:39293705-39293825	H3,L2,L3	4,4,3	3,1,0	CNBD2	Cyclic nucleotide-binding, conserved site||Cyclic nucleotide-binding domain-containing protein 2||RmlC-like jelly roll fold||Cyclic nucleotide-binding-like||Cyclic nucleotide-binding domain	0	0	4	0	0	4	3	0	0	0	45.0045	0	0	17.3971	22.521	0	1.57675	1.27331	0.18255	0.90318	NA	NA
novel_circ_0006424	14	31872222	31874263	+	2041	184	ENSSSCG00000009824;	exon:31872223-31872293,exon:31874149-31874263	L3	4	10	RAD9B	Rad9||Rad9/Ddc1	0	0	0	0	0	0	4	0	0	0	0	0	0	0	30.028	0	0	0.952367	-1.653	0.29747	NA	NA
novel_circ_0012329	1	127066889	127090833	-	23944	496	ENSSSCG00000035827;	exon:127066890-127067039,exon:127068838-127068976,exon:127090624-127090833	H3,L2,L3	3,3,3	106113124	CTDSPL2	FCP1 homology domain||HAD superfamily||HAD-like superfamily||Dullard phosphatase domain, eukaryotic	0	0	3	0	0	3	3	0	0	0	33.7534	0	0	13.0478	22.521	0	1.18256	1.13355	0.013608	0.99293	NA	NA
novel_circ_0012328	1	127066889	127068976	-	2087	287	ENSSSCG00000035827;	exon:127066890-127067039,exon:127068838-127068976	H1,H2,H3,H4,L1,L2,L3,L4	8,6,5,11,19,32,12,28	86,76,58,81,96,101,103,98	CTDSPL2	FCP1 homology domain||HAD superfamily||HAD-like superfamily||Dullard phosphatase domain, eukaryotic	8	6	5	11	19	32	12	28	86.8791	60.11	56.2556	95.2694	84.9602	139.176	90.084	200.786	9.70778	16.3238	-0.71121	0.24836	0.84399	FALSE
novel_circ_0006665	14	48143410	48143955	+	545	289	ENSSSCG00000010029;	exon:48143411-48143578,exon:48143833-48143955	L3,L4	7,2	301312	DRG1	GTP1/OBG, conserved site||GTP binding protein, second domain||TGS-like||GTP binding domain||TGS||OBG-type guanine nucleotide-binding (G) domain||Beta-grasp domain superfamily||P-loop containing nucleoside triphosphate hydrolase||Small GTP-binding protein domain	0	0	0	0	0	0	7	2	0	0	0	0	0	0	52.549	14.3419	0	2.1139	-2.6524	0.098265	NA	NA
novel_circ_0006664	14	48134654	48143955	+	9301	360	ENSSSCG00000010029;	exon:48134655-48134724,exon:48137096-48137265,exon:48143833-48143955	H1,H2,H4,L1,L2,L3	8,8,4,13,11,9	2.49349e+17	DRG1	GTP1/OBG, conserved site||GTP binding protein, second domain||TGS-like||GTP binding domain||TGS||OBG-type guanine nucleotide-binding (G) domain||Beta-grasp domain superfamily||P-loop containing nucleoside triphosphate hydrolase||Small GTP-binding protein domain	8	8	0	4	13	11	9	0	86.8791	80.1467	0	34.6434	58.1307	47.8419	67.563	0	6.36207	5.55001	0.18063	0.85121	0.99404	FALSE
novel_circ_0009393	15	84374211	84381825	-	7614	243	n/a	intergenic_region:84374212-84374289,intergenic_region:84376540-84376623,intergenic_region:84381742-84381825	L1,L2,L3	3,13,4	535868319094	--	-	0	0	0	0	3	13	4	0	0	0	0	0	13.4148	56.5404	30.028	0	0	3.20073	-3.4036	0.028288	NA	NA
novel_circ_0006660	14	47776534	47790351	-	13817	353	ENSSSCG00000010016;	exon:47776535-47776643,exon:47780028-47780118,exon:47780837-47780905,exon:47786384-47786418,exon:47790298-47790351	H1,H3,L1,L2,L3,L4	2,4,5,6,3,2	71,51,110,106,88,119	MORC2	Histidine kinase/HSP90-like ATPase||Morc, S5 domain 2-like||Zinc finger, CW-type||Histidine kinase/HSP90-like ATPase superfamily	2	0	4	0	5	6	3	2	21.7198	0	45.0045	0	22.358	26.0956	22.521	14.3419	2.25253	2.71925	-0.2806	0.81268	0.99097	FALSE
novel_circ_0006663	14	48129172	48143955	+	14783	297	ENSSSCG00000010029;	exon:48129173-48129348,exon:48143833-48143955	H1,H2,H4,L1,L3	9,3,4,6,5	278376237306360	DRG1	GTP1/OBG, conserved site||GTP binding protein, second domain||TGS-like||GTP binding domain||TGS||OBG-type guanine nucleotide-binding (G) domain||Beta-grasp domain superfamily||P-loop containing nucleoside triphosphate hydrolase||Small GTP-binding protein domain	9	3	0	4	6	0	5	0	97.739	30.055	0	34.6434	26.8296	0	37.535	0	5.12859	2.05346	1.1322	0.33489	0.90823	FALSE
novel_circ_0024291	7	113369840	113371752	-	1912	354	ENSSSCG00000002443;	exon:113369841-113370074,exon:113371631-113371752	L1	3	1	TC2N	C2 domain||C2 domain superfamily||Tandem C2 domains nuclear protein, C2B domain||Tandem C2 domains nuclear protein, C2A domain||Tandem C2 domains nuclear protein	0	0	0	0	3	0	0	0	0	0	0	0	13.4148	0	0	0	0	0.4315	-1.2832	0.41278	NA	NA
novel_circ_0011190	18	10794877	10800526	+	5649	202	ENSSSCG00000016513;	exon:10794878-10795080	H2,L1,L2,L3	5,3,7,2	7,4,15,13	KIAA1549	Protein of unknown function DUF3827	0	5	0	0	3	7	2	0	0	50.0917	0	0	13.4148	30.4448	15.014	0	1.57138	1.886	-0.19849	0.88745	NA	NA
novel_circ_0010943	17	46913077	46914246	-	1169	385	ENSSSCG00000039591;	exon:46913078-46913247,exon:46913375-46913512,exon:46914167-46914246	H2,H4,L1,L2,L4	2,2,2,7,3	344253412468411	SERINC3	Serine incorporator 1/3||Serine incorporator/TMS membrane protein	0	2	0	2	2	7	0	3	0	20.0367	0	17.3217	8.94318	30.4448	0	21.5128	1.20093	1.93686	-0.50988	0.70917	NA	NA
novel_circ_0005826	14	112705126	112714985	-	9859	506	ENSSSCG00000010566;	exon:112705127-112705221,exon:112711277-112711409,exon:112711850-112712035,exon:112714890-112714985	H1,H2,H3,H4,L1,L2,L3,L4	21,35,20,32,38,61,26,18	172,186,133,142,121,159,130,97	FBXW4	WD40-repeat-containing domain superfamily||WD40/YVTN repeat-like-containing domain superfamily||F-box domain||WD40 repeat||WD40-repeat-containing domain||F-box-like domain superfamily	21	35	20	32	38	61	26	18	228.058	350.642	225.023	277.147	169.92	265.305	195.182	129.077	35.1371	24.2067	0.52177	0.25298	0.84432	FALSE
novel_circ_0006668	14	48303987	48304251	+	264	263	ENSSSCG00000010032;	exon:48303988-48304251	H4	3	29	PISD	Phosphatidylserine decarboxylase-related||Phosphatidylserine decarboxylase||Phosphatidylserine decarboxylase, eukaryotic type 1	0	0	0	3	0	0	0	0	0	0	0	25.9826	0	0	0	0	0.858564	0	1.8643	0.24078	NA	NA
novel_circ_0019449	4	118237744	118240728	-	2984	102	ENSSSCG00000006872;	exon:118240626-118240728	H2,L2	2,2	47091699	AGL	Six-hairpin glycosidase superfamily||Glycogen debranching enzyme, metazoa||Glycogen debranching enzyme, C-terminal||Glycogen debranching enzyme, central domain||Glycogen debranching enzyme, glucanotransferase domain||Eukaryotic glycogen debranching enzyme, N-terminal domain||Glycogen debranching enzyme||Glycoside hydrolase superfamily	0	2	0	0	0	2	0	0	0	20.0367	0	0	0	8.69853	0	0	0.628551	0.279518	0.50218	0.75429	NA	NA
novel_circ_0005328	13	75744235	75753785	-	9550	287	ENSSSCG00000011646;	exon:75744236-75744353,exon:75745667-75745775,exon:75753723-75753785	L2	4	109	KY	Papain-like cysteine peptidase superfamily||Transglutaminase-like	0	0	0	0	0	4	0	0	0	0	0	0	0	17.3971	0	0	0	0.559036	-1.4313	0.36272	NA	NA
novel_circ_0013816	1	230259234	230273337	+	14103	360	ENSSSCG00000005282;	exon:230259235-230259363,exon:230273105-230273337	H1,H2,H3,H4,L1,L2,L3,L4	16,34,26,20,52,60,31,25	1.14221e+23	-	Vacuolar protein sorting-associated protein 13, C-terminal||Vacuolar protein sorting-associated protein 13||Autophagy-related, C-terminal||Vacuolar protein sorting-associated protein 13, SHR-binding domain||VPS13, repeated coiled region	16	34	26	20	52	60	31	25	173.758	340.623	292.529	173.217	232.523	260.956	232.717	179.273	32.0642	28.8364	0.1414	0.75701	0.98888	FALSE
novel_circ_0011950	1	109475380	109475967	-	587	208	ENSSSCG00000024088;	intron:109475381-109475453,intron:109475831-109475967	H1,H2,H3,H4,L1,L2,L3	15,11,59,33,5,47,14	126,106,87,127,38,123,111	TLN2	Vinculin-binding site-containing domain||FERM, N-terminal||Talin, central domain superfamily||I/LWEQ domain||Talin, N-terminal F0 domain||PH-like domain superfamily||Talin, central||FERM conserved site||I/LWEQ domain superfamily||Alpha-catenin/vinculin-like superfamily||Talin-1/2, rod-segment||Band 4.1 domain||FERM superfamily, second domain||FERM/acyl-CoA-binding protein superfamily||FERM domain…	15	11	59	33	5	47	14	0	162.898	110.202	663.816	285.808	22.358	204.415	105.098	0	41.2266	10.6211	1.823	0.017109	0.32097	FALSE
novel_circ_0013810	1	230250824	230280276	+	29452	456	ENSSSCG00000005282;	exon:230250825-230251107,exon:230278996-230279065,exon:230280171-230280276	H1,H2,H3,H4,L1,L2,L3,L4	3,6,5,2,4,11,7,7	1.18136e+23	-	Vacuolar protein sorting-associated protein 13, C-terminal||Vacuolar protein sorting-associated protein 13||Autophagy-related, C-terminal||Vacuolar protein sorting-associated protein 13, SHR-binding domain||VPS13, repeated coiled region	3	6	5	2	4	11	7	7	32.5797	60.11	56.2556	17.3217	17.8864	47.8419	52.549	50.1965	5.44263	5.34472	0.023159	0.97819	0.99657	FALSE
novel_circ_0003058	12	59322532	59331703	+	9171	279	ENSSSCG00000018039;	exon:59322533-59322587,exon:59323297-59323398,exon:59331579-59331703	L1,L2,L3,L4	8,4,2,4	602578341415	NCOR1	Homeobox-like domain superfamily||SANT/Myb domain||N-CoR, GPS2-interacting domain||SANT domain	0	0	0	0	8	4	2	4	0	0	0	0	35.7727	17.3971	15.014	28.6837	0	3.0804	-3.4938	0.022903	NA	NA
novel_circ_0013812	1	230250824	230292278	+	41454	282	ENSSSCG00000005282;	exon:230250825-230251107	H1,H2,H3,H4,L1,L2,L3,L4	6,16,5,9,12,10,4,3	1.30146e+23	-	Vacuolar protein sorting-associated protein 13, C-terminal||Vacuolar protein sorting-associated protein 13||Autophagy-related, C-terminal||Vacuolar protein sorting-associated protein 13, SHR-binding domain||VPS13, repeated coiled region	6	16	5	9	12	10	4	3	65.1593	160.293	56.2556	77.9477	53.6591	43.4926	30.028	21.5128	11.6024	4.74684	1.2004	0.10104	0.68745	FALSE
novel_circ_0013813	1	230250824	230296307	+	45483	282	ENSSSCG00000005282;	exon:230250825-230251107	L2	5	133	-	Vacuolar protein sorting-associated protein 13, C-terminal||Vacuolar protein sorting-associated protein 13||Autophagy-related, C-terminal||Vacuolar protein sorting-associated protein 13, SHR-binding domain||VPS13, repeated coiled region	0	0	0	0	0	5	0	0	0	0	0	0	0	21.7463	0	0	0	0.698795	-1.5421	0.32876	NA	NA
novel_circ_0019117	4	102889154	102890450	+	1296	241	ENSSSCG00000006728;	exon:102889155-102889396	H4,L1,L2	4,5,3	68,98,83	GDAP2	CRAL-TRIO lipid binding domain superfamily||GDAP2, macro domain||CRAL-TRIO lipid binding domain||Macro domain	0	0	0	4	5	3	0	0	0	0	0	34.6434	22.358	13.0478	0	0	1.14475	1.13844	0.0045922	0.99761	NA	NA
novel_circ_0019116	4	102863218	102865453	-	2235	293	ENSSSCG00000006727;	exon:102863219-102863316,exon:102864067-102864168,exon:102865358-102865453	H1,L1	2,3	73111	WDR3	WD40 repeat||WD40/YVTN repeat-like-containing domain superfamily||WD40-repeat-containing domain superfamily||Small-subunit processome, Utp12||G-protein beta WD-40 repeat||WD40 repeat, conserved site||WD40-repeat-containing domain	2	0	0	0	3	0	0	0	21.7198	0	0	0	13.4148	0	0	0	0.675779	0.4315	0.28717	0.8586	NA	NA
novel_circ_0019115	4	102861908	102865453	-	3545	202	ENSSSCG00000006727;	exon:102861909-102862016,exon:102865358-102865453	L2	3	110	WDR3	WD40 repeat||WD40/YVTN repeat-like-containing domain superfamily||WD40-repeat-containing domain superfamily||Small-subunit processome, Utp12||G-protein beta WD-40 repeat||WD40 repeat, conserved site||WD40-repeat-containing domain	0	0	0	0	0	3	0	0	0	0	0	0	0	13.0478	0	0	0	0.419277	-1.2692	0.41776	NA	NA
novel_circ_0019442	4	118229489	118234525	-	5036	101	ENSSSCG00000006872;	exon:118234424-118234525	H3	2	6567	AGL	Six-hairpin glycosidase superfamily||Glycogen debranching enzyme, metazoa||Glycogen debranching enzyme, C-terminal||Glycogen debranching enzyme, central domain||Glycogen debranching enzyme, glucanotransferase domain||Eukaryotic glycogen debranching enzyme, N-terminal domain||Glycogen debranching enzyme||Glycoside hydrolase superfamily	0	0	2	0	0	0	0	0	0	0	22.5023	0	0	0	0	0	0.788375	0	1.7925	0.25776	NA	NA
novel_circ_0013818	1	230266503	230273337	+	6834	361	ENSSSCG00000005282;	exon:230266504-230266633,exon:230273105-230273337	H1,H2,H3,H4,L1,L2,L3,L4	5,11,12,12,31,39,7,19	1.5524e+23	-	Vacuolar protein sorting-associated protein 13, C-terminal||Vacuolar protein sorting-associated protein 13||Autophagy-related, C-terminal||Vacuolar protein sorting-associated protein 13, SHR-binding domain||VPS13, repeated coiled region	5	11	12	12	31	39	7	19	54.2994	110.202	135.014	103.93	138.619	169.621	52.549	136.248	13.311	15.825	-0.2577	0.67139	0.98184	FALSE
novel_circ_0013819	1	230266503	230279065	+	12562	150	ENSSSCG00000005282;	exon:230277424-230277505,exon:230278996-230279065	H1	2	129	-	Vacuolar protein sorting-associated protein 13, C-terminal||Vacuolar protein sorting-associated protein 13||Autophagy-related, C-terminal||Vacuolar protein sorting-associated protein 13, SHR-binding domain||VPS13, repeated coiled region	2	0	0	0	0	0	0	0	21.7198	0	0	0	0	0	0	0	0.675779	0	1.7401	0.27057	NA	NA
novel_circ_0019111	4	101991850	102019004	+	27154	326	ENSSSCG00000006725;	exon:101991851-101992016,exon:102002923-102002987,exon:102018907-102019004	H1,H4,L1,L2,L3,L4	6,6,4,5,9,9	1.63182e+17	TBX15	Transcription factor, T-box||T-box superfamily||p53-like transcription factor, DNA-binding||Transcription factor, T-box, conserved site	6	0	0	6	4	5	9	9	65.1593	0	0	51.9651	17.8864	21.7463	67.563	64.5383	3.74447	5.42961	-0.43763	0.67064	0.98184	FALSE
novel_circ_0019110	4	101991850	102002987	+	11137	229	ENSSSCG00000006725;	exon:101991851-101992016,exon:102002923-102002987	H1,H2,H3,H4,L1,L2,L3	10,5,12,13,12,11,6	1.7316e+20	TBX15	Transcription factor, T-box||T-box superfamily||p53-like transcription factor, DNA-binding||Transcription factor, T-box, conserved site	10	5	12	13	12	11	6	0	108.599	50.0917	135.014	112.591	53.6591	47.8419	45.042	0	13.401	4.6919	1.3916	0.072433	0.62454	FALSE
novel_circ_0021612	5	7326332	7331876	-	5544	372	ENSSSCG00000000068;	exon:7326333-7326410,exon:7326855-7326911,exon:7331637-7331876	H4,L2	4,5	75100	EP300	CBP/p300-type histone acetyltransferase domain||CREB-binding protein/p300, atypical RING domain||Bromodomain-like superfamily||Nuclear receptor coactivator, CREB-bp-like, interlocking||Zinc finger, ZZ-type||Nuclear receptor coactivator, CREB-bp-like, interlocking domain superfamily||Coactivator CBP, KIX domain superfamily||Bromodomain||Zinc finger, TAZ-type||Coactivator CBP, KIX domain||Nuclear r…	0	0	0	4	0	5	0	0	0	0	0	34.6434	0	21.7463	0	0	1.14475	0.698795	0.40393	0.79988	NA	NA
novel_circ_0021611	5	7326332	7331026	-	4694	133	ENSSSCG00000000068;	exon:7326333-7326410,exon:7326855-7326911	L1,L4	5,3	70108	EP300	CBP/p300-type histone acetyltransferase domain||CREB-binding protein/p300, atypical RING domain||Bromodomain-like superfamily||Nuclear receptor coactivator, CREB-bp-like, interlocking||Zinc finger, ZZ-type||Nuclear receptor coactivator, CREB-bp-like, interlocking domain superfamily||Coactivator CBP, KIX domain superfamily||Bromodomain||Zinc finger, TAZ-type||Coactivator CBP, KIX domain||Nuclear r…	0	0	0	0	5	0	0	3	0	0	0	0	22.358	0	0	21.5128	0	1.39005	-2.1838	0.17571	NA	NA
novel_circ_0007885	15	128244485	128246912	-	2427	349	n/a	intergenic_region:128244486-128244729,intergenic_region:128246806-128246912	H1,L1,L2	7,9,4	171,27,38	--	-	7	0	0	0	9	4	0	0	76.0192	0	0	0	40.2443	17.3971	0	0	2.36523	1.85353	0.22893	0.87242	NA	NA
novel_circ_0029468	X	57391461	57425431	+	33970	298	ENSSSCG00000027115;	exon:57424048-57424170,exon:57425172-57425264,exon:57425347-57425431	H1,H2,H3,L2,L3,L4	2,3,2,8,2,7	46,75,57,79,86,101	-	Bromodomain-like superfamily||Zinc knuckle||Bromodomain, conserved site||Transcription initiation factor TFIID subunit 1, animal||Bromodomain||Transcription initiation factor TFIID subunit 1||Transcription initiation factor TFIID subunit 1, domain of unknown function	2	3	2	0	0	8	2	7	21.7198	30.055	22.5023	0	0	34.7941	15.014	50.1965	2.40698	3.15965	-0.33451	0.77715	0.98891	FALSE
novel_circ_0021616	5	73372350	73387814	-	15464	343	ENSSSCG00000031701;	exon:73372351-73372523,exon:73387643-73387814	H1,H2,H3,H4,L2,L3,L4	7,8,2,3,5,2,6	46,69,37,41,42,54,57	GXYLT1	Glycosyl transferase, family 8||Nucleotide-diphospho-sugar transferases	7	8	2	3	0	5	2	6	76.0192	80.1467	22.5023	25.9826	0	21.7463	15.014	43.0256	6.52637	2.51675	1.2621	0.20072	0.80714	FALSE
novel_circ_0021615	5	73372350	73373224	-	874	295	ENSSSCG00000031701;	exon:73372351-73372523,exon:73373101-73373224	H1,H4,L1,L2,L3,L4	2,5,7,20,11,2	52,48,55,51,54,64	GXYLT1	Glycosyl transferase, family 8||Nucleotide-diphospho-sugar transferases	2	0	0	5	7	20	11	2	21.7198	0	0	43.3043	31.3011	86.9853	82.577	14.3419	2.10672	6.86828	-1.4597	0.16391	0.7737	FALSE
novel_circ_0029464	X	57317198	57319449	+	2251	239	ENSSSCG00000022209;	exon:57317199-57317344,exon:57319355-57319449	H2,L3	2,3	1470349	ITGB1BP2	CHORD domain||CS domain||CHORD domain containing protein||HSP20-like chaperone	0	2	0	0	0	0	3	0	0	20.0367	0	0	0	0	22.521	0	0.628551	0.714275	-0.061004	0.96981	NA	NA
novel_circ_0029465	X	57384051	57389123	+	5072	119	ENSSSCG00000027115;	exon:57389004-57389123	H1,H2,L1,L2,L3,L4	2,4,8,6,4,3	9.21031e+16	-	Bromodomain-like superfamily||Zinc knuckle||Bromodomain, conserved site||Transcription initiation factor TFIID subunit 1, animal||Bromodomain||Transcription initiation factor TFIID subunit 1||Transcription initiation factor TFIID subunit 1, domain of unknown function	2	4	0	0	8	6	4	3	21.7198	40.0733	0	0	35.7727	26.0956	30.028	21.5128	1.93288	3.61247	-0.76183	0.5037	0.9651	FALSE
novel_circ_0021619	5	73380413	73399218	-	18805	251	ENSSSCG00000031701;	exon:73380414-73380665	H1	2	42	GXYLT1	Glycosyl transferase, family 8||Nucleotide-diphospho-sugar transferases	2	0	0	0	0	0	0	0	21.7198	0	0	0	0	0	0	0	0.675779	0	1.7401	0.27057	NA	NA
novel_circ_0021618	5	73380413	73387814	-	7401	422	ENSSSCG00000031701;	exon:73380414-73380665,exon:73387643-73387814	H1,H2,H4,L1,L2,L3,L4	15,7,3,10,4,10,10	53,70,45,42,45,53,54	GXYLT1	Glycosyl transferase, family 8||Nucleotide-diphospho-sugar transferases	15	7	0	3	10	4	10	10	162.898	70.1283	0	25.9826	44.7159	17.3971	75.07	71.7093	8.12684	6.61457	0.29508	0.73663	0.98691	FALSE
novel_circ_0001547	11	534134	562934	-	28800	490	ENSSSCG00000009569;	exon:534135-534240,exon:543480-543564,exon:562633-562934	H1,H2,H3,H4,L1,L2,L3,L4	22,30,20,29,72,99,46,47	81,87,67,66,79,69,75,75	PSPC1	NOPS||Nucleotide-binding alpha-beta plait domain superfamily||PSP1, RNA recognition motif 2||PSP1, RNA recognition motif 1||RNA-binding domain superfamily||RNA recognition motif domain	22	30	20	29	72	99	46	47	238.917	300.55	225.023	251.165	321.955	430.577	345.322	337.034	33.045	45.6549	-0.45982	0.25166	0.84432	FALSE
novel_circ_0029462	X	56182838	56188670	+	5832	467	ENSSSCG00000012382;	exon:56182839-56183034,exon:56184944-56185025,exon:56185137-56185216,exon:56188558-56188670	H1,H3,L1,L2,L3,L4	3,2,3,6,3,7	2.95208e+17	-	TAP46-like protein||TAP42/TAP46-like superfamily	3	0	2	0	3	6	3	7	32.5797	0	22.5023	0	13.4148	26.0956	22.521	50.1965	1.80204	3.54973	-0.85302	0.46489	0.95198	FALSE
novel_circ_0029463	X	57305745	57307466	+	1721	352	ENSSSCG00000023245;	exon:57305746-57305905,exon:57307273-57307466	H1,H2,H3,H4,L1,L2,L3,L4	27,32,27,24,63,36,57,25	4.12387e+23	NONO	Nucleotide-binding alpha-beta plait domain superfamily||NOPS||RNA recognition motif domain||RNA-binding domain superfamily||p54nrb, RNA recognition motif 2||p54nrb, RNA recognition motif 1	27	32	27	24	63	36	57	25	293.217	320.587	303.78	207.861	281.71	156.573	427.899	179.273	36.6914	33.2547	0.14256	0.75897	0.98888	FALSE
novel_circ_0001546	11	534134	555980	-	21846	95	ENSSSCG00000009569;	exon:555885-555980	H2	2	242	PSPC1	NOPS||Nucleotide-binding alpha-beta plait domain superfamily||PSP1, RNA recognition motif 2||PSP1, RNA recognition motif 1||RNA-binding domain superfamily||RNA recognition motif domain	0	2	0	0	0	0	0	0	0	20.0367	0	0	0	0	0	0	0.628551	0	1.7155	0.27669	NA	NA
novel_circ_0012499	1	131103656	131104224	-	568	240	ENSSSCG00000004782;	exon:131103657-131103757,exon:131104084-131104224	L1	2	5	-	Mitotic spindle checkpoint protein Bub1/Mad3||Protein kinase-like domain superfamily||Mad3/Bub1 homology region 1||Protein kinase domain	0	0	0	0	2	0	0	0	0	0	0	0	8.94318	0	0	0	0	0.287666	-1.0369	0.50629	NA	NA
novel_circ_0027829	9	26210795	26212510	+	1715	276	ENSSSCG00000014949;	exon:26210796-26210913,exon:26212351-26212510	H1,H4,L2,L3	2,4,2,2	87,64,104,68	-	Mediator complex, subunit Med17	2	0	0	4	0	2	2	0	21.7198	0	0	34.6434	0	8.69853	15.014	0	1.82053	0.755701	0.92919	0.52666	NA	NA
novel_circ_0012497	1	130907849	130908203	-	354	353	ENSSSCG00000004774;	exon:130907850-130908203	L2	2	143	IVD	Isovaleryl-CoA dehydrogenase||Acyl-CoA dehydrogenase/oxidase C-terminal||Acyl-CoA dehydrogenase/oxidase, N-terminal domain superfamily||Acyl-CoA oxidase/dehydrogenase, central domain||Acyl-CoA dehydrogenase/oxidase, N-terminal||Acyl-CoA dehydrogenase, conserved site||Acyl-CoA dehydrogenase-like, C-terminal||Acyl-CoA dehydrogenase/oxidase, N-terminal and middle domain superfamily	0	0	0	0	0	2	0	0	0	0	0	0	0	8.69853	0	0	0	0.279518	-1.0233	0.51179	NA	NA
novel_circ_0012496	1	130672231	130687333	-	15102	183	ENSSSCG00000039107;	exon:130672232-130672348,exon:130687266-130687333	H1,L4	4,4	13,0	-	Kinetochore scaffold 1	4	0	0	0	0	0	0	4	43.4395	0	0	0	0	0	0	28.6837	1.35156	0.894513	0.38016	0.80945	NA	NA
novel_circ_0027824	9	26197372	26207033	+	9661	356	ENSSSCG00000014949;	exon:26197373-26197592,exon:26206896-26207033	H2,H4,L3,L4	4,5,2,4	74,57,87,87	-	Mediator complex, subunit Med17	0	4	0	5	0	0	2	4	0	40.0733	0	43.3043	0	0	15.014	28.6837	2.68804	1.3707	0.80021	0.56049	NA	NA
novel_circ_0012494	1	130625415	130628238	-	2823	239	ENSSSCG00000004766;	exon:130625416-130625553,exon:130628136-130628238	H2,L4	2,2	9,1	RAD51	DNA recombination and repair protein RecA-like, ATP-binding domain||DNA recombination and repair protein Rad51-like, C-terminal||DNA recombination/repair protein Rad51||DNA repair Rad51/transcription factor NusA, alpha-helical||P-loop containing nucleoside triphosphate hydrolase||Rad51/DMC1/RadA||DNA recombination and repair protein RecA, monomer-monomer interface||AAA+ ATPase domain||DNA recombi…	0	2	0	0	0	0	0	2	0	20.0367	0	0	0	0	0	14.3419	0.628551	0.447257	0.26121	0.87118	NA	NA
novel_circ_0012493	1	130599843	130606345	-	6502	117	ENSSSCG00000004766;	exon:130606228-130606345	H2,L2,L3,L4	2,4,7,4	12,7,3,5	RAD51	DNA recombination and repair protein RecA-like, ATP-binding domain||DNA recombination and repair protein Rad51-like, C-terminal||DNA recombination/repair protein Rad51||DNA repair Rad51/transcription factor NusA, alpha-helical||P-loop containing nucleoside triphosphate hydrolase||Rad51/DMC1/RadA||DNA recombination and repair protein RecA, monomer-monomer interface||AAA+ ATPase domain||DNA recombi…	0	2	0	0	0	4	7	4	0	20.0367	0	0	0	17.3971	52.549	28.6837	0.628551	3.12019	-1.6676	0.23341	NA	NA
novel_circ_0012492	1	130511106	130515169	-	4063	328	ENSSSCG00000004761;	exon:130511107-130511314,exon:130515048-130515169	H2	4	49	ZFYVE19	Zinc finger, FYVE-related||Zinc finger, FYVE/PHD-type||Zinc finger, RING/FYVE/PHD-type||FYVE zinc finger	0	4	0	0	0	0	0	0	0	40.0733	0	0	0	0	0	0	1.2571	0	2.1687	0.17707	NA	NA
novel_circ_0012491	1	130301578	130324589	+	23011	297	ENSSSCG00000004753;	exon:130301579-130301804,exon:130324517-130324589	L1,L2	4,7	34,50	INO80	Helicase superfamily 1/2, ATP-binding domain||P-loop containing nucleoside triphosphate hydrolase||DNA helicase Ino80||DBINO domain||SNF2-related, N-terminal domain||SNF2-like, N-terminal domain superfamily||Helicase, C-terminal	0	0	0	0	4	7	0	0	0	0	0	0	17.8864	30.4448	0	0	0	1.55365	-2.3432	0.14612	NA	NA
novel_circ_0012490	1	130275525	130277126	+	1601	331	ENSSSCG00000004753;	exon:130275526-130275659,exon:130276064-130276102,exon:130276289-130276356,exon:130277033-130277126	H1,H2,H3,H4,L1,L2,L3,L4	14,2,4,4,11,7,4,5	85,102,77,99,130,124,165,149	INO80	Helicase superfamily 1/2, ATP-binding domain||P-loop containing nucleoside triphosphate hydrolase||DNA helicase Ino80||DBINO domain||SNF2-related, N-terminal domain||SNF2-like, N-terminal domain superfamily||Helicase, C-terminal	14	2	4	4	11	7	4	5	152.038	20.0367	45.0045	34.6434	49.1875	30.4448	30.028	35.8546	8.08051	4.63099	0.73309	0.37637	0.92633	FALSE
novel_circ_0001543	11	51547072	51554792	+	7720	295	ENSSSCG00000009480;	exon:51547073-51547197,exon:51551527-51551593,exon:51554687-51554792	H4,L1,L2,L3,L4	3,3,6,4,7	441435308295360	NDFIP2	NEDD4/Bsd2	0	0	0	3	3	6	4	7	0	0	0	25.9826	13.4148	26.0956	30.028	50.1965	0.858564	3.78782	-1.6443	0.1933	NA	NA
novel_circ_0001542	11	51547072	51551593	+	4521	190	ENSSSCG00000009480;	exon:51547073-51547197,exon:51551527-51551593	H3,L1,L3	8,6,4	297364259	NDFIP2	NEDD4/Bsd2	0	0	8	0	6	0	4	0	0	0	90.009	0	26.8296	0	30.028	0	3.1535	1.81537	0.5719	0.68403	0.98184	FALSE
novel_circ_0004593	13	26143098	26161417	+	18319	305	ENSSSCG00000011284;	exon:26143099-26143143,exon:26144911-26144998,exon:26154789-26154818,exon:26161272-26161417	L1,L4	6,4	120154	NKTR	Cyclophilin-type peptidyl-prolyl cis-trans isomerase, conserved site||Cyclophilin-type peptidyl-prolyl cis-trans isomerase domain||Cyclophilin-like domain superfamily||-	0	0	0	0	6	0	0	4	0	0	0	0	26.8296	0	0	28.6837	0	1.75751	-2.4705	0.12487	NA	NA
novel_circ_0025972	8	12643328	12645144	-	1816	378	ENSSSCG00000026232;	exon:12643329-12643475,exon:12644912-12645144	H1,H2,H4,L1,L2,L3,L4	3,8,7,4,9,7,13	32,38,17,4,8,8,3	FAM184B	Protein FAM184A/B, N-terminal||FAM184 family||Protein FAM184B	3	8	0	7	4	9	7	13	32.5797	80.1467	0	60.626	17.8864	39.1434	52.549	93.222	5.53119	6.40697	-0.15379	0.8631	0.99404	FALSE
novel_circ_0025757	8	109135997	109150567	+	14570	311	ENSSSCG00000009123;	exon:109135998-109136063,exon:109139399-109139471,exon:109140421-109140493,exon:109150465-109150567	H1,L1,L2	2,6,5	7841161886	CAMK2D	Protein kinase, ATP binding site||Calcium/calmodulin-dependent protein kinase II, association-domain||Serine/threonine-protein kinase, active site||Protein kinase domain||Protein kinase-like domain superfamily||NTF2-like domain superfamily	2	0	0	0	6	5	0	0	21.7198	0	0	0	26.8296	21.7463	0	0	0.675779	1.56179	-0.81008	0.5981	NA	NA
novel_circ_0025970	8	125415127	125428618	-	13491	342	ENSSSCG00000009193;	exon:125415128-125415237,exon:125427396-125427471,exon:125427580-125427639,exon:125428519-125428618	H1,H2,H4,L1,L2,L4	2,2,3,2,6,4	38,47,20,43,46,50	SMARCAD1	SNF2-related, N-terminal domain||SNF2-like, N-terminal domain superfamily||Helicase, C-terminal||Helicase superfamily 1/2, ATP-binding domain||P-loop containing nucleoside triphosphate hydrolase||Ubiquitin system component CUE	2	2	0	3	2	6	0	4	21.7198	20.0367	0	25.9826	8.94318	26.0956	0	28.6837	2.16289	2.02073	0.091936	0.94044	NA	NA
novel_circ_0025971	8	125425909	125437840	-	11931	199	ENSSSCG00000009193;	exon:125437641-125437840	L1	3	40	SMARCAD1	SNF2-related, N-terminal domain||SNF2-like, N-terminal domain superfamily||Helicase, C-terminal||Helicase superfamily 1/2, ATP-binding domain||P-loop containing nucleoside triphosphate hydrolase||Ubiquitin system component CUE	0	0	0	0	3	0	0	0	0	0	0	0	13.4148	0	0	0	0	0.4315	-1.2832	0.41278	NA	NA
novel_circ_0027717	9	19883797	19913189	-	29392	670	ENSSSCG00000014913;	exon:19883798-19883839,exon:19885865-19885971,exon:19892116-19892227,exon:19897760-19897853,exon:19905675-19905777,exon:19909141-19909216,exon:19913047-19913189	H1,H2,H3,H4,L1,L2,L3,L4	1.18169e+23	3.75394e+23	PICALM	Phosphatidylinositol-binding clathrin assembly protein||ENTH domain||AP180 N-terminal homology (ANTH) domain||Phosphoinositide-binding clathrin adaptor, domain 2||ENTH/VHS	118	169	104	136	353	383	203	186	1281.47	1693.1	1170.12	1177.88	1578.47	1665.77	1523.92	1333.79	172.901	194.228	-0.16719	0.57155	0.97255	FALSE
novel_circ_0025751	8	105046674	105049395	-	2721	88	ENSSSCG00000009113;	exon:105049307-105049395	H1,H2,H3,H4,L1,L2,L3,L4	34,22,11,16,33,59,31,33	92,112,78,59,81,119,123,147	METTL14	MT-A70-like||S-adenosyl-L-methionine-dependent methyltransferase	34	22	11	16	33	59	31	33	369.236	220.403	123.762	138.574	147.563	256.607	232.717	236.641	27.3174	27.7529	-0.019501	0.96837	0.99657	FALSE
novel_circ_0025979	8	130257255	130264004	+	6749	365	ENSSSCG00000026196;	exon:130257256-130257435,exon:130263818-130264004	H1,H2,H3,H4,L1,L2,L3,L4	23,27,11,14,43,47,22,39	45,62,25,38,382,107,117,173	-	Protein FAM13	23	27	11	14	43	47	22	39	249.777	270.495	123.762	121.252	192.278	204.415	165.154	279.666	24.5996	26.713	-0.11365	0.8151	0.99097	FALSE
novel_circ_0025759	8	109139398	109150567	+	11169	271	ENSSSCG00000009123;	exon:109139399-109139471,exon:109139640-109139737,exon:109150465-109150567	H3,H4,L2,L4	7,5,7,3	495612614931	CAMK2D	Protein kinase, ATP binding site||Calcium/calmodulin-dependent protein kinase II, association-domain||Serine/threonine-protein kinase, active site||Protein kinase domain||Protein kinase-like domain superfamily||NTF2-like domain superfamily	0	0	7	5	0	7	0	3	0	0	78.7579	43.3043	0	30.4448	0	21.5128	4.19025	1.6492	1.0497	0.41737	0.94145	FALSE
novel_circ_0011678	18	54227234	54260139	-	32905	211	ENSSSCG00000035581;	exon:54227235-54227326,exon:54260019-54260139	H1,H2,H3,H4,L2	3,5,16,8,4	475470482499820	SUGCT	CoA-transferase family III domain superfamily||CoA-transferase family III	3	5	16	8	0	4	0	0	32.5797	50.0917	180.018	69.2869	0	17.3971	0	0	11.1815	0.559036	3.595	0.00072992	0.051427	FALSE
novel_circ_0008945	15	76226666	76228805	+	2139	282	ENSSSCG00000015940;	exon:76226667-76226732,exon:76226819-76226908,exon:76228677-76228805	H3,H4,L1,L2,L3,L4	4,9,9,6,6,4	6.13764e+18	UBR3	E3 ubiquitin-protein ligase UBR1-like||Zinc finger, UBR-type	0	0	4	9	9	6	6	4	0	0	45.0045	77.9477	40.2443	26.0956	45.042	28.6837	4.15244	4.45612	-0.081359	0.93729	0.99657	FALSE
novel_circ_0010940	17	46637290	46638070	-	780	779	ENSSSCG00000007369;	exon:46637291-46638070	L2,L4	85,20	310391	-	Junctophilin||MORN motif	0	0	0	0	0	85	0	20	0	0	0	0	0	369.687	0	143.419	0	16.3521	-2.6307	0.10276	0.68926	FALSE
novel_circ_0008940	15	76207328	76235600	+	28272	409	ENSSSCG00000015940;	exon:76207329-76207508,exon:76232003-76232137,exon:76235504-76235600	H1,H2,L1,L2,L4	4,2,5,10,2	480507664733882	UBR3	E3 ubiquitin-protein ligase UBR1-like||Zinc finger, UBR-type	4	2	0	0	5	10	0	2	43.4395	20.0367	0	0	22.358	43.4926	0	14.3419	1.98011	2.56401	-0.32358	0.79985	NA	NA
novel_circ_0011356	18	18897277	18905375	+	8098	351	ENSSSCG00000016564;	intron:18897278-18897538,intron:18903934-18903973,intron:18905323-18905375	H1,H2,H3,H4,L1,L2,L3,L4	9,13,5,9,32,21,14,10	1.33149e+23	UBE2H	Ubiquitin-conjugating enzyme E2||Ubiquitin-conjugating enzyme, active site||Ubiquitin-conjugating enzyme/RWD-like	9	13	5	9	32	21	14	10	97.739	130.238	56.2556	77.9477	143.091	91.3345	105.098	71.7093	11.6732	13.1072	-0.16196	0.79079	0.98891	FALSE
novel_circ_0001549	11	543479	562934	-	19455	581	ENSSSCG00000009569;	exon:543480-543564,exon:552302-552498,exon:562633-562934	H1,H2,H3,H4,L1,L2,L3,L4	37,57,43,68,134,106,59,61	102,119,88,96,132,125,103,125	PSPC1	NOPS||Nucleotide-binding alpha-beta plait domain superfamily||PSP1, RNA recognition motif 2||PSP1, RNA recognition motif 1||RNA-binding domain superfamily||RNA recognition motif domain	37	57	43	68	134	106	59	61	401.816	571.045	483.798	588.938	599.193	461.022	442.913	437.426	66.8265	61.7768	0.11021	0.76013	0.98888	FALSE
novel_circ_0011670	18	54149861	54192387	-	42526	238	ENSSSCG00000035581;	exon:54149862-54149957,exon:54192244-54192387	H1,H2,H3,H4,L1	4,6,5,3,3	85,107,87,73,57	SUGCT	CoA-transferase family III domain superfamily||CoA-transferase family III	4	6	5	3	3	0	0	0	43.4395	60.11	56.2556	25.9826	13.4148	0	0	0	6.06671	0.4315	3.0411	0.010012	0.23001	FALSE
novel_circ_0011676	18	54192243	54260139	-	67896	354	ENSSSCG00000035581;	exon:54192244-54192387,exon:54227235-54227326,exon:54260019-54260139	H1,H2,H3,H4,L1,L2,L3,L4	12,10,3,8,14,16,13,5	4.66451e+23	SUGCT	CoA-transferase family III domain superfamily||CoA-transferase family III	12	10	3	8	14	16	13	5	130.319	100.183	33.7534	69.2869	62.6023	69.5882	97.591	35.8546	10.6695	8.46314	0.32656	0.6351	0.97847	FALSE
novel_circ_0011677	18	54192243	54270584	-	78341	613	ENSSSCG00000035581;	exon:54192244-54192387,exon:54227235-54227326,exon:54260019-54260139,exon:54265573-54265623,exon:54266148-54266233,exon:54269542-54269615,exon:54270533-54270584	H1,H2,H3,H4,L1,L2,L3,L4	6,14,4,14,16,24,14,19	66,82,83,70,72,67,74,82	SUGCT	CoA-transferase family III domain superfamily||CoA-transferase family III	6	14	4	14	16	24	14	19	65.1593	140.257	45.0045	121.252	71.5455	104.382	105.098	136.248	12.0106	13.2378	-0.11381	0.85405	0.99404	FALSE
novel_circ_0001548	11	543479	555980	-	12501	375	ENSSSCG00000009569;	exon:543480-543564,exon:552302-552498,exon:555885-555980	H1,H2,H3,L1,L2,L3,L4	5,12,5,12,8,7,10	1.86274e+20	PSPC1	NOPS||Nucleotide-binding alpha-beta plait domain superfamily||PSP1, RNA recognition motif 2||PSP1, RNA recognition motif 1||RNA-binding domain superfamily||RNA recognition motif domain	5	12	5	0	12	8	7	10	54.2994	120.22	56.2556	0	53.6591	34.7941	52.549	71.7093	7.43169	6.747	0.12911	0.87825	0.99404	FALSE
novel_circ_0029640	X	82801961	82803611	+	1650	258	ENSSSCG00000012491;	exon:82801962-82802129,exon:82803520-82803611	H2,L1,L3	3,3,3	32,14,26	CENPI	Centromere protein I	0	3	0	0	3	0	3	0	0	30.055	0	0	13.4148	0	22.521	0	0.942827	1.14577	-0.15816	0.91872	NA	NA
novel_circ_0029641	X	82801961	82805695	+	3734	231	ENSSSCG00000012491;	exon:82801962-82802129,exon:82805631-82805695	L1,L3	4,4	17,14	CENPI	Centromere protein I	0	0	0	0	4	0	4	0	0	0	0	0	17.8864	0	30.028	0	0	1.5277	-2.2885	0.15589	NA	NA
novel_circ_0029642	X	83887791	83895678	+	7887	88	ENSSSCG00000012520;	intron:83887792-83887880	H4,L3	5,3	2,0	-	Armadillo-type fold||Armadillo-like helical||Armadillo repeat-containing domain	0	0	0	5	0	0	3	0	0	0	0	43.3043	0	0	22.521	0	1.43094	0.714275	0.65284	0.67951	NA	NA
novel_circ_0029644	X	8394232	8394633	-	401	304	n/a	intergenic_region:8394233-8394258,intergenic_region:8394354-8394633	H1,H2,H4,L2,L3	4,4,3,3,6	2,3,3,0,7	--	-	4	4	0	3	0	3	6	0	43.4395	40.0733	0	25.9826	0	13.0478	45.042	0	3.46722	1.84783	0.78633	0.52694	0.96782	FALSE
novel_circ_0029647	X	8634047	8635017	+	970	205	n/a	intergenic_region:8634048-8634177,intergenic_region:8634941-8635017	H4,L1,L3,L4	4,8,8,2	1,6,6,3	--	-	0	0	0	4	8	0	8	2	0	0	0	34.6434	35.7727	0	60.056	14.3419	1.14475	3.50266	-1.1882	0.3777	NA	NA
novel_circ_0029648	X	8634047	8657982	+	23935	252	n/a	intergenic_region:8634048-8634177,intergenic_region:8657859-8657982	H1,H2,H4,L1,L2,L3	10,5,9,19,13,13	11,4,5,7,13,6	--	-	10	5	0	9	19	13	13	0	108.599	50.0917	0	77.9477	84.9602	56.5404	97.591	0	7.52597	7.64489	-0.012772	0.98896	0.99731	FALSE
novel_circ_0029649	X	86588173	86601588	+	13415	127	ENSSSCG00000012546;	exon:86588174-86588230,exon:86590071-86590142	H4	2	13	NRK	Serine/threonine-protein kinase, active site||Citron homology (CNH) domain||Protein kinase, ATP binding site||Protein kinase-like domain superfamily||Protein kinase domain	0	0	0	2	0	0	0	0	0	0	0	17.3217	0	0	0	0	0.572376	0	1.6838	0.28469	NA	NA
novel_circ_0026080	8	135856791	135857725	+	934	329	ENSSSCG00000009249;	exon:135856792-135856960,exon:135857564-135857725	L2	3	214	HNRNPD	RNA recognition motif domain||RNA-binding domain superfamily||CARG-binding factor, N-terminal||Nucleotide-binding alpha-beta plait domain superfamily	0	0	0	0	0	3	0	0	0	0	0	0	0	13.0478	0	0	0	0.419277	-1.2692	0.41776	NA	NA
novel_circ_0011296	18	17584477	17598872	-	14395	334	ENSSSCG00000016549;	exon:17584478-17584543,exon:17587888-17587965,exon:17598680-17598872	H1,H2,L1,L2,L3,L4	3,4,4,7,4,2	2.70285e+17	MKLN1	Kelch-type beta propeller||Galactose oxidase/kelch, beta-propeller||Muskelin, N-terminal||CTLH, C-terminal LisH motif||Galactose-binding-like domain superfamily||Kelch repeat type 1||LIS1 homology motif	3	4	0	0	4	7	4	2	32.5797	40.0733	0	0	17.8864	30.4448	30.028	14.3419	2.27077	2.95327	-0.31496	0.7862	0.98891	FALSE
novel_circ_0026887	8	87630190	87644581	-	14391	152	ENSSSCG00000009061;	exon:87644429-87644581	H3,L3	3,3	171206	NAA15	N-terminal acetyltransferase A, auxiliary subunit||Tetratricopeptide repeat-containing domain||Tetratricopeptide repeat||Tetratricopeptide-like helical domain superfamily	0	0	3	0	0	0	3	0	0	0	33.7534	0	0	0	22.521	0	1.18256	0.714275	0.42508	0.78965	NA	NA
novel_circ_0006976	14	63467454	63473835	-	6381	167	ENSSSCG00000010212;	exon:63467455-63467500,exon:63469203-63469325	H2	2	186	-	Ankyrin repeat-containing domain superfamily||ZU5 domain||Ankyrin-3, death domain||Death-like domain superfamily||Ankyrin, UPA domain||Ankyrin repeat||Ankyrin repeat-containing domain||Death domain	0	2	0	0	0	0	0	0	0	20.0367	0	0	0	0	0	0	0.628551	0	1.7155	0.27669	NA	NA
novel_circ_0018248	3	4264223	4279580	-	15357	139	ENSSSCG00000021285;	exon:4264224-4264363	H1,H4,L2,L3,L4	3,3,7,5,2	45,63,70,91,116	RNF216	Zinc finger, RING/FYVE/PHD-type||IBR domain	3	0	0	3	0	7	5	2	32.5797	0	0	25.9826	0	30.4448	37.535	14.3419	1.87223	2.61603	-0.36078	0.77867	NA	NA
novel_circ_0018249	3	4264223	4288214	-	23991	215	ENSSSCG00000021285;	exon:4264224-4264363,exon:4288138-4288214	H1	2	37	RNF216	Zinc finger, RING/FYVE/PHD-type||IBR domain	2	0	0	0	0	0	0	0	21.7198	0	0	0	0	0	0	0	0.675779	0	1.7401	0.27057	NA	NA
novel_circ_0018798	3	79107969	79110848	-	2879	320	ENSSSCG00000008372;	exon:79107970-79108109,exon:79110667-79110848	H4,L1	3,3	76,57	EHBP1	EH domain-binding protein 1||NT-type C2 domain||bMERB domain||Calponin homology domain||CH domain superfamily	0	0	0	3	3	0	0	0	0	0	0	25.9826	13.4148	0	0	0	0.858564	0.4315	0.5017	0.75568	NA	NA
novel_circ_0018799	3	7928956	7929871	+	915	670	ENSSSCG00000031461;ENSSSCG00000021941;	exon:7928957-7929474,exon:7929718-7929871	H1,H2,H3,H4,L1,L2,L4	15,13,4,11,6,12,11	65,75,49,45,109,87,108	ZKSCAN1;-	-	15	13	4	11	6	12	0	11	162.898	130.238	45.0045	95.2694	26.8296	52.1912	0	78.8802	13.8787	5.00002	1.3783	0.078264	0.63905	FALSE
novel_circ_0018244	3	4257856	4279580	-	21724	303	ENSSSCG00000021285;	exon:4257857-4257907,exon:4264224-4264363,exon:4269795-4269909	H1,H2,H3,H4,L1,L2,L3,L4	10,6,4,7,17,28,8,15	38,37,36,50,78,66,84,115	RNF216	Zinc finger, RING/FYVE/PHD-type||IBR domain	10	6	4	7	17	28	8	15	108.599	60.11	45.0045	60.626	76.0171	121.779	60.056	107.564	8.84461	11.6176	-0.3803	0.56388	0.97255	FALSE
novel_circ_0018245	3	425873	448004	+	22131	184	ENSSSCG00000007543;	exon:425874-426058	H2	4	35	DNAAF5	Armadillo-type fold||Armadillo-like helical	0	4	0	0	0	0	0	0	0	40.0733	0	0	0	0	0	0	1.2571	0	2.1687	0.17707	NA	NA
novel_circ_0018246	3	4264223	4269909	-	5686	316	ENSSSCG00000021285;	exon:4264224-4264363,exon:4269047-4269110,exon:4269795-4269909	H3,H4,L1,L2	2,5,4,7	63,85,149,125	RNF216	Zinc finger, RING/FYVE/PHD-type||IBR domain	0	0	2	5	4	7	0	0	0	0	22.5023	43.3043	17.8864	30.4448	0	0	2.21931	1.55365	0.35867	0.79493	NA	NA
novel_circ_0018247	3	4264223	4277544	-	13321	417	ENSSSCG00000021285;	exon:4264224-4264363,exon:4269795-4269909,exon:4277380-4277544	H1,L1,L2,L3	2,4,13,9	74131124125	RNF216	Zinc finger, RING/FYVE/PHD-type||IBR domain	2	0	0	0	4	13	9	0	21.7198	0	0	0	17.8864	56.5404	67.563	0	0.675779	4.53503	-2.1355	0.10707	0.69712	FALSE
novel_circ_0018240	3	42440889	42441275	-	386	273	ENSSSCG00000027166;	intron:42440890-42441022,intron:42441134-42441275	H1,H2,H3,H4,L2,L3	5,2,2,3,3,3	1,2,4,3,2,7	BICD2	Bicaudal-D protein	5	2	2	3	0	3	3	0	54.2994	20.0367	22.5023	25.9826	0	13.0478	22.521	0	3.96494	1.13355	1.5412	0.19334	0.80549	FALSE
novel_circ_0018242	3	4256519	4279580	-	23061	187	ENSSSCG00000021285;	exon:4256520-4256657,exon:4257857-4257907	H4,L1,L2	2,6,4	50,62,55	RNF216	Zinc finger, RING/FYVE/PHD-type||IBR domain	0	0	0	2	6	4	0	0	0	0	0	17.3217	26.8296	17.3971	0	0	0.572376	1.42204	-0.81096	0.60189	NA	NA
novel_circ_0018791	3	78625007	78628473	+	3466	311	ENSSSCG00000032229;	exon:78625008-78625196,exon:78628350-78628473	H2	5	3	WDPCP	WD40-repeat-containing domain superfamily||WD repeat-containing and planar cell polarity effector protein Fritz	0	5	0	0	0	0	0	0	0	50.0917	0	0	0	0	0	0	1.57138	0	2.4768	0.12461	NA	NA
novel_circ_0001840	11	9145563	9170916	+	25353	423	ENSSSCG00000009345;	exon:9145564-9145669,exon:9149421-9149581,exon:9170758-9170916	H1,H2,L1,L4	2,2,3,5	83,98,125,114	PDS5B	Sister chromatid cohesion protein Pds5||Armadillo-type fold	2	2	0	0	3	0	0	5	21.7198	20.0367	0	0	13.4148	0	0	35.8546	1.30433	1.54964	-0.16265	0.91077	NA	NA
novel_circ_0026884	8	87622039	87630384	-	8345	193	ENSSSCG00000009061;	exon:87630191-87630384	L1	5	243	NAA15	N-terminal acetyltransferase A, auxiliary subunit||Tetratricopeptide repeat-containing domain||Tetratricopeptide repeat||Tetratricopeptide-like helical domain superfamily	0	0	0	0	5	0	0	0	0	0	0	0	22.358	0	0	0	0	0.719166	-1.5548	0.325	NA	NA
novel_circ_0001841	11	9166633	9170916	+	4283	281	ENSSSCG00000009345;	exon:9166634-9166757,exon:9170758-9170916	H1,L1,L2,L4	2,7,5,7	80,103,96,120	PDS5B	Sister chromatid cohesion protein Pds5||Armadillo-type fold	2	0	0	0	7	5	0	7	21.7198	0	0	0	31.3011	21.7463	0	50.1965	0.675779	3.27103	-1.7228	0.21014	NA	NA
novel_circ_0026883	8	87614218	87630384	-	16166	290	ENSSSCG00000009061;	exon:87614219-87614316,exon:87630191-87630384	L1	7	250	NAA15	N-terminal acetyltransferase A, auxiliary subunit||Tetratricopeptide repeat-containing domain||Tetratricopeptide repeat||Tetratricopeptide-like helical domain superfamily	0	0	0	0	7	0	0	0	0	0	0	0	31.3011	0	0	0	0	1.00683	-1.7027	0.28412	NA	NA
novel_circ_0016948	2	86334450	86356670	-	22220	173	ENSSSCG00000014098;	exon:86345127-86345189,exon:86356559-86356670	H2,L2,L3	3,2,2	163,190,96	WDR41	G-protein beta WD-40 repeat||WD40 repeat, conserved site||WD40-repeat-containing domain||WD40 repeat||WD repeat-containing protein 41||WD40-repeat-containing domain superfamily||WD40/YVTN repeat-like-containing domain superfamily	0	3	0	0	0	2	2	0	0	30.055	0	0	0	8.69853	15.014	0	0.942827	0.755701	0.21354	0.89234	NA	NA
novel_circ_0010345	16	51178125	51183322	-	5197	203	ENSSSCG00000016986;	exon:51183119-51183322	H4,L2,L3,L4	3,14,7,5	58125103137	CREBRF	CREB3 regulatory factor||Basic-leucine zipper domain	0	0	0	3	0	14	7	5	0	0	0	25.9826	0	60.8897	52.549	35.8546	0.858564	4.74141	-1.8794	0.14838	0.75152	FALSE
novel_circ_0007854	15	123386770	123389330	-	2560	394	ENSSSCG00000016230;	exon:123386771-123386882,exon:123388053-123388212,exon:123389206-123389330	H1,H2,H4,L2,L3	5,4,3,4,3	11,16,18,15,10	EPHA4	Immunoglobulin-like fold||Protein kinase domain||Ephrin receptor, transmembrane domain||Protein kinase-like domain superfamily||Fibronectin type III||Ephrin type-A receptor 4, ligand binding domain||Galactose-binding-like domain superfamily||Serine-threonine/tyrosine-protein kinase, catalytic domain||Sterile alpha motif domain||Ephrin receptor type-A /type-B||Tyrosine-protein kinase, catalytic do…	5	4	0	3	0	4	3	0	54.2994	40.0733	0	25.9826	0	17.3971	22.521	0	3.80511	1.27331	1.3136	0.28971	0.8803	FALSE
novel_circ_0026881	8	87502697	87512770	+	10073	387	ENSSSCG00000030396;	exon:87502698-87502887,exon:87508833-87508914,exon:87512653-87512770	H1,L2,L3	3,11,8	448342387	SETD7	Histone-lysine N-methyltransferase, SET||SET domain||MORN motif	3	0	0	0	0	11	8	0	32.5797	0	0	0	0	47.8419	60.056	0	1.01367	3.44208	-1.2923	0.36277	NA	NA
novel_circ_0011416	18	25842698	25844414	-	1716	300	ENSSSCG00000016618;	exon:25842699-25842867,exon:25844282-25844414	H1,H4,L1,L2,L3	2,3,5,4,5	96,133,40,63,88	CPED1	-	2	0	0	3	5	4	5	0	21.7198	0	0	25.9826	22.358	17.3971	37.535	0	1.53434	2.46866	-0.52071	0.68862	NA	NA
novel_circ_0001844	11	9576208	9579851	-	3643	152	ENSSSCG00000009348;	exon:9576209-9576290,exon:9579780-9579851	H1,H2,H3,L1,L2	5,3,12,7,6	79,85,89,55,46	STARD13	Rho GTPase activation protein||START domain||Sterile alpha motif domain||Rho GTPase-activating protein domain||START-like domain superfamily||Sterile alpha motif/pointed domain superfamily	5	3	12	0	7	6	0	0	54.2994	30.055	135.014	0	31.3011	26.0956	0	0	7.36252	1.84539	1.6373	0.14437	0.75048	FALSE
novel_circ_0011414	18	25804044	25809926	-	5882	311	ENSSSCG00000016618;	exon:25804045-25804214,exon:25809784-25809926	H3,L1,L2,L4	2,2,2,6	96,57,83,92	CPED1	-	0	0	2	0	2	2	0	6	0	0	22.5023	0	8.94318	8.69853	0	43.0256	0.788375	1.90895	-0.94703	0.51879	NA	NA
novel_circ_0016375	2	46469818	46472486	-	2668	278	ENSSSCG00000013399;	exon:46469819-46470033,exon:46472422-46472486	H1,H4,L1,L2,L4	2,3,3,11,3	325281537673666	TEAD1	TEA/ATTS domain||YAP binding domain||TEA/ATTS domain superfamily||Transcriptional enhancer factor, metazoa	2	0	0	3	3	11	0	3	21.7198	0	0	25.9826	13.4148	47.8419	0	21.5128	1.53434	2.63973	-0.61898	0.63316	NA	NA
novel_circ_0011412	18	25804044	25807266	-	3222	169	ENSSSCG00000016618;	exon:25804045-25804214	L2,L3	4,2	84,89	CPED1	-	0	0	0	0	0	4	2	0	0	0	0	0	0	17.3971	15.014	0	0	1.03522	-1.8376	0.25139	NA	NA
novel_circ_0016373	2	46452039	46472486	-	20447	373	ENSSSCG00000013399;	exon:46452040-46452164,exon:46453129-46453190,exon:46469819-46469881,exon:46469971-46470033,exon:46472422-46472486	L1	5	560	TEAD1	TEA/ATTS domain||YAP binding domain||TEA/ATTS domain superfamily||Transcriptional enhancer factor, metazoa	0	0	0	0	5	0	0	0	0	0	0	0	22.358	0	0	0	0	0.719166	-1.5548	0.325	NA	NA
novel_circ_0011410	18	25798074	25809926	-	11852	262	ENSSSCG00000016618;	exon:25798075-25798125,exon:25799570-25799640,exon:25809784-25809926	L1,L2,L4	5,5,3	60,93,80	CPED1	-	0	0	0	0	5	5	0	3	0	0	0	0	22.358	21.7463	0	21.5128	0	2.08885	-2.8762	0.070215	NA	NA
novel_circ_0016371	2	46435586	46472486	-	36900	361	ENSSSCG00000013399;	exon:46435587-46435760,exon:46469819-46469881,exon:46469971-46470033,exon:46472422-46472486	H1,H3,L1,L2,L4	3,4,6,4,2	303246659709662	TEAD1	TEA/ATTS domain||YAP binding domain||TEA/ATTS domain superfamily||Transcriptional enhancer factor, metazoa	3	0	4	0	6	4	0	2	32.5797	0	45.0045	0	26.8296	17.3971	0	14.3419	2.59042	1.86929	0.32497	0.79939	NA	NA
novel_circ_0000294	10	26180873	26218089	-	37216	626	ENSSSCG00000010941;	exon:26180874-26180969,exon:26188552-26188697,exon:26189298-26189369,exon:26212667-26212860,exon:26217967-26218089	H1,H2,H3,L1,L2,L3,L4	22,34,5,40,26,20,30	68,91,70,57,130,110,141	-	Helicase superfamily 1/2, ATP-binding domain||Helicase-associated putative binding domain||P-loop containing nucleoside triphosphate hydrolase||SNF2-related, N-terminal domain||SNF2-like, N-terminal domain superfamily||Helicase, C-terminal||DNA/RNA helicase, ATP-dependent, DEAH-box type, conserved site	22	34	5	0	40	26	20	30	238.917	340.623	56.2556	0	178.864	113.081	150.14	215.128	20.0899	20.8577	-0.048399	0.94656	0.99657	FALSE
novel_circ_0007538	15	101616862	101624546	+	7684	88	n/a	intergenic_region:101616863-101616951	H1,H2,H4	7,7,2	39,38,38	--	-	7	7	0	2	0	0	0	0	76.0192	70.1283	0	17.3217	0	0	0	0	5.13753	0	4.5943	0.0018154	0.088549	FALSE
novel_circ_0007539	15	101878520	101883548	+	5028	203	ENSSSCG00000016083;	exon:101883345-101883548	H1,H2,H4,L1,L2	7,6,4,3,4	46,37,34,18,26	PLCL1	C2 domain superfamily||PH-like domain superfamily||Phosphatidylinositol-specific phospholipase C, X domain||Phosphoinositide phospholipase C family||PLC-like phosphodiesterase, TIM beta/alpha-barrel domain superfamily||C2 domain||Inactive phospholipase C-like protein 1||EF-hand domain pair||Phospholipase C, phosphatidylinositol-specific, Y domain||Phosphoinositide-specific phospholipase C, EF-han…	7	6	0	4	3	4	0	0	76.0192	60.11	0	34.6434	13.4148	17.3971	0	0	5.39563	0.990536	1.9815	0.090909	0.67029	FALSE
novel_circ_0001846	11	962793	964414	+	1621	194	ENSSSCG00000009270;	exon:962794-962884,exon:964310-964414	H2,H3,L2,L4	4,4,5,4	26,25,24,45	IFT88	Tetratricopeptide-like helical domain superfamily||Tetratricopeptide repeat||Tetratricopeptide repeat-containing domain||Tetratricopeptide repeat 1	0	4	4	0	0	5	0	4	0	40.0733	45.0045	0	0	21.7463	0	28.6837	2.83385	1.59331	0.62838	0.64178	NA	NA
novel_circ_0015309	2	103816590	103820354	-	3764	175	ENSSSCG00000036529;	exon:103816591-103816766	L2,L4	2,4	184252	-	RIO2 kinase winged helix domain, N-terminal||Winged helix-like DNA-binding domain superfamily||RIO kinase||Winged helix DNA-binding domain superfamily||Protein kinase-like domain superfamily	0	0	0	0	0	2	0	4	0	0	0	0	0	8.69853	0	28.6837	0	1.17403	-1.97	0.22064	NA	NA
novel_circ_0007820	15	120046876	120057011	-	10135	311	n/a	intergenic_region:120046877-120047048,intergenic_region:120049308-120049357,intergenic_region:120055906-120055956,intergenic_region:120056970-120057011	H1,H2,H4,L1,L2,L4	6,3,7,7,6,3	1.51157e+17	--	-	6	3	0	7	7	6	0	3	65.1593	30.055	0	60.626	31.3011	26.0956	0	21.5128	4.97348	2.51627	0.84694	0.42482	0.9419	FALSE
novel_circ_0015304	2	103622825	103628039	+	5214	254	ENSSSCG00000014173;	exon:103622826-103622946,exon:103627905-103628039	L4	4	480	LNPEP	Cystinyl aminopeptidase||ERAP1-like C-terminal domain||Aminopeptidase N-type||Aminopeptidase N-like , N-terminal||Peptidase M1, alanine aminopeptidase/leukotriene A4 hydrolase||Peptidase M1, membrane alanine aminopeptidase	0	0	0	0	0	0	0	4	0	0	0	0	0	0	0	28.6837	0	0.894513	-1.6286	0.30415	NA	NA
novel_circ_0015305	2	103646215	103647528	+	1313	339	ENSSSCG00000014173;	exon:103646216-103646399,exon:103647372-103647528	L1	11	184	LNPEP	Cystinyl aminopeptidase||ERAP1-like C-terminal domain||Aminopeptidase N-type||Aminopeptidase N-like , N-terminal||Peptidase M1, alanine aminopeptidase/leukotriene A4 hydrolase||Peptidase M1, membrane alanine aminopeptidase	0	0	0	0	11	0	0	0	0	0	0	0	49.1875	0	0	0	0	1.58216	-2.152	NA	NA	NA
novel_circ_0015302	2	103609418	103624050	+	14632	154	ENSSSCG00000014173;	exon:103623896-103624050	L4	4	524	LNPEP	Cystinyl aminopeptidase||ERAP1-like C-terminal domain||Aminopeptidase N-type||Aminopeptidase N-like , N-terminal||Peptidase M1, alanine aminopeptidase/leukotriene A4 hydrolase||Peptidase M1, membrane alanine aminopeptidase	0	0	0	0	0	0	0	4	0	0	0	0	0	0	0	28.6837	0	0.894513	-1.6286	0.30415	NA	NA
novel_circ_0015303	2	103609418	103628039	+	18621	272	ENSSSCG00000014173;	exon:103609419-103609557,exon:103627905-103628039	L1,L2,L4	5,6,3	234371460	LNPEP	Cystinyl aminopeptidase||ERAP1-like C-terminal domain||Aminopeptidase N-type||Aminopeptidase N-like , N-terminal||Peptidase M1, alanine aminopeptidase/leukotriene A4 hydrolase||Peptidase M1, membrane alanine aminopeptidase	0	0	0	0	5	6	0	3	0	0	0	0	22.358	26.0956	0	21.5128	0	2.22861	-2.9598	0.061581	NA	NA
novel_circ_0007534	15	101585331	101597399	-	12068	202	n/a	intergenic_region:101585332-101585459,intergenic_region:101590603-101590678	H2,L1,L2	2,4,2	53,42,96	--	-	0	2	0	0	4	2	0	0	0	20.0367	0	0	17.8864	8.69853	0	0	0.628551	0.854851	-0.27233	0.86409	NA	NA
novel_circ_0015301	2	103609418	103610986	+	1568	269	ENSSSCG00000014173;	exon:103609419-103609557,exon:103610855-103610986	H1,H3,L1,L2,L3	5,2,7,5,7	397339275421555	LNPEP	Cystinyl aminopeptidase||ERAP1-like C-terminal domain||Aminopeptidase N-type||Aminopeptidase N-like , N-terminal||Peptidase M1, alanine aminopeptidase/leukotriene A4 hydrolase||Peptidase M1, membrane alanine aminopeptidase	5	0	2	0	7	5	7	0	54.2994	0	22.5023	0	31.3011	21.7463	52.549	0	2.47782	3.37227	-0.38549	0.75144	0.9888	FALSE
novel_circ_0022991	6	170430998	170436961	-	5963	279	ENSSSCG00000003976;	exon:170430999-170431094,exon:170435237-170435350,exon:170436890-170436961	H1,H2,H3,H4,L1,L2,L3,L4	11,5,7,11,21,17,10,9	2.23212e+23	NFYC	Histone-fold||Transcription factor CBF/NF-Y/archaeal histone domain	11	5	7	11	21	17	10	9	119.459	50.0917	78.7579	95.2694	93.9034	73.9375	75.07	64.5383	11.1955	9.78997	0.17903	0.77933	0.98891	FALSE
novel_circ_0022990	6	170225977	170226417	+	440	439	ENSSSCG00000003973;	intron:170225978-170226417	L2,L4	3,3	1,2	CTPS1	CTP synthase||P-loop containing nucleoside triphosphate hydrolase||Class I glutamine amidotransferase-like||Glutamine amidotransferase||CTP synthase GATase domain||CTP synthase, N-terminal	0	0	0	0	0	3	0	3	0	0	0	0	0	13.0478	0	21.5128	0	1.09016	-1.8952	0.23775	NA	NA
novel_circ_0022993	6	170435236	170450066	-	14830	296	ENSSSCG00000003976;	exon:170435237-170435350,exon:170436890-170436961,exon:170449954-170450066	H2,H3,L2,L4	2,5,6,2	244204311349	NFYC	Histone-fold||Transcription factor CBF/NF-Y/archaeal histone domain	0	2	5	0	0	6	0	2	0	20.0367	56.2556	0	0	26.0956	0	14.3419	2.59949	1.28581	0.72651	0.60056	NA	NA
novel_circ_0022992	6	170430998	170450066	-	19068	296	ENSSSCG00000003976;	exon:170435237-170435350,exon:170436890-170436961,exon:170449954-170450066	H1,H2,H4,L1,L2,L3,L4	8,2,6,3,5,3,5	2.72265e+20	NFYC	Histone-fold||Transcription factor CBF/NF-Y/archaeal histone domain	8	2	0	6	3	5	3	5	86.8791	20.0367	0	51.9651	13.4148	21.7463	22.521	35.8546	5.0488	2.96271	0.71348	0.47419	0.95198	FALSE
novel_circ_0022995	6	170449681	170450066	-	385	248	ENSSSCG00000003976;	intron:170449682-170449818,intron:170449954-170450066	H1,H3,H4,L1,L3	4,4,3,3,3	161131168171179	NFYC	Histone-fold||Transcription factor CBF/NF-Y/archaeal histone domain	4	0	4	3	3	0	3	0	43.4395	0	45.0045	25.9826	13.4148	0	22.521	0	3.78687	1.14577	1.416	0.25931	NA	NA
novel_circ_0022997	6	170449953	170453693	-	3740	457	ENSSSCG00000003976;	intron:170449954-170450066,intron:170453348-170453693	L1,L2	2,3	134172	NFYC	Histone-fold||Transcription factor CBF/NF-Y/archaeal histone domain	0	0	0	0	2	3	0	0	0	0	0	0	8.94318	13.0478	0	0	0	0.706944	-1.5472	0.32724	NA	NA
novel_circ_0022996	6	170449953	170453661	-	3708	425	ENSSSCG00000003976;	intron:170449954-170450066,intron:170453348-170453661	H4,L1	2,2	131164	NFYC	Histone-fold||Transcription factor CBF/NF-Y/archaeal histone domain	0	0	0	2	2	0	0	0	0	0	0	17.3217	8.94318	0	0	0	0.572376	0.287666	0.4372	0.78517	NA	NA
novel_circ_0022999	6	170449953	170467296	-	17343	435	ENSSSCG00000003976;	exon:170449954-170450066,exon:170455980-170456107,exon:170464902-170464940,exon:170466542-170466612,exon:170467208-170467296	H1,H2,H3,H4,L1,L2,L4	14,14,6,14,31,35,14	110,98,80,98,92,137,160	NFYC	Histone-fold||Transcription factor CBF/NF-Y/archaeal histone domain	14	14	6	14	31	35	0	14	152.038	140.257	67.5068	121.252	138.619	152.224	0	100.393	15.5021	12.4812	0.28144	0.69775	0.98184	FALSE
novel_circ_0022998	6	170449953	170456107	-	6154	600	ENSSSCG00000003976;	exon:170449954-170450066,exon:170453348-170453709,exon:170455980-170456107	H1,H2,H3,H4,L1,L2,L3,L4	50,63,68,91,112,115,69,78	1.32123e+23	NFYC	Histone-fold||Transcription factor CBF/NF-Y/archaeal histone domain	50	63	68	91	112	115	69	78	542.994	631.155	765.077	788.138	500.818	500.165	517.983	559.332	89.5417	66.0529	0.43404	0.20495	0.81281	FALSE
novel_circ_0018420	3	54797840	54816635	+	18795	168	ENSSSCG00000008179;	intron:54816467-54816635	H1,H3,H4,L1,L2,L4	2,4,4,3,22,4	50,57,69,55,36,42	REV1	DNA repair protein Rev1||DNA polymerase, Y-family, little finger domain||BRCT domain superfamily||BRCT domain||HUWE1/Rev1, ubiquitin binding region||DNA repair protein Rev1, C-terminal||DNA polymerase, Y-family, little finger domain superfamily||UmuC domain||Transcription factor AF4/FMR2||Rev1, C-terminal domain superfamily	2	0	4	4	3	22	0	4	21.7198	0	45.0045	34.6434	13.4148	95.6838	0	28.6837	3.39728	4.40071	-0.35527	0.74868	0.98792	FALSE
novel_circ_0007402	14	88079259	88079759	+	500	328	ENSSSCG00000027767;	exon:88079260-88079454,exon:88079625-88079759	H1,H2,H4,L1,L2,L3,L4	3,3,4,12,6,4,6	7,20,12,13,19,7,14	SHLD2	Protein FAM35A, C-terminal domain||Shieldin complex subunit 2	3	3	0	4	12	6	4	6	32.5797	30.055	0	34.6434	53.6591	26.0956	30.028	43.0256	3.10125	4.85869	-0.55927	0.562	0.97239	FALSE
novel_circ_0018422	3	54799380	54801088	+	1708	186	ENSSSCG00000008179;	exon:54799381-54799441,exon:54800962-54801088	H1,H3,H4	2,3,4	95,76,102	REV1	DNA repair protein Rev1||DNA polymerase, Y-family, little finger domain||BRCT domain superfamily||BRCT domain||HUWE1/Rev1, ubiquitin binding region||DNA repair protein Rev1, C-terminal||DNA polymerase, Y-family, little finger domain superfamily||UmuC domain||Transcription factor AF4/FMR2||Rev1, C-terminal domain superfamily	2	0	3	4	0	0	0	0	21.7198	0	33.7534	34.6434	0	0	0	0	3.00309	0	3.8255	0.012992	NA	NA
novel_circ_0018423	3	54799380	54816635	+	17255	354	ENSSSCG00000008179;	exon:54799381-54799441,exon:54800962-54801088,exon:54816467-54816635	H1,H2,H3,H4,L1,L2,L3,L4	21,31,17,24,29,27,16,18	83,101,76,101,80,42,74,54	REV1	DNA repair protein Rev1||DNA polymerase, Y-family, little finger domain||BRCT domain superfamily||BRCT domain||HUWE1/Rev1, ubiquitin binding region||DNA repair protein Rev1, C-terminal||DNA polymerase, Y-family, little finger domain superfamily||UmuC domain||Transcription factor AF4/FMR2||Rev1, C-terminal domain superfamily	21	31	17	24	29	27	16	18	228.058	310.568	191.269	207.861	129.676	117.43	120.112	129.077	30.4079	15.7794	0.92687	0.049313	0.54572	FALSE
novel_circ_0018425	3	54828985	54838629	+	9644	108	ENSSSCG00000008179;	exon:54838521-54838629	H1,H2,H4,L2,L3	5,8,2,7,2	109,112,100,90,104	REV1	DNA repair protein Rev1||DNA polymerase, Y-family, little finger domain||BRCT domain superfamily||BRCT domain||HUWE1/Rev1, ubiquitin binding region||DNA repair protein Rev1, C-terminal||DNA polymerase, Y-family, little finger domain superfamily||UmuC domain||Transcription factor AF4/FMR2||Rev1, C-terminal domain superfamily	5	8	0	2	0	7	2	0	54.2994	80.1467	0	17.3217	0	30.4448	15.014	0	4.77603	1.4545	1.4104	0.24373	0.84139	FALSE
novel_circ_0018426	3	54832392	54838629	+	6237	331	ENSSSCG00000008179;	exon:54832393-54832500,exon:54833908-54834024,exon:54838521-54838629	H1,H2,H3,H4,L1,L2,L3,L4	3,2,2,6,19,8,5,6	128,122,125,108,118,109,99,101	REV1	DNA repair protein Rev1||DNA polymerase, Y-family, little finger domain||BRCT domain superfamily||BRCT domain||HUWE1/Rev1, ubiquitin binding region||DNA repair protein Rev1, C-terminal||DNA polymerase, Y-family, little finger domain superfamily||UmuC domain||Transcription factor AF4/FMR2||Rev1, C-terminal domain superfamily	3	2	2	6	19	8	5	6	32.5797	20.0367	22.5023	51.9651	84.9602	34.7941	37.535	43.0256	4.14772	6.38313	-0.57153	0.50449	0.96547	FALSE
novel_circ_0018428	3	54832392	54848408	+	16016	342	ENSSSCG00000008179;	exon:54832393-54832500,exon:54833908-54834024,exon:54848289-54848408	H1,H2,H3,H4,L1,L2,L3,L4	22,10,15,12,14,12,19,10	77,101,86,92,92,73,64,69	REV1	DNA repair protein Rev1||DNA polymerase, Y-family, little finger domain||BRCT domain superfamily||BRCT domain||HUWE1/Rev1, ubiquitin binding region||DNA repair protein Rev1, C-terminal||DNA polymerase, Y-family, little finger domain superfamily||UmuC domain||Transcription factor AF4/FMR2||Rev1, C-terminal domain superfamily	22	10	15	12	14	12	19	10	238.917	100.183	168.767	103.93	62.6023	52.1912	142.633	71.7093	19.9234	10.4508	0.9118	0.12793	0.7305	FALSE
novel_circ_0018429	3	54832392	54850266	+	17874	443	ENSSSCG00000008179;	exon:54832393-54832500,exon:54833908-54834024,exon:54850046-54850266	H1,H2,H3,H4,L1,L2,L3,L4	23,23,11,21,27,29,20,20	105,76,62,73,96,64,51,59	REV1	DNA repair protein Rev1||DNA polymerase, Y-family, little finger domain||BRCT domain superfamily||BRCT domain||HUWE1/Rev1, ubiquitin binding region||DNA repair protein Rev1, C-terminal||DNA polymerase, Y-family, little finger domain superfamily||UmuC domain||Transcription factor AF4/FMR2||Rev1, C-terminal domain superfamily	23	23	11	21	27	29	20	20	249.777	230.422	123.762	181.878	120.733	126.129	150.14	143.419	25.3458	17.1709	0.55733	0.25455	0.84432	FALSE
novel_circ_0010237	16	47668047	47671399	+	3352	195	ENSSSCG00000028786;	exon:47668048-47668153,exon:47670475-47670565	H1,L1	4,5	55,35	-	Zinc finger, RING/FYVE/PHD-type||Ssl1-like||TFIIH C1-like domain||von Willebrand factor, type A||Zinc finger C2H2-type||von Willebrand factor A-like domain superfamily||TFIIH subunit Ssl1/p44	4	0	0	0	5	0	0	0	43.4395	0	0	0	22.358	0	0	0	1.35156	0.719166	0.51388	0.74547	NA	NA
novel_circ_0002604	12	42592877	42596350	-	3473	330	ENSSSCG00000017732;	exon:42592878-42592948,exon:42594007-42594054,exon:42594551-42594626,exon:42596212-42596350	H2,L1,L2,L3,L4	4,8,6,7,5	407493543520694	ZNF207	Zinc finger C2H2-type||-	0	4	0	0	8	6	7	5	0	40.0733	0	0	35.7727	26.0956	52.549	35.8546	1.2571	4.774	-1.5812	0.18032	0.7942	FALSE
novel_circ_0010232	16	47512916	47513954	+	1038	382	ENSSSCG00000016960;	exon:47512917-47513053,exon:47513531-47513583,exon:47513672-47513797,exon:47513885-47513954	L2	4	89	RAD17	Checkpoint protein Rad17/Rad24||Checkpoint protein Rad17/Rad24, fungi/metazoa||P-loop containing nucleoside triphosphate hydrolase	0	0	0	0	0	4	0	0	0	0	0	0	0	17.3971	0	0	0	0.559036	-1.4313	0.36272	NA	NA
novel_circ_0006386	14	30922037	30936150	-	14113	207	ENSSSCG00000009808;	exon:30922038-30922127,exon:30936032-30936150	H2,H4,L2,L4	3,4,3,4	176146105108	TMEM120B	TMPIT-like	0	3	0	4	0	3	0	4	0	30.055	0	34.6434	0	13.0478	0	28.6837	2.08758	1.31379	0.52918	0.70639	NA	NA
novel_circ_0007401	14	88066270	88079759	+	13489	435	ENSSSCG00000027767;	exon:88066271-88066378,exon:88079260-88079454,exon:88079625-88079759	L4	8	13	SHLD2	Protein FAM35A, C-terminal domain||Shieldin complex subunit 2	0	0	0	0	0	0	0	8	0	0	0	0	0	0	0	57.3674	0	1.78903	-2.2695	0.15939	NA	NA
novel_circ_0023627	6	6946244	6949483	-	3239	240	ENSSSCG00000002690;	exon:6946245-6946373,exon:6949371-6949483	H1,H2,H3,H4,L1,L2,L3,L4	9,17,16,11,9,4,5,4	28,28,19,18,32,23,18,28	GAN	BTB/Kelch-associated||SKP1/BTB/POZ domain superfamily||Kelch-type beta propeller||BTB/POZ domain||BTB-kelch protein||Gigaxonin||Kelch repeat type 1	9	17	16	11	9	4	5	4	97.739	170.312	180.018	95.2694	40.2443	17.3971	37.535	28.6837	17.8388	3.93851	2.082	0.0020019	0.094732	FALSE
novel_circ_0026598	8	70193529	70204678	+	11149	457	ENSSSCG00000008961;	exon:70193530-70193714,exon:70194305-70194427,exon:70204527-70204678	H1,H2,H4,L1,L2,L3,L4	14,6,9,15,14,11,8	45,42,47,79,101,70,63	MTHFD2L	Tetrahydrofolate dehydrogenase/cyclohydrolase, NAD(P)-binding domain||NAD(P)-binding domain superfamily||Tetrahydrofolate dehydrogenase/cyclohydrolase, conserved site||Tetrahydrofolate dehydrogenase/cyclohydrolase||Tetrahydrofolate dehydrogenase/cyclohydrolase, catalytic domain	14	6	0	9	15	14	11	8	152.038	60.11	0	77.9477	67.0739	60.8897	82.577	57.3674	9.1918	8.52216	0.11674	0.88005	0.99404	FALSE
novel_circ_0007407	14	89065560	89075561	+	10001	366	ENSSSCG00000010380;	exon:89065561-89065731,exon:89075279-89075337,exon:89075423-89075561	H2,L1,L2,L3,L4	6,2,3,4,5	109133118100159	MAPK8	Serine/threonine-protein kinase, active site||Mitogen-activated protein (MAP) kinase, JNK||Protein kinase-like domain superfamily||Protein kinase domain||Mitogen-activated protein (MAP) kinase, conserved site	0	6	0	0	2	3	4	5	0	60.11	0	0	8.94318	13.0478	30.028	35.8546	1.88565	2.77745	-0.41698	0.74379	NA	NA
novel_circ_0008363	15	44997479	45015026	+	17547	345	ENSSSCG00000015777;	exon:44997480-44997594,exon:45006565-45006664,exon:45014803-45014881,exon:45014972-45015026	L2	5	149	TRAPPC11	Trafficking protein particle complex subunit 11||Trafficking protein particle complex subunit 11, C-terminal	0	0	0	0	0	5	0	0	0	0	0	0	0	21.7463	0	0	0	0.698795	-1.5421	0.32876	NA	NA
novel_circ_0008361	15	44992725	44997594	+	4869	184	ENSSSCG00000015777;	exon:44996335-44996405,exon:44997480-44997594	H1,L1,L2,L3,L4	6,7,7,3,10	64,52,77,72,98	TRAPPC11	Trafficking protein particle complex subunit 11||Trafficking protein particle complex subunit 11, C-terminal	6	0	0	0	7	7	3	10	65.1593	0	0	0	31.3011	30.4448	22.521	71.7093	2.02734	4.9357	-1.088	0.34871	0.91292	FALSE
novel_circ_0008366	15	45013457	45015026	+	1569	304	ENSSSCG00000015777;	exon:45013458-45013551,exon:45014628-45014707,exon:45014803-45014881,exon:45014972-45015026	H1,H2,H3,L1,L2,L3,L4	2,2,2,7,4,2,2	94,75,58,96,124,125,142	TRAPPC11	Trafficking protein particle complex subunit 11||Trafficking protein particle complex subunit 11, C-terminal	2	2	2	0	7	4	2	2	21.7198	20.0367	22.5023	0	31.3011	17.3971	15.014	14.3419	2.0927	2.48931	-0.24953	0.82846	NA	NA
novel_circ_0004768	13	31604186	31609436	+	5250	280	ENSSSCG00000011367;	exon:31604187-31604254,exon:31607213-31607276,exon:31609286-31609436	L1	7	1086	ARIH2	E3 ubiquitin-protein ligase ARIH2||E3 ubiquitin ligase RBR family||Zinc finger, RING/FYVE/PHD-type||Zinc finger, RING-type, conserved site||Zinc finger, RING-type||IBR domain	0	0	0	0	7	0	0	0	0	0	0	0	31.3011	0	0	0	0	1.00683	-1.7027	0.28412	NA	NA
novel_circ_0002409	12	36095774	36105578	-	9804	164	ENSSSCG00000017669;	exon:36095775-36095939	L1,L3,L4	3,2,2	21,29,41	TUBD1	Tubulin||Tubulin/FtsZ, GTPase domain superfamily||Tubulin, conserved site||Tubulin/FtsZ, C-terminal||Delta tubulin||Tubulin/FtsZ, GTPase domain||Tubulin, C-terminal	0	0	0	0	3	0	2	2	0	0	0	0	13.4148	0	15.014	14.3419	0	1.35494	-2.2994	0.15373	NA	NA
novel_circ_0016497	2	51389867	51404619	+	14752	275	n/a	intergenic_region:51389868-51390143	H2	7	1332	--	-	0	7	0	0	0	0	0	0	0	70.1283	0	0	0	0	0	0	2.19993	0	2.9564	0.065373	NA	NA
novel_circ_0008369	15	45014627	45018907	+	4280	366	ENSSSCG00000015777;	exon:45014628-45014707,exon:45014803-45014881,exon:45014972-45015026,exon:45018752-45018907	H2,H3,H4,L1,L2,L4	4,3,3,5,14,7	59,41,32,82,81,103	TRAPPC11	Trafficking protein particle complex subunit 11||Trafficking protein particle complex subunit 11, C-terminal	0	4	3	3	5	14	0	7	0	40.0733	33.7534	25.9826	22.358	60.8897	0	50.1965	3.29823	4.24119	-0.33141	0.7582	0.98888	FALSE
novel_circ_0016496	2	51389867	51390143	+	276	275	n/a	intergenic_region:51389868-51390143	H3	13	1906	--	-	0	0	13	0	0	0	0	0	0	0	146.265	0	0	0	0	0	5.12443	0	2.4946	NA	NA	NA
novel_circ_0022199	6	109165679	109171834	-	6155	340	ENSSSCG00000003712;	exon:109165680-109165824,exon:109167211-109167296,exon:109171723-109171834	H1,H2,H4,L1,L2,L3,L4	9,4,5,19,25,15,11	47,59,39,89,62,84,72	OSBPL1A	Oxysterol-binding protein, conserved site||PH-like domain superfamily||Oxysterol-binding protein superfamily||Ankyrin repeat||Oxysterol-binding protein||Ankyrin repeat-containing domain||Ankyrin repeat-containing domain superfamily||Pleckstrin homology domain	9	4	0	5	19	25	15	11	97.739	40.0733	0	43.3043	84.9602	108.732	112.605	78.8802	5.72905	12.2581	-1.0168	0.18032	0.7942	FALSE
novel_circ_0022198	6	109149219	109171834	-	22615	245	ENSSSCG00000003712;	exon:109149220-109149293,exon:109150840-109150901,exon:109171723-109171834	H1,L1,L2,L3	3,4,7,4	65,114,77,101	OSBPL1A	Oxysterol-binding protein, conserved site||PH-like domain superfamily||Oxysterol-binding protein superfamily||Ankyrin repeat||Oxysterol-binding protein||Ankyrin repeat-containing domain||Ankyrin repeat-containing domain superfamily||Pleckstrin homology domain	3	0	0	0	4	7	4	0	32.5797	0	0	0	17.8864	30.4448	30.028	0	1.01367	2.50601	-0.98939	0.47744	NA	NA
novel_circ_0003666	13	134510146	134516488	+	6342	226	ENSSSCG00000011854;	exon:134510147-134510218,exon:134515277-134515325,exon:134516381-134516488	H2,H3,L3	2,8,3	66,72,86	LRCH3	Calponin homology domain||CH domain superfamily||Leucine-rich repeat domain superfamily||Leucine-rich repeat, typical subtype||Leucine-rich repeat	0	2	8	0	0	0	3	0	0	20.0367	90.009	0	0	0	22.521	0	3.78205	0.714275	1.8029	0.2048	NA	NA
novel_circ_0006380	14	30426234	30453912	+	27678	278	ENSSSCG00000009793;	exon:30426235-30426341,exon:30435377-30435497,exon:30453860-30453912	H1,H2,H3,H4,L1,L2,L3,L4	22,24,41,50,93,121,54,66	3.46405e+23	CLIP1	CAP Gly-rich domain superfamily||CAP Gly-rich domain||CLIP1, zinc knuckle	22	24	41	50	93	121	54	66	238.917	240.44	461.296	433.043	415.858	526.261	405.378	473.281	45.4473	57.9037	-0.34832	0.39496	0.93615	FALSE
novel_circ_0015778	2	139964037	139964379	-	342	246	ENSSSCG00000029125;	exon:139964038-139964201,exon:139964296-139964379	H3,L1,L2	4,10,3	80,92,107	FAM13B	Rho GTPase-activating protein domain||Rho GTPase activation protein||Protein FAM13	0	0	4	0	10	3	0	0	0	0	45.0045	0	44.7159	13.0478	0	0	1.57675	1.85761	-0.22813	0.87635	NA	NA
novel_circ_0022191	6	109117106	109171834	-	54728	383	ENSSSCG00000003712;	exon:109117107-109117213,exon:109131969-109132050,exon:109167211-109167296,exon:109171723-109171834	H1,H2,H4,L1,L2,L3,L4	6,16,4,15,20,5,11	24,27,28,58,38,48,48	OSBPL1A	Oxysterol-binding protein, conserved site||PH-like domain superfamily||Oxysterol-binding protein superfamily||Ankyrin repeat||Oxysterol-binding protein||Ankyrin repeat-containing domain||Ankyrin repeat-containing domain superfamily||Pleckstrin homology domain	6	16	0	4	15	20	5	11	65.1593	160.293	0	34.6434	67.0739	86.9853	37.535	78.8802	8.2005	8.60305	-0.057835	0.94347	0.99657	FALSE
novel_circ_0015776	2	139963122	139964379	-	1257	264	ENSSSCG00000029125;	exon:139963123-139963224,exon:139964038-139964201	H1,H3,L2,L3,L4	5,2,3,3,2	71,57,99,91,82	FAM13B	Rho GTPase-activating protein domain||Rho GTPase activation protein||Protein FAM13	5	0	2	0	0	3	3	2	54.2994	0	22.5023	0	0	13.0478	22.521	14.3419	2.47782	1.58081	0.51792	0.6942	NA	NA
novel_circ_0015775	2	139917417	139918750	+	1333	165	ENSSSCG00000014324;	exon:139917418-139917583	L4	2	8147	MYOT	Immunoglobulin-like domain||Immunoglobulin-like fold||Immunoglobulin subtype 2||Immunoglobulin subtype||Immunoglobulin I-set||Immunoglobulin-like domain superfamily	0	0	0	0	0	0	0	2	0	0	0	0	0	0	0	14.3419	0	0.447257	-1.2508	0.42436	NA	NA
novel_circ_0015774	2	139917417	139918090	+	673	298	ENSSSCG00000014324;	exon:139917418-139917583,exon:139917957-139918090	L1	2	5476	MYOT	Immunoglobulin-like domain||Immunoglobulin-like fold||Immunoglobulin subtype 2||Immunoglobulin subtype||Immunoglobulin I-set||Immunoglobulin-like domain superfamily	0	0	0	0	2	0	0	0	0	0	0	0	8.94318	0	0	0	0	0.287666	-1.0369	0.50629	NA	NA
novel_circ_0015773	2	139913162	139914703	+	1541	339	ENSSSCG00000014324;	exon:139913163-139913295,exon:139914496-139914703	H4,L1	2,2	36014842	MYOT	Immunoglobulin-like domain||Immunoglobulin-like fold||Immunoglobulin subtype 2||Immunoglobulin subtype||Immunoglobulin I-set||Immunoglobulin-like domain superfamily	0	0	0	2	2	0	0	0	0	0	0	17.3217	8.94318	0	0	0	0.572376	0.287666	0.4372	0.78517	NA	NA
novel_circ_0015772	2	139912230	139914703	+	2473	178	ENSSSCG00000014324;	exon:139912231-139912277,exon:139913163-139913295	H4,L4	2,2	33288770	MYOT	Immunoglobulin-like domain||Immunoglobulin-like fold||Immunoglobulin subtype 2||Immunoglobulin subtype||Immunoglobulin I-set||Immunoglobulin-like domain superfamily	0	0	0	2	0	0	0	2	0	0	0	17.3217	0	0	0	14.3419	0.572376	0.447257	0.20429	0.89895	NA	NA
novel_circ_0015771	2	139912227	139914703	+	2476	388	ENSSSCG00000014324;	exon:139912228-139912277,exon:139913163-139913295,exon:139914496-139914703	H2,H4	2,4	51353322	MYOT	Immunoglobulin-like domain||Immunoglobulin-like fold||Immunoglobulin subtype 2||Immunoglobulin subtype||Immunoglobulin I-set||Immunoglobulin-like domain superfamily	0	2	0	4	0	0	0	0	0	20.0367	0	34.6434	0	0	0	0	1.7733	0	2.8972	0.070922	NA	NA
novel_circ_0015770	2	139908351	139914703	+	6352	381	ENSSSCG00000014324;	exon:139908352-139908526,exon:139914496-139914703	H1,H2,H3,H4,L1,L2,L3,L4	3,3,5,4,20,18,18,7	3.40244e+31	MYOT	Immunoglobulin-like domain||Immunoglobulin-like fold||Immunoglobulin subtype 2||Immunoglobulin subtype||Immunoglobulin I-set||Immunoglobulin-like domain superfamily	3	3	5	4	20	18	18	7	32.5797	30.055	56.2556	34.6434	89.4318	78.2867	135.126	50.1965	5.07218	11.2434	-1.0963	0.13852	0.74562	FALSE
novel_circ_0027651	9	136962229	136968907	-	6678	369	ENSSSCG00000015632;	exon:136962230-136962327,exon:136966748-136966792,exon:136968679-136968907	L1	3	181	-	Protein cordon-bleu-like||Cordon-bleu, ubiquitin-like domain||Ubiquitin-like domain superfamily	0	0	0	0	3	0	0	0	0	0	0	0	13.4148	0	0	0	0	0.4315	-1.2832	0.41278	NA	NA
novel_circ_0009578	15	84731032	84743367	-	12335	139	n/a	intergenic_region:84743228-84743367	H4,L3	3,2	36,39	--	-	0	0	0	3	0	0	2	0	0	0	0	25.9826	0	0	15.014	0	0.858564	0.476183	0.48949	0.76138	NA	NA
novel_circ_0010785	17	37856178	37867957	+	11779	338	ENSSSCG00000007280;	exon:37856179-37856274,exon:37862504-37862678,exon:37867888-37867957	H1,H2,H3,H4,L1,L2,L3,L4	7,7,5,10,19,21,19,10	1.90209e+23	ITCH	HECT, E3 ligase catalytic domain||WW domain superfamily||C2 domain superfamily||E3 ubiquitin-protein ligase, SMURF1 type||WW domain||HECT domain||C2 domain	7	7	5	10	19	21	19	10	76.0192	70.1283	56.2556	86.6086	84.9602	91.3345	142.633	71.7093	9.39797	12.4278	-0.37494	0.55347	0.97205	FALSE
novel_circ_0005859	14	113475315	113476545	+	1230	96	ENSSSCG00000010584;	exon:113475316-113475412	L4	3	9	MFSD13A	MFS transporter superfamily||Transmembrane protein 180	0	0	0	0	0	0	0	3	0	0	0	0	0	0	0	21.5128	0	0.670885	-1.4869	0.34543	NA	NA
novel_circ_0009579	15	84781596	84786807	-	5211	313	ENSSSCG00000016005;	exon:84781597-84781788,exon:84782554-84782676	L1,L3	5,3	147,93	SESTD1	CRAL-TRIO lipid binding domain||-	0	0	0	0	5	0	3	0	0	0	0	0	22.358	0	22.521	0	0	1.43344	-2.2167	0.16933	NA	NA
novel_circ_0022313	6	12234386	12252148	+	17762	657	ENSSSCG00000033842;	exon:12234387-12234504,exon:12236137-12236356,exon:12236955-12237082,exon:12245013-12245084,exon:12252025-12252148	H1,H2,H3,H4,L1,L2,L3,L4	51,45,69,38,141,145,159,121	4.10802e+23	CFDP1	BCNT-C domain	51	45	69	38	141	145	159	121	553.854	450.825	776.328	329.113	630.494	630.643	1193.61	867.682	69.4488	105.461	-0.59647	0.13208	0.73079	FALSE
novel_circ_0016499	2	51393883	51418732	+	24849	275	n/a	intergenic_region:51418457-51418732	H1	12	854	--	-	12	0	0	0	0	0	0	0	130.319	0	0	0	0	0	0	0	4.05467	0	3.8235	NA	NA	NA
novel_circ_0022644	6	150465377	150477020	-	11643	245	ENSSSCG00000039793;	exon:150465378-150465449,exon:150476846-150477020	L3	3	124	PATJ	L27 domain superfamily||PDZ domain||L27-2||PDZ superfamily||L27 domain	0	0	0	0	0	0	3	0	0	0	0	0	0	0	22.521	0	0	0.714275	-1.5138	0.33722	NA	NA
novel_circ_0023952	6	88644097	88646110	+	2013	330	ENSSSCG00000034017;	exon:88644098-88644176,exon:88645545-88645670,exon:88645983-88646110	H1,H2,H4,L2,L3,L4	35,20,48,2,72,52	2.59261e+17	KPNA6	Importin subunit alpha||Importin-alpha, importin-beta-binding domain||Armadillo||Armadillo-type fold||Importin-alpha, importin-beta-binding domain superfamily||Atypical Arm repeat||Armadillo-like helical	35	20	0	48	0	2	72	52	380.096	200.367	0	415.721	0	8.69853	540.504	372.888	31.8487	29.0508	0.10141	0.94261	0.99657	FALSE
novel_circ_0007254	14	76153000	76178430	-	25430	269	ENSSSCG00000010298;	exon:76153001-76153100,exon:76178260-76178430	H2,L1,L2,L3	4,5,3,3	22,59,74,34	CFAP70	Tetratricopeptide repeat-containing domain||Tetratricopeptide-like helical domain superfamily||Tetratricopeptide repeat	0	4	0	0	5	3	3	0	0	40.0733	0	0	22.358	13.0478	22.521	0	1.2571	1.85272	-0.40226	0.77713	NA	NA
novel_circ_0010863	17	39197684	39199228	+	1544	386	ENSSSCG00000007311;	intron:39197685-39197963,intron:39199120-39199228	H2,H4,L1,L2,L3	3,3,5,3,6	39,33,25,53,36	PHF20	DNA repair protein Crb2, Tudor domain||Zinc finger C2H2-type||Zinc finger, PHD-type, conserved site||Tudor domain||Zinc finger, PHD-type||Domain of unknown function DUF3776||PHD finger protein 20||Zinc finger, RING/FYVE/PHD-type||Zinc finger, FYVE/PHD-type	0	3	0	3	5	3	6	0	0	30.055	0	25.9826	22.358	13.0478	45.042	0	1.80139	2.56699	-0.37404	0.77007	NA	NA
novel_circ_0023953	6	88645544	88646110	+	566	252	ENSSSCG00000034017;	exon:88645545-88645670,exon:88645983-88646110	H1,H3,H4,L1,L2	2,6,5,7,3	238233242215217	KPNA6	Importin subunit alpha||Importin-alpha, importin-beta-binding domain||Armadillo||Armadillo-type fold||Importin-alpha, importin-beta-binding domain superfamily||Atypical Arm repeat||Armadillo-like helical	2	0	6	5	7	3	0	0	21.7198	0	67.5068	43.3043	31.3011	13.0478	0	0	4.47184	1.42611	1.2984	0.28413	0.87758	FALSE
novel_circ_0000082	10	14217433	14218735	-	1302	394	ENSSSCG00000023660;	exon:14217434-14217628,exon:14218420-14218552,exon:14218667-14218735	H1,H2,H3,H4,L1,L2,L3,L4	13,7,9,11,23,15,13,6	117,107,55,60,38,40,41,50	PARP1	Poly(ADP-ribose) polymerase, regulatory domain||PADR1 domain||Zinc finger, PARP-type||Poly [ADP-ribose] polymerase||Poly(ADP-ribose) polymerase, regulatory domain superfamily||WGR domain superfamily||BRCT domain superfamily||PADR1 domain superfamily||WGR domain||BRCT domain||Poly(ADP-ribose) polymerase, catalytic domain||Zinc finger, PARP-type superfamily	13	7	9	11	23	15	13	6	141.179	70.1283	101.26	95.2694	102.847	65.2389	97.591	43.0256	13.2882	9.84151	0.40838	0.51634	0.96782	FALSE
novel_circ_0000081	10	14207445	14209861	-	2416	280	ENSSSCG00000023660;	exon:14207446-14207598,exon:14209733-14209861	H2,H4	3,2	130102	PARP1	Poly(ADP-ribose) polymerase, regulatory domain||PADR1 domain||Zinc finger, PARP-type||Poly [ADP-ribose] polymerase||Poly(ADP-ribose) polymerase, regulatory domain superfamily||WGR domain superfamily||BRCT domain superfamily||PADR1 domain superfamily||WGR domain||BRCT domain||Poly(ADP-ribose) polymerase, catalytic domain||Zinc finger, PARP-type superfamily	0	3	0	2	0	0	0	0	0	30.055	0	17.3217	0	0	0	0	1.5152	0	2.6695	0.097461	NA	NA
novel_circ_0022310	6	12234386	12236356	+	1970	336	ENSSSCG00000033842;	exon:12234387-12234504,exon:12236137-12236356	H1,H2,H3,H4,L1,L2,L3,L4	27,34,29,33,88,76,34,81	4.86905e+23	CFDP1	BCNT-C domain	27	34	29	33	88	76	34	81	293.217	340.623	326.283	285.808	393.5	330.544	255.238	580.845	40.684	49.488	-0.2788	0.49877	0.96189	FALSE
novel_circ_0000086	10	14622895	14623605	+	710	452	ENSSSCG00000010861;	exon:14622896-14623282,exon:14623539-14623605	H1,H4,L1,L4	4,3,5,2	9907333751432	COQ8A	UbiB domain, ADCK3-like||UbiB domain||Protein kinase-like domain superfamily||Atypical kinase COQ8A	4	0	0	3	5	0	0	2	43.4395	0	0	25.9826	22.358	0	0	14.3419	2.21012	1.16642	0.68332	0.62744	NA	NA
novel_circ_0027650	9	136710944	136711859	-	915	259	ENSSSCG00000015631;	intron:136710945-136711054,intron:136711709-136711859	H2,H4	2,3	68,76	GRB10	BPS (Between PH and SH2) domain||GRB/APBB1IP||Ubiquitin-like domain superfamily||PH-like domain superfamily||Growth factor receptor-bound protein 10||SH2 domain||Ras-associating (RA) domain||SH2 domain superfamily||Grb10, SH2||Pleckstrin homology domain||APBB1IP, PH domain	0	2	0	3	0	0	0	0	0	20.0367	0	25.9826	0	0	0	0	1.48712	0	2.646	0.10055	NA	NA
novel_circ_0000084	10	14479214	14479432	+	218	217	n/a	intergenic_region:14479215-14479432	H4,L4	6,5	1,1	--	-	0	0	0	6	0	0	0	5	0	0	0	51.9651	0	0	0	35.8546	1.71713	1.11814	0.43659	0.77788	NA	NA
novel_circ_0002834	12	51625929	51636844	-	10915	247	ENSSSCG00000017895;	exon:51625930-51626046,exon:51636713-51636844	H1,H2,H3,H4,L1,L2,L3,L4	3,5,4,16,15,10,7,9	2.63242e+23	RABEP1	Zinc finger C2H2-type||Zinc finger C2H2 superfamily||Rabaptin||Rabaptin-5||Rabaptin coiled-coil domain||Rabaptin, GTPase-Rab5 binding domain	3	5	4	16	15	10	7	9	32.5797	50.0917	45.0045	138.574	67.0739	43.4926	52.549	64.5383	8.74081	7.23438	0.27509	0.71075	0.98184	FALSE
novel_circ_0002836	12	51636712	51642686	-	5974	444	ENSSSCG00000017895;	exon:51636713-51636844,exon:51640771-51640949,exon:51642551-51642686	H1,H2,H3,H4,L1,L2,L3,L4	4,3,8,6,18,16,9,16	2.97332e+23	RABEP1	Zinc finger C2H2-type||Zinc finger C2H2 superfamily||Rabaptin||Rabaptin-5||Rabaptin coiled-coil domain||Rabaptin, GTPase-Rab5 binding domain	4	3	8	6	18	16	9	16	43.4395	30.055	90.009	51.9651	80.4887	69.5882	67.563	114.735	7.16501	10.546	-0.54418	0.43899	0.94836	FALSE
novel_circ_0023951	6	88643753	88644176	+	423	241	ENSSSCG00000034017;	exon:88643754-88643917,exon:88644098-88644176	H1,H4,L3,L4	2,2,4,2	270272267342	KPNA6	Importin subunit alpha||Importin-alpha, importin-beta-binding domain||Armadillo||Armadillo-type fold||Importin-alpha, importin-beta-binding domain superfamily||Atypical Arm repeat||Armadillo-like helical	2	0	0	2	0	0	4	2	21.7198	0	0	17.3217	0	0	30.028	14.3419	1.24816	1.39962	-0.066354	0.96402	NA	NA
novel_circ_0002830	12	51619118	51629888	-	10770	98	ENSSSCG00000017895;	exon:51619119-51619217	H3,L1	4,2	165219	RABEP1	Zinc finger C2H2-type||Zinc finger C2H2 superfamily||Rabaptin||Rabaptin-5||Rabaptin coiled-coil domain||Rabaptin, GTPase-Rab5 binding domain	0	0	4	0	2	0	0	0	0	0	45.0045	0	8.94318	0	0	0	1.57675	0.287666	1.3241	0.40597	NA	NA
novel_circ_0006388	14	30933736	30936150	-	2414	291	ENSSSCG00000009808;	exon:30933737-30933853,exon:30934123-30934180,exon:30936032-30936150	H1,H3,H4,L1,L2,L3,L4	7,3,4,7,5,11,7	2.77209e+20	TMEM120B	TMPIT-like	7	0	3	4	7	5	11	7	76.0192	0	33.7534	34.6434	31.3011	21.7463	82.577	50.1965	4.69254	5.89003	-0.28491	0.75711	0.98888	FALSE
novel_circ_0002833	12	51625929	51629888	-	3959	116	ENSSSCG00000017895;	exon:51625930-51626046	L1,L2	7,4	241293	RABEP1	Zinc finger C2H2-type||Zinc finger C2H2 superfamily||Rabaptin||Rabaptin-5||Rabaptin coiled-coil domain||Rabaptin, GTPase-Rab5 binding domain	0	0	0	0	7	4	0	0	0	0	0	0	31.3011	17.3971	0	0	0	1.56587	-2.3521	0.14456	NA	NA
novel_circ_0023956	6	88702705	88703422	+	717	272	ENSSSCG00000003612;	exon:88702706-88702816,exon:88702931-88703020,exon:88703349-88703422	H1,H2,H3,L1,L2,L3,L4	15,2,4,6,8,10,3	9.96946e+20	EIF3I	WD40 repeat, conserved site||WD40-repeat-containing domain||WD40 repeat||Eukaryotic translation initiation factor 3 subunit I||WD40-repeat-containing domain superfamily||WD40/YVTN repeat-like-containing domain superfamily	15	2	4	0	6	8	10	3	162.898	20.0367	45.0045	0	26.8296	34.7941	75.07	21.5128	7.27364	5.03287	0.4822	0.60947	0.97847	FALSE
novel_circ_0001762	11	77514921	77517517	+	2596	406	ENSSSCG00000009551;	exon:77514922-77515146,exon:77515590-77515683,exon:77517428-77517517	L1,L2	3,2	116118	ARHGEF7	CH domain superfamily||Calponin homology domain||Pleckstrin homology domain||Rho guanine nucleotide exchange factor 7, SH3 domain||SH3-like domain superfamily||SH3 domain||Dbl homology (DH) domain superfamily||Dbl homology (DH) domain||Rho guanine nucleotide exchange factor, coiled-coil domain||PH-like domain superfamily	0	0	0	0	3	2	0	0	0	0	0	0	13.4148	8.69853	0	0	0	0.711018	-1.5497	0.32649	NA	NA
novel_circ_0002838	12	51636712	51658146	-	21434	309	ENSSSCG00000017895;	exon:51636713-51636844,exon:51640771-51640949	H2,L1,L2,L3,L4	6,11,6,4,6	259240274187319	RABEP1	Zinc finger C2H2-type||Zinc finger C2H2 superfamily||Rabaptin||Rabaptin-5||Rabaptin coiled-coil domain||Rabaptin, GTPase-Rab5 binding domain	0	6	0	0	11	6	4	6	0	60.11	0	0	49.1875	26.0956	30.028	43.0256	1.88565	4.71486	-1.0987	0.34429	0.9106	FALSE
novel_circ_0002839	12	51636712	51680596	-	43884	259	ENSSSCG00000017895;	exon:51636713-51636844,exon:51680468-51680596	H1,H2,H3,H4,L1,L2,L3,L4	17,25,16,22,70,46,47,38	2.37234e+23	RABEP1	Zinc finger C2H2-type||Zinc finger C2H2 superfamily||Rabaptin||Rabaptin-5||Rabaptin coiled-coil domain||Rabaptin, GTPase-Rab5 binding domain	17	25	16	22	70	46	47	38	184.618	250.458	180.018	190.539	313.011	200.066	352.829	272.495	26.2041	36.1854	-0.45145	0.30658	0.88927	FALSE
novel_circ_0017227	3	102934424	102934927	+	503	98	ENSSSCG00000008495;	exon:102934829-102934927	L4	3	183	PRKD3	Protein kinase-like domain superfamily||PH-like domain superfamily||Protein kinase domain||Protein kinase C mu-related||Diacylglycerol/phorbol-ester binding||Protein kinase, ATP binding site||Serine/threonine-protein kinase, active site||Pleckstrin homology domain||Protein kinase C-like, phorbol ester/diacylglycerol-binding domain	0	0	0	0	0	0	0	3	0	0	0	0	0	0	0	21.5128	0	0.670885	-1.4869	0.34543	NA	NA
novel_circ_0026403	8	40166605	40180427	+	13822	377	ENSSSCG00000031636;	exon:40166606-40166709,exon:40170132-40170196,exon:40170732-40170839,exon:40180324-40180427	H3,L1	2,4	239253	FIP1L1	Pre-mRNA polyadenylation factor Fip1-like||Pre-mRNA polyadenylation factor Fip1 domain	0	0	2	0	4	0	0	0	0	0	22.5023	0	17.8864	0	0	0	0.788375	0.575333	0.18757	0.90734	NA	NA
novel_circ_0017225	3	102915744	102917670	+	1926	306	ENSSSCG00000008495;	exon:102915745-102915928,exon:102917547-102917670	L2	5	153	PRKD3	Protein kinase-like domain superfamily||PH-like domain superfamily||Protein kinase domain||Protein kinase C mu-related||Diacylglycerol/phorbol-ester binding||Protein kinase, ATP binding site||Serine/threonine-protein kinase, active site||Pleckstrin homology domain||Protein kinase C-like, phorbol ester/diacylglycerol-binding domain	0	0	0	0	0	5	0	0	0	0	0	0	0	21.7463	0	0	0	0.698795	-1.5421	0.32876	NA	NA
novel_circ_0017952	3	26328979	26337389	+	8410	394	ENSSSCG00000007866;	exon:26328980-26329147,exon:26331874-26331956,exon:26337244-26337389	H4,L1	2,3	11,35	TMC7	TMC domain||Transmembrane channel-like protein	0	0	0	2	3	0	0	0	0	0	0	17.3217	13.4148	0	0	0	0.572376	0.4315	0.18694	0.90747	NA	NA
novel_circ_0017223	3	102283995	102298741	-	14746	161	ENSSSCG00000008488;	intron:102283996-102284157	H4	3	10	-	Tetratricopeptide-like helical domain superfamily	0	0	0	3	0	0	0	0	0	0	0	25.9826	0	0	0	0	0.858564	0	1.8643	0.24078	NA	NA
novel_circ_0017222	3	102257280	102261438	-	4158	336	ENSSSCG00000008488;	exon:102257281-102257341,exon:102259605-102259707,exon:102261264-102261438	H2,L1	3,4	58,52	-	Tetratricopeptide-like helical domain superfamily	0	3	0	0	4	0	0	0	0	30.055	0	0	17.8864	0	0	0	0.942827	0.575333	0.37008	0.81787	NA	NA
novel_circ_0005675	14	103750602	103752747	-	2145	256	ENSSSCG00000010468;	exon:103750603-103750692,exon:103752580-103752747	H1,H2,H3,H4,L1,L2,L3	7,15,25,27,23,26,12	74,63,75,89,37,80,106	CPEB3	Cytoplasmic polyadenylation element-binding protein||RNA-binding domain superfamily||Cytoplasmic polyadenylation element-binding protein, ZZ domain||RNA recognition motif domain||CEBP, ZZ domain superfamily||Nucleotide-binding alpha-beta plait domain superfamily	7	15	25	27	23	26	12	0	76.0192	150.275	281.278	233.843	102.847	113.081	90.084	0	24.6611	9.799	1.2453	0.077073	0.63552	FALSE
novel_circ_0017956	3	26345939	26357462	+	11523	447	ENSSSCG00000007866;	exon:26345940-26346057,exon:26346623-26346720,exon:26352893-26353048,exon:26357384-26357462	L2,L3,L4	3,2,16	14,16,22	TMC7	TMC domain||Transmembrane channel-like protein	0	0	0	0	0	3	2	16	0	0	0	0	0	13.0478	15.014	114.735	0	4.47351	-3.7449	0.014219	NA	NA
novel_circ_0017959	3	26681914	26685606	+	3692	136	ENSSSCG00000032531;	exon:26685470-26685606	H2	3	67	SMG1	Phosphatidylinositol 3/4-kinase, conserved site||Phosphatidylinositol 3-/4-kinase, catalytic domain||Phosphatidylinositol 3-/4-kinase, catalytic domain superfamily||Serine/threonine-protein kinase SMG1, N-terminal||Protein kinase-like domain superfamily||Serine/threonine-protein kinase SMG1||Armadillo-type fold||FATC domain||PIK-related kinase||SMG1, PIKK catalytic domain	0	3	0	0	0	0	0	0	0	30.055	0	0	0	0	0	0	0.942827	0	1.8971	0.23325	NA	NA
novel_circ_0005679	14	103908214	103913850	+	5636	285	ENSSSCG00000039887;	intron:103908215-103908370,intron:103913720-103913850	H1,H4,L1,L2,L3	4,2,4,8,4	118164199160124	2021-03-05	Zinc finger, RING/FYVE/PHD-type||Zinc finger, RING-CH-type||-	4	0	0	2	4	8	4	0	43.4395	0	0	17.3217	17.8864	34.7941	30.028	0	1.92393	2.64577	-0.3713	0.76961	NA	NA
novel_circ_0023955	6	88699036	88703422	+	4386	222	ENSSSCG00000003612;	exon:88699037-88699186,exon:88703349-88703422	H1,H2,H3,L4	5,2,3,2	968889547787	EIF3I	WD40 repeat, conserved site||WD40-repeat-containing domain||WD40 repeat||Eukaryotic translation initiation factor 3 subunit I||WD40-repeat-containing domain superfamily||WD40/YVTN repeat-like-containing domain superfamily	5	2	3	0	0	0	0	2	54.2994	20.0367	33.7534	0	0	0	0	14.3419	3.50056	0.447257	2.2946	0.096252	NA	NA
novel_circ_0010431	16	72053548	72059836	-	6288	404	ENSSSCG00000017094;	exon:72053549-72053638,exon:72057304-72057438,exon:72059655-72059836	H3,H4,L1,L2,L4	2,2,3,2,8	333338315411414	2021-03-06	Zinc finger, RING-CH-type||Zinc finger, RING/FYVE/PHD-type	0	0	2	2	3	2	0	8	0	0	22.5023	17.3217	13.4148	8.69853	0	57.3674	1.36075	2.50004	-0.68714	0.6066	NA	NA
novel_circ_0026401	8	40166605	40170839	+	4234	277	ENSSSCG00000031636;	exon:40166606-40166709,exon:40170132-40170196,exon:40170729-40170839	H1,H2,H3,H4,L1,L2,L3,L4	7,2,10,9,11,8,7,9	1.8821e+23	FIP1L1	Pre-mRNA polyadenylation factor Fip1-like||Pre-mRNA polyadenylation factor Fip1 domain	7	2	10	9	11	8	7	9	76.0192	20.0367	112.511	77.9477	49.1875	34.7941	52.549	64.5383	9.51134	6.37953	0.54192	0.46548	0.95198	FALSE
novel_circ_0017229	3	102948288	102957560	-	9272	110	ENSSSCG00000008494;	intron:102957450-102957560	H1	2	53	NDUFAF7	S-adenosyl-L-methionine-dependent methyltransferase||Protein arginine methyltransferase NDUFAF7 superfamily||Protein arginine methyltransferase NDUFAF7	2	0	0	0	0	0	0	0	21.7198	0	0	0	0	0	0	0	0.675779	0	1.7401	0.27057	NA	NA
novel_circ_0017228	3	102934424	102939552	+	5128	246	ENSSSCG00000008495;	exon:102934425-102934586,exon:102939467-102939552	L1	6	256	PRKD3	Protein kinase-like domain superfamily||PH-like domain superfamily||Protein kinase domain||Protein kinase C mu-related||Diacylglycerol/phorbol-ester binding||Protein kinase, ATP binding site||Serine/threonine-protein kinase, active site||Pleckstrin homology domain||Protein kinase C-like, phorbol ester/diacylglycerol-binding domain	0	0	0	0	6	0	0	0	0	0	0	0	26.8296	0	0	0	0	0.862999	-1.636	0.30212	NA	NA
novel_circ_0002699	12	45719852	45733886	+	14034	310	ENSSSCG00000017790;	exon:45719853-45719981,exon:45733704-45733886	H2	5	92	TAOK1	Protein kinase domain||Protein kinase-like domain superfamily||Protein kinase, ATP binding site||Serine/threonine-protein kinase, active site	0	5	0	0	0	0	0	0	0	50.0917	0	0	0	0	0	0	1.57138	0	2.4768	0.12461	NA	NA
novel_circ_0020283	4	67669925	67677637	-	7712	475	ENSSSCG00000006202;	exon:67669926-67670073,exon:67671969-67672098,exon:67677104-67677182,exon:67677516-67677637	L1	3	169	CSPP1	Centrosome and spindle pole associated protein 1	0	0	0	0	3	0	0	0	0	0	0	0	13.4148	0	0	0	0	0.4315	-1.2832	0.41278	NA	NA
novel_circ_0006061	14	130625883	130639824	+	13941	433	ENSSSCG00000010692;	exon:130625884-130626057,exon:130636777-130636953,exon:130639740-130639824	H1,H2,L1,L2,L4	6,2,5,9,9	58,54,40,57,75	WDR11	WD40 repeat, conserved site||WD repeat-containing protein 11||WD40 repeat||WD40/YVTN repeat-like-containing domain superfamily||WD40-repeat-containing domain superfamily	6	2	0	0	5	9	0	9	65.1593	20.0367	0	0	22.358	39.1434	0	64.5383	2.65589	3.98965	-0.4943	0.6774	0.98184	FALSE
novel_circ_0009700	15	94974354	94986742	+	12388	201	ENSSSCG00000016050;	exon:94986541-94986742	L2	2	15	INPP1	Inositol monophosphatase, conserved site||Inositol monophosphatase-like||Inositol monophosphatase, metal-binding site	0	0	0	0	0	2	0	0	0	0	0	0	0	8.69853	0	0	0	0.279518	-1.0233	0.51179	NA	NA
novel_circ_0005488	13	84459151	84486328	-	27177	355	ENSSSCG00000011686;	exon:84459152-84459228,exon:84460744-84460821,exon:84486126-84486328	H2,H4,L1,L2,L3,L4	4,2,6,4,4,3	53,52,49,35,71,60	SLC9A9	Na+/H+ exchanger, isoform 6 (NHE6)||Na+/H+ exchanger||Cation/H+ exchanger, CPA1 family||Cation/H+ exchanger||Na+/H+ exchanger 9	0	4	0	2	6	4	4	3	0	40.0733	0	17.3217	26.8296	17.3971	30.028	21.5128	1.82948	3.04529	-0.58345	0.6194	NA	NA
novel_circ_0009706	15	95531538	95540639	+	9101	380	ENSSSCG00000016056;	exon:95531539-95531635,exon:95531990-95532111,exon:95540476-95540639	H2,L1	2,2	212387	GLS	Glutaminase||Ankyrin repeat-containing domain superfamily||Beta-lactamase/transpeptidase-like||Ankyrin repeat||Glutaminase, EF-hand domain||Ankyrin repeat-containing domain	0	2	0	0	2	0	0	0	0	20.0367	0	0	8.94318	0	0	0	0.628551	0.287666	0.48719	0.76141	NA	NA
novel_circ_0001288	11	22236991	22255527	-	18536	239	ENSSSCG00000009419;	exon:22250275-22250409,exon:22255422-22255527	L1,L2	2,2	65,93	-	Protein of unknown function DUF3752	0	0	0	0	2	2	0	0	0	0	0	0	8.94318	8.69853	0	0	0	0.567184	-1.4375	0.36076	NA	NA
novel_circ_0020282	4	67669925	67672098	-	2173	276	ENSSSCG00000006202;	exon:67669926-67670073,exon:67671969-67672098	L1,L3,L4	5,4,3	176,72,120	CSPP1	Centrosome and spindle pole associated protein 1	0	0	0	0	5	0	4	3	0	0	0	0	22.358	0	30.028	21.5128	0	2.34242	-2.9852	0.059164	NA	NA
novel_circ_0001284	11	22116587	22128793	-	12206	217	ENSSSCG00000034156;	exon:22116588-22116732,exon:22128720-22128793	H3,H4,L1,L2,L3,L4	11,9,13,4,5,4	1.42203e+17	GTF2F2	Winged helix-like DNA-binding domain superfamily||TFIIF, beta subunit, N-terminal||Transcription Factor IIF, Rap30/Rap74, interaction||Winged helix DNA-binding domain superfamily||TFIIF beta subunit, HTH domain||Transcription initiation factor IIF, beta subunit	0	0	11	9	13	4	5	4	0	0	123.762	77.9477	58.1307	17.3971	37.535	28.6837	6.91175	4.51384	0.53286	0.59689	0.97775	FALSE
novel_circ_0020281	4	67653809	67677637	-	23828	146	ENSSSCG00000006202;	exon:67653810-67653956	H4	3	39	CSPP1	Centrosome and spindle pole associated protein 1	0	0	0	3	0	0	0	0	0	0	0	25.9826	0	0	0	0	0.858564	0	1.8643	0.24078	NA	NA
novel_circ_0020678	4	98027349	98027649	-	300	299	ENSSSCG00000030547;	exon:98027350-98027649	H1,H2,H3,H4,L1,L2,L3,L4	8,4,6,12,26,13,17,15	131,112,92,141,211,105,90,140	PIP5K1A	Phosphatidylinositol-4-phosphate 5-kinase, N-terminal||Phosphatidylinositol-4-phosphate 5-kinase, core||Phosphatidylinositol-4-phosphate 5-kinase, C-terminal||Phosphatidylinositol-4-phosphate 5-kinase	8	4	6	12	26	13	17	15	86.8791	40.0733	67.5068	103.93	116.261	56.5404	127.619	107.564	9.7596	12.9585	-0.38078	0.55436	0.97231	FALSE
novel_circ_0010865	17	39197684	39215276	+	17592	456	ENSSSCG00000007311;	exon:39197685-39197963,exon:39215098-39215276	H2,L1,L2,L3	3,17,8,6	96,49,80,64	PHF20	DNA repair protein Crb2, Tudor domain||Zinc finger C2H2-type||Zinc finger, PHD-type, conserved site||Tudor domain||Zinc finger, PHD-type||Domain of unknown function DUF3776||PHD finger protein 20||Zinc finger, RING/FYVE/PHD-type||Zinc finger, FYVE/PHD-type	0	3	0	0	17	8	6	0	0	30.055	0	0	76.0171	34.7941	45.042	0	0.942827	4.99179	-1.9054	0.13605	0.74047	FALSE
novel_circ_0013586	1	216148994	216199042	+	50048	289	ENSSSCG00000005205;	exon:216148995-216149195,exon:216198953-216199042	H2,H4,L1,L2,L3,L4	6,6,5,3,4,7	52,37,85,57,53,58	KIAA2026	Uncharacterized protein KIAA2026||Bromodomain||Bromodomain-like superfamily	0	6	0	6	5	3	4	7	0	60.11	0	51.9651	22.358	13.0478	30.028	50.1965	3.60278	3.65621	0.025124	0.98145	0.99731	FALSE
novel_circ_0020280	4	67653809	67657468	-	3659	407	ENSSSCG00000006202;	exon:67653810-67653956,exon:67654372-67654521,exon:67657356-67657468	H1,H2,H4,L1,L2,L3,L4	6,6,9,28,16,10,16	24,36,31,206,113,72,154	CSPP1	Centrosome and spindle pole associated protein 1	6	6	0	9	28	16	10	16	65.1593	60.11	0	77.9477	125.205	69.5882	75.07	114.735	6.48868	12.2224	-0.83662	0.26075	0.84937	FALSE
novel_circ_0000116	10	15083384	15085471	+	2087	123	ENSSSCG00000010863;	exon:15083385-15083508	H3,L3,L4	3,2,2	88,70,113	AHCTF1	ELYS-like domain||ELYS, beta-propeller domain	0	0	3	0	0	0	2	2	0	0	33.7534	0	0	0	15.014	14.3419	1.18256	0.92344	0.22457	0.88503	NA	NA
novel_circ_0013584	1	216148994	216177064	+	28070	200	ENSSSCG00000005205;	exon:216148995-216149195	H1,H2,H3,H4,L1,L2,L3,L4	93,105,76,92,171,184,102,108	64,80,77,70,131,74,79,95	KIAA2026	Uncharacterized protein KIAA2026||Bromodomain||Bromodomain-like superfamily	93	105	76	92	171	184	102	108	1009.97	1051.93	855.086	796.799	764.642	800.264	765.714	774.46	120.71	98.7483	0.28601	0.35074	0.91411	FALSE
novel_circ_0000883	10	64895436	64899360	-	3924	282	ENSSSCG00000011134;	exon:64895437-64895603,exon:64899244-64899360	H1,H3,H4,L2,L4	3,2,2,6,3	170118163184196	RBM17	RNA recognition motif domain||RNA-binding domain superfamily||SPF45, RNA recognition motif||Splicing factor 45||G-patch domain||RNA recognition motif domain, eukaryote||Nucleotide-binding alpha-beta plait domain superfamily	3	0	2	2	0	6	0	3	32.5797	0	22.5023	17.3217	0	26.0956	0	21.5128	2.37442	1.50944	0.4969	0.70655	NA	NA
novel_circ_0000882	10	64565821	64572876	+	7055	291	ENSSSCG00000011131;	exon:64565822-64565913,exon:64568201-64568263,exon:64572738-64572876	H1	2	92	PRKCQ	Protein kinase, C-terminal||Protein kinase C-like, phorbol ester/diacylglycerol-binding domain||Serine/threonine-protein kinase, active site||Protein kinase C, delta/epsilon/eta/theta types||C2 domain superfamily||Protein kinase domain||Protein kinase-like domain superfamily||AGC-kinase, C-terminal||Protein kinase, ATP binding site||Novel protein kinase C theta, catalytic domain||Diacylglycerol/p…	2	0	0	0	0	0	0	0	21.7198	0	0	0	0	0	0	0	0.675779	0	1.7401	0.27057	NA	NA
novel_circ_0000880	10	64498377	64531678	+	33301	173	ENSSSCG00000011131;	exon:64531505-64531678	H1,H2,H4,L1,L2,L4	3,3,3,5,4,6	104,99,82,44,132,153	PRKCQ	Protein kinase, C-terminal||Protein kinase C-like, phorbol ester/diacylglycerol-binding domain||Serine/threonine-protein kinase, active site||Protein kinase C, delta/epsilon/eta/theta types||C2 domain superfamily||Protein kinase domain||Protein kinase-like domain superfamily||AGC-kinase, C-terminal||Protein kinase, ATP binding site||Novel protein kinase C theta, catalytic domain||Diacylglycerol/p…	3	3	0	3	5	4	0	6	32.5797	30.055	0	25.9826	22.358	17.3971	0	43.0256	2.81506	2.61997	0.10283	0.92864	0.99657	FALSE
novel_circ_0020285	4	67669925	67689219	-	19294	374	ENSSSCG00000006202;	exon:67669926-67670073,exon:67671969-67672098,exon:67689121-67689219	L2,L4	5,2	91115	CSPP1	Centrosome and spindle pole associated protein 1	0	0	0	0	0	5	0	2	0	0	0	0	0	21.7463	0	14.3419	0	1.14605	-1.9575	0.22343	NA	NA
novel_circ_0000885	10	64899243	64902660	-	3417	253	ENSSSCG00000011134;	exon:64899244-64899360,exon:64902523-64902660	L2	4	172	RBM17	RNA recognition motif domain||RNA-binding domain superfamily||SPF45, RNA recognition motif||Splicing factor 45||G-patch domain||RNA recognition motif domain, eukaryote||Nucleotide-binding alpha-beta plait domain superfamily	0	0	0	0	0	4	0	0	0	0	0	0	0	17.3971	0	0	0	0.559036	-1.4313	0.36272	NA	NA
novel_circ_0000884	10	64895436	64902660	-	7224	253	ENSSSCG00000011134;	exon:64899244-64899360,exon:64902523-64902660	H2	3	196	RBM17	RNA recognition motif domain||RNA-binding domain superfamily||SPF45, RNA recognition motif||Splicing factor 45||G-patch domain||RNA recognition motif domain, eukaryote||Nucleotide-binding alpha-beta plait domain superfamily	0	3	0	0	0	0	0	0	0	30.055	0	0	0	0	0	0	0.942827	0	1.8971	0.23325	NA	NA
novel_circ_0010169	16	44480955	44506007	+	25052	74	ENSSSCG00000016954;	exon:44480956-44481030	H1,H2,H3,L1,L2,L3	3,6,4,2,5,3	3.39361e+17	ERBIN	Leucine-rich repeat||PDZ domain||Leucine-rich repeat, typical subtype||PDZ superfamily||Leucine-rich repeat domain superfamily||Erbin	3	6	4	0	2	5	3	0	32.5797	60.11	45.0045	0	8.94318	21.7463	22.521	0	4.47607	1.70074	1.1759	0.29937	0.88318	FALSE
novel_circ_0000889	10	65174466	65179209	+	4743	340	ENSSSCG00000011137;	exon:65174467-65174574,exon:65176267-65176366,exon:65179075-65179209	L1	6	411	GDI2	FAD/NAD(P)-binding domain superfamily||Rab GDI protein||GDP dissociation inhibitor	0	0	0	0	6	0	0	0	0	0	0	0	26.8296	0	0	0	0	0.862999	-1.636	0.30212	NA	NA
novel_circ_0020284	4	67669925	67687622	-	17697	163	ENSSSCG00000006202;	exon:67684371-67684464,exon:67687552-67687622	H3,L1	3,4	132296	CSPP1	Centrosome and spindle pole associated protein 1	0	0	3	0	4	0	0	0	0	0	33.7534	0	17.8864	0	0	0	1.18256	0.575333	0.53686	0.73692	NA	NA
novel_circ_0010866	17	39197684	39225969	+	28285	294	ENSSSCG00000007311;	exon:39222537-39222636,exon:39225774-39225969	H1,H2,H3,H4,L1,L2,L4	4,11,3,6,11,3,5	80,81,45,78,43,81,70	PHF20	DNA repair protein Crb2, Tudor domain||Zinc finger C2H2-type||Zinc finger, PHD-type, conserved site||Tudor domain||Zinc finger, PHD-type||Domain of unknown function DUF3776||PHD finger protein 20||Zinc finger, RING/FYVE/PHD-type||Zinc finger, FYVE/PHD-type	4	11	3	6	11	3	0	5	43.4395	110.202	33.7534	51.9651	49.1875	13.0478	0	35.8546	7.70828	3.11958	1.1729	0.20156	0.80714	FALSE
novel_circ_0002485	12	37657576	37679980	+	22404	252	n/a	intergenic_region:37657577-37657745,intergenic_region:37679896-37679980	L3,L4	3,4	107118	--	-	0	0	0	0	0	0	3	4	0	0	0	0	0	0	22.521	28.6837	0	1.60879	-2.3304	0.14835	NA	NA
novel_circ_0024074	6	951402	951686	+	284	200	ENSSSCG00000035230;	exon:951403-951513,exon:951596-951686	H2,H3,H4,L1,L3	6,2,4,2,2	47,30,51,27,23	PIEZO1	Piezo non-specific cation channel, R-Ras-binding domain||Piezo family||Piezo domain	0	6	2	4	2	0	2	0	0	60.11	22.5023	34.6434	8.94318	0	15.014	0	3.81878	0.76385	1.8967	0.13831	NA	NA
novel_circ_0002487	12	37856183	37858472	+	2289	238	ENSSSCG00000039473;	exon:37856184-37856315,exon:37858365-37858472	H1,H2,H3,L1,L2,L3,L4	6,2,10,2,15,2,6	100,73,59,78,98,92,113	-	Ubiquitin specific protease, conserved site||EF-hand domain pair||DUSP-like superfamily||EF-hand domain||Ubiquitin specific protease domain||Peptidase C19, ubiquitin carboxyl-terminal hydrolase||EF-Hand 1, calcium-binding site||Papain-like cysteine peptidase superfamily||Peptidase C19, ubiquitin-specific peptidase, DUSP domain	6	2	10	0	2	15	2	6	65.1593	20.0367	112.511	0	8.94318	65.2389	15.014	43.0256	6.59776	4.20201	0.54926	0.5787	0.973	FALSE
novel_circ_0002486	12	37669215	37671584	+	2369	355	ENSSSCG00000017678;	exon:37669216-37669406,exon:37671419-37671584	H1,H2,H3,H4,L1,L2,L3,L4	10,15,16,19,58,62,31,33	1.9522e+23	APPBP2	Tetratricopeptide repeat||Tetratricopeptide-like helical domain superfamily||Tetratricopeptide repeat-containing domain	10	15	16	19	58	62	31	33	108.599	150.275	180.018	164.556	259.352	269.654	232.717	236.641	19.8376	31.768	-0.67086	0.14967	0.75483	FALSE
novel_circ_0002481	12	37649096	37657745	+	8649	291	ENSSSCG00000017678;	exon:37649097-37649220,exon:37657577-37657745	L1,L3	2,2	326233	APPBP2	Tetratricopeptide repeat||Tetratricopeptide-like helical domain superfamily||Tetratricopeptide repeat-containing domain	0	0	0	0	2	0	2	0	0	0	0	0	8.94318	0	15.014	0	0	0.76385	-1.5634	0.32247	NA	NA
novel_circ_0013580	1	215749637	215754716	-	5079	293	ENSSSCG00000005201;	exon:215749638-215749745,exon:215754530-215754716	L1	3	115	-	Zinc finger, FYVE/PHD-type||Zinc finger, RING/FYVE/PHD-type||PUA-like superfamily||Zinc finger, PHD-type||Ubiquitin domain||Ubiquitin-like domain superfamily||Zinc finger, RING-type||Zinc finger, RING-type, conserved site||SRA-YDG superfamily||UHRF1, tandem tudor domain||SRA-YDG||Zinc finger, PHD-finger	0	0	0	0	3	0	0	0	0	0	0	0	13.4148	0	0	0	0	0.4315	-1.2832	0.41278	NA	NA
novel_circ_0002483	12	37657576	37662196	+	4620	257	ENSSSCG00000017678;	exon:37657577-37657745,exon:37662107-37662196	L1,L4	2,2	263242	APPBP2	Tetratricopeptide repeat||Tetratricopeptide-like helical domain superfamily||Tetratricopeptide repeat-containing domain	0	0	0	0	2	0	0	2	0	0	0	0	8.94318	0	0	14.3419	0	0.734923	-1.5473	0.32721	NA	NA
novel_circ_0024075	6	95171602	95174915	+	3313	190	ENSSSCG00000003654;	exon:95171603-95171686,exon:95174808-95174915	H3,L1,L4	5,2,2	114394238	MACF1	Spectrin/alpha-actinin||Spectrin repeat||EF-Hand 1, calcium-binding site||SH3 domain||EF-hand domain pair||Dystonin-like||Desmoplakin, spectrin-like domain||EF-hand domain||Desmoplakin, SH3 domain	0	0	5	0	2	0	0	2	0	0	56.2556	0	8.94318	0	0	14.3419	1.97094	0.734923	0.93205	0.5378	NA	NA
novel_circ_0027655	9	139768	142536	-	2768	230	ENSSSCG00000028886;	intron:139769-139925,intron:142462-142536	H4	2	310	IPO7	Importin-beta, N-terminal domain||Armadillo-type fold||Exportin-2, central domain||Armadillo-like helical	0	0	0	2	0	0	0	0	0	0	0	17.3217	0	0	0	0	0.572376	0	1.6838	0.28469	NA	NA
novel_circ_0010781	17	37852423	37854328	+	1905	346	ENSSSCG00000007280;	exon:37852424-37852581,exon:37854139-37854328	H1,H2,H3,H4,L1,L2,L3,L4	27,46,19,31,79,105,36,50	2.06202e+23	ITCH	HECT, E3 ligase catalytic domain||WW domain superfamily||C2 domain superfamily||E3 ubiquitin-protein ligase, SMURF1 type||WW domain||HECT domain||C2 domain	27	46	19	31	79	105	36	50	293.217	460.843	213.771	268.487	353.256	456.673	270.252	358.546	39.9411	45.7902	-0.19526	0.6389	0.98077	FALSE
novel_circ_0018377	3	5094440	5103145	+	8705	325	ENSSSCG00000007592;	exon:5094441-5094552,exon:5097262-5097362,exon:5103031-5103145	H1,H2,H3,H4,L1,L2,L3,L4	14,8,4,17,42,41,41,19	89,99,65,74,69,109,95,105	EIF2AK1	Protein kinase, ATP binding site||Serine/threonine-protein kinase, active site||Protein kinase domain||Protein kinase-like domain superfamily	14	8	4	17	42	41	41	19	152.038	80.1467	45.0045	147.235	187.807	178.32	307.787	136.248	13.6866	25.7818	-0.86842	0.12044	0.71842	FALSE
novel_circ_0021556	5	69718920	69725197	+	6277	202	ENSSSCG00000000766;	exon:69718921-69718970,exon:69725044-69725197	H3	3	31	CECR2	Bromodomain||Bromodomain, conserved site||Bromodomain-like superfamily||Cat eye syndrome critical region protein 2	0	0	3	0	0	0	0	0	0	0	33.7534	0	0	0	0	0	1.18256	0	2.0636	0.1977	NA	NA
novel_circ_0006395	14	31289212	31290986	+	1774	316	ENSSSCG00000009814;	exon:31289213-31289394,exon:31290851-31290986	L1,L2	4,5	41,48	ANAPC5	Anaphase-promoting complex subunit 5 domain||Tetratricopeptide-like helical domain superfamily||Anaphase-promoting complex subunit 5	0	0	0	0	4	5	0	0	0	0	0	0	17.8864	21.7463	0	0	0	1.27413	-2.1032	0.19194	NA	NA
novel_circ_0009566	15	84475158	84476027	-	869	473	n/a	intergenic_region:84475159-84475374,intergenic_region:84475769-84476027	H1,H2,H3,H4,L1,L2,L4	10,13,7,9,8,22,9	9.59194e+29	--	-	10	13	7	9	8	22	0	9	108.599	130.238	78.7579	77.9477	35.7727	95.6838	0	64.5383	12.7995	6.23802	0.95082	0.21765	0.82835	FALSE
novel_circ_0009565	15	84472548	84473868	-	1320	142	n/a	intergenic_region:84473726-84473868	H4,L1	2,2	80229216	--	-	0	0	0	2	2	0	0	0	0	0	0	17.3217	8.94318	0	0	0	0.572376	0.287666	0.4372	0.78517	NA	NA
novel_circ_0024077	6	95171602	95182054	+	10452	83	ENSSSCG00000003654;	exon:95171603-95171686	L2	4	286	MACF1	Spectrin/alpha-actinin||Spectrin repeat||EF-Hand 1, calcium-binding site||SH3 domain||EF-hand domain pair||Dystonin-like||Desmoplakin, spectrin-like domain||EF-hand domain||Desmoplakin, SH3 domain	0	0	0	0	0	4	0	0	0	0	0	0	0	17.3971	0	0	0	0.559036	-1.4313	0.36272	NA	NA
novel_circ_0009563	15	84469713	84470524	-	811	588	n/a	intergenic_region:84469714-84469882,intergenic_region:84469981-84470145,intergenic_region:84470268-84470524	L1	5	8707	--	-	0	0	0	0	5	0	0	0	0	0	0	0	22.358	0	0	0	0	0.719166	-1.5548	0.325	NA	NA
novel_circ_0009562	15	84468699	84468979	-	280	279	n/a	intergenic_region:84468700-84468979	H1,H3	6,6	97879425	--	-	6	0	6	0	0	0	0	0	65.1593	0	67.5068	0	0	0	0	0	4.39246	0	4.1714	0.006056	NA	NA
novel_circ_0009560	15	84468290	84468688	-	398	397	n/a	intergenic_region:84468291-84468688	H3	5	11621	--	-	0	0	5	0	0	0	0	0	0	0	56.2556	0	0	0	0	0	1.97094	0	2.7691	0.085379	NA	NA
novel_circ_0008483	15	552688	567726	+	15038	304	n/a	intergenic_region:552689-552889,intergenic_region:567622-567726	L1,L2,L4	2,2,5	83051155112940	--	-	0	0	0	0	2	2	0	5	0	0	0	0	8.94318	8.69853	0	35.8546	0	1.68533	-2.5663	0.10976	NA	NA
novel_circ_0006399	14	31522526	31527471	+	4945	168	ENSSSCG00000009818;	exon:31522527-31522695	H1,H3	2,2	38,27	IFT81	IFT81, calponin homology domain||Intraflagellar transport protein 81	2	0	2	0	0	0	0	0	21.7198	0	22.5023	0	0	0	0	0	1.46415	0	2.5869	0.10855	NA	NA
novel_circ_0006398	14	31436766	31444026	-	7260	216	ENSSSCG00000009817;	exon:31436767-31436903,exon:31443946-31444026	L2,L4	5,2	7,15	P2RX7	P2X purinoreceptor||P2X4 purinoceptor||P2X7 purinoceptor||P2X purinoreceptor extracellular domain superfamily	0	0	0	0	0	5	0	2	0	0	0	0	0	21.7463	0	14.3419	0	1.14605	-1.9575	0.22343	NA	NA
novel_circ_0011480	18	38102487	38110892	-	8405	209	ENSSSCG00000016661;	exon:38103699-38103791,exon:38110775-38110892	L1,L2,L4	3,2,4	820856968	SEPT7	Septin-type guanine nucleotide-binding (G) domain||Septin||Septin 7||P-loop containing nucleoside triphosphate hydrolase	0	0	0	0	3	2	0	4	0	0	0	0	13.4148	8.69853	0	28.6837	0	1.60553	-2.5211	0.11651	NA	NA
novel_circ_0023116	6	28736918	28748110	+	11192	199	ENSSSCG00000029578;	exon:28736919-28737118	H1,H2,H4,L1,L2,L3,L4	2,3,2,4,9,2,2	1.73195e+20	NFATC3	Nuclear factor of activated T cells (NFAT)||Immunoglobulin-like fold||Rel homology domain (RHD), DNA-binding domain||IPT domain||p53-like transcription factor, DNA-binding||Rel homology domain (RHD), DNA-binding domain superfamily||Rel homology dimerisation domain||Immunoglobulin E-set	2	3	0	2	4	9	2	2	21.7198	30.055	0	17.3217	17.8864	39.1434	15.014	14.3419	2.19098	2.7566	-0.28072	0.80302	NA	NA
novel_circ_0023117	6	28736918	28752107	+	15189	394	ENSSSCG00000029578;	exon:28736919-28737118,exon:28747970-28748110,exon:28752052-28752107	L1,L3	4,7	166205	NFATC3	Nuclear factor of activated T cells (NFAT)||Immunoglobulin-like fold||Rel homology domain (RHD), DNA-binding domain||IPT domain||p53-like transcription factor, DNA-binding||Rel homology domain (RHD), DNA-binding domain superfamily||Rel homology dimerisation domain||Immunoglobulin E-set	0	0	0	0	4	0	7	0	0	0	0	0	17.8864	0	52.549	0	0	2.24197	-2.7544	0.085108	NA	NA
novel_circ_0026474	8	55611872	55623888	-	12016	436	ENSSSCG00000027403;	exon:55611873-55612004,exon:55612483-55612616,exon:55623716-55623888	L2	5	74	AASDH	Phosphopantetheine binding ACP domain||AMP-dependent synthetase-like superfamily||Pyrrolo-quinoline quinone beta-propeller repeat||Pyrrolo-quinoline quinone-like domain||AMP-binding, conserved site||Pyrrolo-quinoline quinone repeat||AMP-binding enzyme, C-terminal domain||Quinoprotein alcohol dehydrogenase-like superfamily||AMP-dependent synthetase/ligase||ACP-like superfamily||WD40/YVTN repeat-li…	0	0	0	0	0	5	0	0	0	0	0	0	0	21.7463	0	0	0	0.698795	-1.5421	0.32876	NA	NA
novel_circ_0023115	6	28736918	28743372	+	6454	371	ENSSSCG00000029578;	exon:28736919-28737118,exon:28743200-28743372	H1,H2,H4,L1,L2,L3,L4	3,9,6,14,14,13,8	1.78211e+20	NFATC3	Nuclear factor of activated T cells (NFAT)||Immunoglobulin-like fold||Rel homology domain (RHD), DNA-binding domain||IPT domain||p53-like transcription factor, DNA-binding||Rel homology domain (RHD), DNA-binding domain superfamily||Rel homology dimerisation domain||Immunoglobulin E-set	3	9	0	6	14	14	13	8	32.5797	90.165	0	51.9651	62.6023	60.8897	97.591	57.3674	5.55928	8.85451	-0.59441	0.46485	0.95198	FALSE
novel_circ_0026472	8	554775	560635	+	5860	122	ENSSSCG00000032304;	exon:560513-560635	H4	3	118	MAEA	CTLH/CRA C-terminal to LisH motif domain||CTLH, C-terminal LisH motif||Protein Fyv10/Macrophage erythroblast attacher||LIS1 homology motif||CRA domain	0	0	0	3	0	0	0	0	0	0	0	25.9826	0	0	0	0	0.858564	0	1.8643	0.24078	NA	NA
novel_circ_0023113	6	28714816	28714979	+	163	162	ENSSSCG00000029578;	exon:28714817-28714979	H3,L1,L2,L3	3,2,9,3	219160174222	NFATC3	Nuclear factor of activated T cells (NFAT)||Immunoglobulin-like fold||Rel homology domain (RHD), DNA-binding domain||IPT domain||p53-like transcription factor, DNA-binding||Rel homology domain (RHD), DNA-binding domain superfamily||Rel homology dimerisation domain||Immunoglobulin E-set	0	0	3	0	2	9	3	0	0	0	33.7534	0	8.94318	39.1434	22.521	0	1.18256	2.25977	-0.75688	0.59112	NA	NA
novel_circ_0023110	6	28711466	28748110	+	36644	140	ENSSSCG00000029578;	exon:28747970-28748110	L1,L4	2,3	112150	NFATC3	Nuclear factor of activated T cells (NFAT)||Immunoglobulin-like fold||Rel homology domain (RHD), DNA-binding domain||IPT domain||p53-like transcription factor, DNA-binding||Rel homology domain (RHD), DNA-binding domain superfamily||Rel homology dimerisation domain||Immunoglobulin E-set	0	0	0	0	2	0	0	3	0	0	0	0	8.94318	0	0	21.5128	0	0.958551	-1.745	0.27422	NA	NA
novel_circ_0023111	6	28711466	28754026	+	42560	181	ENSSSCG00000029578;	exon:28752052-28752107,exon:28753900-28754026	H1,H2,H4,L1,L3,L4	4,3,2,10,8,5	1.41152e+17	NFATC3	Nuclear factor of activated T cells (NFAT)||Immunoglobulin-like fold||Rel homology domain (RHD), DNA-binding domain||IPT domain||p53-like transcription factor, DNA-binding||Rel homology domain (RHD), DNA-binding domain superfamily||Rel homology dimerisation domain||Immunoglobulin E-set	4	3	0	2	10	0	8	5	43.4395	30.055	0	17.3217	44.7159	0	60.056	35.8546	2.86676	4.46121	-0.52493	0.63378	0.97847	FALSE
novel_circ_0002142	12	20133517	20136260	+	2743	343	ENSSSCG00000017382;	intron:20133518-20133558,intron:20134569-20134694,intron:20136082-20136260	H1,H2,H4,L1,L2,L3,L4	5,2,5,8,16,15,12	87,70,86,94,148,103,156	EZH1	SET domain||Polycomb repressive complex 2 subunit EZH1/EZH2, tri-helical domain||Histone-lysine N-methyltransferase EZH1||Histone-lysine N-methyltransferase EZH1/EZH2||SANT/Myb domain||Pre-SET CXC domain||CXC domain||Tesmin/TSO1-like CXC domain	5	2	0	5	8	16	15	12	54.2994	20.0367	0	43.3043	35.7727	69.5882	112.605	86.0511	3.74894	9.64172	-1.2227	0.15026	0.75483	FALSE
novel_circ_0023118	6	28736918	28754026	+	17108	380	ENSSSCG00000029578;	exon:28736919-28737118,exon:28752052-28752107,exon:28753900-28754026	H1,H2,H3,H4,L1,L2,L3,L4	6,8,4,6,10,17,9,17	1.67177e+23	NFATC3	Nuclear factor of activated T cells (NFAT)||Immunoglobulin-like fold||Rel homology domain (RHD), DNA-binding domain||IPT domain||p53-like transcription factor, DNA-binding||Rel homology domain (RHD), DNA-binding domain superfamily||Rel homology dimerisation domain||Immunoglobulin E-set	6	8	4	6	10	17	9	17	65.1593	80.1467	45.0045	51.9651	44.7159	73.9375	67.563	121.906	7.83542	9.75874	-0.28775	0.67869	0.98184	FALSE
novel_circ_0023119	6	28736918	28767831	+	30913	199	ENSSSCG00000029578;	exon:28736919-28737118	H2,L1,L2,L3	3,11,6,2	165151170193	NFATC3	Nuclear factor of activated T cells (NFAT)||Immunoglobulin-like fold||Rel homology domain (RHD), DNA-binding domain||IPT domain||p53-like transcription factor, DNA-binding||Rel homology domain (RHD), DNA-binding domain superfamily||Rel homology dimerisation domain||Immunoglobulin E-set	0	3	0	0	11	6	2	0	0	30.055	0	0	49.1875	26.0956	15.014	0	0.942827	2.8969	-1.2203	0.37631	NA	NA
novel_circ_0014428	1	33271333	33278592	-	7259	104	ENSSSCG00000004203;	exon:33278488-33278592	H1,H2,L1,L3,L4	3,3,10,3,3	24,22,50,30,19	L3MBTL3	Mbt repeat||Sterile alpha motif domain||Sterile alpha motif/pointed domain superfamily||Zinc finger, C2H2C-type	3	3	0	0	10	0	3	3	32.5797	30.055	0	0	44.7159	0	22.521	21.5128	1.9565	2.82349	-0.42211	0.73971	NA	NA
novel_circ_0014424	1	32520012	32522430	+	2418	212	ENSSSCG00000004199;	exon:32522218-32522430	H1,H2,H3,H4,L1,L2,L3,L4	26,28,12,14,34,19,26,10	206,210,167,179,89,155,165,142	EPB41L2	SAB domain||FERM, C-terminal PH-like domain||FERM superfamily, second domain||Band 4.1 domain||Ezrin/radixin/moesin-like||FERM/acyl-CoA-binding protein superfamily||Band 4.1-like protein 2||FERM domain||Ubiquitin-like domain superfamily||Band 4.1, C-terminal||PH-like domain superfamily||FERM central domain||FERM conserved site||FERM adjacent (FA)||FERM, N-terminal	26	28	12	14	34	19	26	10	282.357	280.513	135.014	121.252	152.034	82.636	195.182	71.7093	26.3217	15.9724	0.70479	0.19842	0.80714	FALSE
novel_circ_0014425	1	32520012	32552886	+	32874	104	ENSSSCG00000004199;	exon:32552782-32552886	L3	3	175	EPB41L2	SAB domain||FERM, C-terminal PH-like domain||FERM superfamily, second domain||Band 4.1 domain||Ezrin/radixin/moesin-like||FERM/acyl-CoA-binding protein superfamily||Band 4.1-like protein 2||FERM domain||Ubiquitin-like domain superfamily||Band 4.1, C-terminal||PH-like domain superfamily||FERM central domain||FERM conserved site||FERM adjacent (FA)||FERM, N-terminal	0	0	0	0	0	0	3	0	0	0	0	0	0	0	22.521	0	0	0.714275	-1.5138	0.33722	NA	NA
novel_circ_0014427	1	33271333	33276307	-	4974	377	ENSSSCG00000004203;	exon:33271334-33271485,exon:33274267-33274358,exon:33276172-33276307	H1,H2,L1,L2,L3,L4	3,3,4,7,2,9	22,24,45,31,47,26	L3MBTL3	Mbt repeat||Sterile alpha motif domain||Sterile alpha motif/pointed domain superfamily||Zinc finger, C2H2C-type	3	3	0	0	4	7	2	9	32.5797	30.055	0	0	17.8864	30.4448	15.014	64.5383	1.9565	4.04248	-0.88097	0.43827	0.94836	FALSE
novel_circ_0014421	1	32324752	32354628	-	29876	267	ENSSSCG00000036790;	exon:32324753-32324889,exon:32354497-32354628	L1,L2,L3,L4	6,5,9,6	30,30,30,25	AKAP7	Protein kinase A anchor protein, nuclear localisation signal domain||Cyclic phosphodiesterase||A-kinase anchor protein 7, RI-RII subunit-binding domain	0	0	0	0	6	5	9	6	0	0	0	0	26.8296	21.7463	67.563	43.0256	0	5.04639	-4.1245	0.0052399	0.14967	FALSE
novel_circ_0014423	1	32507452	32522430	+	14978	49	ENSSSCG00000004199;	intron:32507453-32507502	L3	2	59	EPB41L2	SAB domain||FERM, C-terminal PH-like domain||FERM superfamily, second domain||Band 4.1 domain||Ezrin/radixin/moesin-like||FERM/acyl-CoA-binding protein superfamily||Band 4.1-like protein 2||FERM domain||Ubiquitin-like domain superfamily||Band 4.1, C-terminal||PH-like domain superfamily||FERM central domain||FERM conserved site||FERM adjacent (FA)||FERM, N-terminal	0	0	0	0	0	0	2	0	0	0	0	0	0	0	15.014	0	0	0.476183	-1.2804	0.41378	NA	NA
novel_circ_0029266	X	28437951	28497046	-	59095	236	ENSSSCG00000028148;	exon:28437952-28438101,exon:28496959-28497046	H3,H4,L1,L2,L3,L4	3,3,13,8,3,10	9.25776e+19	DMD	WW domain superfamily||EF-hand domain pair||EF-hand domain, type 1||Zinc finger, ZZ-type||WW domain||Calponin homology domain||CH domain superfamily||Dystrophin/utrophin||Actinin-type actin-binding domain, conserved site||Spectrin repeat||EF-hand domain, type 2||Spectrin/alpha-actinin	0	0	3	3	13	8	3	10	0	0	33.7534	25.9826	58.1307	34.7941	22.521	71.7093	2.04113	5.93846	-1.3749	0.19028	0.8001	FALSE
novel_circ_0010783	17	37852423	37862678	+	10255	331	ENSSSCG00000007280;	exon:37852424-37852581,exon:37862504-37862678	H1,L3	2,5	249242	ITCH	HECT, E3 ligase catalytic domain||WW domain superfamily||C2 domain superfamily||E3 ubiquitin-protein ligase, SMURF1 type||WW domain||HECT domain||C2 domain	2	0	0	0	0	0	5	0	21.7198	0	0	0	0	0	37.535	0	0.675779	1.19046	-0.44417	0.78081	NA	NA
novel_circ_0021006	5	2906977	2911166	-	4189	330	ENSSSCG00000031441;	exon:2906978-2907098,exon:2910956-2911166	H1,H2,H4,L1,L2,L4	2,3,2,4,3,5	50,43,39,22,40,35	GRAMD4	PH-like domain superfamily||GRAM domain-containing protein 4||GRAM domain||GRAMDC4, PH-GRAM domain	2	3	0	2	4	3	0	5	21.7198	30.055	0	17.3217	17.8864	13.0478	0	35.8546	2.19098	2.11275	0.060136	0.96068	NA	NA
novel_circ_0004884	13	34784793	34785522	-	729	98	ENSSSCG00000035824;	exon:34785424-34785522	L2	2	195	PBRM1	Bromodomain||Bromodomain, conserved site||High mobility group box domain superfamily||Bromo adjacent homology (BAH) domain||Protein polybromo-1, Bromodomain 5||Bromodomain-like superfamily||High mobility group box domain||Remodelling complex subunit Rsc/polybromo	0	0	0	0	0	2	0	0	0	0	0	0	0	8.69853	0	0	0	0.279518	-1.0233	0.51179	NA	NA
novel_circ_0024079	6	95207032	95207921	+	889	208	ENSSSCG00000003654;	exon:95207033-95207241	L1,L2,L4	2,8,2	407218239	MACF1	Spectrin/alpha-actinin||Spectrin repeat||EF-Hand 1, calcium-binding site||SH3 domain||EF-hand domain pair||Dystonin-like||Desmoplakin, spectrin-like domain||EF-hand domain||Desmoplakin, SH3 domain	0	0	0	0	2	8	0	2	0	0	0	0	8.94318	34.7941	0	14.3419	0	1.853	-2.7058	0.090548	NA	NA
novel_circ_0020135	4	56149637	56163561	-	13924	98	ENSSSCG00000006155;	exon:56149638-56149736	H4	3	168	ZBTB10	SKP1/BTB/POZ domain superfamily||BTB/POZ domain||Zinc finger C2H2-type||Zinc finger C2H2 superfamily	0	0	0	3	0	0	0	0	0	0	0	25.9826	0	0	0	0	0.858564	0	1.8643	0.24078	NA	NA
novel_circ_0020134	4	55789993	55794623	+	4630	292	ENSSSCG00000022989;	intron:55789994-55790235,intron:55794572-55794623	H4,L1,L2,L3,L4	3,9,9,3,6	19,7,17,21,19	ZNF704	Zinc finger C2H2-type	0	0	0	3	9	9	3	6	0	0	0	25.9826	40.2443	39.1434	22.521	43.0256	0.858564	4.60837	-1.9238	0.11255	0.70452	FALSE
novel_circ_0020136	4	56155421	56163561	-	8140	75	ENSSSCG00000006155;	intron:56155422-56155497	H3,L1	3,4	41,46	ZBTB10	SKP1/BTB/POZ domain superfamily||BTB/POZ domain||Zinc finger C2H2-type||Zinc finger C2H2 superfamily	0	0	3	0	4	0	0	0	0	0	33.7534	0	17.8864	0	0	0	1.18256	0.575333	0.53686	0.73692	NA	NA
novel_circ_0005173	13	66228490	66231124	-	2634	346	ENSSSCG00000011562;	exon:66228491-66228573,exon:66229342-66229421,exon:66230245-66230326,exon:66231020-66231124	H1,H2,H3,H4,L1,L2,L3,L4	13,15,19,24,55,43,30,18	5.31559e+26	EMC3	Integral membrane protein EMC3/TMCO1-like||ER membrane protein complex subunit 3	13	15	19	24	55	43	30	18	141.179	150.275	213.771	207.861	245.938	187.018	225.21	129.077	23.4648	25.0885	-0.10061	0.83643	0.99198	FALSE
novel_circ_0020130	4	55506068	55509130	+	3062	235	ENSSSCG00000040208;	intron:55506069-55506138,intron:55508964-55509130	H1,H3	7,3	7,4	PAG1	Phosphoprotein associated with glycosphingolipid-enriched microdomains 1	7	0	3	0	0	0	0	0	76.0192	0	33.7534	0	0	0	0	0	3.54779	0	3.8628	0.012409	NA	NA
novel_circ_0020133	4	55789993	55791945	+	1952	300	ENSSSCG00000022989;	intron:55789994-55790235,intron:55791886-55791945	H1,H4,L1,L2,L3,L4	7,4,10,7,5,22	25,18,10,16,20,22	ZNF704	Zinc finger C2H2-type	7	0	0	4	10	7	5	22	76.0192	0	0	34.6434	44.7159	30.4448	37.535	157.76	3.50998	8.52693	-1.1255	0.25077	0.84432	FALSE
novel_circ_0020132	4	55756624	55766405	+	9781	98	ENSSSCG00000022989;	intron:55756625-55756723	L1	3	2	ZNF704	Zinc finger C2H2-type	0	0	0	0	3	0	0	0	0	0	0	0	13.4148	0	0	0	0	0.4315	-1.2832	0.41278	NA	NA
novel_circ_0000574	10	43442081	43453197	-	11116	205	ENSSSCG00000021309;	exon:43442082-43442211,exon:43453121-43453197	L1,L3,L4	6,2,4	26,46,45	TRDMT1	S-adenosyl-L-methionine-dependent methyltransferase||DNA methylase, C-5 cytosine-specific, conserved site||C-5 cytosine methyltransferase	0	0	0	0	6	0	2	4	0	0	0	0	26.8296	0	15.014	28.6837	0	2.2337	-2.9245	0.065213	NA	NA
novel_circ_0020138	4	56581123	56583910	+	2787	249	ENSSSCG00000006156;	exon:56581124-56581272,exon:56583809-56583910	H1,H2,H3,H4,L1,L2,L3,L4	5,7,6,2,4,3,5,5	1.8023e+23	-	Tumour protein D52	5	7	6	2	4	3	5	5	54.2994	70.1283	67.5068	17.3217	17.8864	13.0478	37.535	35.8546	6.82688	3.30321	0.98545	0.25892	0.84806	FALSE
novel_circ_0005456	13	83143346	83147313	-	3967	364	ENSSSCG00000011678;	exon:83143347-83143466,exon:83144460-83144616,exon:83147224-83147313	H1,H2,H4,L1,L2,L3,L4	3,4,5,7,5,7,12	1.0612e+20	-	5'-3' exoribonuclease 1||Xrn1, helical domain||5'-3' exoribonuclease||Xrn1, D1 domain	3	4	0	5	7	5	7	12	32.5797	40.0733	0	43.3043	31.3011	21.7463	52.549	86.0511	3.70171	6.05581	-0.59937	0.51799	0.96782	FALSE
novel_circ_0001750	11	77475171	77489240	+	14069	503	ENSSSCG00000009551;	exon:77475172-77475256,exon:77478443-77478573,exon:77484689-77484890,exon:77489152-77489240	H1,H2,H3,H4,L1,L2,L3,L4	17,11,6,14,14,15,15,12	1.66145e+23	ARHGEF7	CH domain superfamily||Calponin homology domain||Pleckstrin homology domain||Rho guanine nucleotide exchange factor 7, SH3 domain||SH3-like domain superfamily||SH3 domain||Dbl homology (DH) domain superfamily||Dbl homology (DH) domain||Rho guanine nucleotide exchange factor, coiled-coil domain||PH-like domain superfamily	17	11	6	14	14	15	15	12	184.618	110.202	67.5068	121.252	62.6023	65.2389	112.605	86.0511	15.5729	10.365	0.58534	0.32964	0.90486	FALSE
novel_circ_0001023	11	11593797	11613286	+	19489	219	ENSSSCG00000034348;	exon:11593798-11593915,exon:11594238-11594340	L2	3	14	NBEA	WD40-repeat-containing domain||BEACH domain superfamily||Domain of unknown function DUF1088||Domain of unknown function DUF4704||WD40-repeat-containing domain superfamily||PH-BEACH domain||BEACH domain||Armadillo-type fold||Concanavalin A-like lectin/glucanase domain superfamily||WD40 repeat	0	0	0	0	0	3	0	0	0	0	0	0	0	13.0478	0	0	0	0.419277	-1.2692	0.41776	NA	NA
novel_circ_0027656	9	143631	147994	-	4363	158	ENSSSCG00000028886;	exon:143632-143790	L1	4	516	IPO7	Importin-beta, N-terminal domain||Armadillo-type fold||Exportin-2, central domain||Armadillo-like helical	0	0	0	0	4	0	0	0	0	0	0	0	17.8864	0	0	0	0	0.575333	-1.4437	0.35882	NA	NA
novel_circ_0026699	8	76195575	76222810	-	27235	394	ENSSSCG00000009010;	exon:76195576-76195750,exon:76215987-76216099,exon:76222702-76222810	H1,H2,H3,H4,L1,L2,L3,L4	2,3,5,3,20,22,10,11	1.63213e+23	ARFIP1	Arfaptin family||AH/BAR domain superfamily||Arfaptin-1||Arfaptin homology (AH) domain	2	3	5	3	20	22	10	11	21.7198	30.055	56.2556	25.9826	89.4318	95.6838	75.07	78.8802	4.44811	10.7922	-1.2328	0.10141	0.68847	FALSE
novel_circ_0025934	8	119675946	119701288	+	25342	295	ENSSSCG00000009172;	exon:119675947-119676071,exon:119698356-119698433,exon:119701194-119701288	H1,H2,H4,L1,L2,L3,L4	6,4,2,4,3,3,11	5.55627e+20	PPP3CA	PP2B, metallophosphatase domain||Metallo-dependent phosphatase-like||Calcineurin-like phosphoesterase domain, ApaH type||Serine/threonine-specific protein phosphatase/bis(5-nucleosyl)-tetraphosphatase	6	4	0	2	4	3	3	11	65.1593	40.0733	0	17.3217	17.8864	13.0478	22.521	78.8802	3.85682	4.1688	-0.068276	0.9466	0.99657	FALSE
novel_circ_0001024	11	11717251	11718916	+	1665	347	ENSSSCG00000034348;	exon:11717252-11717448,exon:11718765-11718916	H3	3	7	NBEA	WD40-repeat-containing domain||BEACH domain superfamily||Domain of unknown function DUF1088||Domain of unknown function DUF4704||WD40-repeat-containing domain superfamily||PH-BEACH domain||BEACH domain||Armadillo-type fold||Concanavalin A-like lectin/glucanase domain superfamily||WD40 repeat	0	0	3	0	0	0	0	0	0	0	33.7534	0	0	0	0	0	1.18256	0	2.0636	0.1977	NA	NA
novel_circ_0001025	11	1175307	1186009	-	10702	243	ENSSSCG00000009276;	exon:1175308-1175446,exon:1185904-1186009	H1,H2,H3,H4,L1,L2,L4	5,3,3,2,8,3,4	42,27,12,22,35,45,45	XPO4	Exportin-1, C-terminal||Armadillo-type fold||Armadillo-like helical	5	3	3	2	8	3	0	4	54.2994	30.055	33.7534	17.3217	35.7727	13.0478	0	28.6837	4.38721	2.46446	0.7071	0.49369	0.95837	FALSE
novel_circ_0001758	11	77498615	77506973	+	8358	248	ENSSSCG00000009551;	exon:77498616-77498710,exon:77498942-77499037,exon:77506914-77506973	L1	2	204	ARHGEF7	CH domain superfamily||Calponin homology domain||Pleckstrin homology domain||Rho guanine nucleotide exchange factor 7, SH3 domain||SH3-like domain superfamily||SH3 domain||Dbl homology (DH) domain superfamily||Dbl homology (DH) domain||Rho guanine nucleotide exchange factor, coiled-coil domain||PH-like domain superfamily	0	0	0	0	2	0	0	0	0	0	0	0	8.94318	0	0	0	0	0.287666	-1.0369	0.50629	NA	NA
novel_circ_0001759	11	77498615	77517517	+	18902	183	ENSSSCG00000009551;	exon:77498616-77498710,exon:77517428-77517517	H3	2	114	ARHGEF7	CH domain superfamily||Calponin homology domain||Pleckstrin homology domain||Rho guanine nucleotide exchange factor 7, SH3 domain||SH3-like domain superfamily||SH3 domain||Dbl homology (DH) domain superfamily||Dbl homology (DH) domain||Rho guanine nucleotide exchange factor, coiled-coil domain||PH-like domain superfamily	0	0	2	0	0	0	0	0	0	0	22.5023	0	0	0	0	0	0.788375	0	1.7925	0.25776	NA	NA
novel_circ_0026690	8	75526741	75527452	-	711	246	ENSSSCG00000009007;	exon:75526742-75526895,exon:75527359-75527452	H3	2	45	TMEM131L	Immunoglobulin-like fold||Transmembrane protein 131-like||Transmembrane protein 131-like domain	0	0	2	0	0	0	0	0	0	0	22.5023	0	0	0	0	0	0.788375	0	1.7925	0.25776	NA	NA
novel_circ_0004509	13	22169319	22172775	+	3456	47	ENSSSCG00000011243;	intron:22172728-22172775	H3	3	249	GOLGA4	GRIP domain	0	0	3	0	0	0	0	0	0	0	33.7534	0	0	0	0	0	1.18256	0	2.0636	0.1977	NA	NA
novel_circ_0026696	8	76103988	76104298	-	310	188	n/a	intergenic_region:76103989-76104102,intergenic_region:76104223-76104298	H2,H3,H4,L3,L4	3,5,8,5,10	0,0,2,5,3	--	-	0	3	5	8	0	0	5	10	0	30.055	56.2556	69.2869	0	0	37.535	71.7093	5.20327	3.42674	0.5446	0.63976	0.98135	FALSE
novel_circ_0026697	8	76103988	76104321	-	333	113	n/a	intergenic_region:76103989-76104102	H4	3	2	--	-	0	0	0	3	0	0	0	0	0	0	0	25.9826	0	0	0	0	0.858564	0	1.8643	0.24078	NA	NA
novel_circ_0026694	8	75551862	75561015	-	9153	178	ENSSSCG00000009007;	exon:75551863-75551973,exon:75560947-75561015	H4,L1,L2,L3,L4	2,15,7,7,3	90,67,93,150,92	TMEM131L	Immunoglobulin-like fold||Transmembrane protein 131-like||Transmembrane protein 131-like domain	0	0	0	2	15	7	7	3	0	0	0	17.3217	67.0739	30.4448	52.549	21.5128	0.572376	5.47334	-2.5639	0.035884	0.47399	FALSE
novel_circ_0026695	8	75554891	75644000	-	89109	304	ENSSSCG00000009007;	exon:75554892-75555015,exon:75560947-75561015,exon:75633916-75633959,exon:75643930-75644000	H1,H2,H3,H4,L1,L2,L3,L4	14,11,7,12,33,22,16,16	87,114,63,98,38,105,108,59	TMEM131L	Immunoglobulin-like fold||Transmembrane protein 131-like||Transmembrane protein 131-like domain	14	11	7	12	33	22	16	16	152.038	110.202	78.7579	103.93	147.563	95.6838	120.112	114.735	14.3811	15.2087	-0.076791	0.89064	0.99404	FALSE
novel_circ_0016574	2	6032714	6034356	+	1642	525	ENSSSCG00000012941;	exon:6032715-6032851,exon:6033126-6033231,exon:6033331-6033416,exon:6034157-6034356	H2,H4,L1,L2,L3,L4	5,3,13,14,7,7	55,52,12,48,29,61	SLC29A2	Equilibrative nucleoside transporter||Equilibrative nucleoside transporter 2||MFS transporter superfamily||Nucleoside transporter ENT1/ENT2	0	5	0	3	13	14	7	7	0	50.0917	0	25.9826	58.1307	60.8897	52.549	50.1965	2.42994	7.0585	-1.3423	0.16976	0.78391	FALSE
novel_circ_0016575	2	603366	606966	+	3600	464	ENSSSCG00000012836;	exon:603367-603509,exon:604976-605169,exon:606837-606966	H1,H2,H3,H4,L1,L2,L4	15,9,7,16,11,5,9	83,106,66,101,98,123,114	AP2A2	Armadillo-type fold||Armadillo-like helical||Clathrin adaptor, appendage, Ig-like subdomain superfamily||Clathrin adaptor, alpha-adaptin, appendage, C-terminal subdomain||Clathrin/coatomer adaptor, adaptin-like, N-terminal||Clathrin adaptor, alpha/beta/gamma-adaptin, appendage, Ig-like subdomain||Adaptor protein complex AP-2, alpha subunit||Coatomer/calthrin adaptor appendage, C-terminal subdomai…	15	9	7	16	11	5	0	9	162.898	90.165	78.7579	138.574	49.1875	21.7463	0	64.5383	15.2351	4.29361	1.7127	0.02409	0.3877	FALSE
novel_circ_0016576	2	60385821	60386344	+	523	216	ENSSSCG00000031877;	exon:60386128-60386344	L1	2	11	ABHD8	Epoxide hydrolase-like||Alpha/beta hydrolase fold-1||Alpha/Beta hydrolase fold	0	0	0	0	2	0	0	0	0	0	0	0	8.94318	0	0	0	0	0.287666	-1.0369	0.50629	NA	NA
novel_circ_0016577	2	60466632	60468872	-	2240	311	ENSSSCG00000013876;	exon:60466633-60466823,exon:60468751-60468872	H4	2	23	MYO9B	Myosin head, motor domain||Unconventional myosin-IXb||IQ motif, EF-hand binding site||Kinesin motor domain superfamily||Protein kinase C-like, phorbol ester/diacylglycerol-binding domain||Class IX myosin, motor domain||Rho GTPase activation protein||P-loop containing nucleoside triphosphate hydrolase||Rho GTPase-activating protein domain	0	0	0	2	0	0	0	0	0	0	0	17.3217	0	0	0	0	0.572376	0	1.6838	0.28469	NA	NA
novel_circ_0016570	2	60179897	60180750	-	853	239	ENSSSCG00000013883;ENSSSCG00000013882;	exon:60179898-60180012,exon:60180625-60180750	H1,H2,H3,L1	2,6,7,8	6,9,4,9	COLGALT1;FAM129C	-	2	6	7	0	8	0	0	0	21.7198	60.11	78.7579	0	35.7727	0	0	0	5.32074	1.15067	1.7135	0.17807	0.79339	FALSE
novel_circ_0016571	2	60192312	60192904	-	592	241	ENSSSCG00000013878;	exon:60192313-60192453,exon:60192803-60192904	H1,H2,H3,H4,L1,L2	10,11,8,9,8,8	89,88,39,62,99,54	-	6-phosphogluconolactonase, DevB-type||NagB/RpiA transferase-like||Glucosamine/galactosamine-6-phosphate isomerase||6-Phosphogluconolactonase	10	11	8	9	8	8	0	0	108.599	110.202	90.009	77.9477	35.7727	34.7941	0	0	12.5651	2.26874	2.1806	0.011908	0.2551	FALSE
novel_circ_0016572	2	60192312	60193713	-	1401	348	ENSSSCG00000013878;	exon:60192313-60192453,exon:60192803-60192904,exon:60193606-60193713	H2,H4	3,3	79,61	-	6-phosphogluconolactonase, DevB-type||NagB/RpiA transferase-like||Glucosamine/galactosamine-6-phosphate isomerase||6-Phosphogluconolactonase	0	3	0	3	0	0	0	0	0	30.055	0	25.9826	0	0	0	0	1.80139	0	2.923	0.06827	NA	NA
novel_circ_0016573	2	6032671	6034356	+	1685	451	ENSSSCG00000012941;	intron:6032672-6032851,intron:6033126-6033231,intron:6033331-6033416,intron:6034274-6034356	L1	5	6	SLC29A2	Equilibrative nucleoside transporter||Equilibrative nucleoside transporter 2||MFS transporter superfamily||Nucleoside transporter ENT1/ENT2	0	0	0	0	5	0	0	0	0	0	0	0	22.358	0	0	0	0	0.719166	-1.5548	0.325	NA	NA
novel_circ_0024831	7	46696412	46701207	-	4795	317	n/a	intergenic_region:46696413-46696467,intergenic_region:46700944-46701207	H1,H2,H3,H4,L1,L2,L3,L4	17,25,6,18,37,44,13,25	23,20,20,9,30,43,29,39	--	-	17	25	6	18	37	44	13	25	184.618	250.458	67.5068	155.895	165.449	191.368	97.591	179.273	21.1175	20.1571	0.066937	0.90011	0.99434	FALSE
novel_circ_0024832	7	46700943	46701207	-	264	263	n/a	intergenic_region:46700944-46701207	L3	2	24	--	-	0	0	0	0	0	0	2	0	0	0	0	0	0	0	15.014	0	0	0.476183	-1.2804	0.41378	NA	NA
novel_circ_0016578	2	60487006	60497356	-	10350	218	ENSSSCG00000013876;	exon:60495390-60495479,exon:60497227-60497356	L4	3	63	MYO9B	Myosin head, motor domain||Unconventional myosin-IXb||IQ motif, EF-hand binding site||Kinesin motor domain superfamily||Protein kinase C-like, phorbol ester/diacylglycerol-binding domain||Class IX myosin, motor domain||Rho GTPase activation protein||P-loop containing nucleoside triphosphate hydrolase||Rho GTPase-activating protein domain	0	0	0	0	0	0	0	3	0	0	0	0	0	0	0	21.5128	0	0.670885	-1.4869	0.34543	NA	NA
novel_circ_0016579	2	60492433	60497356	-	4923	263	ENSSSCG00000013876;	exon:60492434-60492568,exon:60497227-60497356	L4	2	86	MYO9B	Myosin head, motor domain||Unconventional myosin-IXb||IQ motif, EF-hand binding site||Kinesin motor domain superfamily||Protein kinase C-like, phorbol ester/diacylglycerol-binding domain||Class IX myosin, motor domain||Rho GTPase activation protein||P-loop containing nucleoside triphosphate hydrolase||Rho GTPase-activating protein domain	0	0	0	0	0	0	0	2	0	0	0	0	0	0	0	14.3419	0	0.447257	-1.2508	0.42436	NA	NA
novel_circ_0024836	7	46737199	46738226	+	1027	250	ENSSSCG00000002629;	exon:46737200-46737336,exon:46738112-46738226	H3,L1	3,2	236220	FBXO9	F-box-like domain superfamily||MIT domain superfamily||F-box domain	0	0	3	0	2	0	0	0	0	0	33.7534	0	8.94318	0	0	0	1.18256	0.287666	1.0162	0.52764	NA	NA
novel_circ_0029387	X	42081171	42081735	+	564	354	ENSSSCG00000012275;	exon:42081172-42081274,exon:42081365-42081519,exon:42081637-42081735	H1,H2,H3,H4,L1,L2,L3,L4	8,5,2,2,3,6,2,6	3.48379e+23	ARAF	Diacylglycerol/phorbol-ester binding||Raf-like Ras-binding||Protein kinase, ATP binding site||Protein kinase-like domain superfamily||Protein kinase domain||Ubiquitin-like domain superfamily||Serine/threonine-protein kinase, active site||Serine-threonine/tyrosine-protein kinase, catalytic domain||Protein kinase C-like, phorbol ester/diacylglycerol-binding domain	8	5	2	2	3	6	2	6	86.8791	50.0917	22.5023	17.3217	13.4148	26.0956	15.014	43.0256	5.63525	3.08801	0.79729	0.39001	0.93381	FALSE
novel_circ_0023618	6	69106983	69170871	-	63888	229	ENSSSCG00000033497;	exon:69106984-69107088,exon:69170746-69170871	H1,H2,H4,L1,L2,L3,L4	4,12,2,3,9,3,3	41,27,36,47,54,44,31	RERE	Zinc finger, GATA-type||Homeobox-like domain superfamily||SANT/Myb domain||Atrophin-like||Bromo adjacent homology (BAH) domain||SANT domain||ELM2 domain	4	12	0	2	3	9	3	3	43.4395	120.22	0	17.3217	13.4148	39.1434	22.521	21.5128	5.69524	3.07449	0.79922	0.42326	0.9419	FALSE
novel_circ_0029386	X	41951029	41967848	-	16819	221	ENSSSCG00000039997;	exon:41951030-41951125,exon:41951395-41951521	H1,H2,H4,L1,L3	3,4,3,4,4	30,32,21,9,42	ZNF41	Krueppel-associated box||Zinc finger C2H2-type||KRAB domain superfamily||Zinc finger C2H2 superfamily	3	4	0	3	4	0	4	0	32.5797	40.0733	0	25.9826	17.8864	0	30.028	0	3.12934	1.5277	0.8697	0.49198	NA	NA
novel_circ_0011073	17	52996470	53014574	-	18104	427	ENSSSCG00000007478;	exon:52996471-52996583,exon:53000432-53000592,exon:53012907-53012982,exon:53014494-53014574	H1,H2,H3,H4,L1,L2,L4	10,13,17,24,25,32,13	1.79134e+20	ATP9A	P-type ATPase, subfamily IV||P-type ATPase||P-type ATPase, N-terminal||P-type ATPase, C-terminal||P-type ATPase, transmembrane domain superfamily||P-type ATPase, phosphorylation site||HAD superfamily||HAD-like superfamily||Probable phospholipid-transporting ATPase IIA||P-type ATPase, cytoplasmic domain N||P-type ATPase, A domain superfamily	10	13	17	24	25	32	0	13	108.599	130.238	191.269	207.861	111.79	139.176	0	93.222	21.0342	10.9753	0.87078	0.2093	0.81498	FALSE
novel_circ_0002221	12	23310822	23314040	+	3218	346	ENSSSCG00000021478;	exon:23310823-23310921,exon:23313077-23313164,exon:23313879-23314040	H3,L1,L2,L3,L4	2,4,7,6,5	28,30,47,28,38	CWC25	Pre-mRNA splicing factor||CBF1-interacting co-repressor CIR, N-terminal domain	0	0	2	0	4	7	6	5	0	0	22.5023	0	17.8864	30.4448	45.042	35.8546	0.788375	4.10034	-2.0099	0.11041	NA	NA
novel_circ_0002220	12	23240962	23259162	-	18200	285	ENSSSCG00000040642;	exon:23240963-23241070,exon:23249061-23249145,exon:23259068-23259162	H1,H2,H4,L1,L2,L3	20,21,16,19,7,12	141,145,147,102,87,114	LASP1	SH3-like domain superfamily||Nebulin repeat||Lasp1, SH3 domain||SH3 domain||Zinc finger, LIM-type	20	21	0	16	19	7	12	0	217.198	210.385	0	138.574	84.9602	30.4448	90.084	0	17.9366	6.56824	1.341	0.12022	0.71842	FALSE
novel_circ_0027129	9	105027688	105036423	-	8735	207	ENSSSCG00000026110;	exon:105027689-105027796,exon:105027904-105028004	H2,H4,L1,L2,L3	2,2,3,5,3	83,79,328,156,206	SRPK2	Protein kinase, ATP binding site||Serine/threonine-protein kinase, active site||Protein kinase domain||Protein kinase-like domain superfamily	0	2	0	2	3	5	3	0	0	20.0367	0	17.3217	13.4148	21.7463	22.521	0	1.20093	1.84457	-0.44814	0.74337	NA	NA
novel_circ_0002222	12	23328832	23336836	+	8004	248	ENSSSCG00000033291;	exon:23328833-23328930,exon:23336182-23336220,exon:23336723-23336836	H1,H2,H3,H4,L1	5,2,3,3,2	233256242238111	PIP4K2B	Phosphatidylinositol-4-phosphate 5-kinase||Phosphatidylinositol-4-phosphate 5-kinase, core||Phosphatidylinositol-4-phosphate 5-kinase, C-terminal||Phosphatidylinositol-4-phosphate 5-kinase, N-terminal	5	2	3	3	2	0	0	0	54.2994	20.0367	33.7534	25.9826	8.94318	0	0	0	4.35912	0.287666	2.9593	0.021438	NA	NA
novel_circ_0002225	12	23707874	23708669	-	795	298	ENSSSCG00000018057;	exon:23707875-23708043,exon:23708539-23708669	L4	3	64	SOCS7	Suppressor of cytokine signalling 7||SH2 domain||SH2 domain superfamily||SOCS box domain||SOCS box-like domain superfamily||SOCS7, SOCS box domain||SOCS7, SH2 domain	0	0	0	0	0	0	0	3	0	0	0	0	0	0	0	21.5128	0	0.670885	-1.4869	0.34543	NA	NA
novel_circ_0002229	12	23857978	23859799	+	1821	328	ENSSSCG00000017513;	exon:23857979-23858143,exon:23858962-23859066,exon:23859739-23859799	H1,H2,H4,L1,L2,L3,L4	4,5,10,35,28,17,15	1.11127e+20	NPEPPS	ERAP1-like C-terminal domain||Aminopeptidase N-like , N-terminal||Peptidase M1, alanine aminopeptidase/leukotriene A4 hydrolase||Aminopeptidase N-type||Peptidase M1, membrane alanine aminopeptidase	4	5	0	10	35	28	17	15	43.4395	50.0917	0	86.6086	156.506	121.779	127.619	107.564	5.78482	16.3494	-1.3867	0.051543	0.5496	FALSE
novel_circ_0027122	9	104977275	104983103	+	5828	494	ENSSSCG00000029082;	exon:104977276-104977506,exon:104982839-104983103	L1	6	250	KMT2E	Zinc finger, PHD-type||Zinc finger, FYVE/PHD-type||Zinc finger, RING/FYVE/PHD-type||Zinc finger, PHD-type, conserved site||SET domain||Inactive histone-lysine N-methyltransferase 2E||Zinc finger, PHD-finger	0	0	0	0	6	0	0	0	0	0	0	0	26.8296	0	0	0	0	0.862999	-1.636	0.30212	NA	NA
novel_circ_0027121	9	104977275	104978823	+	1548	477	ENSSSCG00000029082;	exon:104977276-104977506,exon:104977609-104977739,exon:104978706-104978823	H1,H2,H3,H4,L1,L2,L3,L4	7,10,7,14,33,13,12,16	1.34114e+23	KMT2E	Zinc finger, PHD-type||Zinc finger, FYVE/PHD-type||Zinc finger, RING/FYVE/PHD-type||Zinc finger, PHD-type, conserved site||SET domain||Inactive histone-lysine N-methyltransferase 2E||Zinc finger, PHD-finger	7	10	7	14	33	13	12	16	76.0192	100.183	78.7579	121.252	147.563	56.5404	90.084	114.735	12.2739	12.9985	-0.073984	0.90383	0.99485	FALSE
novel_circ_0027120	9	104973434	104978823	+	5389	155	ENSSSCG00000029082;	exon:104973435-104973473,exon:104978706-104978823	L1,L2,L3,L4	4,4,5,2	212193233216	KMT2E	Zinc finger, PHD-type||Zinc finger, FYVE/PHD-type||Zinc finger, RING/FYVE/PHD-type||Zinc finger, PHD-type, conserved site||SET domain||Inactive histone-lysine N-methyltransferase 2E||Zinc finger, PHD-finger	0	0	0	0	4	4	5	2	0	0	0	0	17.8864	17.3971	37.535	14.3419	0	2.77208	-3.3449	0.03075	NA	NA
novel_circ_0027127	9	105022232	105040885	-	18653	161	ENSSSCG00000026110;	exon:105022233-105022325,exon:105022961-105023030	H2,L3	2,3	59196	SRPK2	Protein kinase, ATP binding site||Serine/threonine-protein kinase, active site||Protein kinase domain||Protein kinase-like domain superfamily	0	2	0	0	0	0	3	0	0	20.0367	0	0	0	0	22.521	0	0.628551	0.714275	-0.061004	0.96981	NA	NA
novel_circ_0027126	9	104998244	104998805	+	561	398	ENSSSCG00000029082;	exon:104998245-104998499,exon:104998661-104998805	L2	6	112	KMT2E	Zinc finger, PHD-type||Zinc finger, FYVE/PHD-type||Zinc finger, RING/FYVE/PHD-type||Zinc finger, PHD-type, conserved site||SET domain||Inactive histone-lysine N-methyltransferase 2E||Zinc finger, PHD-finger	0	0	0	0	0	6	0	0	0	0	0	0	0	26.0956	0	0	0	0.838554	-1.6247	0.30523	NA	NA
novel_circ_0027125	9	104994559	104995383	+	824	164	ENSSSCG00000029082;	exon:104994560-104994724	L1	3	136	KMT2E	Zinc finger, PHD-type||Zinc finger, FYVE/PHD-type||Zinc finger, RING/FYVE/PHD-type||Zinc finger, PHD-type, conserved site||SET domain||Inactive histone-lysine N-methyltransferase 2E||Zinc finger, PHD-finger	0	0	0	0	3	0	0	0	0	0	0	0	13.4148	0	0	0	0	0.4315	-1.2832	0.41278	NA	NA
novel_circ_0027124	9	104982838	104984915	+	2077	362	ENSSSCG00000029082;	exon:104982839-104983103,exon:104984817-104984915	L1	2	195	KMT2E	Zinc finger, PHD-type||Zinc finger, FYVE/PHD-type||Zinc finger, RING/FYVE/PHD-type||Zinc finger, PHD-type, conserved site||SET domain||Inactive histone-lysine N-methyltransferase 2E||Zinc finger, PHD-finger	0	0	0	0	2	0	0	0	0	0	0	0	8.94318	0	0	0	0	0.287666	-1.0369	0.50629	NA	NA
novel_circ_0005552	13	92652258	92690247	+	37989	460	ENSSSCG00000011720;	exon:92652259-92652429,exon:92677810-92677963,exon:92689024-92689087,exon:92690173-92690247	H1,H2,H3,H4,L1,L2,L3,L4	10,5,2,8,18,31,14,15	1.19213e+30	MBNL1	Zinc finger, CCCH-type	10	5	2	8	18	31	14	15	108.599	50.0917	22.5023	69.2869	80.4887	134.827	105.098	107.564	8.02815	13.6092	-0.71762	0.27902	0.87113	FALSE
novel_circ_0028695	9	98070809	98108257	+	37448	260	ENSSSCG00000015402;	exon:98070810-98070939,exon:98108126-98108257	H1	3	1687	CACNA2D1	Voltage-dependent calcium channel, alpha-2/delta subunit, conserved region||VWA N-terminal||von Willebrand factor, type A||von Willebrand factor A-like domain superfamily	3	0	0	0	0	0	0	0	32.5797	0	0	0	0	0	0	0	1.01367	0	1.9224	0.22753	NA	NA
novel_circ_0028698	9	98108125	98126619	+	18494	349	ENSSSCG00000015402;	exon:98108126-98108257,exon:98120635-98120704,exon:98123885-98123935,exon:98126520-98126619	H1,H2,H3,H4,L1,L2,L3,L4	12,11,4,7,22,20,7,6	1.44518e+30	CACNA2D1	Voltage-dependent calcium channel, alpha-2/delta subunit, conserved region||VWA N-terminal||von Willebrand factor, type A||von Willebrand factor A-like domain superfamily	12	11	4	7	22	20	7	6	130.319	110.202	45.0045	60.626	98.375	86.9853	52.549	43.0256	11.0918	8.96792	0.27755	0.68059	0.98184	FALSE
novel_circ_0023471	6	51704030	51704422	-	392	391	ENSSSCG00000036132;	intron:51704031-51704422	H1	4	93540	CKM	ATP:guanido phosphotransferase, N-terminal domain superfamily||Glutamine synthetase/guanido kinase, catalytic domain||ATP:guanido phosphotransferase||ATP:guanido phosphotransferase, catalytic domain||ATP:guanido phosphotransferase active site||ATP:guanido phosphotransferase, N-terminal	4	0	0	0	0	0	0	0	43.4395	0	0	0	0	0	0	0	1.35156	0	2.2595	0.1604	NA	NA
novel_circ_0029602	X	68998324	69001290	-	2966	196	ENSSSCG00000012463;	exon:68998325-68998449,exon:69001218-69001290	H2,H3,L4	3,7,5	110,97,137	CHM	Rab protein geranylgeranyltransferase component A||GDP dissociation inhibitor||FAD/NAD(P)-binding domain superfamily	0	3	7	0	0	0	0	5	0	30.055	78.7579	0	0	0	0	35.8546	3.70214	1.11814	1.3012	0.35535	NA	NA
novel_circ_0003289	13	117410612	117413767	+	3155	286	ENSSSCG00000039285;	exon:117410613-117410775,exon:117413643-117413767	L1,L2,L4	2,4,3	270262327	MFN1	Mitofusin-1||Dynamin superfamily||Dynamin-type guanine nucleotide-binding (G) domain||Fzo/mitofusin HR2 domain||P-loop containing nucleoside triphosphate hydrolase||Mitofusin family	0	0	0	0	2	4	0	3	0	0	0	0	8.94318	17.3971	0	21.5128	0	1.51759	-2.4605	0.12603	NA	NA
novel_circ_0003280	13	117240822	117246021	+	5199	245	ENSSSCG00000030413;	exon:117245776-117246021	L4	2	255	PIK3CA	Phosphatidylinositol 3-kinase, Vps34 type||Phosphoinositide 3-kinase, accessory (PIK) domain||Protein kinase-like domain superfamily||Phosphatidylinositol kinase||Ubiquitin-like domain superfamily||Armadillo-type fold||Phosphatidylinositol 3-/4-kinase, catalytic domain||Phosphatidylinositol 3-kinase Ras-binding (PI3K RBD) domain||Phosphatidylinositol 3-/4-kinase, catalytic domain superfamily||PI3…	0	0	0	0	0	0	0	2	0	0	0	0	0	0	0	14.3419	0	0.447257	-1.2508	0.42436	NA	NA
novel_circ_0003281	13	117240822	117247185	+	6363	85	ENSSSCG00000030413;	exon:117247100-117247185	H1,H2,H3,H4,L1,L2,L3,L4	3,6,5,3,28,11,4,7	91,126,90,119,163,215,195,235	PIK3CA	Phosphatidylinositol 3-kinase, Vps34 type||Phosphoinositide 3-kinase, accessory (PIK) domain||Protein kinase-like domain superfamily||Phosphatidylinositol kinase||Ubiquitin-like domain superfamily||Armadillo-type fold||Phosphatidylinositol 3-/4-kinase, catalytic domain||Phosphatidylinositol 3-kinase Ras-binding (PI3K RBD) domain||Phosphatidylinositol 3-/4-kinase, catalytic domain superfamily||PI3…	3	6	5	3	28	11	4	7	32.5797	60.11	56.2556	25.9826	125.205	47.8419	30.028	50.1965	5.72882	8.08244	-0.4918	0.53745	0.96887	FALSE
novel_circ_0003282	13	117240822	117252995	+	12173	286	ENSSSCG00000030413;	exon:117252617-117252769,exon:117252861-117252995	H1,H2,L1,L2,L3,L4	3,5,17,11,6,4	1.21191e+17	PIK3CA	Phosphatidylinositol 3-kinase, Vps34 type||Phosphoinositide 3-kinase, accessory (PIK) domain||Protein kinase-like domain superfamily||Phosphatidylinositol kinase||Ubiquitin-like domain superfamily||Armadillo-type fold||Phosphatidylinositol 3-/4-kinase, catalytic domain||Phosphatidylinositol 3-kinase Ras-binding (PI3K RBD) domain||Phosphatidylinositol 3-/4-kinase, catalytic domain superfamily||PI3…	3	5	0	0	17	11	6	4	32.5797	50.0917	0	0	76.0171	47.8419	45.042	28.6837	2.58505	6.30558	-1.1403	0.26075	0.84937	FALSE
novel_circ_0003283	13	117240822	117265501	+	24679	121	ENSSSCG00000030413;	exon:117265380-117265501	L4	4	275	PIK3CA	Phosphatidylinositol 3-kinase, Vps34 type||Phosphoinositide 3-kinase, accessory (PIK) domain||Protein kinase-like domain superfamily||Phosphatidylinositol kinase||Ubiquitin-like domain superfamily||Armadillo-type fold||Phosphatidylinositol 3-/4-kinase, catalytic domain||Phosphatidylinositol 3-kinase Ras-binding (PI3K RBD) domain||Phosphatidylinositol 3-/4-kinase, catalytic domain superfamily||PI3…	0	0	0	0	0	0	0	4	0	0	0	0	0	0	0	28.6837	0	0.894513	-1.6286	0.30415	NA	NA
novel_circ_0003284	13	117240822	117266971	+	26149	199	ENSSSCG00000030413;	exon:117265380-117265501,exon:117266893-117266971	H1,H2,L2,L4	4,9,6,2	92132232261	PIK3CA	Phosphatidylinositol 3-kinase, Vps34 type||Phosphoinositide 3-kinase, accessory (PIK) domain||Protein kinase-like domain superfamily||Phosphatidylinositol kinase||Ubiquitin-like domain superfamily||Armadillo-type fold||Phosphatidylinositol 3-/4-kinase, catalytic domain||Phosphatidylinositol 3-kinase Ras-binding (PI3K RBD) domain||Phosphatidylinositol 3-/4-kinase, catalytic domain superfamily||PI3…	4	9	0	0	0	6	0	2	43.4395	90.165	0	0	0	26.0956	0	14.3419	4.18004	1.28581	1.3303	0.30968	0.89277	FALSE
novel_circ_0003285	13	117262405	117266971	+	4566	171	ENSSSCG00000030413;	exon:117262406-117262577	H3,L3	2,4	120270	PIK3CA	Phosphatidylinositol 3-kinase, Vps34 type||Phosphoinositide 3-kinase, accessory (PIK) domain||Protein kinase-like domain superfamily||Phosphatidylinositol kinase||Ubiquitin-like domain superfamily||Armadillo-type fold||Phosphatidylinositol 3-/4-kinase, catalytic domain||Phosphatidylinositol 3-kinase Ras-binding (PI3K RBD) domain||Phosphatidylinositol 3-/4-kinase, catalytic domain superfamily||PI3…	0	0	2	0	0	0	4	0	0	0	22.5023	0	0	0	30.028	0	0.788375	0.952367	-0.157	0.92188	NA	NA
novel_circ_0003286	13	117374443	117376882	+	2439	250	n/a	intergenic_region:117374444-117374516,intergenic_region:117375711-117375779,intergenic_region:117376772-117376882	H1,H4,L1,L2,L4	2,2,4,6,8	338423442530408	--	-	2	0	0	2	4	6	0	8	21.7198	0	0	17.3217	17.8864	26.0956	0	57.3674	1.24816	3.20291	-1.0661	0.40605	NA	NA
novel_circ_0021268	5	47402557	47404226	+	1669	295	ENSSSCG00000000555;	exon:47402558-47402688,exon:47404061-47404226	H2,H4,L1,L2,L3,L4	2,2,2,10,3,3	42,44,28,54,26,31	ITPR2	Armadillo-type fold||Inositol 1,4,5-trisphosphate receptor||MIR motif||RyR/IP3R Homology associated domain||RyR/IP3 receptor binding core, RIH domain superfamily||Ion transport domain||Mir domain superfamily||RIH domain||Inositol 1,4,5-trisphosphate/ryanodine receptor	0	2	0	2	2	10	3	3	0	20.0367	0	17.3217	8.94318	43.4926	22.521	21.5128	1.20093	3.07042	-1.0718	0.38523	NA	NA
novel_circ_0021269	5	47402557	47416672	+	14115	160	ENSSSCG00000000555;	exon:47416512-47416672	H2,H3	4,3	34,47	ITPR2	Armadillo-type fold||Inositol 1,4,5-trisphosphate receptor||MIR motif||RyR/IP3R Homology associated domain||RyR/IP3 receptor binding core, RIH domain superfamily||Ion transport domain||Mir domain superfamily||RIH domain||Inositol 1,4,5-trisphosphate/ryanodine receptor	0	4	3	0	0	0	0	0	0	40.0733	33.7534	0	0	0	0	0	2.43966	0	3.3326	0.035157	NA	NA
novel_circ_0016141	2	3124712	3126923	-	2211	221	ENSSSCG00000037451;	exon:3124713-3124934	L3	2	49	PPFIA1	Sterile alpha motif/pointed domain superfamily||Liprin-alpha, SAM domain repeat 2||Liprin-alpha, SAM domain repeat 3||Sterile alpha motif domain||Liprin-alpha, SAM domain repeat 1||Liprin-alpha-1||LAR-interacting protein, Liprin	0	0	0	0	0	0	2	0	0	0	0	0	0	0	15.014	0	0	0.476183	-1.2804	0.41378	NA	NA
novel_circ_0016140	2	3096936	3098647	-	1711	416	ENSSSCG00000037451;	exon:3096937-3097030,exon:3097382-3097554,exon:3098496-3098647	H1,H2,H3,H4,L1,L2,L3,L4	10,8,14,9,20,10,3,16	57,69,39,44,39,34,47,56	PPFIA1	Sterile alpha motif/pointed domain superfamily||Liprin-alpha, SAM domain repeat 2||Liprin-alpha, SAM domain repeat 3||Sterile alpha motif domain||Liprin-alpha, SAM domain repeat 1||Liprin-alpha-1||LAR-interacting protein, Liprin	10	8	14	9	20	10	3	16	108.599	80.1467	157.516	77.9477	89.4318	43.4926	22.521	114.735	13.9874	8.56658	0.66171	0.32833	0.904	FALSE
novel_circ_0021263	5	47388931	47390783	+	1852	256	ENSSSCG00000000555;	exon:47388932-47389093,exon:47390688-47390783	H1,H2,H3,H4,L1,L2,L3,L4	2,3,5,10,11,6,3,6	33,28,26,24,15,35,15,29	ITPR2	Armadillo-type fold||Inositol 1,4,5-trisphosphate receptor||MIR motif||RyR/IP3R Homology associated domain||RyR/IP3 receptor binding core, RIH domain superfamily||Ion transport domain||Mir domain superfamily||RIH domain||Inositol 1,4,5-trisphosphate/ryanodine receptor	2	3	5	10	11	6	3	6	21.7198	30.055	56.2556	86.6086	49.1875	26.0956	22.521	43.0256	6.45142	4.47676	0.48675	0.5648	0.97255	FALSE
novel_circ_0021260	5	47317105	47319185	+	2080	217	ENSSSCG00000000555;	exon:47317106-47317201,exon:47319063-47319185	L1	3	96	ITPR2	Armadillo-type fold||Inositol 1,4,5-trisphosphate receptor||MIR motif||RyR/IP3R Homology associated domain||RyR/IP3 receptor binding core, RIH domain superfamily||Ion transport domain||Mir domain superfamily||RIH domain||Inositol 1,4,5-trisphosphate/ryanodine receptor	0	0	0	0	3	0	0	0	0	0	0	0	13.4148	0	0	0	0	0.4315	-1.2832	0.41278	NA	NA
novel_circ_0021266	5	47390687	47404226	+	13539	390	ENSSSCG00000000555;	exon:47390688-47390783,exon:47402558-47402688,exon:47404061-47404226	L2	3	59	ITPR2	Armadillo-type fold||Inositol 1,4,5-trisphosphate receptor||MIR motif||RyR/IP3R Homology associated domain||RyR/IP3 receptor binding core, RIH domain superfamily||Ion transport domain||Mir domain superfamily||RIH domain||Inositol 1,4,5-trisphosphate/ryanodine receptor	0	0	0	0	0	3	0	0	0	0	0	0	0	13.0478	0	0	0	0.419277	-1.2692	0.41776	NA	NA
novel_circ_0021267	5	47390687	47416672	+	25985	255	ENSSSCG00000000555;	exon:47390688-47390783,exon:47416512-47416672	L1,L2,L3,L4	6,4,3,4	33,46,19,39	ITPR2	Armadillo-type fold||Inositol 1,4,5-trisphosphate receptor||MIR motif||RyR/IP3R Homology associated domain||RyR/IP3 receptor binding core, RIH domain superfamily||Ion transport domain||Mir domain superfamily||RIH domain||Inositol 1,4,5-trisphosphate/ryanodine receptor	0	0	0	0	6	4	3	4	0	0	0	0	26.8296	17.3971	22.521	28.6837	0	3.03082	-3.4774	0.023612	NA	NA
novel_circ_0021264	5	47388931	47404226	+	15295	326	ENSSSCG00000000555;	exon:47388932-47389093,exon:47404061-47404226	H4,L1,L2	2,2,5	25,18,41	ITPR2	Armadillo-type fold||Inositol 1,4,5-trisphosphate receptor||MIR motif||RyR/IP3R Homology associated domain||RyR/IP3 receptor binding core, RIH domain superfamily||Ion transport domain||Mir domain superfamily||RIH domain||Inositol 1,4,5-trisphosphate/ryanodine receptor	0	0	0	2	2	5	0	0	0	0	0	17.3217	8.94318	21.7463	0	0	0.572376	0.986462	-0.45587	0.77381	NA	NA
novel_circ_0021265	5	47388931	47416672	+	27741	325	ENSSSCG00000000555;	exon:47404061-47404226,exon:47416512-47416672	H3,H4,L1,L2,L4	7,4,5,5,3	26,35,22,28,20	ITPR2	Armadillo-type fold||Inositol 1,4,5-trisphosphate receptor||MIR motif||RyR/IP3R Homology associated domain||RyR/IP3 receptor binding core, RIH domain superfamily||Ion transport domain||Mir domain superfamily||RIH domain||Inositol 1,4,5-trisphosphate/ryanodine receptor	0	0	7	4	5	5	0	3	0	0	78.7579	34.6434	22.358	21.7463	0	21.5128	3.90406	2.08885	0.71268	0.555	0.97231	FALSE
novel_circ_0015175	1	95571668	95582063	-	10395	140	ENSSSCG00000021072;	exon:95581923-95582063	L4	3	80	EPG5	Ectopic P granules protein 5	0	0	0	0	0	0	0	3	0	0	0	0	0	0	0	21.5128	0	0.670885	-1.4869	0.34543	NA	NA
novel_circ_0015174	1	95527139	95536688	-	9549	343	ENSSSCG00000021072;	exon:95527140-95527341,exon:95536546-95536688	L2,L3,L4	3,4,2	25,48,38	EPG5	Ectopic P granules protein 5	0	0	0	0	0	3	4	2	0	0	0	0	0	13.0478	30.028	14.3419	0	1.8189	-2.6539	0.097342	NA	NA
novel_circ_0015176	1	95596055	95600460	-	4405	107	ENSSSCG00000021072;	exon:95596056-95596163	H3,H4	4,4	60,71	EPG5	Ectopic P granules protein 5	0	0	4	4	0	0	0	0	0	0	45.0045	34.6434	0	0	0	0	2.7215	0	3.497	0.026045	NA	NA
novel_circ_0015171	1	95513002	95536688	-	23686	144	ENSSSCG00000021072;	exon:95513003-95513147	L1,L2	7,4	41,36	EPG5	Ectopic P granules protein 5	0	0	0	0	7	4	0	0	0	0	0	0	31.3011	17.3971	0	0	0	1.56587	-2.3521	0.14456	NA	NA
novel_circ_0015170	1	95513002	95517739	-	4737	319	ENSSSCG00000021072;	exon:95513003-95513147,exon:95517564-95517739	H2,H3,H4,L1	2,4,2,3	43,35,42,37	EPG5	Ectopic P granules protein 5	0	2	4	2	3	0	0	0	0	20.0367	45.0045	17.3217	13.4148	0	0	0	2.77768	0.4315	1.8757	0.1868	NA	NA
novel_circ_0015173	1	95527139	95532309	-	5170	201	ENSSSCG00000021072;	exon:95527140-95527341	H1	2	41	EPG5	Ectopic P granules protein 5	2	0	0	0	0	0	0	0	21.7198	0	0	0	0	0	0	0	0.675779	0	1.7401	0.27057	NA	NA
novel_circ_0015172	1	95523396	95536688	-	13292	314	ENSSSCG00000021072;	exon:95523397-95523497,exon:95524881-95524953,exon:95536546-95536688	H1,H4,L2	2,2,4	50,41,32	EPG5	Ectopic P granules protein 5	2	0	0	2	0	4	0	0	21.7198	0	0	17.3217	0	17.3971	0	0	1.24816	0.559036	0.68399	0.66276	NA	NA
novel_circ_0029709	X	98262074	98263484	-	1410	444	ENSSSCG00000012613;	exon:98262075-98262224,exon:98262877-98262988,exon:98263202-98263277,exon:98263375-98263484	H1,H2,H3,H4,L1,L2,L3,L4	32,31,28,32,52,54,26,34	45,33,30,33,50,57,43,63	NKAP	NF-kappa-B-activating protein||NF-kappa-B-activating protein, C-terminal	32	31	28	32	52	54	26	34	347.516	310.568	315.032	277.147	232.523	234.86	195.182	243.811	40.7503	28.8201	0.48665	0.23261	0.83895	FALSE
novel_circ_0007934	15	131998299	132021440	+	23141	434	ENSSSCG00000023994;	exon:131998300-131998439,exon:131999062-131999138,exon:132001973-132002047,exon:132014083-132014173,exon:132021385-132021440	H1,H2,H4,L1,L2,L4	4,2,5,7,6,6	11,9,10,5,8,8	ARMC9	Armadillo-type fold||Armadillo-like helical||LisH domain-containing protein ARMC9||LIS1 homology motif	4	2	0	5	7	6	0	6	43.4395	20.0367	0	43.3043	31.3011	26.0956	0	43.0256	3.41105	3.18716	0.093221	0.93225	0.99657	FALSE
novel_circ_0005189	13	67934545	67951219	-	16674	372	ENSSSCG00000011578;	exon:67934546-67934608,exon:67935856-67936021,exon:67951074-67951219	H1,H3,H4,L1,L2,L3	2,3,2,6,3,5	14,15,28,21,25,44	TAMM41	Phosphatidate cytidylyltransferase, mitochondrial	2	0	3	2	6	3	5	0	21.7198	0	33.7534	17.3217	26.8296	13.0478	37.535	0	2.43072	2.47273	-0.037371	0.97504	NA	NA
novel_circ_0028476	9	84105160	84119222	-	14062	140	ENSSSCG00000015355;	exon:84105161-84105301	H3	2	3	DGKB	EF-hand domain pair||DGK type I, N-terminal domain superfamily||NAD kinase/diacylglycerol kinase-like domain superfamily||EF-hand domain||Diacylglycerol kinase, catalytic domain||Protein kinase C-like, phorbol ester/diacylglycerol-binding domain||Diacylglycerol kinase, accessory domain||EF-Hand 1, calcium-binding site||Diacylglycerol kinase||Diacylglycerol kinase type I, N-terminal||Inorganic pol…	0	0	2	0	0	0	0	0	0	0	22.5023	0	0	0	0	0	0.788375	0	1.7925	0.25776	NA	NA
novel_circ_0028477	9	8423535	8434174	-	10639	268	ENSSSCG00000014835;	exon:8423536-8423666,exon:8434036-8434174	L2	3	18	C2CD3	C2 domain||C2CD3, C2 domain||C2 domain superfamily	0	0	0	0	0	3	0	0	0	0	0	0	0	13.0478	0	0	0	0.419277	-1.2692	0.41776	NA	NA
novel_circ_0028471	9	81849679	81855775	+	6096	348	ENSSSCG00000032740;	exon:81849680-81849839,exon:81855324-81855464,exon:81855726-81855775	H1,H3,H4,L1,L2,L3,L4	6,5,8,34,8,12,16	3.72272e+20	TMEM106B	Protein of unknown function DUF1356, TMEM106	6	0	5	8	34	8	12	16	65.1593	0	56.2556	69.2869	152.034	34.7941	90.084	114.735	6.28778	12.4436	-0.92405	0.24141	0.84064	FALSE
novel_circ_0028472	9	820908	822732	+	1824	104	ENSSSCG00000030206;	intron:820909-821013	H2,H4,L2	4,6,5	0,1,0	STK33	Protein kinase, ATP binding site||Serine/threonine-protein kinase, active site||Protein kinase domain||Protein kinase-like domain superfamily	0	4	0	6	0	5	0	0	0	40.0733	0	51.9651	0	21.7463	0	0	2.97423	0.698795	1.4682	0.3085	NA	NA
novel_circ_0028473	9	8311787	8321548	+	9761	194	ENSSSCG00000014831;	exon:8311788-8311982	H2,H4,L1,L3	2,2,5,4	51,47,61,65	PAAF1	WD40 repeat||WD40-repeat-containing domain superfamily||WD40/YVTN repeat-like-containing domain superfamily||G-protein beta WD-40 repeat||WD40 repeat, conserved site||WD40-repeat-containing domain	0	2	0	2	5	0	4	0	0	20.0367	0	17.3217	22.358	0	30.028	0	1.20093	1.67153	-0.3109	0.82992	NA	NA
novel_circ_0028478	9	8426019	8434174	-	8155	407	ENSSSCG00000014835;	exon:8426020-8426225,exon:8430840-8430904,exon:8434036-8434174	L1,L4	6,3	11,13	C2CD3	C2 domain||C2CD3, C2 domain||C2 domain superfamily	0	0	0	0	6	0	0	3	0	0	0	0	26.8296	0	0	21.5128	0	1.53388	-2.3037	0.15313	NA	NA
novel_circ_0028479	9	8443073	8452840	-	9767	268	ENSSSCG00000014835;	exon:8452572-8452840	L1	3	12	C2CD3	C2 domain||C2CD3, C2 domain||C2 domain superfamily	0	0	0	0	3	0	0	0	0	0	0	0	13.4148	0	0	0	0	0.4315	-1.2832	0.41278	NA	NA
novel_circ_0024993	7	56259270	56302617	-	43347	261	n/a	intergenic_region:56259271-56259364,intergenic_region:56261164-56261229,intergenic_region:56302514-56302617	H1,H2,H3,H4,L1,L2,L3,L4	2,3,19,14,10,17,15,9	123,87,176,144,96,114,161,115	--	-	2	3	19	14	10	17	15	9	21.7198	30.055	213.771	121.252	44.7159	73.9375	112.605	64.5383	13.1148	9.39827	0.4498	0.54501	0.96923	FALSE
novel_circ_0023804	6	79771608	79774550	-	2942	398	ENSSSCG00000024197;	exon:79771609-79771680,exon:79772342-79772472,exon:79774353-79774550	H1,H2,L1,L2,L3	3,4,2,7,2	71,75,63,61,80	USP48	Papain-like cysteine peptidase superfamily||Peptidase C19, ubiquitin-specific peptidase, DUSP domain||Ubiquitin specific protease domain||Peptidase C19, ubiquitin carboxyl-terminal hydrolase||Ubiquitin-specific peptidase 48||Ubiquitin-like domain superfamily||Ubiquitin domain||Ubiquitin specific protease, conserved site||DUSP-like superfamily	3	4	0	0	2	7	2	0	32.5797	40.0733	0	0	8.94318	30.4448	15.014	0	2.27077	1.74216	0.28963	0.82478	NA	NA
novel_circ_0023805	6	79773605	79782425	-	8820	179	ENSSSCG00000024197;	exon:79782246-79782425	L1	2	72	USP48	Papain-like cysteine peptidase superfamily||Peptidase C19, ubiquitin-specific peptidase, DUSP domain||Ubiquitin specific protease domain||Peptidase C19, ubiquitin carboxyl-terminal hydrolase||Ubiquitin-specific peptidase 48||Ubiquitin-like domain superfamily||Ubiquitin domain||Ubiquitin specific protease, conserved site||DUSP-like superfamily	0	0	0	0	2	0	0	0	0	0	0	0	8.94318	0	0	0	0	0.287666	-1.0369	0.50629	NA	NA
novel_circ_0023806	6	79779443	79787224	-	7781	210	ENSSSCG00000024197;	exon:79779444-79779572,exon:79787142-79787224	H1,L2,L3,L4	2,4,3,3	81,83,88,90	USP48	Papain-like cysteine peptidase superfamily||Peptidase C19, ubiquitin-specific peptidase, DUSP domain||Ubiquitin specific protease domain||Peptidase C19, ubiquitin carboxyl-terminal hydrolase||Ubiquitin-specific peptidase 48||Ubiquitin-like domain superfamily||Ubiquitin domain||Ubiquitin specific protease, conserved site||DUSP-like superfamily	2	0	0	0	0	4	3	3	21.7198	0	0	0	0	17.3971	22.521	21.5128	0.675779	1.9442	-1.0629	0.46894	NA	NA
novel_circ_0023807	6	79779443	79790525	-	11082	360	ENSSSCG00000024197;	exon:79779444-79779572,exon:79789794-79789902,exon:79790401-79790525	H2,H4,L2	2,2,4	86,54,92	USP48	Papain-like cysteine peptidase superfamily||Peptidase C19, ubiquitin-specific peptidase, DUSP domain||Ubiquitin specific protease domain||Peptidase C19, ubiquitin carboxyl-terminal hydrolase||Ubiquitin-specific peptidase 48||Ubiquitin-like domain superfamily||Ubiquitin domain||Ubiquitin specific protease, conserved site||DUSP-like superfamily	0	2	0	2	0	4	0	0	0	20.0367	0	17.3217	0	17.3971	0	0	1.20093	0.559036	0.65275	0.67788	NA	NA
novel_circ_0023801	6	79414323	79415314	-	991	291	ENSSSCG00000003513;	exon:79414324-79414514,exon:79414630-79414664,exon:79415247-79415314	H4	2	118	ECE1	Peptidase M13||Endothelin-converting enzyme 1||Peptidase M13, C-terminal domain||Peptidase M13, N-terminal domain||Peptidase M13, domain 2||Metallopeptidase, catalytic domain superfamily	0	0	0	2	0	0	0	0	0	0	0	17.3217	0	0	0	0	0.572376	0	1.6838	0.28469	NA	NA
novel_circ_0025441	7	86070323	86072428	-	2105	273	ENSSSCG00000002266;	exon:86070324-86070457,exon:86072288-86072428	H2,H3,H4,L1,L2,L4	2,4,12,7,5,3	2.07166e+17	CHD2	Domain of unknown function DUF4208||Helicase, C-terminal||SNF2-related, N-terminal domain||Chromo domain||Chromo-like domain superfamily||SNF2-like, N-terminal domain superfamily||Chromo/chromo shadow domain||CDH1/2, SANT-Helical linker 1||P-loop containing nucleoside triphosphate hydrolase||Helicase superfamily 1/2, ATP-binding domain||Chromo domain, conserved site	0	2	4	12	7	5	0	3	0	20.0367	45.0045	103.93	31.3011	21.7463	0	21.5128	5.63956	2.37651	1.0695	0.31994	0.90125	FALSE
novel_circ_0023808	6	79782245	79787224	-	4979	261	ENSSSCG00000024197;	exon:79782246-79782425,exon:79787142-79787224	L2	3	90	USP48	Papain-like cysteine peptidase superfamily||Peptidase C19, ubiquitin-specific peptidase, DUSP domain||Ubiquitin specific protease domain||Peptidase C19, ubiquitin carboxyl-terminal hydrolase||Ubiquitin-specific peptidase 48||Ubiquitin-like domain superfamily||Ubiquitin domain||Ubiquitin specific protease, conserved site||DUSP-like superfamily	0	0	0	0	0	3	0	0	0	0	0	0	0	13.0478	0	0	0	0.419277	-1.2692	0.41776	NA	NA
novel_circ_0023809	6	79787141	79790525	-	3384	215	ENSSSCG00000024197;	exon:79787142-79787224,exon:79788382-79788515	L4	5	91	USP48	Papain-like cysteine peptidase superfamily||Peptidase C19, ubiquitin-specific peptidase, DUSP domain||Ubiquitin specific protease domain||Peptidase C19, ubiquitin carboxyl-terminal hydrolase||Ubiquitin-specific peptidase 48||Ubiquitin-like domain superfamily||Ubiquitin domain||Ubiquitin specific protease, conserved site||DUSP-like superfamily	0	0	0	0	0	0	0	5	0	0	0	0	0	0	0	35.8546	0	1.11814	-1.729	0.27721	NA	NA
novel_circ_0008559	15	59169715	59185795	-	16080	267	ENSSSCG00000015857;	exon:59169716-59169804,exon:59171238-59171322,exon:59185700-59185795	H1,H4,L4	6,2,3	79137176	UGGT1	UDP-glucose:Glycoprotein Glucosyltransferase||UGGT, thioredoxin-like domain 2||Nucleotide-diphospho-sugar transferases||UDP-glucose:glycoprotein glucosyltransferase, thioredoxin-like domain 4||UGGT, thioredoxin-like domain 1||UGGT, thioredoxin-like domain 3||Glucosyltransferase 24, catalytic domain	6	0	0	2	0	0	0	3	65.1593	0	0	17.3217	0	0	0	21.5128	2.59971	0.670885	1.4099	0.33907	NA	NA
novel_circ_0005878	14	114949603	114950737	+	1134	125	ENSSSCG00000010606;	exon:114949604-114949729	H3	3	164	SLK	Polo kinase kinase||Protein kinase domain||Protein kinase-like domain superfamily||Protein kinase, ATP binding site||Serine/threonine-protein kinase, active site||UVR domain	0	0	3	0	0	0	0	0	0	0	33.7534	0	0	0	0	0	1.18256	0	2.0636	0.1977	NA	NA
novel_circ_0008889	15	75966719	75970294	+	3575	467	ENSSSCG00000031123;	exon:75966720-75966933,exon:75968208-75968375,exon:75970207-75970294	H2,H3,H4,L1,L2,L3,L4	6,6,3,11,7,11,8	88,88,115,84,127,80,126	PPIG	Cyclophilin-type peptidyl-prolyl cis-trans isomerase domain||Cyclophilin-type peptidyl-prolyl cis-trans isomerase, conserved site||Cyclophilin-like domain superfamily	0	6	6	3	11	7	11	8	0	60.11	67.5068	25.9826	49.1875	30.4448	82.577	57.3674	5.10934	6.96851	-0.4137	0.63544	0.97847	FALSE
novel_circ_0008808	15	72431132	72450736	-	19604	245	ENSSSCG00000015908;	exon:72431133-72431378	L2	4	17	TTC21B	Tetratricopeptide repeat protein 21A/21B||Tetratricopeptide-like helical domain superfamily||Tetratricopeptide repeat||Tetratricopeptide repeat-containing domain	0	0	0	0	0	4	0	0	0	0	0	0	0	17.3971	0	0	0	0.559036	-1.4313	0.36272	NA	NA
novel_circ_0024698	7	33056013	33058828	+	2815	199	ENSSSCG00000001579;	exon:33056014-33056145,exon:33058760-33058828	H4	3	64	CMTR1	S-adenosyl-L-methionine-dependent methyltransferase||RrmJ-type ribose 2-O-methyltransferase domain||Cap-specific mRNA (nucleoside-2-O-)-methyltransferase 1||Ribosomal RNA methyltransferase FtsJ domain||WW domain||G-patch domain	0	0	0	3	0	0	0	0	0	0	0	25.9826	0	0	0	0	0.858564	0	1.8643	0.24078	NA	NA
novel_circ_0021408	5	60221274	60249461	+	28187	171	ENSSSCG00000000625;	exon:60249290-60249461	H1,H2,H3,L1,L2,L3	5,5,4,9,5,2	140,139,130,108,83,102	LRP6	EGF-like domain||LDLR class B repeat||Low-density lipoprotein (LDL) receptor class A, conserved site||Six-bladed beta-propeller, TolB-like||LDL receptor-like superfamily||Low-density lipoprotein (LDL) receptor class A repeat	5	5	4	0	9	5	2	0	54.2994	50.0917	45.0045	0	40.2443	21.7463	15.014	0	4.83757	2.46948	0.80039	0.46078	0.95049	FALSE
novel_circ_0024169	6	98742426	98761176	-	18750	346	ENSSSCG00000003682;	exon:98755985-98756185,exon:98761030-98761176	H1,H2,L1,L2,L3	4,3,5,4,2	171153209186143	ANKRD12	-||Ankyrin repeat-containing domain superfamily||Ankyrin repeat-containing domain||Ankyrin repeat	4	3	0	0	5	4	2	0	43.4395	30.055	0	0	22.358	17.3971	15.014	0	2.29439	1.75439	0.29317	0.82112	NA	NA
novel_circ_0021406	5	6020924	6023525	+	2601	247	ENSSSCG00000000037;	exon:6020925-6020984,exon:6022836-6022882,exon:6023383-6023525	H2,L1,L2	2,3,3	71132147	ARFGAP3	ArfGAP domain superfamily||ARFGAP/RecO-like zinc finger||Arf GTPase activating protein	0	2	0	0	3	3	0	0	0	20.0367	0	0	13.4148	13.0478	0	0	0.628551	0.850777	-0.2691	0.86567	NA	NA
novel_circ_0021407	5	60221274	60241813	+	20539	392	ENSSSCG00000000625;	exon:60221275-60221471,exon:60241617-60241813	L1	6	99	LRP6	EGF-like domain||LDLR class B repeat||Low-density lipoprotein (LDL) receptor class A, conserved site||Six-bladed beta-propeller, TolB-like||LDL receptor-like superfamily||Low-density lipoprotein (LDL) receptor class A repeat	0	0	0	0	6	0	0	0	0	0	0	0	26.8296	0	0	0	0	0.862999	-1.636	0.30212	NA	NA
novel_circ_0024696	7	32894554	32897792	+	3238	217	ENSSSCG00000001577;	exon:32897348-32897470,exon:32897697-32897792	H2,H3,L4	5,3,4	24,15,15	TBC1D22B	Rab-GTPase-TBC domain||Rab-GTPase-TBC domain superfamily	0	5	3	0	0	0	0	4	0	50.0917	33.7534	0	0	0	0	28.6837	2.75394	0.894513	1.1886	0.41384	NA	NA
novel_circ_0024697	7	33031977	33033234	+	1257	311	ENSSSCG00000001579;	exon:33031978-33032110,exon:33033055-33033234	H1,H3,H4,L1,L2	3,6,5,9,4	72,35,51,41,63	CMTR1	S-adenosyl-L-methionine-dependent methyltransferase||RrmJ-type ribose 2-O-methyltransferase domain||Cap-specific mRNA (nucleoside-2-O-)-methyltransferase 1||Ribosomal RNA methyltransferase FtsJ domain||WW domain||G-patch domain	3	0	6	5	9	4	0	0	32.5797	0	67.5068	43.3043	40.2443	17.3971	0	0	4.80973	1.85353	1.0952	0.35281	0.91533	FALSE
novel_circ_0021402	5	6010063	6020984	+	10921	360	ENSSSCG00000000037;	exon:6010064-6010195,exon:6011104-6011187,exon:6014728-6014815,exon:6020925-6020984	H2,H4,L2,L3	2,5,8,2	89107146119	ARFGAP3	ArfGAP domain superfamily||ARFGAP/RecO-like zinc finger||Arf GTPase activating protein	0	2	0	5	0	8	2	0	0	20.0367	0	43.3043	0	34.7941	15.014	0	2.05949	1.59426	0.28663	0.83745	NA	NA
novel_circ_0021403	5	60168450	60168844	+	394	393	ENSSSCG00000000625;	exon:60168451-60168844	H1,H2,H3,H4,L1,L2,L3,L4	73,50,43,31,135,161,90,87	127,146,150,124,95,113,102,125	LRP6	EGF-like domain||LDLR class B repeat||Low-density lipoprotein (LDL) receptor class A, conserved site||Six-bladed beta-propeller, TolB-like||LDL receptor-like superfamily||Low-density lipoprotein (LDL) receptor class A repeat	73	50	43	31	135	161	90	87	792.772	500.917	483.798	268.487	603.665	700.231	675.63	623.871	66.2016	82.8026	-0.32228	0.39972	0.93901	FALSE
novel_circ_0021400	5	6010063	6011187	+	1124	214	ENSSSCG00000000037;	exon:6010064-6010195,exon:6011104-6011187	H2,H3,H4,L2,L3,L4	26,5,50,13,20,36	1.09104e+17	ARFGAP3	ArfGAP domain superfamily||ARFGAP/RecO-like zinc finger||Arf GTPase activating protein	0	26	5	50	0	13	20	36	0	260.477	56.2556	433.043	0	56.5404	150.14	258.153	24.4515	14.6293	0.58952	0.6547	0.98184	FALSE
novel_circ_0021401	5	6010063	6014815	+	4752	301	ENSSSCG00000000037;	exon:6010064-6010195,exon:6011104-6011187,exon:6014728-6014815	H1,H2,H3,H4,L1,L2,L3,L4	11,10,8,12,23,39,8,12	133,90,76,122,146,138,125,137	ARFGAP3	ArfGAP domain superfamily||ARFGAP/RecO-like zinc finger||Arf GTPase activating protein	11	10	8	12	23	39	8	12	119.459	100.183	90.009	103.93	102.847	169.621	60.056	86.0511	13.4473	13.347	-0.0059515	0.99208	0.99731	FALSE
novel_circ_0029259	X	28437951	28440490	-	2539	283	ENSSSCG00000028148;	exon:28437952-28438101,exon:28440356-28440490	H2,H4,L1,L2,L3,L4	4,2,7,5,3,8	7.25763e+19	DMD	WW domain superfamily||EF-hand domain pair||EF-hand domain, type 1||Zinc finger, ZZ-type||WW domain||Calponin homology domain||CH domain superfamily||Dystrophin/utrophin||Actinin-type actin-binding domain, conserved site||Spectrin repeat||EF-hand domain, type 2||Spectrin/alpha-actinin	0	4	0	2	7	5	3	8	0	40.0733	0	17.3217	31.3011	21.7463	22.521	57.3674	1.82948	4.20893	-0.99066	0.37697	0.92636	FALSE
novel_circ_0029703	X	97323641	97333209	+	9568	316	ENSSSCG00000012633;	exon:97323642-97323826,exon:97333077-97333209	L2	2	276	IL13RA1	Fibronectin type III superfamily||Type I cytokine receptor, cytokine-binding domain||Short hematopoietin receptor, family 2, conserved site||Immunoglobulin-like fold||Interleukin-13 receptor subunit alpha-1, Ig-like domain	0	0	0	0	0	2	0	0	0	0	0	0	0	8.69853	0	0	0	0.279518	-1.0233	0.51179	NA	NA
novel_circ_0029251	X	28352644	28383695	-	31051	170	ENSSSCG00000028148;	exon:28352645-28352815	H1,H2,H4,L1,L2,L3,L4	3,4,13,34,69,21,7	6.0167e+21	DMD	WW domain superfamily||EF-hand domain pair||EF-hand domain, type 1||Zinc finger, ZZ-type||WW domain||Calponin homology domain||CH domain superfamily||Dystrophin/utrophin||Actinin-type actin-binding domain, conserved site||Spectrin repeat||EF-hand domain, type 2||Spectrin/alpha-actinin	3	4	0	13	34	69	21	7	32.5797	40.0733	0	112.591	152.034	300.099	157.647	50.1965	5.99122	21.099	-1.6782	0.027701	0.42224	FALSE
novel_circ_0025666	7	9963305	9965390	+	2085	238	ENSSSCG00000031129;	exon:9963306-9963429,exon:9965275-9965390	H2,H3,L3	2,2,2	178138177	SIRT5	Sirtuin, catalytic core small domain superfamily||DHS-like NAD/FAD-binding domain superfamily||Sirtuin family||Sirtuin, class III||Sirtuin family, catalytic core domain	0	2	2	0	0	0	2	0	0	20.0367	22.5023	0	0	0	15.014	0	1.41693	0.476183	1.0107	0.51831	NA	NA
novel_circ_0029257	X	28366346	28367025	-	679	283	ENSSSCG00000028148;	exon:28366347-28366520,exon:28366915-28367025	L2,L3	5,5	11111109	DMD	WW domain superfamily||EF-hand domain pair||EF-hand domain, type 1||Zinc finger, ZZ-type||WW domain||Calponin homology domain||CH domain superfamily||Dystrophin/utrophin||Actinin-type actin-binding domain, conserved site||Spectrin repeat||EF-hand domain, type 2||Spectrin/alpha-actinin	0	0	0	0	0	5	5	0	0	0	0	0	0	21.7463	37.535	0	0	1.88925	-2.552	0.11239	NA	NA
novel_circ_0029256	X	28363255	28367025	-	3770	283	ENSSSCG00000028148;	exon:28366347-28366520,exon:28366915-28367025	H3,L1,L2,L3	5,4,3,4	88189111381151	DMD	WW domain superfamily||EF-hand domain pair||EF-hand domain, type 1||Zinc finger, ZZ-type||WW domain||Calponin homology domain||CH domain superfamily||Dystrophin/utrophin||Actinin-type actin-binding domain, conserved site||Spectrin repeat||EF-hand domain, type 2||Spectrin/alpha-actinin	0	0	5	0	4	3	4	0	0	0	56.2556	0	17.8864	13.0478	30.028	0	1.97094	1.94698	-0.026894	0.98443	NA	NA
novel_circ_0017762	3	132328741	132338047	+	9306	142	ENSSSCG00000029570;	exon:132328742-132328813,exon:132332884-132332955	H1	3	132	PXDN	Leucine-rich repeat||Immunoglobulin I-set||Leucine-rich repeat, typical subtype||Immunoglobulin V-set domain||Immunoglobulin subtype 2||Haem peroxidase, animal-type||Immunoglobulin-like fold||Peroxidasin||Haem peroxidase superfamily||Peroxidasin, peroxidase domain||Immunoglobulin-like domain||Immunoglobulin-like domain superfamily||Leucine-rich repeat domain superfamily||VWFC domain||Immunoglobul…	3	0	0	0	0	0	0	0	32.5797	0	0	0	0	0	0	0	1.01367	0	1.9224	0.22753	NA	NA
novel_circ_0017763	3	132671700	132673928	-	2228	61	ENSSSCG00000008659;	exon:132673867-132673928	H4	2	376	ACP1	Protein-tyrosine phosphatase, low molecular weight, mammalian||Phosphotyrosine protein phosphatase I||Protein-tyrosine phosphatase, low molecular weight||Phosphotyrosine protein phosphatase I superfamily	0	0	0	2	0	0	0	0	0	0	0	17.3217	0	0	0	0	0.572376	0	1.6838	0.28469	NA	NA
novel_circ_0027111	9	104960016	104971638	+	11622	114	ENSSSCG00000029082;	exon:104960017-104960131	L1	2	264	KMT2E	Zinc finger, PHD-type||Zinc finger, FYVE/PHD-type||Zinc finger, RING/FYVE/PHD-type||Zinc finger, PHD-type, conserved site||SET domain||Inactive histone-lysine N-methyltransferase 2E||Zinc finger, PHD-finger	0	0	0	0	2	0	0	0	0	0	0	0	8.94318	0	0	0	0	0.287666	-1.0369	0.50629	NA	NA
novel_circ_0017766	3	13706909	13718574	+	11665	42	ENSSSCG00000035984;	intron:13706910-13706952	H3	3	6	--	-	0	0	3	0	0	0	0	0	0	0	33.7534	0	0	0	0	0	1.18256	0	2.0636	0.1977	NA	NA
novel_circ_0017764	3	132698849	132711528	+	12679	238	ENSSSCG00000023273;	exon:132698850-132698960,exon:132711400-132711528	H1,H2	3,2	11,15	SH3YL1	SH3-like domain superfamily||Ysc84 actin-binding domain||SH3 domain||SH3YL1, SH3 domain||SH3YL1-like, SYLF domain	3	2	0	0	0	0	0	0	32.5797	20.0367	0	0	0	0	0	0	1.64222	0	2.7702	0.084992	NA	NA
novel_circ_0005062	13	46907903	46909314	-	1411	296	ENSSSCG00000011497;	exon:46907904-46908047,exon:46909027-46909087,exon:46909221-46909314	H2	3	12	MAGI1	WW domain||Membrane-associated guanylate kinase, WW and PDZ domain-containing protein 1||PDZ superfamily||WW domain superfamily||PDZ domain	0	3	0	0	0	0	0	0	0	30.055	0	0	0	0	0	0	0.942827	0	1.8971	0.23325	NA	NA
novel_circ_0017769	3	13854402	13854615	+	213	212	ENSSSCG00000035984;	exon:13854403-13854615	H3,H4,L1,L2,L3,L4	12,13,5,6,2,5	17,22,11,8,19,11	--	-	0	0	12	13	5	6	2	5	0	0	135.014	112.591	22.358	26.0956	15.014	35.8546	8.45069	3.15205	1.255	0.21769	0.82835	FALSE
novel_circ_0000463	10	40015292	40017055	+	1763	304	ENSSSCG00000011013;	exon:40015293-40015411,exon:40016869-40017055	L2	4	296	WAC	WW domain||WW domain superfamily||WW domain-containing adapter protein with coiled-coil	0	0	0	0	0	4	0	0	0	0	0	0	0	17.3971	0	0	0	0.559036	-1.4313	0.36272	NA	NA
novel_circ_0001347	11	25541018	25541852	-	834	371	ENSSSCG00000009435;	exon:25541019-25541159,exon:25541487-25541590,exon:25541724-25541852	H1,L1,L2,L4	2,2,5,2	29,74,47,62	NAA16	Tetratricopeptide repeat 2||Tetratricopeptide repeat||Tetratricopeptide-like helical domain superfamily||N-terminal acetyltransferase A, auxiliary subunit||Tetratricopeptide repeat-containing domain	2	0	0	0	2	5	0	2	21.7198	0	0	0	8.94318	21.7463	0	14.3419	0.675779	1.43372	-0.7504	0.61859	NA	NA
novel_circ_0002480	12	37641249	37662196	+	20947	89	ENSSSCG00000017678;	exon:37662107-37662196	L3	3	233	APPBP2	Tetratricopeptide repeat||Tetratricopeptide-like helical domain superfamily||Tetratricopeptide repeat-containing domain	0	0	0	0	0	0	3	0	0	0	0	0	0	0	22.521	0	0	0.714275	-1.5138	0.33722	NA	NA
novel_circ_0000579	10	43523155	43524659	+	1504	348	ENSSSCG00000011033;	exon:43523156-43523376,exon:43523838-43523881,exon:43524574-43524659	L2,L4	3,3	32533941	VIM	Intermediate filament protein, conserved site||Vimentin||Intermediate filament, rod domain||Intermediate filament head, DNA-binding domain	0	0	0	0	0	3	0	3	0	0	0	0	0	13.0478	0	21.5128	0	1.09016	-1.8952	0.23775	NA	NA
novel_circ_0000578	10	43448480	43453197	-	4717	364	ENSSSCG00000021309;	exon:43448481-43448564,exon:43449038-43449107,exon:43449888-43449953,exon:43450560-43450631,exon:43453121-43453197	H1,H2,H3,H4,L1,L2,L3,L4	17,7,13,12,21,22,16,32	52,30,18,32,42,40,46,68	TRDMT1	S-adenosyl-L-methionine-dependent methyltransferase||DNA methylase, C-5 cytosine-specific, conserved site||C-5 cytosine methyltransferase	17	7	13	12	21	22	16	32	184.618	70.1283	146.265	103.93	93.9034	95.6838	120.112	229.47	16.5027	17.0608	-0.042576	0.94128	0.99657	FALSE
novel_circ_0005625	14	102651281	102654438	+	3157	362	n/a	intergenic_region:102651282-102651385,intergenic_region:102651839-102651893,intergenic_region:102654067-102654153,intergenic_region:102654319-102654438	L2	5	0	--	-	0	0	0	0	0	5	0	0	0	0	0	0	0	21.7463	0	0	0	0.698795	-1.5421	0.32876	NA	NA
novel_circ_0000573	10	43066794	43069114	+	2320	349	n/a	intergenic_region:43066795-43066871,intergenic_region:43067333-43067481,intergenic_region:43068989-43069114	H1,L1,L2,L4	6,5,9,4	6,0,6,4	--	-	6	0	0	0	5	9	0	4	65.1593	0	0	0	22.358	39.1434	0	28.6837	2.02734	2.87151	-0.41173	0.75516	NA	NA
novel_circ_0000572	10	42854224	42855553	-	1329	293	ENSSSCG00000011028;	exon:42854225-42854373,exon:42855408-42855553	H1,H2,H4,L1,L2,L3,L4	10,5,2,4,3,7,7	1.10159e+20	EPC1	Enhancer of polycomb-like, N-terminal||Enhancer of polycomb protein||Enhancer of polycomb, C-terminal	10	5	0	2	4	3	7	7	108.599	50.0917	0	17.3217	17.8864	13.0478	52.549	50.1965	5.52265	4.22665	0.37937	0.69652	0.98184	FALSE
novel_circ_0000571	10	42852935	42855553	-	2618	452	ENSSSCG00000011028;	exon:42852936-42853095,exon:42854225-42854373,exon:42855408-42855553	H1,H2,H4,L1,L2,L3,L4	4,4,4,8,5,7,6	1.22155e+20	EPC1	Enhancer of polycomb-like, N-terminal||Enhancer of polycomb protein||Enhancer of polycomb, C-terminal	4	4	0	4	8	5	7	6	43.4395	40.0733	0	34.6434	35.7727	21.7463	52.549	43.0256	3.75341	4.85787	-0.30232	0.74774	0.98789	FALSE
novel_circ_0000570	10	42852935	42854990	-	2055	159	ENSSSCG00000011028;	exon:42852936-42853095	L2	3	143	EPC1	Enhancer of polycomb-like, N-terminal||Enhancer of polycomb protein||Enhancer of polycomb, C-terminal	0	0	0	0	0	3	0	0	0	0	0	0	0	13.0478	0	0	0	0.419277	-1.2692	0.41776	NA	NA
novel_circ_0000577	10	43448480	43450631	-	2151	288	ENSSSCG00000021309;	exon:43448481-43448564,exon:43449038-43449107,exon:43449888-43449953,exon:43450560-43450631	L1	4	41	TRDMT1	S-adenosyl-L-methionine-dependent methyltransferase||DNA methylase, C-5 cytosine-specific, conserved site||C-5 cytosine methyltransferase	0	0	0	0	4	0	0	0	0	0	0	0	17.8864	0	0	0	0	0.575333	-1.4437	0.35882	NA	NA
novel_circ_0000575	10	43443983	43446589	-	2606	400	ENSSSCG00000021309;	exon:43443984-43444041,exon:43446246-43446589	H1,H2,H3,H4,L1,L2,L3,L4	14,16,15,14,45,36,29,24	44,29,15,32,38,38,58,64	TRDMT1	S-adenosyl-L-methionine-dependent methyltransferase||DNA methylase, C-5 cytosine-specific, conserved site||C-5 cytosine methyltransferase	14	16	15	14	45	36	29	24	152.038	160.293	168.767	121.252	201.222	156.573	217.703	172.102	19.6783	23.7756	-0.27007	0.57745	0.973	FALSE
novel_circ_0000464	10	40015292	40018911	+	3619	431	ENSSSCG00000011013;	exon:40015293-40015411,exon:40016869-40017055,exon:40018784-40018911	L1,L2,L3	5,5,5	289340271	WAC	WW domain||WW domain superfamily||WW domain-containing adapter protein with coiled-coil	0	0	0	0	5	5	5	0	0	0	0	0	22.358	21.7463	37.535	0	0	2.60842	-3.1503	0.044812	NA	NA
novel_circ_0019654	4	15237571	15246518	-	8947	253	n/a	intergenic_region:15237572-15237696,intergenic_region:15246389-15246518	L4	4	11	--	-	0	0	0	0	0	0	0	4	0	0	0	0	0	0	0	28.6837	0	0.894513	-1.6286	0.30415	NA	NA
novel_circ_0008779	15	693762	734562	+	40800	104	ENSSSCG00000016397;	exon:693763-693867	H2,H3,H4,L3	5,4,2,2	3278332034336660	NEB	Nebulin, SH3 domain||SH3 domain||Nebulin-like||Nebulin repeat||SH3-like domain superfamily	0	5	4	2	0	0	2	0	0	50.0917	45.0045	17.3217	0	0	15.014	0	3.7205	0.476183	2.3533	0.084288	NA	NA
novel_circ_0019651	4	15084664	15088270	+	3606	157	ENSSSCG00000005975;	exon:15084665-15084822	H1,H2,H3,H4,L1,L2,L3,L4	10,10,10,31,37,18,26,27	62,51,49,62,45,49,42,57	MTSS1	I-BAR domain containing protein MIM/ABBA||AH/BAR domain superfamily||I-BAR domain containing protein MIM||IMD/I-BAR domain||WH2 domain	10	10	10	31	37	18	26	27	108.599	100.183	112.511	268.487	165.449	78.2867	195.182	193.615	19.3354	20.0658	-0.033035	0.95327	0.99657	FALSE
novel_circ_0019652	4	15084664	15092463	+	7799	219	ENSSSCG00000005975;	exon:15092244-15092463	H2,H4,L4	3,2,2	47,47,38	MTSS1	I-BAR domain containing protein MIM/ABBA||AH/BAR domain superfamily||I-BAR domain containing protein MIM||IMD/I-BAR domain||WH2 domain	0	3	0	2	0	0	0	2	0	30.055	0	17.3217	0	0	0	14.3419	1.5152	0.447257	1.1552	0.45825	NA	NA
novel_circ_0026666	8	73899671	73908411	+	8740	359	ENSSSCG00000008991;	exon:73899672-73899785,exon:73908165-73908411	L3	4	18	FRAS1	EGF-like domain||CalX-like domain superfamily||Growth factor receptor cysteine-rich domain superfamily||VWFC domain||Na-Ca exchanger/integrin-beta4||Furin-like repeat||CSPG repeat	0	0	0	0	0	0	4	0	0	0	0	0	0	0	30.028	0	0	0.952367	-1.653	0.29747	NA	NA
novel_circ_0019302	4	112170825	112177423	+	6598	245	ENSSSCG00000023187;	exon:112170826-112170942,exon:112177294-112177423	L1,L2	3,2	18,23	-	VAV3 protein, second SH3 domain||SH3-like domain superfamily||SH2 domain superfamily||SH2 domain||VAV3, SH2 domain||SH3 domain	0	0	0	0	3	2	0	0	0	0	0	0	13.4148	8.69853	0	0	0	0.711018	-1.5497	0.32649	NA	NA
novel_circ_0014220	1	265991804	265996371	+	4567	173	ENSSSCG00000005602;	exon:265991805-265991978	H2,H4,L2,L3,L4	4,4,3,2,9	159141144164232	GAPVD1	Ras GTPase-activating domain||RABX5, catalytic core helical domain||VPS9 domain||Rho GTPase activation protein||VPS9 domain superfamily	0	4	0	4	0	3	2	9	0	40.0733	0	34.6434	0	13.0478	15.014	64.5383	2.40185	2.90812	-0.17826	0.88731	0.99404	FALSE
novel_circ_0014221	1	266014573	266018477	+	3904	425	ENSSSCG00000005602;	exon:266014574-266014703,exon:266016515-266016624,exon:266018290-266018477	H1,H2,L1,L2,L3,L4	4,9,5,9,10,8	1.37122e+17	GAPVD1	Ras GTPase-activating domain||RABX5, catalytic core helical domain||VPS9 domain||Rho GTPase activation protein||VPS9 domain superfamily	4	9	0	0	5	9	10	8	43.4395	90.165	0	0	22.358	39.1434	75.07	57.3674	4.18004	6.14694	-0.47437	0.63455	0.97847	FALSE
novel_circ_0008771	15	687281	692199	+	4918	497	ENSSSCG00000016397;	exon:687282-687593,exon:692013-692199	H4,L1,L2,L4	5,11,15,3	3299349243994680	NEB	Nebulin, SH3 domain||SH3 domain||Nebulin-like||Nebulin repeat||SH3-like domain superfamily	0	0	0	5	11	15	0	3	0	0	0	43.3043	49.1875	65.2389	0	21.5128	1.43094	4.34944	-1.2553	0.3273	0.90369	FALSE
novel_circ_0026665	8	73899671	73904791	+	5120	431	ENSSSCG00000008991;	exon:73899672-73899785,exon:73901596-73901746,exon:73904623-73904791	L1,L2	3,5	18,25	FRAS1	EGF-like domain||CalX-like domain superfamily||Growth factor receptor cysteine-rich domain superfamily||VWFC domain||Na-Ca exchanger/integrin-beta4||Furin-like repeat||CSPG repeat	0	0	0	0	3	5	0	0	0	0	0	0	13.4148	21.7463	0	0	0	1.13029	-1.9604	0.22276	NA	NA
novel_circ_0014224	1	266189646	266206484	-	16838	285	ENSSSCG00000029169;	exon:266189647-266189756,exon:266206308-266206484	L3	3	238	MAPKAP1	SAPK-interacting protein 1, Pleckstrin-homology domain||Sin1, N-terminal||Sin1, middle CRIM domain||PH-like domain superfamily	0	0	0	0	0	0	3	0	0	0	0	0	0	0	22.521	0	0	0.714275	-1.5138	0.33722	NA	NA
novel_circ_0019305	4	114985501	114999749	-	14248	146	n/a	intergenic_region:114999603-114999749	H2,H4	11,2	15,4	--	-	0	11	0	2	0	0	0	0	0	110.202	0	17.3217	0	0	0	0	4.02941	0	4.046	0.008255	NA	NA
novel_circ_0011081	17	53020347	53040786	-	20439	272	ENSSSCG00000007478;	exon:53020348-53020399,exon:53037004-53037112,exon:53040673-53040786	H1,H2,H4,L1,L2,L3,L4	8,2,9,11,9,6,3	2.54202e+20	ATP9A	P-type ATPase, subfamily IV||P-type ATPase||P-type ATPase, N-terminal||P-type ATPase, C-terminal||P-type ATPase, transmembrane domain superfamily||P-type ATPase, phosphorylation site||HAD superfamily||HAD-like superfamily||Probable phospholipid-transporting ATPase IIA||P-type ATPase, cytoplasmic domain N||P-type ATPase, A domain superfamily	8	2	0	9	11	9	6	3	86.8791	20.0367	0	77.9477	49.1875	39.1434	45.042	21.5128	5.90736	4.93943	0.24693	0.78644	0.98891	FALSE
novel_circ_0008081	15	15859696	15867100	+	7404	182	ENSSSCG00000015689;	exon:15859697-15859799,exon:15863839-15863919	H4,L1	3,2	730550	DARS	Aminoacyl-tRNA synthetase, class II||OB-fold nucleic acid binding domain, AA-tRNA synthetase-type||Aspartate-tRNA synthetase, type 2||Aminoacyl-tRNA synthetase, class II (D/K/N)||Aspartyl/Asparaginyl-tRNA synthetase, class IIb||Nucleic acid-binding, OB-fold	0	0	0	3	2	0	0	0	0	0	0	25.9826	8.94318	0	0	0	0.858564	0.287666	0.75455	0.63984	NA	NA
novel_circ_0026664	8	73884247	73896565	+	12318	179	ENSSSCG00000008991;	exon:73884248-73884427	H4	3	53	FRAS1	EGF-like domain||CalX-like domain superfamily||Growth factor receptor cysteine-rich domain superfamily||VWFC domain||Na-Ca exchanger/integrin-beta4||Furin-like repeat||CSPG repeat	0	0	0	3	0	0	0	0	0	0	0	25.9826	0	0	0	0	0.858564	0	1.8643	0.24078	NA	NA
novel_circ_0008087	15	15866988	15881972	+	14984	264	ENSSSCG00000015689;	exon:15866989-15867100,exon:15879570-15879612,exon:15881861-15881972	L2	5	838	DARS	Aminoacyl-tRNA synthetase, class II||OB-fold nucleic acid binding domain, AA-tRNA synthetase-type||Aspartate-tRNA synthetase, type 2||Aminoacyl-tRNA synthetase, class II (D/K/N)||Aspartyl/Asparaginyl-tRNA synthetase, class IIb||Nucleic acid-binding, OB-fold	0	0	0	0	0	5	0	0	0	0	0	0	0	21.7463	0	0	0	0.698795	-1.5421	0.32876	NA	NA
novel_circ_0008086	15	15866988	15880950	+	13962	233	ENSSSCG00000015689;	exon:15866989-15867100,exon:15879570-15879612,exon:15880870-15880950	H1,H2,H3,H4,L1,L2,L3,L4	16,7,4,7,12,26,13,8	8.05988e+23	DARS	Aminoacyl-tRNA synthetase, class II||OB-fold nucleic acid binding domain, AA-tRNA synthetase-type||Aspartate-tRNA synthetase, type 2||Aminoacyl-tRNA synthetase, class II (D/K/N)||Aspartyl/Asparaginyl-tRNA synthetase, class IIb||Nucleic acid-binding, OB-fold	16	7	4	7	12	26	13	8	173.758	70.1283	45.0045	60.626	53.6591	113.081	97.591	57.3674	11.1862	10.244	0.12003	0.85876	0.99404	FALSE
novel_circ_0008085	15	15866988	15878306	+	11318	391	ENSSSCG00000015689;	exon:15866989-15867100,exon:15868490-15868624,exon:15878160-15878306	H1,H2,H3,H4,L1,L2,L3,L4	4,11,6,18,18,11,6,8	8.03978e+23	DARS	Aminoacyl-tRNA synthetase, class II||OB-fold nucleic acid binding domain, AA-tRNA synthetase-type||Aspartate-tRNA synthetase, type 2||Aminoacyl-tRNA synthetase, class II (D/K/N)||Aspartyl/Asparaginyl-tRNA synthetase, class IIb||Nucleic acid-binding, OB-fold	4	11	6	18	18	11	6	8	43.4395	110.202	67.5068	155.895	80.4887	47.8419	45.042	57.3674	12.3251	7.34392	0.71504	0.29506	0.88195	FALSE
novel_circ_0008084	15	15866988	15872004	+	5016	392	ENSSSCG00000015689;	exon:15866989-15867100,exon:15868490-15868624,exon:15871857-15872004	H1,H3,H4,L1,L2,L3,L4	2,5,11,13,19,10,8	8.41758e+20	DARS	Aminoacyl-tRNA synthetase, class II||OB-fold nucleic acid binding domain, AA-tRNA synthetase-type||Aspartate-tRNA synthetase, type 2||Aminoacyl-tRNA synthetase, class II (D/K/N)||Aspartyl/Asparaginyl-tRNA synthetase, class IIb||Nucleic acid-binding, OB-fold	2	0	5	11	13	19	10	8	21.7198	0	56.2556	95.2694	58.1307	82.636	75.07	57.3674	5.79478	8.6952	-0.53891	0.52052	0.96782	FALSE
novel_circ_0011089	17	5338882	5342522	-	3640	95	ENSSSCG00000040013;	exon:5338883-5338978	H4,L2	2,6	330127	MTUS1	Microtubule-associated tumour suppressor 1	0	0	0	2	0	6	0	0	0	0	0	17.3217	0	26.0956	0	0	0.572376	0.838554	-0.28728	0.85843	NA	NA
novel_circ_0011088	17	5338882	5340400	-	1518	95	ENSSSCG00000040013;	exon:5338883-5338978	H3,H4,L1,L2,L3	3,2,5,2,4	323364137182139	MTUS1	Microtubule-associated tumour suppressor 1	0	0	3	2	5	2	4	0	0	0	33.7534	17.3217	22.358	8.69853	30.028	0	1.75494	1.95105	-0.13892	0.91675	NA	NA
novel_circ_0008089	15	15868489	15880950	+	12461	122	ENSSSCG00000015689;	exon:15879570-15879612,exon:15880870-15880950	L2,L4	8,4	795733	DARS	Aminoacyl-tRNA synthetase, class II||OB-fold nucleic acid binding domain, AA-tRNA synthetase-type||Aspartate-tRNA synthetase, type 2||Aminoacyl-tRNA synthetase, class II (D/K/N)||Aspartyl/Asparaginyl-tRNA synthetase, class IIb||Nucleic acid-binding, OB-fold	0	0	0	0	0	8	0	4	0	0	0	0	0	34.7941	0	28.6837	0	2.01259	-2.6427	0.099531	NA	NA
novel_circ_0008088	15	15868489	15872004	+	3515	281	ENSSSCG00000015689;	exon:15868490-15868624,exon:15871857-15872004	H2,H4,L1,L2,L3,L4	2,7,16,13,7,6	8.55731e+17	DARS	Aminoacyl-tRNA synthetase, class II||OB-fold nucleic acid binding domain, AA-tRNA synthetase-type||Aspartate-tRNA synthetase, type 2||Aminoacyl-tRNA synthetase, class II (D/K/N)||Aspartyl/Asparaginyl-tRNA synthetase, class IIb||Nucleic acid-binding, OB-fold	0	2	0	7	16	13	7	6	0	20.0367	0	60.626	71.5455	56.5404	52.549	43.0256	2.63187	7.12661	-1.2384	0.20927	0.81498	FALSE
novel_circ_0002819	12	50590762	50595204	-	4442	471	ENSSSCG00000017885;	exon:50590763-50590914,exon:50594399-50594629,exon:50595114-50595204	L1,L2,L3	2,3,5	362371487	SMTNL2	Calponin homology domain||CH domain superfamily	0	0	0	0	2	3	5	0	0	0	0	0	8.94318	13.0478	37.535	0	0	1.8974	-2.7151	0.08928	NA	NA
novel_circ_0026662	8	73866007	73870548	+	4541	247	ENSSSCG00000008991;	exon:73866008-73866255	L2	2	16	FRAS1	EGF-like domain||CalX-like domain superfamily||Growth factor receptor cysteine-rich domain superfamily||VWFC domain||Na-Ca exchanger/integrin-beta4||Furin-like repeat||CSPG repeat	0	0	0	0	0	2	0	0	0	0	0	0	0	8.69853	0	0	0	0.279518	-1.0233	0.51179	NA	NA
novel_circ_0012689	1	14817547	14825397	+	7850	206	ENSSSCG00000004089;	exon:14817548-14817648,exon:14820203-14820309	H1	2	32	RMND1	Domain of unknown function DUF155	2	0	0	0	0	0	0	0	21.7198	0	0	0	0	0	0	0	0.675779	0	1.7401	0.27057	NA	NA
novel_circ_0018659	3	71335950	71338498	-	2548	503	ENSSSCG00000022708;	exon:71335951-71336228,exon:71338272-71338498	H1,L1,L2	6,12,10	240216287	ZNF638	Zinc finger protein 638||Zinc finger C2H2-type||Zinc finger, double-stranded RNA binding||RNA recognition motif domain||Zinc finger C2H2 superfamily||Nucleotide-binding alpha-beta plait domain superfamily||Matrin/U1-C-like, C2H2-type zinc finger||RNA-binding domain superfamily||Matrin/U1-C, C2H2-type zinc finger	6	0	0	0	12	10	0	0	65.1593	0	0	0	53.6591	43.4926	0	0	2.02734	3.12359	-0.49539	0.72052	0.98184	FALSE
novel_circ_0012682	1	147765751	147767245	-	1494	306	ENSSSCG00000023533;	exon:147765752-147765916,exon:147767103-147767245	H1,H2,H3,H4,L1,L2,L3,L4	6,9,2,6,10,3,12,5	22,21,17,16,33,37,25,32	ZNF236	Zinc finger C2H2 superfamily||Zinc finger C2H2-type	6	9	2	6	10	3	12	5	65.1593	90.165	22.5023	51.9651	44.7159	13.0478	90.084	35.8546	7.36132	5.83285	0.3463	0.67201	0.98184	FALSE
novel_circ_0018656	3	71332899	71336228	-	3329	122	ENSSSCG00000022708;	exon:71332900-71333022	L1,L2,L3	5,4,4	229271202	ZNF638	Zinc finger protein 638||Zinc finger C2H2-type||Zinc finger, double-stranded RNA binding||RNA recognition motif domain||Zinc finger C2H2 superfamily||Nucleotide-binding alpha-beta plait domain superfamily||Matrin/U1-C-like, C2H2-type zinc finger||RNA-binding domain superfamily||Matrin/U1-C, C2H2-type zinc finger	0	0	0	0	5	4	4	0	0	0	0	0	22.358	17.3971	30.028	0	0	2.23057	-2.9498	0.062561	NA	NA
novel_circ_0012680	1	147740929	147743393	-	2464	272	ENSSSCG00000023533;	exon:147743121-147743393	L1,L2,L4	5,5,2	41,26,54	ZNF236	Zinc finger C2H2 superfamily||Zinc finger C2H2-type	0	0	0	0	5	5	0	2	0	0	0	0	22.358	21.7463	0	14.3419	0	1.86522	-2.7303	0.087329	NA	NA
novel_circ_0012681	1	147750271	147767245	-	16974	142	ENSSSCG00000023533;	exon:147767103-147767245	H2,H3	3,3	21,30	ZNF236	Zinc finger C2H2 superfamily||Zinc finger C2H2-type	0	3	3	0	0	0	0	0	0	30.055	33.7534	0	0	0	0	0	2.12539	0	3.1288	0.049602	NA	NA
novel_circ_0012686	1	14810159	14825397	+	15238	183	ENSSSCG00000004089;	exon:14810160-14810268,exon:14813380-14813455	H4	4	18	RMND1	Domain of unknown function DUF155	0	0	0	4	0	0	0	0	0	0	0	34.6434	0	0	0	0	1.14475	0	2.0524	0.19989	NA	NA
novel_circ_0012687	1	14813379	14817648	+	4269	214	ENSSSCG00000004089;	exon:14813380-14813455,exon:14815782-14815821,exon:14817548-14817648	H1,H2,H3,H4,L1,L2	5,12,14,10,6,3	53,49,40,30,42,68	RMND1	Domain of unknown function DUF155	5	12	14	10	6	3	0	0	54.2994	120.22	157.516	86.6086	26.8296	13.0478	0	0	13.8413	1.28228	3.0095	0.00072622	0.051427	FALSE
novel_circ_0012684	1	14791351	14792427	-	1076	244	ENSSSCG00000004088;	exon:14791352-14791596	L2	3	77	ARMT1	Protein-glutamate O-methyltransferase||AF1104-like superfamily||Domain of unknown function DUF89	0	0	0	0	0	3	0	0	0	0	0	0	0	13.0478	0	0	0	0.419277	-1.2692	0.41776	NA	NA
novel_circ_0012685	1	14800956	14801447	+	491	490	ENSSSCG00000004089;	exon:14800957-14801447	L2	3	48	RMND1	Domain of unknown function DUF155	0	0	0	0	0	3	0	0	0	0	0	0	0	13.0478	0	0	0	0.419277	-1.2692	0.41776	NA	NA
novel_circ_0006830	14	5801649	5802004	-	355	354	ENSSSCG00000009605;	exon:5801650-5802004	H4	7	20	GFRA2	GDNF/GAS1||GDNF receptor alpha||Glial cell line-derived neurotrophic factor receptor||Glial cell line-derived neurotrophic factor receptor, alpha 1/2||Glial cell line-derived neurotrophic factor receptor alpha 2	0	0	0	7	0	0	0	0	0	0	0	60.626	0	0	0	0	2.00332	0	2.8325	0.078205	NA	NA
novel_circ_0010429	16	72049997	72057438	-	7441	134	ENSSSCG00000017094;	exon:72057304-72057438	H1,H3,L1,L2,L4	3,3,11,4,5	335295347398474	2021-03-06	Zinc finger, RING-CH-type||Zinc finger, RING/FYVE/PHD-type	3	0	3	0	11	4	0	5	32.5797	0	33.7534	0	49.1875	17.3971	0	35.8546	2.19623	3.25934	-0.51281	0.67668	0.98184	FALSE
novel_circ_0006832	14	58280691	58287883	+	7192	157	ENSSSCG00000010169;	exon:58280692-58280849	H2,H4,L1,L4	3,4,3,2	39,38,22,13	SIPA1L2	PDZ superfamily||Rap GTPase activating protein domain||Signal-induced proliferation-associated 1-like protein 2||PDZ domain||Rap/Ran-GAP superfamily||Signal-induced proliferation-associated 1-like protein, C-terminal	0	3	0	4	3	0	0	2	0	30.055	0	34.6434	13.4148	0	0	14.3419	2.08758	0.878756	0.92752	0.5176	NA	NA
novel_circ_0003402	13	121393205	121398502	+	5297	572	n/a	intergenic_region:121393206-121393363,intergenic_region:121394753-121394913,intergenic_region:121395151-121395291,intergenic_region:121398387-121398502	H1,H2,H3,H4,L1,L2	3,8,6,7,13,6	76,68,106,77,46,75	--	-	3	8	6	7	13	6	0	0	32.5797	80.1467	67.5068	60.626	58.1307	26.0956	0	0	7.89631	2.70839	1.3211	0.17968	0.7942	FALSE
novel_circ_0005824	14	112686012	112714985	-	28973	599	ENSSSCG00000010566;	intron:112686013-112686106,intron:112705127-112705221,intron:112711277-112711409,intron:112711850-112712035,intron:112714890-112714985	H1,H2,H3,H4,L1,L2,L3,L4	15,11,5,7,9,13,8,8	83,77,52,78,50,75,59,60	FBXW4	WD40-repeat-containing domain superfamily||WD40/YVTN repeat-like-containing domain superfamily||F-box domain||WD40 repeat||WD40-repeat-containing domain||F-box-like domain superfamily	15	11	5	7	9	13	8	8	162.898	110.202	56.2556	60.626	40.2443	56.5404	60.056	57.3674	12.4996	6.80513	0.84438	0.20896	0.81498	FALSE
novel_circ_0006835	14	58800591	58813278	-	12687	344	ENSSSCG00000010170;	exon:58800592-58800780,exon:58809420-58809522,exon:58813224-58813278	H1,H2,H3,H4,L1,L2,L3,L4	6,13,4,13,8,20,10,16	11,16,9,7,14,8,9,9	DISC1	Disrupted in schizophrenia 1	6	13	4	13	8	20	10	16	65.1593	130.238	45.0045	112.591	35.7727	86.9853	75.07	114.735	11.4101	9.90482	0.21696	0.74572	0.98789	FALSE
novel_circ_0006837	14	58836338	58840822	-	4484	355	ENSSSCG00000010170;	exon:58836339-58836565,exon:58840693-58840822	H1,H2,H4,L1,L2,L3	11,5,7,8,5,13	19,17,23,19,10,14	DISC1	Disrupted in schizophrenia 1	11	5	0	7	8	5	13	0	119.459	50.0917	0	60.626	35.7727	21.7463	97.591	0	7.29148	4.94465	0.52494	0.59397	0.97637	FALSE
novel_circ_0023444	6	48634189	48634487	-	298	201	ENSSSCG00000027016;	exon:48634190-48634304,exon:48634400-48634487	H2,H3,H4,L2,L4	16,56,27,24,16	490380381413490	C19orf47	Domain of unknown function DUF5577||Uncharacterized protein C19orf47-like||C19orf47, SAM domain||Sterile alpha motif/pointed domain superfamily	0	16	56	27	0	24	0	16	0	160.293	630.063	233.843	0	104.382	0	114.735	34.83	6.93227	1.6374	0.2644	0.85185	FALSE
novel_circ_0006839	14	59432074	59439450	+	7376	286	ENSSSCG00000010180;	exon:59432075-59432169,exon:59436563-59436610,exon:59437098-59437173,exon:59439380-59439450	H1,H2,H3,H4,L1,L2,L3,L4	43,52,51,51,58,80,50,29	54,44,38,30,46,52,53,37	TTC13	Tetratricopeptide repeat 1||Tetratricopeptide repeat-containing domain||Tetratricopeptide repeat||Tetratricopeptide-like helical domain superfamily	43	52	51	51	58	80	50	29	466.975	520.953	573.807	441.704	259.352	347.941	375.35	207.957	65.5707	37.9129	0.77552	0.046261	0.53581	FALSE
novel_circ_0010931	17	44096875	44101791	-	4916	338	ENSSSCG00000007360;	exon:44096876-44097035,exon:44101612-44101791	H4,L1,L2,L4	2,2,6,2	25,29,24,41	CHD6	SNF2-related, N-terminal domain||DNA/RNA helicase, ATP-dependent, DEAH-box type, conserved site||Helicase, C-terminal||SNF2-like, N-terminal domain superfamily||Chromo-like domain superfamily||Chromo/chromo shadow domain||Chromo domain||BRK domain||Helicase superfamily 1/2, ATP-binding domain||P-loop containing nucleoside triphosphate hydrolase||BRK domain superfamily	0	0	0	2	2	6	0	2	0	0	0	17.3217	8.94318	26.0956	0	14.3419	0.572376	1.57348	-0.95034	0.52784	NA	NA
novel_circ_0010936	17	44164325	44166273	-	1948	302	ENSSSCG00000007360;	exon:44164326-44164475,exon:44166120-44166273	H1,H2,H3,H4,L1,L2,L3,L4	14,6,6,17,43,25,5,15	44,45,24,46,51,28,57,38	CHD6	SNF2-related, N-terminal domain||DNA/RNA helicase, ATP-dependent, DEAH-box type, conserved site||Helicase, C-terminal||SNF2-like, N-terminal domain superfamily||Chromo-like domain superfamily||Chromo/chromo shadow domain||Chromo domain||BRK domain||Helicase superfamily 1/2, ATP-binding domain||P-loop containing nucleoside triphosphate hydrolase||BRK domain superfamily	14	6	6	17	43	25	5	15	152.038	60.11	67.5068	147.235	192.278	108.732	37.535	107.564	13.8464	14.2237	-0.046636	0.94224	0.99657	FALSE
novel_circ_0010937	17	46035019	46035424	-	405	175	n/a	intergenic_region:46035020-46035090,intergenic_region:46035319-46035424	H3,L1	6,6	2,0	--	-	0	0	6	0	6	0	0	0	0	0	67.5068	0	26.8296	0	0	0	2.36512	0.862999	0.906	0.55311	NA	NA
novel_circ_0010426	16	71795195	71799829	+	4634	262	ENSSSCG00000040411;	exon:71795196-71795265,exon:71799167-71799273,exon:71799742-71799829	H1,H2,H3,H4,L1	7,6,7,7,5	167,172,99,88,47	CCDC69	-	7	6	7	7	5	0	0	0	76.0192	60.11	78.7579	60.626	22.358	0	0	0	9.01351	0.719166	3.0615	0.0037252	0.12883	FALSE
novel_circ_0000169	10	19174307	19181256	+	6949	130	n/a	intergenic_region:19174308-19174438	L2,L4	4,2	5,6	--	-	0	0	0	0	0	4	0	2	0	0	0	0	0	17.3971	0	14.3419	0	1.00629	-1.809	0.25831	NA	NA
novel_circ_0000323	10	29037749	29039234	+	1485	367	ENSSSCG00000010952;	intron:29037750-29037863,intron:29038039-29038116,intron:29038757-29038934	L2	3	70	TUT7	Zinc finger, CCHC-type superfamily||Polymerase, nucleotidyl transferase domain||Matrin/U1-C-like, C2H2-type zinc finger||PAP/25A-associated||Zinc finger, CCHC-type	0	0	0	0	0	3	0	0	0	0	0	0	0	13.0478	0	0	0	0.419277	-1.2692	0.41776	NA	NA
novel_circ_0000160	10	17491116	17491728	-	612	211	ENSSSCG00000010877;	exon:17491117-17491229,exon:17491629-17491728	H2,H3	2,2	705749	HNRNPU	Heterogeneous nuclear ribonucleoprotein U||SAP domain||P-loop containing nucleoside triphosphate hydrolase||SPRY domain||SAP domain superfamily||Heterogeneous nuclear ribonucleoprotein U, SPRY domain||B30.2/SPRY domain||Concanavalin A-like lectin/glucanase domain superfamily	0	2	2	0	0	0	0	0	0	20.0367	22.5023	0	0	0	0	0	1.41693	0	2.5465	0.11429	NA	NA
novel_circ_0000161	10	18449412	18463778	-	14366	177	ENSSSCG00000022034;	exon:18449413-18449523,exon:18463711-18463778	L2,L4	3,3	23,22	SMYD3	SET domain||Tetratricopeptide-like helical domain superfamily||Histone-lysine N-methyltransferase Smyd3||Zinc finger, MYND-type	0	0	0	0	0	3	0	3	0	0	0	0	0	13.0478	0	21.5128	0	1.09016	-1.8952	0.23775	NA	NA
novel_circ_0000162	10	18633994	18635856	-	1862	278	ENSSSCG00000022034;	intron:18633995-18634159,intron:18635742-18635856	L4	3	4	SMYD3	SET domain||Tetratricopeptide-like helical domain superfamily||Histone-lysine N-methyltransferase Smyd3||Zinc finger, MYND-type	0	0	0	0	0	0	0	3	0	0	0	0	0	0	0	21.5128	0	0.670885	-1.4869	0.34543	NA	NA
novel_circ_0000163	10	18829548	18834841	-	5293	300	ENSSSCG00000022034;	exon:18829549-18829685,exon:18832200-18832257,exon:18834734-18834841	H4	2	41	SMYD3	SET domain||Tetratricopeptide-like helical domain superfamily||Histone-lysine N-methyltransferase Smyd3||Zinc finger, MYND-type	0	0	0	2	0	0	0	0	0	0	0	17.3217	0	0	0	0	0.572376	0	1.6838	0.28469	NA	NA
novel_circ_0000164	10	18829548	18861533	-	31985	199	ENSSSCG00000022034;	exon:18829549-18829685,exon:18861470-18861533	H2,L1,L2	5,2,4	60,36,49	SMYD3	SET domain||Tetratricopeptide-like helical domain superfamily||Histone-lysine N-methyltransferase Smyd3||Zinc finger, MYND-type	0	5	0	0	2	4	0	0	0	50.0917	0	0	8.94318	17.3971	0	0	1.57138	0.846703	0.56593	0.71043	NA	NA
novel_circ_0000165	10	19074730	19075159	+	429	428	ENSSSCG00000010882;	exon:19074731-19075159	H1,H2,H4,L1,L2,L3,L4	4,6,6,14,19,13,15	92,95,66,62,83,66,76	CNST	Consortin, C-terminal domain	4	6	0	6	14	19	13	15	43.4395	60.11	0	51.9651	62.6023	82.636	97.591	107.564	4.95434	11.1187	-1.0589	0.17038	0.784	FALSE
novel_circ_0000166	10	19098553	19109001	+	10448	319	ENSSSCG00000010882;	exon:19098554-19098759,exon:19108887-19109001	H4,L2,L3,L4	3,3,4,2	71,81,79,111	CNST	Consortin, C-terminal domain	0	0	0	3	0	3	4	2	0	0	0	25.9826	0	13.0478	30.028	14.3419	0.858564	1.8189	-0.70745	0.62847	NA	NA
novel_circ_0000167	10	19098553	19114042	+	15489	231	ENSSSCG00000010882;	exon:19108887-19109001,exon:19113745-19113766,exon:19113946-19114042	H1,L2	2,4	67,70	CNST	Consortin, C-terminal domain	2	0	0	0	0	4	0	0	21.7198	0	0	0	0	17.3971	0	0	0.675779	0.559036	0.11172	0.94478	NA	NA
novel_circ_0005825	14	112705126	112712035	-	6909	411	ENSSSCG00000010566;	exon:112705127-112705221,exon:112711277-112711409,exon:112711850-112712035	L2,L3,L4	3,4,6	263192154	FBXW4	WD40-repeat-containing domain superfamily||WD40/YVTN repeat-like-containing domain superfamily||F-box domain||WD40 repeat||WD40-repeat-containing domain||F-box-like domain superfamily	0	0	0	0	0	3	4	6	0	0	0	0	0	13.0478	30.028	43.0256	0	2.71341	-3.1587	0.044272	NA	NA
novel_circ_0011338	18	18622641	18623490	+	849	246	ENSSSCG00000016563;	exon:18622642-18622817,exon:18623419-18623490	H3,H4,L1,L2,L4	6,4,4,4,4	15,19,22,47,34	TMEM209	Cytochrome B561-related	0	0	6	4	4	4	0	4	0	0	67.5068	34.6434	17.8864	17.3971	0	28.6837	3.50988	2.02888	0.62719	0.60844	0.97847	FALSE
novel_circ_0011333	18	18251377	18276491	+	25114	243	ENSSSCG00000016553;	exon:18251378-18251464,exon:18252526-18252683	H3,H4,L1,L2,L4	3,5,2,5,5	93,111,91,119,114	COPG2	Armadillo-like helical||Clathrin/coatomer adaptor, adaptin-like, N-terminal||Clathrin adaptor, appendage, Ig-like subdomain superfamily||Armadillo-type fold||Coatomer gamma subunit||Coatomer subunit gamma, C-terminal||Coatomer, gamma subunit, appendage, Ig-like subdomain||Coatomer/calthrin adaptor appendage, C-terminal subdomain||TBP domain superfamily||Coatomer, gamma subunit, appendage domain s…	0	0	3	5	2	5	0	5	0	0	33.7534	43.3043	8.94318	21.7463	0	35.8546	2.6135	2.1046	0.25091	0.84305	NA	NA
novel_circ_0011331	18	1819613	1830021	+	10408	250	ENSSSCG00000016412;	exon:1819614-1819686,exon:1821996-1822035,exon:1829882-1830021	L1,L3	2,5	34,24	LMBR1	Lipocalin-interacting membrane receptor||LMBR1-like membrane protein	0	0	0	0	2	0	5	0	0	0	0	0	8.94318	0	37.535	0	0	1.47812	-2.2304	0.16671	NA	NA
novel_circ_0011330	18	17911856	17947161	+	35305	211	n/a	intergenic_region:17911857-17912006,intergenic_region:17947099-17947161	H2,H3,H4,L2	3,6,7,3	56,92,136,326	--	-	0	3	6	7	0	3	0	0	0	30.055	67.5068	60.626	0	13.0478	0	0	5.31127	0.419277	2.7895	0.029873	0.44259	FALSE
novel_circ_0011337	18	18334030	18342433	-	8403	63	ENSSSCG00000016554;	exon:18334031-18334094	H3	2	18	MEST	Alpha/Beta hydrolase fold||Epoxide hydrolase-like||Alpha/beta hydrolase fold-1	0	0	2	0	0	0	0	0	0	0	22.5023	0	0	0	0	0	0.788375	0	1.7925	0.25776	NA	NA
novel_circ_0011335	18	18284886	18289099	+	4213	349	ENSSSCG00000016553;	exon:18284887-18284962,exon:18286033-18286136,exon:18288928-18289099	H4,L1,L3	2,5,5	75,80,91	COPG2	Armadillo-like helical||Clathrin/coatomer adaptor, adaptin-like, N-terminal||Clathrin adaptor, appendage, Ig-like subdomain superfamily||Armadillo-type fold||Coatomer gamma subunit||Coatomer subunit gamma, C-terminal||Coatomer, gamma subunit, appendage, Ig-like subdomain||Coatomer/calthrin adaptor appendage, C-terminal subdomain||TBP domain superfamily||Coatomer, gamma subunit, appendage domain s…	0	0	0	2	5	0	5	0	0	0	0	17.3217	22.358	0	37.535	0	0.572376	1.90962	-1.0871	0.47629	NA	NA
novel_circ_0011334	18	18274178	18276491	+	2313	67	ENSSSCG00000016553;	exon:18274179-18274246	H4,L3,L4	11,9,17	118127118	COPG2	Armadillo-like helical||Clathrin/coatomer adaptor, adaptin-like, N-terminal||Clathrin adaptor, appendage, Ig-like subdomain superfamily||Armadillo-type fold||Coatomer gamma subunit||Coatomer subunit gamma, C-terminal||Coatomer, gamma subunit, appendage, Ig-like subdomain||Coatomer/calthrin adaptor appendage, C-terminal subdomain||TBP domain superfamily||Coatomer, gamma subunit, appendage domain s…	0	0	0	11	0	0	9	17	0	0	0	95.2694	0	0	67.563	121.906	3.14807	5.94451	-0.44483	0.78269	0.98891	FALSE
novel_circ_0022696	6	156200	157043	-	843	215	ENSSSCG00000002640;	exon:156201-156298,exon:156925-157043	H2,L2	4,2	99,50	DEF8	Protein kinase C-like, phorbol ester/diacylglycerol-binding domain||Putative zinc-RING and/or ribbon	0	4	0	0	0	2	0	0	0	40.0733	0	0	0	8.69853	0	0	1.2571	0.279518	1.1285	0.48232	NA	NA
novel_circ_0009974	16	31975507	31997138	-	21631	118	n/a	intergenic_region:31975508-31975626	H4,L3	2,2	2,5	--	-	0	0	0	2	0	0	2	0	0	0	0	17.3217	0	0	15.014	0	0.572376	0.476183	0.171	0.91541	NA	NA
novel_circ_0024995	7	56383423	56386610	+	3187	227	ENSSSCG00000001863;	exon:56383424-56383578,exon:56386537-56386610	H3,H4,L1	4,2,2	72,108,43	TMEM266	Voltage-dependent channel domain superfamily||-	0	0	4	2	2	0	0	0	0	0	45.0045	17.3217	8.94318	0	0	0	2.14913	0.287666	1.8053	0.23679	NA	NA
novel_circ_0022692	6	155712040	155724087	-	12047	465	ENSSSCG00000036145;	exon:155712041-155712128,exon:155714137-155714281,exon:155715353-155715446,exon:155723946-155724087	H2,H3,H4,L1,L2,L3,L4	69,35,68,191,187,101,85	1.77512e+27	PRKAA2	Protein kinase domain||AMPK, C-terminal adenylate sensor domain||Protein kinase-like domain superfamily||5'-AMP-activated protein kinase catalytic subunit alpha-2, C-terminal||Protein kinase, ATP binding site||KA1 domain/Ssp2, C-terminal||Serine/threonine-protein kinase, active site	0	69	35	68	191	187	101	85	0	691.265	393.789	588.938	854.074	813.312	758.207	609.529	54.9424	96.6627	-0.74028	0.42494	0.9419	FALSE
novel_circ_0022693	6	155714136	155715446	-	1310	237	ENSSSCG00000036145;	exon:155714137-155714281,exon:155715353-155715446	L1	5	3010	PRKAA2	Protein kinase domain||AMPK, C-terminal adenylate sensor domain||Protein kinase-like domain superfamily||5'-AMP-activated protein kinase catalytic subunit alpha-2, C-terminal||Protein kinase, ATP binding site||KA1 domain/Ssp2, C-terminal||Serine/threonine-protein kinase, active site	0	0	0	0	5	0	0	0	0	0	0	0	22.358	0	0	0	0	0.719166	-1.5548	0.325	NA	NA
novel_circ_0022690	6	155712040	155714281	-	2241	87	ENSSSCG00000036145;	exon:155712041-155712128	H3	2	1710	PRKAA2	Protein kinase domain||AMPK, C-terminal adenylate sensor domain||Protein kinase-like domain superfamily||5'-AMP-activated protein kinase catalytic subunit alpha-2, C-terminal||Protein kinase, ATP binding site||KA1 domain/Ssp2, C-terminal||Serine/threonine-protein kinase, active site	0	0	2	0	0	0	0	0	0	0	22.5023	0	0	0	0	0	0.788375	0	1.7925	0.25776	NA	NA
novel_circ_0022691	6	155712040	155715446	-	3406	324	ENSSSCG00000036145;	exon:155712041-155712128,exon:155714137-155714281,exon:155715353-155715446	H2,H3,H4,L1,L2,L3,L4	8,6,22,52,62,22,15	2.30315e+27	PRKAA2	Protein kinase domain||AMPK, C-terminal adenylate sensor domain||Protein kinase-like domain superfamily||5'-AMP-activated protein kinase catalytic subunit alpha-2, C-terminal||Protein kinase, ATP binding site||KA1 domain/Ssp2, C-terminal||Serine/threonine-protein kinase, active site	0	8	6	22	52	62	22	15	0	80.1467	67.5068	190.539	232.523	269.654	165.154	107.564	11.1755	24.7368	-1.0822	0.11551	0.70933	FALSE
novel_circ_0009976	16	32203029	32206653	+	3624	127	ENSSSCG00000016885;	exon:32206526-32206653	L2,L4	3,2	174157	ITGA1	FG-GAP repeat||Integrin alpha beta-propellor||von Willebrand factor A-like domain superfamily||Integrin alpha-2||Integrin alpha, N-terminal||von Willebrand factor, type A||Integrin alpha chain||Integrin domain superfamily	0	0	0	0	0	3	0	2	0	0	0	0	0	13.0478	0	14.3419	0	0.866534	-1.6437	0.3003	NA	NA
novel_circ_0022698	6	157097889	157108736	-	10847	257	n/a	intergenic_region:157097890-157097993,intergenic_region:157101587-157101639,intergenic_region:157108634-157108736	H3,L2	2,4	6,10	--	-	0	0	2	0	0	4	0	0	0	0	22.5023	0	0	17.3971	0	0	0.788375	0.559036	0.20588	0.89836	NA	NA
novel_circ_0024806	7	43609180	43617387	-	8207	383	ENSSSCG00000001732;	exon:43609181-43609296,exon:43610581-43610692,exon:43617230-43617387	H1,H2,H3,H4,L1,L2,L3,L4	8,7,5,7,20,29,11,10	2.54344e+23	MMUT	Methylmalonyl-CoA mutase, C-terminal||Cobalamin (vitamin B12)-binding domain||Methylmalonyl-CoA mutase, alpha/beta chain, catalytic||Cobalamin (vitamin B12)-dependent enzyme, catalytic||Methylmalonyl-CoA mutase, alpha chain, catalytic||Cobalamin-binding domain superfamily	8	7	5	7	20	29	11	10	86.8791	70.1283	56.2556	60.626	89.4318	126.129	82.577	71.7093	8.8773	11.785	-0.40107	0.53251	0.96887	FALSE
novel_circ_0010688	17	32111604	32127002	-	15398	387	ENSSSCG00000007153;	exon:32111605-32111762,exon:32124033-32124126,exon:32126865-32127002	H4,L1,L2,L3,L4	3,23,24,5,6	22,42,39,56,36	ATRN	PSI domain||C-type lectin fold||Kelch-type beta propeller||EGF-like, conserved site||EGF-like domain||Laminin EGF domain||Spermadhesin, CUB domain superfamily||C-type lectin-like||C-type lectin-like/link domain superfamily||Plexin repeat||Kelch repeat type 1||CUB domain	0	0	0	3	23	24	5	6	0	0	0	25.9826	102.847	104.382	37.535	43.0256	0.858564	9.19461	-2.8668	0.0081665	0.20308	FALSE
novel_circ_0025564	7	94570195	94572761	+	2566	242	ENSSSCG00000002330;	exon:94570196-94570288,exon:94572611-94572761	L1,L3	2,4	85,92	PCNX1	Pecanex, C-terminal||Protein Pecanex	0	0	0	0	2	0	4	0	0	0	0	0	8.94318	0	30.028	0	0	1.24003	-2.0271	0.20807	NA	NA
novel_circ_0010686	17	32111604	32117298	-	5694	329	ENSSSCG00000007153;	exon:32111605-32111762,exon:32113711-32113789,exon:32117204-32117298	H2	4	38	ATRN	PSI domain||C-type lectin fold||Kelch-type beta propeller||EGF-like, conserved site||EGF-like domain||Laminin EGF domain||Spermadhesin, CUB domain superfamily||C-type lectin-like||C-type lectin-like/link domain superfamily||Plexin repeat||Kelch repeat type 1||CUB domain	0	4	0	0	0	0	0	0	0	40.0733	0	0	0	0	0	0	1.2571	0	2.1687	0.17707	NA	NA
novel_circ_0010687	17	32111604	32121507	-	9903	381	ENSSSCG00000007153;	exon:32111605-32111762,exon:32113711-32113789,exon:32117204-32117298,exon:32121455-32121507	L1,L2,L3	8,6,5	73,52,53	ATRN	PSI domain||C-type lectin fold||Kelch-type beta propeller||EGF-like, conserved site||EGF-like domain||Laminin EGF domain||Spermadhesin, CUB domain superfamily||C-type lectin-like||C-type lectin-like/link domain superfamily||Plexin repeat||Kelch repeat type 1||CUB domain	0	0	0	0	8	6	5	0	0	0	0	0	35.7727	26.0956	37.535	0	0	3.17968	-3.4138	0.027601	NA	NA
novel_circ_0025561	7	94547816	94549877	+	2061	274	ENSSSCG00000002330;	exon:94547817-94547874,exon:94549660-94549877	H2,H4,L1	2,3,2	79,89,92	PCNX1	Pecanex, C-terminal||Protein Pecanex	0	2	0	3	2	0	0	0	0	20.0367	0	25.9826	8.94318	0	0	0	1.48712	0.287666	1.3983	0.37317	NA	NA
novel_circ_0025560	7	94500164	94515912	+	15748	150	ENSSSCG00000002330;	exon:94500165-94500270,exon:94506809-94506854	H4,L3	3,4	131141	PCNX1	Pecanex, C-terminal||Protein Pecanex	0	0	0	3	0	0	4	0	0	0	0	25.9826	0	0	30.028	0	0.858564	0.952367	-0.037394	0.98132	NA	NA
novel_circ_0025563	7	94553558	94558109	+	4551	356	ENSSSCG00000002330;	exon:94553559-94553712,exon:94556391-94556423,exon:94557938-94558109	H1,H2,L1,L2,L3,L4	2,2,7,3,4,5	67,78,93,70,107,93	PCNX1	Pecanex, C-terminal||Protein Pecanex	2	2	0	0	7	3	4	5	21.7198	20.0367	0	0	31.3011	13.0478	30.028	35.8546	1.30433	3.49662	-1.1726	0.32515	NA	NA
novel_circ_0025562	7	94547816	94553712	+	5896	412	ENSSSCG00000002330;	exon:94547817-94547874,exon:94549675-94549877,exon:94553559-94553712	H1,L3	3,3	123159	PCNX1	Pecanex, C-terminal||Protein Pecanex	3	0	0	0	0	0	3	0	32.5797	0	0	0	0	0	22.521	0	1.01367	0.714275	0.31131	0.84577	NA	NA
novel_circ_0024462	7	13434059	13451078	-	17019	67	ENSSSCG00000026034;	exon:13434060-13434127	L2,L4	4,3	211251	NUP153	Zinc finger, RanBP2-type||Zinc finger, RanBP2-type superfamily||Nucleoporin Nup153, N-terminal||Retro-transposon transporting motif||Nuclear pore complex protein	0	0	0	0	0	4	0	3	0	0	0	0	0	17.3971	0	21.5128	0	1.22992	-2.0379	0.20573	NA	NA
novel_circ_0024802	7	42310337	42321213	+	10876	559	ENSSSCG00000030197;	exon:42310338-42310503,exon:42318865-42318977,exon:42319660-42319761,exon:42321032-42321213	L1,L3	3,2	71,62	-	CD2-associated protein, first SH3 domain||CD2-associated protein, third SH3 domain||CD2-associated protein||CD2-associated protein, second SH3 domain||SH3 domain||SH3-like domain superfamily	0	0	0	0	3	0	2	0	0	0	0	0	13.4148	0	15.014	0	0	0.907683	-1.6894	0.2884	NA	NA
novel_circ_0023447	6	49008182	49015702	+	7520	238	n/a	intergenic_region:49008183-49008302,intergenic_region:49015583-49015702	H4	3	227	--	-	0	0	0	3	0	0	0	0	0	0	0	25.9826	0	0	0	0	0.858564	0	1.8643	0.24078	NA	NA
novel_circ_0007384	14	87822730	87854827	+	32097	339	ENSSSCG00000010360;	exon:87822731-87822845,exon:87854602-87854827	H1,H2,H3,H4,L1,L2,L3,L4	7,12,4,10,15,14,4,13	3.1336e+23	BMPR1A	Activin types I and II receptor domain||Protein kinase domain||Protein kinase-like domain superfamily||Protein kinase, ATP binding site||Ser/Thr protein kinase, TGFB receptor||GS domain||Serine/threonine-protein kinase, active site	7	12	4	10	15	14	4	13	76.0192	120.22	45.0045	86.6086	67.0739	60.8897	30.028	93.222	10.5752	7.97366	0.39288	0.56707	0.97255	FALSE
novel_circ_0009101	15	82974213	82977955	-	3742	89	ENSSSCG00000015987;	exon:82977073-82977162	H1,L1,L3	2,3,2	409377604	NFE2L2	Basic-leucine zipper domain||Transcription factor, Skn-1-like, DNA-binding domain superfamily||Nuclear factor erythroid 2-related factor 2||Basic leucine zipper domain, Maf-type	2	0	0	0	3	0	2	0	21.7198	0	0	0	13.4148	0	15.014	0	0.675779	0.907683	-0.25055	0.87447	NA	NA
novel_circ_0007387	14	87822730	87869921	+	47191	309	ENSSSCG00000010360;	exon:87822731-87822845,exon:87869566-87869662,exon:87869822-87869921	H1,H2,H4,L1,L2,L4	3,5,5,4,11,5	2.18261e+17	BMPR1A	Activin types I and II receptor domain||Protein kinase domain||Protein kinase-like domain superfamily||Protein kinase, ATP binding site||Ser/Thr protein kinase, TGFB receptor||GS domain||Serine/threonine-protein kinase, active site	3	5	0	5	4	11	0	5	32.5797	50.0917	0	43.3043	17.8864	47.8419	0	35.8546	4.01599	3.23082	0.27467	0.79812	0.98891	FALSE
novel_circ_0007386	14	87822730	87862622	+	39892	216	ENSSSCG00000010360;	exon:87822731-87822845,exon:87862520-87862622	H2,H3,H4,L1,L2,L4	7,2,5,12,8,3	3.91271e+17	BMPR1A	Activin types I and II receptor domain||Protein kinase domain||Protein kinase-like domain superfamily||Protein kinase, ATP binding site||Ser/Thr protein kinase, TGFB receptor||GS domain||Serine/threonine-protein kinase, active site	0	7	2	5	12	8	0	3	0	70.1283	22.5023	43.3043	53.6591	34.7941	0	21.5128	4.41924	3.51496	0.27139	0.79911	0.98891	FALSE
novel_circ_0028732	9	99368229	99369921	+	1692	261	ENSSSCG00000023784;	exon:99368230-99368349,exon:99369779-99369921	H3,L4	2,3	195226	SEMA3C	Immunoglobulin-like domain||Sema domain||PSI domain||Immunoglobulin-like fold||Sema domain superfamily||Immunoglobulin subtype||Immunoglobulin I-set||WD40/YVTN repeat-like-containing domain superfamily||Semaphorin||Immunoglobulin-like domain superfamily	0	0	2	0	0	0	0	3	0	0	22.5023	0	0	0	0	21.5128	0.788375	0.670885	0.11643	0.94234	NA	NA
novel_circ_0013799	1	230202630	230217548	+	14918	147	ENSSSCG00000005282;	exon:230202631-230202778	H1,H2,L2	2,3,2	125151138	-	Vacuolar protein sorting-associated protein 13, C-terminal||Vacuolar protein sorting-associated protein 13||Autophagy-related, C-terminal||Vacuolar protein sorting-associated protein 13, SHR-binding domain||VPS13, repeated coiled region	2	3	0	0	0	2	0	0	21.7198	30.055	0	0	0	8.69853	0	0	1.61861	0.279518	1.4989	0.33728	NA	NA
novel_circ_0004084	13	179314545	179316673	-	2128	380	ENSSSCG00000012007;	exon:179314546-179314713,exon:179316460-179316673	H1,H2,L3	5,2,2	56,80,77	HSPA13	Heat shock protein 70, conserved site||Heat shock protein 70 family||Heat shock 70kDa protein 13	5	2	0	0	0	0	2	0	54.2994	20.0367	0	0	0	0	15.014	0	2.318	0.476183	1.6069	0.28479	NA	NA
novel_circ_0004082	13	17612079	17630364	+	18285	504	ENSSSCG00000011229;	exon:17612080-17612178,exon:17613944-17614090,exon:17615004-17615052,exon:17630152-17630364	H1,H2,H4,L2,L3,L4	7,12,5,24,8,17	3.20405e+17	STT3B	Oligosaccharyl transferase, STT3 subunit	7	12	0	5	0	24	8	17	76.0192	120.22	0	43.3043	0	104.382	60.056	121.906	7.56747	9.06063	-0.21964	0.81595	0.99097	FALSE
novel_circ_0004081	13	17612079	17624635	+	12556	269	ENSSSCG00000011229;	exon:17612080-17612178,exon:17624464-17624635	H2,L1,L3,L4	3,4,2,4	448505416563	STT3B	Oligosaccharyl transferase, STT3 subunit	0	3	0	0	4	0	2	4	0	30.055	0	0	17.8864	0	15.014	28.6837	0.942827	1.94603	-0.72397	0.61644	NA	NA
novel_circ_0004080	13	17612079	17618646	+	6567	300	ENSSSCG00000011229;	exon:17612080-17612178,exon:17615004-17615052,exon:17618492-17618646	H4,L2,L3	3,4,2	365428358	STT3B	Oligosaccharyl transferase, STT3 subunit	0	0	0	3	0	4	2	0	0	0	0	25.9826	0	17.3971	15.014	0	0.858564	1.03522	-0.14054	0.92835	NA	NA
novel_circ_0013792	1	230153587	230165396	+	11809	532	ENSSSCG00000005282;	exon:230153588-230153726,exon:230163109-230163190,exon:230164688-230164845,exon:230165240-230165396	H1,H2,H4,L1,L2,L3,L4	2,5,4,4,10,9,21	1.62161e+20	-	Vacuolar protein sorting-associated protein 13, C-terminal||Vacuolar protein sorting-associated protein 13||Autophagy-related, C-terminal||Vacuolar protein sorting-associated protein 13, SHR-binding domain||VPS13, repeated coiled region	2	5	0	4	4	10	9	21	21.7198	50.0917	0	34.6434	17.8864	43.4926	67.563	150.589	3.39191	8.81194	-1.208	0.18817	0.7997	FALSE
novel_circ_0013791	1	230136775	230165396	+	28621	268	ENSSSCG00000005282;	exon:230136776-230136912,exon:230138888-230139020	H2,L1,L3,L4	2,3,3,2	152250178198	-	Vacuolar protein sorting-associated protein 13, C-terminal||Vacuolar protein sorting-associated protein 13||Autophagy-related, C-terminal||Vacuolar protein sorting-associated protein 13, SHR-binding domain||VPS13, repeated coiled region	0	2	0	0	3	0	3	2	0	20.0367	0	0	13.4148	0	22.521	14.3419	0.628551	1.59303	-0.87564	0.55984	NA	NA
novel_circ_0013790	1	230136775	230153726	+	16951	138	ENSSSCG00000005282;	exon:230153588-230153726	H4,L1,L4	2,7,6	149196169	-	Vacuolar protein sorting-associated protein 13, C-terminal||Vacuolar protein sorting-associated protein 13||Autophagy-related, C-terminal||Vacuolar protein sorting-associated protein 13, SHR-binding domain||VPS13, repeated coiled region	0	0	0	2	7	0	0	6	0	0	0	17.3217	31.3011	0	0	43.0256	0.572376	2.3486	-1.3284	0.37552	NA	NA
novel_circ_0013797	1	230179267	230182141	+	2874	219	ENSSSCG00000005282;	exon:230181841-230181957,exon:230182038-230182141	H1,H2,H3,H4,L1,L2,L3,L4	11,13,3,8,45,31,7,11	1.04134e+23	-	Vacuolar protein sorting-associated protein 13, C-terminal||Vacuolar protein sorting-associated protein 13||Autophagy-related, C-terminal||Vacuolar protein sorting-associated protein 13, SHR-binding domain||VPS13, repeated coiled region	11	13	3	8	45	31	7	11	119.459	130.238	33.7534	69.2869	201.222	134.827	52.549	78.8802	11.2744	14.9316	-0.39715	0.54573	0.96923	FALSE
novel_circ_0013796	1	230164687	230182141	+	17454	260	ENSSSCG00000005282;	exon:230164688-230164845,exon:230182038-230182141	H1,H4,L3,L4	5,4,4,5	114143162144	-	Vacuolar protein sorting-associated protein 13, C-terminal||Vacuolar protein sorting-associated protein 13||Autophagy-related, C-terminal||Vacuolar protein sorting-associated protein 13, SHR-binding domain||VPS13, repeated coiled region	5	0	0	4	0	0	4	5	54.2994	0	0	34.6434	0	0	30.028	35.8546	2.8342	2.07051	0.39681	0.76669	NA	NA
novel_circ_0004089	13	180591410	180594799	+	3389	144	ENSSSCG00000024623;	exon:180594655-180594799	H1,H2,H3,H4,L1,L2,L3,L4	5,7,10,11,6,3,3,9	3.32358e+23	USP25	Papain-like cysteine peptidase superfamily||Ubiquitin interacting motif||Peptidase C19, ubiquitin carboxyl-terminal hydrolase||Ubiquitin specific protease domain||UBA-like superfamily||Ubiquitin specific protease, conserved site	5	7	10	11	6	3	3	9	54.2994	70.1283	112.511	95.2694	26.8296	13.0478	22.521	64.5383	10.9793	4.00921	1.3883	0.072445	0.62454	FALSE
novel_circ_0013794	1	230163108	230165396	+	2288	394	ENSSSCG00000005282;	exon:230163109-230163190,exon:230164688-230164845,exon:230165240-230165396	H2,H4,L1,L2,L3,L4	4,3,17,26,11,10	1.6218e+17	-	Vacuolar protein sorting-associated protein 13, C-terminal||Vacuolar protein sorting-associated protein 13||Autophagy-related, C-terminal||Vacuolar protein sorting-associated protein 13, SHR-binding domain||VPS13, repeated coiled region	0	4	0	3	17	26	11	10	0	40.0733	0	25.9826	76.0171	113.081	82.577	71.7093	2.11567	10.9342	-2.1123	0.019495	0.348	FALSE
novel_circ_0006986	14	64329224	64335570	-	6346	105	ENSSSCG00000028327;	exon:64329225-64329330	H1,L2	5,2	345185	RHOBTB1	BTB/POZ domain||P-loop containing nucleoside triphosphate hydrolase||Small GTPase||Small GTPase Rho||SKP1/BTB/POZ domain superfamily	5	0	0	0	0	2	0	0	54.2994	0	0	0	0	8.69853	0	0	1.68945	0.279518	1.4426	0.36359	NA	NA
novel_circ_0007932	15	131893710	131896945	+	3235	324	ENSSSCG00000016272;	exon:131893711-131893803,exon:131895919-131896005,exon:131896799-131896945	H1,H2,H3,H4,L1,L2,L3,L4	2,6,3,4,8,5,4,4	2.51235e+23	PSMD1	26S proteasome regulatory complex, non-ATPase subcomplex, Rpn2/Psmd1 subunit||Proteasome/cyclosome repeat||26S Proteasome non-ATPase regulatory subunit 1||Armadillo-type fold||26S proteasome regulatory subunit RPN2, C-terminal||RPN1/RPN2, N-terminal||Armadillo-like helical	2	6	3	4	8	5	4	4	21.7198	60.11	33.7534	34.6434	35.7727	21.7463	30.028	28.6837	4.88875	3.69634	0.37374	0.67447	0.98184	FALSE
novel_circ_0004712	13	30455036	30472366	-	17330	315	ENSSSCG00000011340;	exon:30455037-30455191,exon:30472205-30472366	L4	5	82	SMARCC1	SANT domain||SMARCC, C-terminal||SMARCC, N-terminal||SWI/SNF complex subunit SMARCC1||Chromo/chromo shadow domain||Homeobox-like domain superfamily||Winged helix-like DNA-binding domain superfamily||SMARCC, SWIRM-associated domain||SWIRM domain||BRCT domain superfamily||SANT/Myb domain	0	0	0	0	0	0	0	5	0	0	0	0	0	0	0	35.8546	0	1.11814	-1.729	0.27721	NA	NA
novel_circ_0028590	9	90693712	90695267	+	1555	357	ENSSSCG00000015379;	exon:90693713-90693948,exon:90695145-90695267	H4,L1,L2,L3,L4	3,3,2,8,4	34,16,14,30,34	DNAH11	AAA+ ATPase domain||Dynein heavy chain 3, AAA+ lid domain||Dynein heavy chain, ATP-binding dynein motor region||P-loop containing nucleoside triphosphate hydrolase||Dynein heavy chain, AAA module D4||Dynein heavy chain, domain-1||Dynein heavy chain, domain-2||Dynein heavy chain, coiled coil stalk||Dynein heavy chain AAA lid domain||Dynein heavy chain||Dynein heavy chain, AAA 5 extension domain||D…	0	0	0	3	3	2	8	4	0	0	0	25.9826	13.4148	8.69853	60.056	28.6837	0.858564	3.51026	-1.5222	0.24135	NA	NA
novel_circ_0000708	10	48903084	48907143	-	4059	440	ENSSSCG00000011064;	exon:48903085-48903191,exon:48904200-48904400,exon:48907009-48907143	L2	8	100	-	FERM/acyl-CoA-binding protein superfamily||Acyl-CoA binding protein superfamily||Acyl-CoA-binding protein, ACBP, conserved site||Acyl-CoA-binding domain-containing protein 5||Acyl-CoA-binding protein, ACBP	0	0	0	0	0	8	0	0	0	0	0	0	0	34.7941	0	0	0	1.11807	-1.7518	0.27134	NA	NA
novel_circ_0019186	4	106166395	106176162	+	9767	395	ENSSSCG00000006757;	exon:106166396-106166596,exon:106174262-106174394,exon:106176099-106176162	H2,H3,L3	2,6,3	36,26,40	TRIM33	Zinc finger, FYVE/PHD-type||Zinc finger, RING/FYVE/PHD-type||B-box-type zinc finger||Bromodomain||B-box, C-terminal||Zinc finger, RING-type, conserved site||Zinc finger, RING-type||Zinc finger, PHD-type||Bromodomain-like superfamily||Zinc finger, PHD-finger||RING-type zinc-finger, LisH dimerisation motif||Zinc finger, PHD-type, conserved site	0	2	6	0	0	0	3	0	0	20.0367	67.5068	0	0	0	22.521	0	2.99367	0.714275	1.5104	0.29939	NA	NA
novel_circ_0026238	8	30566286	30566605	-	319	193	ENSSSCG00000008788;	exon:30566287-30566385,exon:30566510-30566605	H2,H3,H4,L1,L2	2,7,8,2,5	76,79,58,73,75	RFC1	Replication factor C subunit 1||BRCT domain||ATPase, AAA-type, core||BRCT domain superfamily||DNA polymerase III, clamp loader complex, gamma/delta/delta subunit, C-terminal||DNA replication factor RFC1, C-terminal||P-loop containing nucleoside triphosphate hydrolase||AAA+ ATPase domain	0	2	7	8	2	5	0	0	0	20.0367	78.7579	69.2869	8.94318	21.7463	0	0	5.67737	0.986462	2.0239	0.088632	0.66384	FALSE
novel_circ_0029030	X	111210947	111220783	+	9836	373	ENSSSCG00000012698;	exon:111210948-111211059,exon:111212097-111212250,exon:111217774-111217804,exon:111220704-111220783	H1,H2,H3,H4,L1,L2,L3,L4	8,12,5,12,27,39,17,18	81,101,75,76,129,91,119,126	SLC9A6	Na+/H+ exchanger, isoform 6 (NHE6)||Cation/H+ exchanger||Cation/H+ exchanger, CPA1 family||Na+/H+ exchanger	8	12	5	12	27	39	17	18	86.8791	120.22	56.2556	103.93	120.733	169.621	127.619	129.077	11.8796	17.407	-0.52687	0.35352	0.91533	FALSE
novel_circ_0026239	8	30567009	30567502	-	493	228	ENSSSCG00000008788;	exon:30567010-30567147,exon:30567411-30567502	H3,L1	7,2	62,92	RFC1	Replication factor C subunit 1||BRCT domain||ATPase, AAA-type, core||BRCT domain superfamily||DNA polymerase III, clamp loader complex, gamma/delta/delta subunit, C-terminal||DNA replication factor RFC1, C-terminal||P-loop containing nucleoside triphosphate hydrolase||AAA+ ATPase domain	0	0	7	0	2	0	0	0	0	0	78.7579	0	8.94318	0	0	0	2.75931	0.287666	1.9955	0.19383	NA	NA
novel_circ_0020494	4	83148303	83151377	+	3074	404	ENSSSCG00000006305;	exon:83148304-83148572,exon:83151241-83151377	L3	2	2	ADCY10	Nucleotide cyclase||P-loop containing nucleoside triphosphate hydrolase||Adenylyl cyclase class-3/4/guanylyl cyclase	0	0	0	0	0	0	2	0	0	0	0	0	0	0	15.014	0	0	0.476183	-1.2804	0.41378	NA	NA
novel_circ_0022033	6	103543942	103547102	+	3160	310	ENSSSCG00000003693;	exon:103543943-103544069,exon:103546918-103547102	L1	3	1449	MYOM1	Immunoglobulin-like domain superfamily||Immunoglobulin-like domain||Immunoglobulin-like fold||Immunoglobulin subtype 2||Fibronectin type III superfamily||Immunoglobulin I-set||Immunoglobulin subtype||Fibronectin type III	0	0	0	0	3	0	0	0	0	0	0	0	13.4148	0	0	0	0	0.4315	-1.2832	0.41278	NA	NA
novel_circ_0022030	6	103536246	103547102	+	10856	184	ENSSSCG00000003693;	exon:103546918-103547102	L4	2	1675	MYOM1	Immunoglobulin-like domain superfamily||Immunoglobulin-like domain||Immunoglobulin-like fold||Immunoglobulin subtype 2||Fibronectin type III superfamily||Immunoglobulin I-set||Immunoglobulin subtype||Fibronectin type III	0	0	0	0	0	0	0	2	0	0	0	0	0	0	0	14.3419	0	0.447257	-1.2508	0.42436	NA	NA
novel_circ_0022031	6	103536246	103552526	+	16280	310	ENSSSCG00000003693;	exon:103536247-103536443,exon:103552412-103552526	H1,H2,H3,H4,L1,L2,L3,L4	7,13,8,10,19,15,8,7	1.82319e+31	MYOM1	Immunoglobulin-like domain superfamily||Immunoglobulin-like domain||Immunoglobulin-like fold||Immunoglobulin subtype 2||Fibronectin type III superfamily||Immunoglobulin I-set||Immunoglobulin subtype||Fibronectin type III	7	13	8	10	19	15	8	7	76.0192	130.238	90.009	86.6086	84.9602	65.2389	60.056	50.1965	12.4662	8.29935	0.55293	0.38512	0.9324	FALSE
novel_circ_0013249	1	183896657	183900384	+	3727	147	ENSSSCG00000021451;	intron:183900237-183900384	H1,H2,L1	3,2,3	43,43,66	CGRRF1	Zinc finger, RING/FYVE/PHD-type||Zinc finger, RING-type	3	2	0	0	3	0	0	0	32.5797	20.0367	0	0	13.4148	0	0	0	1.64222	0.4315	1.1809	0.4457	NA	NA
novel_circ_0022037	6	103577766	103580082	+	2316	343	ENSSSCG00000003693;	exon:103577767-103577880,exon:103578513-103578600,exon:103579857-103579895,exon:103579977-103580082	H2,L1,L4	2,3,3	191613402173	MYOM1	Immunoglobulin-like domain superfamily||Immunoglobulin-like domain||Immunoglobulin-like fold||Immunoglobulin subtype 2||Fibronectin type III superfamily||Immunoglobulin I-set||Immunoglobulin subtype||Fibronectin type III	0	2	0	0	3	0	0	3	0	20.0367	0	0	13.4148	0	0	21.5128	0.628551	1.10238	-0.47326	0.76392	NA	NA
novel_circ_0022034	6	103543942	103552526	+	8584	424	ENSSSCG00000003693;	exon:103543943-103544069,exon:103546918-103547102,exon:103552412-103552526	H1,H2,H3,H4,L1,L2,L4	9,13,6,4,15,21,4	2.1132e+27	MYOM1	Immunoglobulin-like domain superfamily||Immunoglobulin-like domain||Immunoglobulin-like fold||Immunoglobulin subtype 2||Fibronectin type III superfamily||Immunoglobulin I-set||Immunoglobulin subtype||Fibronectin type III	9	13	6	4	15	21	0	4	97.739	130.238	67.5068	34.6434	67.0739	91.3345	0	28.6837	10.6365	5.98695	0.73226	0.37756	0.92651	FALSE
novel_circ_0022035	6	103552411	103562239	+	9828	156	ENSSSCG00000003693;	exon:103562083-103562239	L2,L3	2,3	15831269	MYOM1	Immunoglobulin-like domain superfamily||Immunoglobulin-like domain||Immunoglobulin-like fold||Immunoglobulin subtype 2||Fibronectin type III superfamily||Immunoglobulin I-set||Immunoglobulin subtype||Fibronectin type III	0	0	0	0	0	2	3	0	0	0	0	0	0	8.69853	22.521	0	0	0.993793	-1.7804	0.26539	NA	NA
novel_circ_0013245	1	182709190	182720865	-	11675	448	ENSSSCG00000005043;	exon:182709191-182709338,exon:182710917-182711045,exon:182720692-182720865	H1,H2,H4,L1,L2,L3,L4	6,9,19,29,46,20,7	59,55,53,72,67,67,76	DDHD1	DDHD domain	6	9	0	19	29	46	20	7	65.1593	90.165	0	164.556	129.676	200.066	150.14	50.1965	10.2934	16.9273	-0.66098	0.36531	0.92075	FALSE
novel_circ_0013244	1	182704710	182720865	-	16155	253	ENSSSCG00000005043;	exon:182704711-182704817,exon:182709191-182709338	H1,H3,H4,L1,L2,L3,L4	4,3,5,4,3,4,2	57,27,49,64,67,71,70	DDHD1	DDHD domain	4	0	3	5	4	3	4	2	43.4395	0	33.7534	43.3043	17.8864	13.0478	30.028	14.3419	3.96506	2.39423	0.65154	0.53505	0.96887	FALSE
novel_circ_0013247	1	183796775	183800252	+	3477	321	ENSSSCG00000005047;	exon:183796776-183796831,exon:183797339-183797383,exon:183800030-183800252	H4,L2	4,3	36152	CDKN3	Cyclin-dependent kinase inhibitor 3||Protein-tyrosine phosphatase, catalytic||CDKN3 domain||Tyrosine specific protein phosphatases domain||Protein-tyrosine phosphatase-like	0	0	0	4	0	3	0	0	0	0	0	34.6434	0	13.0478	0	0	1.14475	0.419277	0.77747	0.6281	NA	NA
novel_circ_0022039	6	103698163	103700383	+	2220	396	ENSSSCG00000038494;	exon:103698164-103698259,exon:103700082-103700383	H1,H2,H4,L3,L4	2,2,2,6,3	29,28,23,17,16	LPIN2	LNS2/PITP||LIPIN family||HAD-like superfamily||Lipin, N-terminal||Lipin/Ned1/Smp2 (LNS2)||Lipin, middle domain	2	2	0	2	0	0	6	3	21.7198	20.0367	0	17.3217	0	0	45.042	21.5128	1.87671	2.09943	-0.071252	0.95737	NA	NA
novel_circ_0013241	1	182678726	182720865	-	42139	361	ENSSSCG00000005043;	exon:182678727-182678915,exon:182720692-182720865	H4,L1,L3	2,6,4	42,30,46	DDHD1	DDHD domain	0	0	0	2	6	0	4	0	0	0	0	17.3217	26.8296	0	30.028	0	0.572376	1.81537	-1.0371	0.49834	NA	NA
novel_circ_0013240	1	182678726	182683158	-	4432	188	ENSSSCG00000005043;	exon:182678727-182678915	H1	4	45	DDHD1	DDHD domain	4	0	0	0	0	0	0	0	43.4395	0	0	0	0	0	0	0	1.35156	0	2.2595	0.1604	NA	NA
novel_circ_0013243	1	182698436	182720865	-	22429	279	ENSSSCG00000005043;	exon:182698437-182698543,exon:182720692-182720865	H1,L3,L4	3,2,5	44,66,57	DDHD1	DDHD domain	3	0	0	0	0	0	2	5	32.5797	0	0	0	0	0	15.014	35.8546	1.01367	1.59432	-0.41426	0.78535	NA	NA
novel_circ_0007147	14	72044645	72048880	+	4235	253	ENSSSCG00000010247;	exon:72044646-72044721,exon:72045418-72045596	H1,H2,H3,H4,L1,L2,L3,L4	4,3,5,4,4,16,7,5	1.62227e+23	DDX21	RNA helicase, DEAD-box type, Q motif||Helicase, C-terminal||Helicase superfamily 1/2, ATP-binding domain||DEAD/DEAH box helicase domain||P-loop containing nucleoside triphosphate hydrolase||GUCT||RNA-binding domain superfamily	4	3	5	4	4	16	7	5	43.4395	30.055	56.2556	34.6434	17.8864	69.5882	52.549	35.8546	5.41007	5.59626	-0.057381	0.94536	0.99657	FALSE
novel_circ_0026869	8	86233110	86246280	+	13170	250	ENSSSCG00000009053;	exon:86233111-86233361	H1,H2,H3,H4,L1,L2,L3,L4	17,21,26,27,35,48,19,24	51,76,67,55,33,60,83,41	RNF150	Zinc finger, RING/FYVE/PHD-type||Zinc finger, RING-type||PA domain	17	21	26	27	35	48	19	24	184.618	210.385	292.529	233.843	156.506	208.765	142.633	172.102	30.3199	21.6334	0.46703	0.31398	0.89603	FALSE
novel_circ_0018705	3	72886823	72901158	+	14335	321	ENSSSCG00000008337;	exon:72886824-72886932,exon:72900438-72900519,exon:72901026-72901158	H2,L1,L2	2,2,3	29,75,70	AAK1	Protein kinase domain||Protein kinase-like domain superfamily||Serine/threonine-protein kinase, active site	0	2	0	0	2	3	0	0	0	20.0367	0	0	8.94318	13.0478	0	0	0.628551	0.706944	-0.11242	0.94398	NA	NA
novel_circ_0012023	1	112981688	112986241	-	4553	258	ENSSSCG00000004589;	exon:112981689-112981947	H4	2	21	RNF111	Zinc finger, RING-type||E3 ubiquitin-protein ligase Arkadia, N-terminal||Zinc finger, RING/FYVE/PHD-type	0	0	0	2	0	0	0	0	0	0	0	17.3217	0	0	0	0	0.572376	0	1.6838	0.28469	NA	NA
novel_circ_0013300	1	185847170	185849237	+	2067	380	ENSSSCG00000005062;	intron:185847171-185847261,intron:185847475-185847652,intron:185849124-185849237	L2	2	54	TMEM260	Protein of unknown function DUF2723	0	0	0	0	0	2	0	0	0	0	0	0	0	8.69853	0	0	0	0.279518	-1.0233	0.51179	NA	NA
novel_circ_0013301	1	185864880	185878194	+	13314	437	ENSSSCG00000005062;	exon:185864881-185865052,exon:185874648-185874824,exon:185878104-185878194	H2,H3,L1,L2,L3	2,2,3,3,4	37,27,32,51,58	TMEM260	Protein of unknown function DUF2723	0	2	2	0	3	3	4	0	0	20.0367	22.5023	0	13.4148	13.0478	30.028	0	1.41693	1.80314	-0.28524	0.83408	NA	NA
novel_circ_0013303	1	186403745	186405020	-	1275	291	ENSSSCG00000005066;	exon:186403746-186403955,exon:186404938-186405020	L1,L2,L4	3,4,3	276282330	EXOC5	Exocyst complex component Sec10-like||Exocyst complex component EXOC5/Sec10	0	0	0	0	3	4	0	3	0	0	0	0	13.4148	17.3971	0	21.5128	0	1.66142	-2.5801	0.10769	NA	NA
novel_circ_0013304	1	186415389	186418273	-	2884	241	ENSSSCG00000005066;	exon:186417409-186417556,exon:186418179-186418273	L2,L4	9,4	235282	EXOC5	Exocyst complex component Sec10-like||Exocyst complex component EXOC5/Sec10	0	0	0	0	0	9	0	4	0	0	0	0	0	39.1434	0	28.6837	0	2.15234	-2.7275	0.088445	NA	NA
novel_circ_0013305	1	186442611	186443769	+	1158	342	ENSSSCG00000005065;	exon:186442612-186442751,exon:186443476-186443561,exon:186443651-186443769	H3,H4,L1	2,2,3	36,43,99	AP5M1	AP-5 complex subunit mu-1||Mu homology domain||AP-2 complex subunit mu, C-terminal superfamily	0	0	2	2	3	0	0	0	0	0	22.5023	17.3217	13.4148	0	0	0	1.36075	0.4315	0.96425	0.53908	NA	NA
novel_circ_0013306	1	186442611	186448216	+	5605	438	ENSSSCG00000005065;	exon:186442612-186442751,exon:186443476-186443561,exon:186443651-186443769,exon:186448120-186448216	H1,H4,L1,L2	6,2,12,4	47,34,81,68	AP5M1	AP-5 complex subunit mu-1||Mu homology domain||AP-2 complex subunit mu, C-terminal superfamily	6	0	0	2	12	4	0	0	65.1593	0	0	17.3217	53.6591	17.3971	0	0	2.59971	2.28503	0.11894	0.92901	NA	NA
novel_circ_0016967	2	88057794	88062654	+	4860	319	ENSSSCG00000014112;	exon:88057795-88057945,exon:88062485-88062654	H1,H3,H4,L1,L2,L3,L4	4,2,6,11,15,7,13	42,43,52,103,77,84,69	JMY	WH2 domain||JMY/WHAMM, N-terminal||JMY/WHAMM, middle domain||Junction-mediating and -regulatory protein	4	0	2	6	11	15	7	13	43.4395	0	22.5023	51.9651	49.1875	65.2389	52.549	93.222	3.85706	8.25236	-0.99866	0.24792	0.84399	FALSE
novel_circ_0016966	2	88043810	88070008	+	26198	86	ENSSSCG00000014112;	exon:88069922-88070008	H1,H3,H4,L1,L2,L3,L4	3,6,5,2,7,2,2	37,36,54,69,86,46,69	JMY	WH2 domain||JMY/WHAMM, N-terminal||JMY/WHAMM, middle domain||Junction-mediating and -regulatory protein	3	0	6	5	2	7	2	2	32.5797	0	67.5068	43.3043	8.94318	30.4448	15.014	14.3419	4.80973	2.18942	0.97349	0.3528	0.91533	FALSE
novel_circ_0016965	2	88043810	88057945	+	14135	323	ENSSSCG00000014112;	exon:88043811-88043984,exon:88057795-88057945	L2,L3,L4	5,3,2	81,98,85	JMY	WH2 domain||JMY/WHAMM, N-terminal||JMY/WHAMM, middle domain||Junction-mediating and -regulatory protein	0	0	0	0	0	5	3	2	0	0	0	0	0	21.7463	22.521	14.3419	0	1.86033	-2.6942	0.091984	NA	NA
novel_circ_0018706	3	72886823	72905630	+	18807	353	ENSSSCG00000008337;	exon:72886824-72886932,exon:72888414-72888556,exon:72905527-72905630	H1,H4	3,3	23,41	AAK1	Protein kinase domain||Protein kinase-like domain superfamily||Serine/threonine-protein kinase, active site	3	0	0	3	0	0	0	0	32.5797	0	0	25.9826	0	0	0	0	1.87223	0	2.9712	0.063504	NA	NA
novel_circ_0016963	2	87694640	87694884	-	244	243	ENSSSCG00000038535;	exon:87694641-87694884	H1,H4,L1,L3,L4	3,9,5,6,4	35,54,26,21,31	ARSB	Sulfatase, conserved site||Sulfatase, N-terminal||Alkaline-phosphatase-like, core domain superfamily	3	0	0	9	5	0	6	4	32.5797	0	0	77.9477	22.358	0	45.042	28.6837	3.58936	3.04223	0.24126	0.84039	0.99244	FALSE
novel_circ_0016962	2	87679683	87694884	-	15201	243	ENSSSCG00000038535;	exon:87694641-87694884	L2	2	29	ARSB	Sulfatase, conserved site||Sulfatase, N-terminal||Alkaline-phosphatase-like, core domain superfamily	0	0	0	0	0	2	0	0	0	0	0	0	0	8.69853	0	0	0	0.279518	-1.0233	0.51179	NA	NA
novel_circ_0016960	2	87282761	87286479	+	3718	218	ENSSSCG00000034795;	exon:87282762-87282863,exon:87286362-87286479	H4,L4	4,6	266160	SCAMP1	SCAMP	0	0	0	4	0	0	0	6	0	0	0	34.6434	0	0	0	43.0256	1.14475	1.34177	-0.10224	0.94794	NA	NA
novel_circ_0000703	10	48839071	48849331	-	10260	391	ENSSSCG00000011066;	exon:48839072-48839170,exon:48841821-48841983,exon:48849200-48849331	L2,L4	2,3	621718	YME1L1	AAA ATPase, AAA+ lid domain||P-loop containing nucleoside triphosphate hydrolase||Peptidase M41-like||ATPase, AAA-type, conserved site||AAA+ ATPase domain||ATPase, AAA-type, core||Peptidase, FtsH||Peptidase M41	0	0	0	0	0	2	0	3	0	0	0	0	0	8.69853	0	21.5128	0	0.950403	-1.7361	0.27645	NA	NA
novel_circ_0016969	2	88101084	88102694	-	1610	227	n/a	intergenic_region:88101085-88101166,intergenic_region:88102548-88102694	L2	4	6	--	-	0	0	0	0	0	4	0	0	0	0	0	0	0	17.3971	0	0	0	0.559036	-1.4313	0.36272	NA	NA
novel_circ_0016968	2	88057794	88070008	+	12214	236	ENSSSCG00000014112;	exon:88057795-88057945,exon:88069922-88070008	H2,H3,H4,L1,L2,L3,L4	4,8,4,21,17,8,4	35,28,55,71,84,60,75	JMY	WH2 domain||JMY/WHAMM, N-terminal||JMY/WHAMM, middle domain||Junction-mediating and -regulatory protein	0	4	8	4	21	17	8	4	0	40.0733	90.009	34.6434	93.9034	73.9375	60.056	28.6837	5.55535	8.19565	-0.55099	0.51943	0.96782	FALSE
novel_circ_0000001	10	10038503	10066131	+	27628	495	ENSSSCG00000010825;	exon:10038504-10038707,exon:10039930-10039983,exon:10054801-10054849,exon:10057154-10057219,exon:10061298-10061368,exon:10066075-10066131	H2,H3,L1,L2,L3	12,3,2,4,5	23,14,11,9,26	MARK1	Protein kinase-like domain superfamily||Kinase associated domain 1 (KA1)||Ubiquitin-associated domain||Protein kinase domain||Serine/threonine-protein kinase, active site||KA1 domain/Ssp2, C-terminal||Protein kinase, ATP binding site	0	12	3	0	2	4	5	0	0	120.22	33.7534	0	8.94318	17.3971	37.535	0	4.95387	2.03716	1.0789	0.37019	0.92343	FALSE
novel_circ_0003715	13	135050227	135062178	+	11951	331	ENSSSCG00000011858;	exon:135050228-135050353,exon:135060648-135060771,exon:135062095-135062178	L1,L2,L3	4,6,9	222217212	ZNF148	Zinc finger C2H2 superfamily||Zinc finger C2H2-type	0	0	0	0	4	6	9	0	0	0	0	0	17.8864	26.0956	67.563	0	0	3.55671	-3.5292	0.022016	NA	NA
novel_circ_0012756	1	159390069	159390684	+	615	216	ENSSSCG00000004901;	exon:159390070-159390156,exon:159390268-159390323,exon:159390609-159390684	H1,H2,H3,H4,L1,L2,L3,L4	6,7,22,9,7,7,6,10	113,105,86,96,96,85,87,99	PIGN	Alkaline-phosphatase-like, core domain superfamily||GPI ethanolamine phosphate transferase 1||GPI ethanolamine phosphate transferase 1, C-terminal||Type I phosphodiesterase/nucleotide pyrophosphatase/phosphate transferase||GPI ethanolamine phosphate transferase 1, N-terminal	6	7	22	9	7	7	6	10	65.1593	70.1283	247.525	77.9477	31.3011	30.4448	45.042	71.7093	15.4751	5.64998	1.3828	0.052586	0.55292	FALSE
novel_circ_0018702	3	72871098	72888556	+	17458	368	ENSSSCG00000008337;	exon:72871099-72871217,exon:72886824-72886932,exon:72888414-72888556	H2,L1,L2	2,3,7	30,78,75	AAK1	Protein kinase domain||Protein kinase-like domain superfamily||Serine/threonine-protein kinase, active site	0	2	0	0	3	7	0	0	0	20.0367	0	0	13.4148	30.4448	0	0	0.628551	1.40981	-0.74621	0.6307	NA	NA
novel_circ_0002230	12	23857978	23862768	+	4790	437	ENSSSCG00000017513;	exon:23857979-23858143,exon:23858962-23859066,exon:23859739-23859799,exon:23862659-23862768	H2,L1,L2,L3,L4	2,6,11,3,6	129201205198196	NPEPPS	ERAP1-like C-terminal domain||Aminopeptidase N-like , N-terminal||Peptidase M1, alanine aminopeptidase/leukotriene A4 hydrolase||Aminopeptidase N-type||Peptidase M1, membrane alanine aminopeptidase	0	2	0	0	6	11	3	6	0	20.0367	0	0	26.8296	47.8419	22.521	43.0256	0.628551	4.45639	-2.2458	0.073056	0.62454	FALSE
novel_circ_0026235	8	3012368	3016333	+	3965	298	ENSSSCG00000008721;	exon:3012369-3012515,exon:3012868-3012900,exon:3014444-3014564	H1	5	222	ABLIM2	Actin-binding LIM protein 2||Zinc finger, LIM-type||Putative adherens-junction anchoring domain||Villin headpiece domain superfamily||Villin headpiece	5	0	0	0	0	0	0	0	54.2994	0	0	0	0	0	0	0	1.68945	0	2.5703	0.11098	NA	NA
novel_circ_0002231	12	23857978	23880588	+	22610	392	ENSSSCG00000017513;	exon:23857979-23858143,exon:23874109-23874195,exon:23880446-23880588	L2,L4	3,3	182182	NPEPPS	ERAP1-like C-terminal domain||Aminopeptidase N-like , N-terminal||Peptidase M1, alanine aminopeptidase/leukotriene A4 hydrolase||Aminopeptidase N-type||Peptidase M1, membrane alanine aminopeptidase	0	0	0	0	0	3	0	3	0	0	0	0	0	13.0478	0	21.5128	0	1.09016	-1.8952	0.23775	NA	NA
novel_circ_0001338	11	25318968	25321570	+	2602	234	ENSSSCG00000029837;	exon:25318969-25319094,exon:25321461-25321570	H2,H3,H4,L1,L2	3,13,6,11,3	42,16,24,37,63	VWA8	von Willebrand factor A domain-containing protein 8||ATPase, dynein-related, AAA domain||P-loop containing nucleoside triphosphate hydrolase||AAA+ ATPase domain	0	3	13	6	11	3	0	0	0	30.055	146.265	51.9651	49.1875	13.0478	0	0	7.78439	2.00144	1.6165	0.14995	0.75483	FALSE
novel_circ_0001339	11	25318968	25328875	+	9907	474	ENSSSCG00000029837;	exon:25318969-25319094,exon:25322893-25323047,exon:25328680-25328875	H2,L3	4,2	41,53	VWA8	von Willebrand factor A domain-containing protein 8||ATPase, dynein-related, AAA domain||P-loop containing nucleoside triphosphate hydrolase||AAA+ ATPase domain	0	4	0	0	0	0	2	0	0	40.0733	0	0	0	0	15.014	0	1.2571	0.476183	0.83009	0.60374	NA	NA
novel_circ_0002237	12	23869312	23872399	+	3087	273	ENSSSCG00000017513;	exon:23869313-23869452,exon:23872265-23872399	H1,H4,L1,L2,L4	3,3,3,5,2	182176256215266	NPEPPS	ERAP1-like C-terminal domain||Aminopeptidase N-like , N-terminal||Peptidase M1, alanine aminopeptidase/leukotriene A4 hydrolase||Aminopeptidase N-type||Peptidase M1, membrane alanine aminopeptidase	3	0	0	3	3	5	0	2	32.5797	0	0	25.9826	13.4148	21.7463	0	14.3419	1.87223	1.57755	0.18622	0.88902	NA	NA
novel_circ_0012029	1	113097706	113101112	+	3406	261	ENSSSCG00000004592;	exon:113097707-113097771,exon:113100915-113101112	H1,H2,H3,L1,L2	2,3,2,4,4	346283425505512	SLTM	RNA-binding domain superfamily||SAP domain||RNA recognition motif domain||SAP domain superfamily||Nucleotide-binding alpha-beta plait domain superfamily||SAFB-like transcription modulator	2	3	2	0	4	4	0	0	21.7198	30.055	22.5023	0	17.8864	17.3971	0	0	2.40698	1.13437	0.7835	0.55633	NA	NA
novel_circ_0023329	6	43867656	43879544	+	11888	414	ENSSSCG00000002869;	exon:43867657-43867820,exon:43870383-43870512,exon:43879422-43879544	H1,H2,H3,H4,L1,L2,L4	9,16,7,15,20,18,16	6.26694e+20	LSM14A	FFD box||DFDF domain||Lsm14-like, N-terminal||LSM domain superfamily||TFG box||FDF domain	9	16	7	15	20	18	0	16	97.739	160.293	78.7579	129.913	89.4318	78.2867	0	114.735	15.1215	8.97038	0.70548	0.33177	0.90541	FALSE
novel_circ_0023328	6	43867656	43870512	+	2856	292	ENSSSCG00000002869;	exon:43867657-43867820,exon:43870383-43870512	H1,H2,H3,H4,L1,L2,L3,L4	145,143,86,144,229,258,207,152	5.49553e+23	LSM14A	FFD box||DFDF domain||Lsm14-like, N-terminal||LSM domain superfamily||TFG box||FDF domain	145	143	86	144	229	258	207	152	1574.68	1432.62	967.597	1247.16	1023.99	1122.11	1553.95	1089.98	169.047	152.272	0.15227	0.6249	0.97847	FALSE
novel_circ_0005122	13	54163490	54173527	-	10037	282	ENSSSCG00000011518;	exon:54171984-54172144,exon:54173405-54173527	H1	2	22	SHQ1	Shq1 protein domain||HSP20-like chaperone||Protein Shq1||CS domain	2	0	0	0	0	0	0	0	21.7198	0	0	0	0	0	0	0	0.675779	0	1.7401	0.27057	NA	NA
novel_circ_0023324	6	42909953	42912868	+	2915	447	ENSSSCG00000002865;	exon:42909954-42910012,exon:42911086-42911328,exon:42912721-42912868	L2	2	49	GPATCH1	G-patch domain||G patch domain-containing protein 1||G patch domain-containing protein, N-terminal	0	0	0	0	0	2	0	0	0	0	0	0	0	8.69853	0	0	0	0.279518	-1.0233	0.51179	NA	NA
novel_circ_0023327	6	43279251	43281393	-	2142	310	ENSSSCG00000002868;	exon:43279252-43279379,exon:43281210-43281393	H1,H3,H4,L3	3,4,2,2	162,76,139,147	PEPD	Creatinase/aminopeptidase-like||Aminopeptidase P, N-terminal||Peptidase M24B, X-Pro dipeptidase/aminopeptidase P, conserved site||Peptidase M24||Creatinase/Aminopeptidase P/Spt16, N-terminal	3	0	4	2	0	0	2	0	32.5797	0	45.0045	17.3217	0	0	15.014	0	3.16279	0.476183	2.1153	0.12972	NA	NA
novel_circ_0002235	12	23866933	23874195	+	7262	288	ENSSSCG00000017513;	exon:23866934-23866997,exon:23869313-23869452,exon:23874109-23874195	H1,H2,H3,H4,L1,L3,L4	4,3,2,2,13,5,2	1.84118e+20	NPEPPS	ERAP1-like C-terminal domain||Aminopeptidase N-like , N-terminal||Peptidase M1, alanine aminopeptidase/leukotriene A4 hydrolase||Aminopeptidase N-type||Peptidase M1, membrane alanine aminopeptidase	4	3	2	2	13	0	5	2	43.4395	30.055	22.5023	17.3217	58.1307	0	37.535	14.3419	3.65514	3.50755	0.048975	0.9632	0.99657	FALSE
novel_circ_0023320	6	42764601	42788425	-	23824	130	ENSSSCG00000025152;	exon:42786503-42786531,exon:42788323-42788425	L2	4	35	CEP89	Centrosomal protein of 89kDa	0	0	0	0	0	4	0	0	0	0	0	0	0	17.3971	0	0	0	0.559036	-1.4313	0.36272	NA	NA
novel_circ_0023323	6	42907435	42918217	+	10782	461	ENSSSCG00000002865;	exon:42907436-42907596,exon:42908990-42909087,exon:42918013-42918217	H2	2	29	GPATCH1	G-patch domain||G patch domain-containing protein 1||G patch domain-containing protein, N-terminal	0	2	0	0	0	0	0	0	0	20.0367	0	0	0	0	0	0	0.628551	0	1.7155	0.27669	NA	NA
novel_circ_0011004	17	49753768	49773427	-	19659	239	ENSSSCG00000007456;	exon:49753769-49754008	H1	4	56	SULF2	Sulfatase, N-terminal||Extracellular sulfatase, C-terminal||Extracellular sulfatase||Alkaline-phosphatase-like, core domain superfamily||Sulfatase, conserved site	4	0	0	0	0	0	0	0	43.4395	0	0	0	0	0	0	0	1.35156	0	2.2595	0.1604	NA	NA
novel_circ_0023633	6	70303835	70305475	+	1640	549	ENSSSCG00000003400;	exon:70303836-70303981,exon:70305071-70305475	H2,H3,L2	2,4,5	142163190	NMNAT1	Nicotinate/nicotinamide nucleotide adenylyltransferase||Rossmann-like alpha/beta/alpha sandwich fold||Cytidyltransferase-like domain	0	2	4	0	0	5	0	0	0	20.0367	45.0045	0	0	21.7463	0	0	2.2053	0.698795	1.0738	0.47249	NA	NA
novel_circ_0023632	6	7029993	7037336	-	7343	147	ENSSSCG00000036572;	exon:7037189-7037336	L4	2	1	BCO1	Carotenoid oxygenase	0	0	0	0	0	0	0	2	0	0	0	0	0	0	0	14.3419	0	0.447257	-1.2508	0.42436	NA	NA
novel_circ_0023631	6	70298142	70300419	+	2277	353	ENSSSCG00000003400;	exon:70298143-70298313,exon:70300236-70300419	H1,L1,L2,L4	3,10,3,4	114171249451	NMNAT1	Nicotinate/nicotinamide nucleotide adenylyltransferase||Rossmann-like alpha/beta/alpha sandwich fold||Cytidyltransferase-like domain	3	0	0	0	10	3	0	4	32.5797	0	0	0	44.7159	13.0478	0	28.6837	1.01367	2.75212	-1.1028	0.425	NA	NA
novel_circ_0023637	6	70426427	70430862	+	4435	468	ENSSSCG00000003398;	exon:70426428-70426484,exon:70428067-70428183,exon:70428282-70428380,exon:70430664-70430862	H2,H4,L1,L2,L4	2,4,9,7,4	34,23,76,73,66	UBE4B	Ubiquitin conjugation factor E4, core||U box domain||Zinc finger, RING/FYVE/PHD-type	0	2	0	4	9	7	0	4	0	20.0367	0	34.6434	40.2443	30.4448	0	28.6837	1.7733	3.16733	-0.66448	0.59248	NA	NA
novel_circ_0023636	6	70398107	70407992	+	9885	228	ENSSSCG00000003398;	exon:70407764-70407992	H1	3	49	UBE4B	Ubiquitin conjugation factor E4, core||U box domain||Zinc finger, RING/FYVE/PHD-type	3	0	0	0	0	0	0	0	32.5797	0	0	0	0	0	0	0	1.01367	0	1.9224	0.22753	NA	NA
novel_circ_0023634	6	70303835	70306728	+	2893	145	ENSSSCG00000003400;	exon:70303836-70303981	H1,H2,H3,H4,L1,L2,L3,L4	6,3,3,5,7,9,3,5	8.11321e+22	NMNAT1	Nicotinate/nicotinamide nucleotide adenylyltransferase||Rossmann-like alpha/beta/alpha sandwich fold||Cytidyltransferase-like domain	6	3	3	5	7	9	3	5	65.1593	30.055	33.7534	43.3043	31.3011	39.1434	22.521	35.8546	5.58367	4.09708	0.40476	0.63332	0.97847	FALSE
novel_circ_0005127	13	54881267	54887738	-	6471	193	ENSSSCG00000039134;	exon:54881268-54881375,exon:54887652-54887738	H3,H4,L2	2,3,3	170276124	-	PDZ domain||PDZ superfamily	0	0	2	3	0	3	0	0	0	0	22.5023	25.9826	0	13.0478	0	0	1.64694	0.419277	1.1993	0.43877	NA	NA
novel_circ_0011006	17	50647582	50657733	+	10151	153	ENSSSCG00000007460;	exon:50647583-50647613,exon:50648452-50648575	H4,L1,L3,L4	3,3,4,6	35,65,59,78	ARFGEF2	Armadillo-type fold||Guanine nucleotide exchange factor, N-terminal||Sec7 domain superfamily||Sec7, C-terminal domain superfamily||Sec7 domain||Sec7, C-terminal	0	0	0	3	3	0	4	6	0	0	0	25.9826	13.4148	0	30.028	43.0256	0.858564	2.72564	-1.1706	0.40353	NA	NA
novel_circ_0007933	15	131998299	132002047	+	3748	289	ENSSSCG00000023994;	exon:131998300-131998439,exon:131999062-131999138,exon:132001973-132002047	L3	3	12	ARMC9	Armadillo-type fold||Armadillo-like helical||LisH domain-containing protein ARMC9||LIS1 homology motif	0	0	0	0	0	0	3	0	0	0	0	0	0	0	22.521	0	0	0.714275	-1.5138	0.33722	NA	NA
novel_circ_0000007	10	10201830	10207599	+	5769	132	ENSSSCG00000010829;	exon:10207372-10207433,exon:10207528-10207599	H1	2	168	-	Molybdenum cofactor sulfurase, C-terminal||MOSC, N-terminal beta barrel||Pyruvate kinase-like, insert domain superfamily	2	0	0	0	0	0	0	0	21.7198	0	0	0	0	0	0	0	0.675779	0	1.7401	0.27057	NA	NA
novel_circ_0005126	13	54675579	54678797	-	3218	334	ENSSSCG00000011521;	exon:54675580-54675667,exon:54678550-54678797	H1,H2,H3,H4,L1,L2,L3,L4	7,6,4,5,38,24,20,23	168,100,110,233,69,117,173,124	PDZRN3	PDZ domain||PDZ superfamily	7	6	4	5	38	24	20	23	76.0192	60.11	45.0045	43.3043	169.92	104.382	150.14	164.931	7.25857	18.7252	-1.3147	0.032053	0.45469	FALSE
novel_circ_0019881	4	34768970	34777538	+	8568	303	ENSSSCG00000022479;	exon:34768971-34769201,exon:34769725-34769798	H1,H2,H3,L1,L2,L4	4,4,2,14,14,4	1.22103e+17	UBR5	HECT domain||PABC (PABP) domain||Polyadenylate-binding protein/Hyperplastic disc protein||HECT, E3 ligase catalytic domain||E3 ubiquitin ligase EDD, ubiquitin-associated domain||Zinc finger, UBR-type||Regulator of chromosome condensation 1/beta-lactamase-inhibitor protein II	4	4	2	0	14	14	0	4	43.4395	40.0733	22.5023	0	62.6023	60.8897	0	28.6837	3.39704	4.8648	-0.48623	0.64733	0.98184	FALSE
novel_circ_0019880	4	34757952	34758471	+	519	160	ENSSSCG00000022479;	exon:34757953-34758113	L3	3	208	UBR5	HECT domain||PABC (PABP) domain||Polyadenylate-binding protein/Hyperplastic disc protein||HECT, E3 ligase catalytic domain||E3 ubiquitin ligase EDD, ubiquitin-associated domain||Zinc finger, UBR-type||Regulator of chromosome condensation 1/beta-lactamase-inhibitor protein II	0	0	0	0	0	0	3	0	0	0	0	0	0	0	22.521	0	0	0.714275	-1.5138	0.33722	NA	NA
novel_circ_0019882	4	34771379	34777538	+	6159	415	ENSSSCG00000022479;	exon:34771380-34771552,exon:34777295-34777538	L1,L2	5,7	177154	UBR5	HECT domain||PABC (PABP) domain||Polyadenylate-binding protein/Hyperplastic disc protein||HECT, E3 ligase catalytic domain||E3 ubiquitin ligase EDD, ubiquitin-associated domain||Zinc finger, UBR-type||Regulator of chromosome condensation 1/beta-lactamase-inhibitor protein II	0	0	0	0	5	7	0	0	0	0	0	0	22.358	30.4448	0	0	0	1.69748	-2.4545	0.12744	NA	NA
novel_circ_0019885	4	34777294	34777538	+	244	243	ENSSSCG00000022479;	exon:34777295-34777538	H4,L3	4,3	173201	UBR5	HECT domain||PABC (PABP) domain||Polyadenylate-binding protein/Hyperplastic disc protein||HECT, E3 ligase catalytic domain||E3 ubiquitin ligase EDD, ubiquitin-associated domain||Zinc finger, UBR-type||Regulator of chromosome condensation 1/beta-lactamase-inhibitor protein II	0	0	0	4	0	0	3	0	0	0	0	34.6434	0	0	22.521	0	1.14475	0.714275	0.44241	0.78138	NA	NA
novel_circ_0019884	4	34771379	34790854	+	19475	85	ENSSSCG00000022479;	exon:34790769-34790854	H4,L1	2,2	186207	UBR5	HECT domain||PABC (PABP) domain||Polyadenylate-binding protein/Hyperplastic disc protein||HECT, E3 ligase catalytic domain||E3 ubiquitin ligase EDD, ubiquitin-associated domain||Zinc finger, UBR-type||Regulator of chromosome condensation 1/beta-lactamase-inhibitor protein II	0	0	0	2	2	0	0	0	0	0	0	17.3217	8.94318	0	0	0	0.572376	0.287666	0.4372	0.78517	NA	NA
novel_circ_0019887	4	34835873	34850285	+	14412	268	ENSSSCG00000036139;	exon:34835874-34836029,exon:34850172-34850285	H1,H2	2,2	107160	RRM2B	Ribonucleotide reductase small subunit||Ribonucleotide reductase small subunit, acitve site||Ribonucleotide reductase-like||Ribonucleotide reductase small subunit family||Ferritin-like superfamily	2	2	0	0	0	0	0	0	21.7198	20.0367	0	0	0	0	0	0	1.30433	0	2.4464	0.12932	NA	NA
novel_circ_0019886	4	34779357	34782651	+	3294	445	ENSSSCG00000022479;	exon:34779358-34779469,exon:34780074-34780218,exon:34781123-34781253,exon:34782591-34782651	L1,L2,L3,L4	2,3,4,6	158158182169	UBR5	HECT domain||PABC (PABP) domain||Polyadenylate-binding protein/Hyperplastic disc protein||HECT, E3 ligase catalytic domain||E3 ubiquitin ligase EDD, ubiquitin-associated domain||Zinc finger, UBR-type||Regulator of chromosome condensation 1/beta-lactamase-inhibitor protein II	0	0	0	0	2	3	4	6	0	0	0	0	8.94318	13.0478	30.028	43.0256	0	3.00108	-3.4218	0.026552	NA	NA
novel_circ_0019889	4	35912368	35921382	+	9014	103	n/a	intergenic_region:35921279-35921382	L4	6	0	--	-	0	0	0	0	0	0	0	6	0	0	0	0	0	0	0	43.0256	0	1.34177	-1.9307	0.22888	NA	NA
novel_circ_0019888	4	35345534	35345931	+	397	396	ENSSSCG00000006059;	exon:35345535-35345931	L2	4	61	NCALD	EF-hand domain||EF-hand domain pair||EF-Hand 1, calcium-binding site||Recoverin family	0	0	0	0	0	4	0	0	0	0	0	0	0	17.3971	0	0	0	0.559036	-1.4313	0.36272	NA	NA
novel_circ_0002036	12	16172825	16181569	-	8744	433	ENSSSCG00000017301;	exon:16172826-16172962,exon:16173967-16174077,exon:16180053-16180145,exon:16181474-16181569	H1,H2,H3,L1,L2,L3,L4	6,7,10,18,21,16,13	1.20129e+20	TLK2	Protein kinase domain||Protein kinase-like domain superfamily||Protein kinase, ATP binding site||Serine/threonine-protein kinase TOUSLED-like 2||Serine/threonine-protein kinase, active site	6	7	10	0	18	21	16	13	65.1593	70.1283	112.511	0	80.4887	91.3345	120.112	93.222	8.16914	12.2406	-0.57201	0.44568	0.94869	FALSE
novel_circ_0002037	12	16180052	16181569	-	1517	187	ENSSSCG00000017301;	exon:16180053-16180145,exon:16181474-16181569	H3,L2,L3,L4	7,2,2,3	125167153207	TLK2	Protein kinase domain||Protein kinase-like domain superfamily||Protein kinase, ATP binding site||Serine/threonine-protein kinase TOUSLED-like 2||Serine/threonine-protein kinase, active site	0	0	7	0	0	2	2	3	0	0	78.7579	0	0	8.69853	15.014	21.5128	2.75931	1.42659	0.71018	0.60793	NA	NA
novel_circ_0002030	12	16158875	16174077	-	15202	273	ENSSSCG00000017301;	exon:16158876-16158973,exon:16159873-16159939,exon:16173967-16174077	H2,H3,H4,L1,L2,L3,L4	4,6,9,7,17,4,7	1.02102e+20	TLK2	Protein kinase domain||Protein kinase-like domain superfamily||Protein kinase, ATP binding site||Serine/threonine-protein kinase TOUSLED-like 2||Serine/threonine-protein kinase, active site	0	4	6	9	7	17	4	7	0	40.0733	67.5068	77.9477	31.3011	73.9375	30.028	50.1965	6.19792	5.9005	0.057516	0.94761	0.99657	FALSE
novel_circ_0002031	12	16164206	16174077	-	9871	110	ENSSSCG00000017301;	exon:16173967-16174077	H1,H2,H4,L1,L2,L3,L4	6,2,3,4,6,6,4	1.40144e+20	TLK2	Protein kinase domain||Protein kinase-like domain superfamily||Protein kinase, ATP binding site||Serine/threonine-protein kinase TOUSLED-like 2||Serine/threonine-protein kinase, active site	6	2	0	3	4	6	6	4	65.1593	20.0367	0	25.9826	17.8864	26.0956	45.042	28.6837	3.51445	3.73695	-0.052408	0.95859	0.99657	FALSE
novel_circ_0005020	13	4115486	4120836	+	5350	203	ENSSSCG00000029811;	exon:4120633-4120836	H1,H2,H3,H4,L1,L2,L3,L4	10,28,16,14,27,38,18,17	106,151,135,159,91,178,129,166	PLCL2	Pleckstrin homology domain||EF-hand domain pair||Phospholipase C, phosphatidylinositol-specific, Y domain||Phosphoinositide-specific phospholipase C, EF-hand-like domain||Inactive phospholipase C-like protein 2||C2 domain||PH-like domain superfamily||C2 domain superfamily||Phosphatidylinositol-specific phospholipase C, X domain||Phosphoinositide phospholipase C family||PLC-like phosphodiesterase,…	10	28	16	14	27	38	18	17	108.599	280.513	180.018	121.252	120.733	165.272	135.126	121.906	22.4922	17.2817	0.36461	0.48855	0.95482	FALSE
novel_circ_0028293	9	72005481	72019818	+	14337	341	ENSSSCG00000015310;	exon:72005482-72005644,exon:72019639-72019818	H1,H2,H3,H4,L1,L2,L3,L4	22,23,14,15,37,24,17,15	2.52347e+23	AKAP9	ELK domain||A-kinase anchor protein 9/Pericentrin||Pericentrin/AKAP-450 centrosomal targeting domain	22	23	14	15	37	24	17	15	238.917	230.422	157.516	129.913	165.449	104.382	127.619	107.564	24.4734	16.078	0.58539	0.24814	0.84399	FALSE
novel_circ_0004940	13	38538686	38545830	-	7144	561	ENSSSCG00000024201;	exon:38538687-38538848,exon:38539332-38539423,exon:38540108-38540180,exon:38541875-38541967,exon:38545685-38545830	H1,H2,H3,H4,L1,L2,L3,L4	15,17,12,20,38,43,27,35	90,134,71,92,130,120,102,149	TASOR	Protein of unknown function DUF3715	15	17	12	20	38	43	27	35	162.898	170.312	135.014	173.217	169.92	187.018	202.689	250.982	20.865	25.7308	-0.28808	0.54054	0.96887	FALSE
novel_circ_0006238	14	20624915	20627939	+	3024	270	ENSSSCG00000009717;	exon:20624916-20625052,exon:20627805-20627939	H2,H3,H4,L1,L2,L3,L4	2,6,8,5,3,5,4	127,51,81,39,55,66,74	CBR4	Short-chain dehydrogenase/reductase, conserved site||Short-chain dehydrogenase/reductase SDR||NAD(P)-binding domain superfamily	0	2	6	8	5	3	5	4	0	20.0367	67.5068	69.2869	22.358	13.0478	37.535	28.6837	5.28318	3.22341	0.65403	0.50764	0.96623	FALSE
novel_circ_0006239	14	20688753	20699646	-	10893	375	ENSSSCG00000029331;	exon:20688754-20688886,exon:20690367-20690461,exon:20699497-20699646	H4	2	180	PALLD	Immunoglobulin subtype 2||Immunoglobulin-like domain superfamily||Immunoglobulin I-set||Immunoglobulin subtype||Immunoglobulin-like domain||Immunoglobulin-like fold	0	0	0	2	0	0	0	0	0	0	0	17.3217	0	0	0	0	0.572376	0	1.6838	0.28469	NA	NA
novel_circ_0009916	16	26541230	26589063	-	47833	385	ENSSSCG00000016863;	exon:26541231-26541320,exon:26576176-26576251,exon:26587566-26587680,exon:26588956-26589063	H1,H2,H3,H4,L1,L2,L3,L4	5,4,3,2,14,18,5,16	5.39633e+23	OXCT1	Coenzyme A transferase binding site||3-oxoacid CoA-transferase, subunit A||Coenzyme A transferase active site||Coenzyme A transferase family I||NagB/RpiA transferase-like||3-oxoacid CoA-transferase||3-oxoacid CoA-transferase, subunit B	5	4	3	2	14	18	5	16	54.2994	40.0733	33.7534	17.3217	62.6023	78.2867	37.535	114.735	4.70149	9.29784	-0.9321	0.23411	0.83911	FALSE
novel_circ_0006237	14	20521353	20522546	+	1193	370	ENSSSCG00000009716;	exon:20521354-20521629,exon:20522451-20522546	H1,H2,H3,H4,L1,L2,L3,L4	13,6,8,10,17,22,5,15	17,26,18,33,10,7,8,17	SH3RF1	SH3-like domain superfamily||Zinc finger, RING/FYVE/PHD-type||SH3RF1/SH3RF3, fourth SH3 domain||Zinc finger, C3HC4 RING-type||E3 ubiquitin-protein ligase SH3RF1, second SH3 domain||SH3 domain||Zinc finger, RING-type, conserved site||Zinc finger, RING-type||E3 ubiquitin-protein ligase SH3RF1/SH3RF3	13	6	8	10	17	22	5	15	141.179	60.11	90.009	86.6086	76.0171	95.6838	37.535	107.564	12.2936	10.0647	0.26535	0.68033	0.98184	FALSE
novel_circ_0006234	14	20471766	20475214	+	3448	295	ENSSSCG00000009716;	intron:20471767-20471888,intron:20475040-20475214	H1,H2,H3,H4,L1,L2,L3	4,2,3,5,13,3,4	3,3,8,4,4,5,1	SH3RF1	SH3-like domain superfamily||Zinc finger, RING/FYVE/PHD-type||SH3RF1/SH3RF3, fourth SH3 domain||Zinc finger, C3HC4 RING-type||E3 ubiquitin-protein ligase SH3RF1, second SH3 domain||SH3 domain||Zinc finger, RING-type, conserved site||Zinc finger, RING-type||E3 ubiquitin-protein ligase SH3RF1/SH3RF3	4	2	3	5	13	3	4	0	43.4395	20.0367	33.7534	43.3043	58.1307	13.0478	30.028	0	4.59361	3.24148	0.42816	0.67204	0.98184	FALSE
novel_circ_0000006	10	10169064	10182130	+	13066	434	ENSSSCG00000010826;	exon:10169065-10169227,exon:10170415-10170555,exon:10181910-10181971,exon:10182059-10182130	H3,L1	2,5	618316	MARC2	Pyruvate kinase-like, insert domain superfamily||MOSC, N-terminal beta barrel||Molybdenum cofactor sulfurase, C-terminal	0	0	2	0	5	0	0	0	0	0	22.5023	0	22.358	0	0	0	0.788375	0.719166	0.022037	0.98907	NA	NA
novel_circ_0006230	14	20281912	20298983	+	17071	427	ENSSSCG00000009714;	exon:20281913-20282065,exon:20294336-20294491,exon:20298863-20298983	H1,H2,H4,L1,L3,L4	6,3,5,16,9,10	44,43,35,53,36,37	NEK1	Serine/threonine-protein kinase, active site||Protein kinase, ATP binding site||Protein kinase-like domain superfamily||Protein kinase domain	6	3	0	5	16	0	9	10	65.1593	30.055	0	43.3043	71.5455	0	67.563	71.7093	4.4011	6.68044	-0.512	0.61058	0.97847	FALSE
novel_circ_0007920	15	13156174	13157038	-	864	336	ENSSSCG00000032198;	exon:13156175-13156255,exon:13156600-13156721,exon:13156903-13157038	H1,H2,H3,H4,L1,L2,L3,L4	2,8,6,11,23,8,7,13	296,360,262,465,68,66,74,72	SPOPL	SKP1/BTB/POZ domain superfamily||MATH/TRAF domain||SPOP, C-terminal BACK-like domain||BTB/POZ domain||TRAF-like	2	8	6	11	23	8	7	13	21.7198	80.1467	67.5068	95.2694	102.847	34.7941	52.549	93.222	8.70318	9.00004	-0.039505	0.95674	0.99657	FALSE
novel_circ_0005128	13	55652968	55668255	-	15287	354	ENSSSCG00000011522;	exon:55652969-55653137,exon:55668069-55668255	L1,L2	10,4	9,36	CNTN3	Immunoglobulin-like domain superfamily||Immunoglobulin-like domain||Immunoglobulin-like fold||Immunoglobulin subtype 2||Immunoglobulin subtype||Fibronectin type III||Fibronectin type III superfamily||Immunoglobulin I-set	0	0	0	0	10	4	0	0	0	0	0	0	44.7159	17.3971	0	0	0	1.99737	-2.6524	0.098237	NA	NA
novel_circ_0007923	15	131812745	131827448	+	14703	116	ENSSSCG00000016272;	exon:131812746-131812789,exon:131814199-131814272	H1,H2,L1,L4	4,3,2,2	126148209268	PSMD1	26S proteasome regulatory complex, non-ATPase subcomplex, Rpn2/Psmd1 subunit||Proteasome/cyclosome repeat||26S Proteasome non-ATPase regulatory subunit 1||Armadillo-type fold||26S proteasome regulatory subunit RPN2, C-terminal||RPN1/RPN2, N-terminal||Armadillo-like helical	4	3	0	0	2	0	0	2	43.4395	30.055	0	0	8.94318	0	0	14.3419	2.29439	0.734923	1.2044	0.40086	NA	NA
novel_circ_0007922	15	131812745	131822771	+	10026	259	ENSSSCG00000016272;	exon:131812746-131812789,exon:131814199-131814272,exon:131822628-131822771	H2,L1,L2	4,7,3	128218212	PSMD1	26S proteasome regulatory complex, non-ATPase subcomplex, Rpn2/Psmd1 subunit||Proteasome/cyclosome repeat||26S Proteasome non-ATPase regulatory subunit 1||Armadillo-type fold||26S proteasome regulatory subunit RPN2, C-terminal||RPN1/RPN2, N-terminal||Armadillo-like helical	0	4	0	0	7	3	0	0	0	40.0733	0	0	31.3011	13.0478	0	0	1.2571	1.42611	-0.13897	0.92646	NA	NA
novel_circ_0023720	6	74824454	74838414	+	13960	356	ENSSSCG00000003461;	exon:74824455-74824581,exon:74829110-74829237,exon:74838311-74838414	L2,L3	2,2	380244	RSC1A1	Ubiquitin-associated domain||Regulatory solute carrier protein family 1 member 1	0	0	0	0	0	2	2	0	0	0	0	0	0	8.69853	15.014	0	0	0.755701	-1.5582	0.32398	NA	NA
novel_circ_0000764	10	53197802	53227401	-	29599	400	ENSSSCG00000011085;	exon:53197803-53197898,exon:53200075-53200168,exon:53202790-53202893,exon:53227292-53227401	L1,L2	3,5	289364	MLLT10	Zinc finger, PHD-type||-||Zinc finger, FYVE/PHD-type||Zinc finger, RING/FYVE/PHD-type||Zinc finger, PHD-type, conserved site||Zinc finger, PHD-finger||Extended PHD (ePHD) domain	0	0	0	0	3	5	0	0	0	0	0	0	13.4148	21.7463	0	0	0	1.13029	-1.9604	0.22276	NA	NA
novel_circ_0000765	10	53197802	53245866	-	48064	351	ENSSSCG00000011085;	exon:53197803-53197898,exon:53200075-53200168,exon:53227292-53227401,exon:53245812-53245866	H2,H4,L1,L2,L3,L4	5,7,56,53,18,10	1.24111e+17	MLLT10	Zinc finger, PHD-type||-||Zinc finger, FYVE/PHD-type||Zinc finger, RING/FYVE/PHD-type||Zinc finger, PHD-type, conserved site||Zinc finger, PHD-finger||Extended PHD (ePHD) domain	0	5	0	7	56	53	18	10	0	50.0917	0	60.626	250.409	230.511	135.126	71.7093	3.57469	21.9838	-2.4029	0.0024673	0.10471	FALSE
novel_circ_0000763	10	53197802	53202893	-	5091	291	ENSSSCG00000011085;	exon:53197803-53197898,exon:53200075-53200168,exon:53202790-53202893	H1,H2,H3,H4,L1,L2,L3,L4	21,29,28,30,208,301,84,175	116,126,88,118,368,431,240,276	MLLT10	Zinc finger, PHD-type||-||Zinc finger, FYVE/PHD-type||Zinc finger, RING/FYVE/PHD-type||Zinc finger, PHD-type, conserved site||Zinc finger, PHD-finger||Extended PHD (ePHD) domain	21	29	28	30	208	301	84	175	228.058	290.532	315.032	259.826	930.091	1309.13	630.588	1254.91	35.8326	131.119	-1.85	1.4331e-06	0.00077465	TRUE
novel_circ_0000005	10	10169064	10170555	+	1491	302	ENSSSCG00000010826;	exon:10169065-10169227,exon:10170415-10170555	H1,H2,H3,H4,L1,L2,L3,L4	5,6,2,7,6,9,7,5	8.36769e+23	MARC2	Pyruvate kinase-like, insert domain superfamily||MOSC, N-terminal beta barrel||Molybdenum cofactor sulfurase, C-terminal	5	6	2	7	6	9	7	5	54.2994	60.11	22.5023	60.626	26.8296	39.1434	52.549	35.8546	6.36679	4.90561	0.37404	0.64302	0.98135	FALSE
novel_circ_0005828	14	112711276	112712035	-	759	317	ENSSSCG00000010566;	exon:112711277-112711409,exon:112711850-112712035	H1,H2,H3,H4,L1,L2,L3,L4	8,2,5,6,15,24,10,14	2.68293e+23	FBXW4	WD40-repeat-containing domain superfamily||WD40/YVTN repeat-like-containing domain superfamily||F-box domain||WD40 repeat||WD40-repeat-containing domain||F-box-like domain superfamily	8	2	5	6	15	24	10	14	86.8791	20.0367	56.2556	51.9651	67.0739	104.382	75.07	100.393	7.01973	11.0234	-0.62693	0.37213	0.92491	FALSE
novel_circ_0000768	10	53795828	53841038	+	45210	304	ENSSSCG00000011090;	exon:53795829-53795981,exon:53838596-53838677,exon:53840967-53841038	H4,L2	3,8	7,11	NEBL	Nebulin repeat||SH3-like domain superfamily||Nebulette, SH3 domain||SH3 domain||Zinc finger, LIM-type||Nebulin-like	0	0	0	3	0	8	0	0	0	0	0	25.9826	0	34.7941	0	0	0.858564	1.11807	-0.22185	0.88892	NA	NA
novel_circ_0023723	6	74829109	74838414	+	9305	358	ENSSSCG00000003461;	exon:74829110-74829237,exon:74832415-74832543,exon:74838311-74838414	H1,H3,H4,L1,L2,L3,L4	6,9,4,10,7,7,5	2.5921e+20	RSC1A1	Ubiquitin-associated domain||Regulatory solute carrier protein family 1 member 1	6	0	9	4	10	7	7	5	65.1593	0	101.26	34.6434	44.7159	30.4448	52.549	35.8546	6.71977	5.20143	0.3218	0.71549	0.98184	FALSE
novel_circ_0006111	14	13379690	13384817	+	5127	398	ENSSSCG00000009684;	intron:13379691-13379920,intron:13382148-13382256,intron:13384756-13384817	H1,H2,H3,H4,L1,L2,L3,L4	32,15,15,39,41,30,24,49	20,9,5,16,27,30,20,19	MSRA	Peptide methionine sulphoxide reductase MsrA superfamily||Peptide methionine sulphoxide reductase MsrA	32	15	15	39	41	30	24	49	347.516	150.275	168.767	337.773	183.335	130.478	180.168	351.375	32.6007	26.7619	0.29016	0.56162	0.97239	FALSE
novel_circ_0009630	15	91512800	91514202	+	1402	370	ENSSSCG00000016026;	exon:91512801-91512947,exon:91513113-91513214,exon:91514079-91514202	H1,H2,H3,H4,L1,L2,L3,L4	2,3,3,2,14,13,4,10	1.70199e+23	ZC3H15	Zinc finger, CCCH-type||Zinc finger, CCCH-type superfamily||ZC3H15/TMA46 family, C-terminal||E3 ligase, CCCH-type zinc finger	2	3	3	2	14	13	4	10	21.7198	30.055	33.7534	17.3217	62.6023	56.5404	30.028	71.7093	3.37354	7.01918	-0.99532	0.24689	0.84399	FALSE
novel_circ_0007699	15	109436410	109438001	-	1591	387	ENSSSCG00000016127;	exon:109436411-109436539,exon:109436745-109436890,exon:109437887-109438001	L1,L2	4,9	500884	NDUFS1	Molybdopterin oxidoreductase, 4Fe-4S domain||2Fe-2S ferredoxin-like superfamily||2Fe-2S ferredoxin-type iron-sulfur binding domain||NADH:ubiquinone oxidoreductase, subunit G||NADH:ubiquinone oxidoreductase, 75kDa subunit, conserved site||NADH-quinone oxidoreductase, chain G, C-terminal||Molybdopterin oxidoreductase||NADH:ubiquinone oxidoreductase, subunit G, iron-sulphur binding	0	0	0	0	4	9	0	0	0	0	0	0	17.8864	39.1434	0	0	0	1.83316	-2.547	0.11315	NA	NA
novel_circ_0012309	1	126080089	126082755	-	2666	250	ENSSSCG00000004666;	exon:126080556-126080623,exon:126082572-126082755	L1,L2,L3,L4	13,3,2,2	241185157195	-	FAD/NAD(P)-binding domain||Sulphide quinone-reductase||FAD/NAD(P)-binding domain superfamily	0	0	0	0	13	3	2	2	0	0	0	0	58.1307	13.0478	15.014	14.3419	0	3.21255	-3.5223	0.0218	NA	NA
novel_circ_0012308	1	126078502	126082755	-	4253	67	ENSSSCG00000004666;	exon:126080556-126080623	H1,L4	2,2	96190	-	FAD/NAD(P)-binding domain||Sulphide quinone-reductase||FAD/NAD(P)-binding domain superfamily	2	0	0	0	0	0	0	2	21.7198	0	0	0	0	0	0	14.3419	0.675779	0.447257	0.30644	0.84923	NA	NA
novel_circ_0012307	1	12382020	12388087	+	6067	270	ENSSSCG00000004071;	exon:12382021-12382167,exon:12387963-12388087	H1,H4,L2	3,4,3	67,38,10	CNKSR3	PDZ superfamily||CRIC domain||Connector enhancer of kinase suppressor of ras 2||PDZ domain||Sterile alpha motif domain||Sterile alpha motif/pointed domain superfamily	3	0	0	4	0	3	0	0	32.5797	0	0	34.6434	0	13.0478	0	0	2.15842	0.419277	1.5326	0.31012	NA	NA
novel_circ_0017150	3	100576722	100581290	+	4568	114	ENSSSCG00000008470;	exon:100581176-100581290	H1,H2,H3,H4,L1,L2,L3	9,7,7,15,24,7,9	98,68,67,44,62,66,82	THUMPD2	THUMP domain||Putative RNA methylase domain||S-adenosyl-L-methionine-dependent methyltransferase	9	7	7	15	24	7	9	0	97.739	70.1283	78.7579	129.913	107.318	30.4448	67.563	0	12.2931	6.57313	0.83351	0.29422	0.88165	FALSE
novel_circ_0017153	3	100581175	100590814	+	9639	388	ENSSSCG00000008470;	exon:100581176-100581290,exon:100589637-100589803,exon:100590706-100590814	H2,L1	4,4	46,68	THUMPD2	THUMP domain||Putative RNA methylase domain||S-adenosyl-L-methionine-dependent methyltransferase	0	4	0	0	4	0	0	0	0	40.0733	0	0	17.8864	0	0	0	1.2571	0.575333	0.62847	0.69339	NA	NA
novel_circ_0017152	3	100580361	100590814	+	10453	459	ENSSSCG00000008470;	exon:100580362-100580433,exon:100581176-100581290,exon:100589637-100589803,exon:100590706-100590814	H1,H2,H4,L1,L2,L3,L4	4,3,3,15,22,13,9	74,62,46,69,87,81,87	THUMPD2	THUMP domain||Putative RNA methylase domain||S-adenosyl-L-methionine-dependent methyltransferase	4	3	0	3	15	22	13	9	43.4395	30.055	0	25.9826	67.0739	95.6838	97.591	64.5383	3.15295	10.34	-1.5645	0.059243	0.58135	FALSE
novel_circ_0017155	3	100803501	100807280	-	3779	126	n/a	intergenic_region:100803502-100803628	H1,H2,L1,L2,L4	3,4,6,8,6	3,4,0,11,8	--	-	3	4	0	0	6	8	0	6	32.5797	40.0733	0	0	26.8296	34.7941	0	43.0256	2.27077	3.32284	-0.45824	0.70497	0.98184	FALSE
novel_circ_0012300	1	12353963	12376129	+	22166	222	ENSSSCG00000004071;	exon:12353964-12354127,exon:12376070-12376129	H1	2	54	CNKSR3	PDZ superfamily||CRIC domain||Connector enhancer of kinase suppressor of ras 2||PDZ domain||Sterile alpha motif domain||Sterile alpha motif/pointed domain superfamily	2	0	0	0	0	0	0	0	21.7198	0	0	0	0	0	0	0	0.675779	0	1.7401	0.27057	NA	NA
novel_circ_0017483	3	114008082	114026778	-	18696	101	ENSSSCG00000008581;	exon:114026677-114026778	L2	3	45	NCOA1	Domain of unknown function DUF1518||Nuclear receptor coactivator, Ncoa-type, interlocking||PAS fold||PAS domain||Nuclear receptor coactivator, interlocking||Nuclear receptor coactivator, receptor-binding domain||Nuclear receptor coactivator, Ncoa-type, interlocking domain superfamily||Myc-type, basic helix-loop-helix (bHLH) domain||Nuclear receptor coactivator||PAS domain superfamily||Helix-loop-…	0	0	0	0	0	3	0	0	0	0	0	0	0	13.0478	0	0	0	0.419277	-1.2692	0.41776	NA	NA
novel_circ_0017482	3	114008082	114014360	-	6278	183	ENSSSCG00000008581;	exon:114008083-114008266	L1,L3,L4	3,6,2	44,65,82	NCOA1	Domain of unknown function DUF1518||Nuclear receptor coactivator, Ncoa-type, interlocking||PAS fold||PAS domain||Nuclear receptor coactivator, interlocking||Nuclear receptor coactivator, receptor-binding domain||Nuclear receptor coactivator, Ncoa-type, interlocking domain superfamily||Myc-type, basic helix-loop-helix (bHLH) domain||Nuclear receptor coactivator||PAS domain superfamily||Helix-loop-…	0	0	0	0	3	0	6	2	0	0	0	0	13.4148	0	45.042	14.3419	0	2.30731	-2.9413	0.063551	NA	NA
novel_circ_0017481	3	11377600	11380582	-	2982	322	ENSSSCG00000028504;	exon:11377601-11377666,exon:11377879-11378036,exon:11380482-11380582	H2	3	177	RFC2	DNA polymerase III, clamp loader complex, gamma/delta/delta subunit, C-terminal||Replication factor C, C-terminal||ATPase, AAA-type, core||AAA+ ATPase domain||P-loop containing nucleoside triphosphate hydrolase||Magnesium chelatase ChlI domain	0	3	0	0	0	0	0	0	0	30.055	0	0	0	0	0	0	0.942827	0	1.8971	0.23325	NA	NA
novel_circ_0017480	3	113606925	113607519	+	594	128	ENSSSCG00000029413;	exon:113606926-113607054	H2,L1	4,2	136,20	DNMT3A	DNA (cytosine-5)-methyltransferase 3A||S-adenosyl-L-methionine-dependent methyltransferase||PWWP domain||DNMT3, cysteine rich ADD domain||DNA methylase, C-5 cytosine-specific, active site||ADD domain||C-5 cytosine methyltransferase	0	4	0	0	2	0	0	0	0	40.0733	0	0	8.94318	0	0	0	1.2571	0.287666	1.113	0.48828	NA	NA
novel_circ_0017487	3	114032326	114036543	-	4217	117	ENSSSCG00000008581;	exon:114036426-114036543	L2,L4	2,3	62,97	NCOA1	Domain of unknown function DUF1518||Nuclear receptor coactivator, Ncoa-type, interlocking||PAS fold||PAS domain||Nuclear receptor coactivator, interlocking||Nuclear receptor coactivator, receptor-binding domain||Nuclear receptor coactivator, Ncoa-type, interlocking domain superfamily||Myc-type, basic helix-loop-helix (bHLH) domain||Nuclear receptor coactivator||PAS domain superfamily||Helix-loop-…	0	0	0	0	0	2	0	3	0	0	0	0	0	8.69853	0	21.5128	0	0.950403	-1.7361	0.27645	NA	NA
novel_circ_0020677	4	97996842	97999002	-	2160	226	ENSSSCG00000006628;	exon:97996843-97996929,exon:97998862-97999002	H3	2	821	-	von Willebrand factor, type A||von Willebrand factor A-like domain superfamily||Ubiquitin interacting motif	0	0	2	0	0	0	0	0	0	0	22.5023	0	0	0	0	0	0.788375	0	1.7925	0.25776	NA	NA
novel_circ_0017485	3	114024052	114026778	-	2726	101	ENSSSCG00000008581;	exon:114026677-114026778	H2,H3,H4,L1,L2,L3	2,2,6,2,5,4	85,108,79,44,53,60	NCOA1	Domain of unknown function DUF1518||Nuclear receptor coactivator, Ncoa-type, interlocking||PAS fold||PAS domain||Nuclear receptor coactivator, interlocking||Nuclear receptor coactivator, receptor-binding domain||Nuclear receptor coactivator, Ncoa-type, interlocking domain superfamily||Myc-type, basic helix-loop-helix (bHLH) domain||Nuclear receptor coactivator||PAS domain superfamily||Helix-loop-…	0	2	2	6	2	5	4	0	0	20.0367	22.5023	51.9651	8.94318	21.7463	30.028	0	3.13405	1.93883	0.59496	0.61654	0.97847	FALSE
novel_circ_0017484	3	114014185	114026778	-	12593	174	ENSSSCG00000008581;	exon:114014186-114014360	L2	3	55	NCOA1	Domain of unknown function DUF1518||Nuclear receptor coactivator, Ncoa-type, interlocking||PAS fold||PAS domain||Nuclear receptor coactivator, interlocking||Nuclear receptor coactivator, receptor-binding domain||Nuclear receptor coactivator, Ncoa-type, interlocking domain superfamily||Myc-type, basic helix-loop-helix (bHLH) domain||Nuclear receptor coactivator||PAS domain superfamily||Helix-loop-…	0	0	0	0	0	3	0	0	0	0	0	0	0	13.0478	0	0	0	0.419277	-1.2692	0.41776	NA	NA
novel_circ_0027808	9	26129813	26138444	+	8631	338	ENSSSCG00000014946;	exon:26129814-26129906,exon:26130060-26130163,exon:26138301-26138444	H1,H2,L2,L3	2,3,8,3	59,55,77,67	CEP295	Centrosomal protein of 295kDa||ALMS motif	2	3	0	0	0	8	3	0	21.7198	30.055	0	0	0	34.7941	22.521	0	1.61861	1.83235	-0.13335	0.92461	NA	NA
novel_circ_0027809	9	26137741	26143371	+	5630	165	ENSSSCG00000014946;	exon:26137742-26137907	H1,H2,H4,L1,L2,L3,L4	5,6,3,7,16,4,7	36,43,38,55,68,59,70	CEP295	Centrosomal protein of 295kDa||ALMS motif	5	6	0	3	7	16	4	7	54.2994	60.11	0	25.9826	31.3011	69.5882	30.028	50.1965	4.43367	5.76074	-0.33608	0.71064	0.98184	FALSE
novel_circ_0017489	3	114048863	114114025	-	65162	156	ENSSSCG00000008581;	exon:114113869-114114025	L1,L2,L3	8,4,3	61,69,108	NCOA1	Domain of unknown function DUF1518||Nuclear receptor coactivator, Ncoa-type, interlocking||PAS fold||PAS domain||Nuclear receptor coactivator, interlocking||Nuclear receptor coactivator, receptor-binding domain||Nuclear receptor coactivator, Ncoa-type, interlocking domain superfamily||Myc-type, basic helix-loop-helix (bHLH) domain||Nuclear receptor coactivator||PAS domain superfamily||Helix-loop-…	0	0	0	0	8	4	3	0	0	0	0	0	35.7727	17.3971	22.521	0	0	2.42398	-3.0588	0.052421	NA	NA
novel_circ_0017488	3	114032326	114049044	-	16718	180	ENSSSCG00000008581;	exon:114048864-114049044	L2	4	70	NCOA1	Domain of unknown function DUF1518||Nuclear receptor coactivator, Ncoa-type, interlocking||PAS fold||PAS domain||Nuclear receptor coactivator, interlocking||Nuclear receptor coactivator, receptor-binding domain||Nuclear receptor coactivator, Ncoa-type, interlocking domain superfamily||Myc-type, basic helix-loop-helix (bHLH) domain||Nuclear receptor coactivator||PAS domain superfamily||Helix-loop-…	0	0	0	0	0	4	0	0	0	0	0	0	0	17.3971	0	0	0	0.559036	-1.4313	0.36272	NA	NA
novel_circ_0006643	14	46957993	46985309	+	27316	164	ENSSSCG00000009994;	exon:46957994-46958044,exon:46978000-46978032,exon:46982871-46982953	H3,H4,L1,L2,L3,L4	2,4,12,9,10,3	5.81726e+18	MTMR3	Protein-tyrosine phosphatase-like||Zinc finger, FYVE-related||Myotubularin-related protein 3, PH-GRAM domain||FYVE zinc finger||Protein-tyrosine phosphatase, catalytic||Zinc finger, FYVE/PHD-type||Zinc finger, RING/FYVE/PHD-type||Myotubularin-like phosphatase domain||Myotubularin family	0	0	2	4	12	9	10	3	0	0	22.5023	34.6434	53.6591	39.1434	75.07	21.5128	1.93313	6.03563	-1.4323	0.17395	0.78499	FALSE
novel_circ_0000074	10	14049497	14050397	-	900	281	ENSSSCG00000024180;	exon:14049498-14049638,exon:14050256-14050397	H3,L1	2,5	58123	ACBD3	Acyl-CoA-binding protein, ACBP, conserved site||GOLD domain||GOLD domain superfamily||Acyl-CoA-binding protein, ACBP||FERM/acyl-CoA-binding protein superfamily||Acyl-CoA binding protein superfamily	0	0	2	0	5	0	0	0	0	0	22.5023	0	22.358	0	0	0	0.788375	0.719166	0.022037	0.98907	NA	NA
novel_circ_0028213	9	6380312	6386291	+	5979	229	ENSSSCG00000014794;	exon:6380313-6380429,exon:6386178-6386291	L2,L3	4,3	77,93	NUP98	Nuclear pore complex protein NUP98-NUP96||Nuclear protein 96||Peptidase S59, nucleoporin||Peptidase S59, nucleoporin superfamily||Nucleoporin peptidase S59-like	0	0	0	0	0	4	3	0	0	0	0	0	0	17.3971	22.521	0	0	1.27331	-2.0743	0.19798	NA	NA
novel_circ_0013879	1	238594022	238601641	+	7619	250	ENSSSCG00000005356;	intron:238594023-238594136,intron:238595621-238595675,intron:238601558-238601641	H1,H2,H3,H4,L1,L2,L3,L4	6,10,5,14,15,20,15,6	48,41,37,39,61,79,62,81	DCAF10	DDB1- and CUL4-associated factor 10||WD40-repeat-containing domain superfamily||WD40/YVTN repeat-like-containing domain superfamily||WD40 repeat||WD40 repeat, conserved site||WD40-repeat-containing domain	6	10	5	14	15	20	15	6	65.1593	100.183	56.2556	121.252	67.0739	86.9853	112.605	43.0256	11.1477	9.86582	0.18106	0.78246	0.98891	FALSE
novel_circ_0013876	1	238524376	238528050	+	3674	297	ENSSSCG00000005354;	exon:238524377-238524529,exon:238526835-238526913,exon:238527983-238528050	L1,L3	4,2	16,29	TRMT10B	tRNA methyltransferase TRMD/TRM10-type domain||tRNA methyltransferase TRM10-type domain||tRNA methyltransferase TRM10-type domain superfamily||tRNA (guanine-N1-)-methyltransferase, eukaryotic	0	0	0	0	4	0	2	0	0	0	0	0	17.8864	0	15.014	0	0	1.05152	-1.8541	0.24743	NA	NA
novel_circ_0013875	1	238519258	238524529	+	5271	370	ENSSSCG00000005354;	exon:238519259-238519477,exon:238524377-238524529	H2	4	11	TRMT10B	tRNA methyltransferase TRMD/TRM10-type domain||tRNA methyltransferase TRM10-type domain||tRNA methyltransferase TRM10-type domain superfamily||tRNA (guanine-N1-)-methyltransferase, eukaryotic	0	4	0	0	0	0	0	0	0	40.0733	0	0	0	0	0	0	1.2571	0	2.1687	0.17707	NA	NA
novel_circ_0006119	14	133814478	133818538	-	4060	224	ENSSSCG00000010734;	exon:133818314-133818538	L1,L2,L3	4,3,2	194186186	-	Ornithine aminotransferase||Pyridoxal phosphate-dependent transferase||Aminotransferase class-III||Pyridoxal phosphate-dependent transferase, major domain||Pyridoxal phosphate-dependent transferase domain 1	0	0	0	0	4	3	2	0	0	0	0	0	17.8864	13.0478	15.014	0	0	1.47079	-2.4267	0.13155	NA	NA
novel_circ_0013871	1	238015228	238018002	+	2774	338	ENSSSCG00000005346;	exon:238015229-238015272,exon:238016496-238016621,exon:238017832-238018002	H1,H2,H3,H4,L1,L2,L3,L4	9,12,4,12,31,41,27,30	34,34,36,34,58,74,76,74	ZCCHC7	Zinc finger, CCHC-type||Zinc finger, CCHC-type superfamily	9	12	4	12	31	41	27	30	97.739	120.22	45.0045	103.93	138.619	178.32	202.689	215.128	11.8233	23.3263	-0.93293	0.087717	0.66384	FALSE
novel_circ_0021675	5	7603616	7607294	+	3678	186	ENSSSCG00000000071;	exon:7603617-7603701,exon:7607192-7607294	H1,H3,H4,L1,L2,L3,L4	4,8,4,15,11,9,10	59,111,60,79,79,33,51	-	Tetratricopeptide repeat||Tetratricopeptide-like helical domain superfamily||Tetratricopeptide repeat-containing domain||STI1 domain||Heat shock chaperonin-binding||Hsp70-interacting protein, N-terminal	4	0	8	4	15	11	9	10	43.4395	0	90.009	34.6434	67.0739	47.8419	67.563	71.7093	5.64981	8.07396	-0.50215	0.54824	0.96969	FALSE
novel_circ_0021674	5	7599513	7607294	+	7781	102	ENSSSCG00000000071;	exon:7607192-7607294	H2,L1,L2,L3,L4	2,6,4,5,3	237326281188207	-	Tetratricopeptide repeat||Tetratricopeptide-like helical domain superfamily||Tetratricopeptide repeat-containing domain||STI1 domain||Heat shock chaperonin-binding||Hsp70-interacting protein, N-terminal	0	2	0	0	6	4	5	3	0	20.0367	0	0	26.8296	17.3971	37.535	21.5128	0.628551	3.28338	-1.827	0.16493	NA	NA
novel_circ_0021676	5	7603616	7608773	+	5157	200	ENSSSCG00000000071;	exon:7603617-7603701,exon:7608657-7608773	H1,H2,H3,H4,L1,L2,L3,L4	5,4,6,5,8,9,14,12	1.61201e+23	-	Tetratricopeptide repeat||Tetratricopeptide-like helical domain superfamily||Tetratricopeptide repeat-containing domain||STI1 domain||Heat shock chaperonin-binding||Hsp70-interacting protein, N-terminal	5	4	6	5	8	9	14	12	54.2994	40.0733	67.5068	43.3043	35.7727	39.1434	105.098	86.0511	6.74261	8.42532	-0.29041	0.6984	0.98184	FALSE
novel_circ_0021670	5	7594739	7603935	+	9196	239	ENSSSCG00000000071;	exon:7594740-7594810,exon:7597843-7597902,exon:7603825-7603935	H1,H2,H3,H4,L1,L2,L3,L4	14,18,12,21,75,70,46,31	25,30,23,24,65,35,42,34	-	Tetratricopeptide repeat||Tetratricopeptide-like helical domain superfamily||Tetratricopeptide repeat-containing domain||STI1 domain||Heat shock chaperonin-binding||Hsp70-interacting protein, N-terminal	14	18	12	21	75	70	46	31	152.038	180.33	135.014	181.878	335.369	304.448	345.322	222.299	21.1276	38.4553	-0.84461	0.059347	0.58135	FALSE
novel_circ_0021673	5	7599513	7603935	+	4422	110	ENSSSCG00000000071;	exon:7603825-7603935	H1,H2,H3,H4,L1,L2,L3,L4	2,6,2,11,18,7,10,28	1.71228e+23	-	Tetratricopeptide repeat||Tetratricopeptide-like helical domain superfamily||Tetratricopeptide repeat-containing domain||STI1 domain||Heat shock chaperonin-binding||Hsp70-interacting protein, N-terminal	2	6	2	11	18	7	10	28	21.7198	60.11	22.5023	95.2694	80.4887	30.4448	75.07	200.786	6.49788	12.2098	-0.81855	0.29151	0.88086	FALSE
novel_circ_0004008	13	166988771	166991656	+	2885	323	ENSSSCG00000039306;	intron:166988772-166988906,intron:166989393-166989437,intron:166991511-166991656	L2	5	14	--	-	0	0	0	0	0	5	0	0	0	0	0	0	0	21.7463	0	0	0	0.698795	-1.5421	0.32876	NA	NA
novel_circ_0021678	5	76264049	76276174	+	12125	314	ENSSSCG00000000804;	exon:76264050-76264115,exon:76267713-76267828,exon:76276040-76276174	L1,L2	2,5	313303	ANO6	Anoctamin-6||Anoctamin||Anoctamin, dimerisation domain	0	0	0	0	2	5	0	0	0	0	0	0	8.94318	21.7463	0	0	0	0.986462	-1.8012	0.26014	NA	NA
novel_circ_0029406	X	46334486	46354249	-	19763	340	ENSSSCG00000012328;	exon:46334487-46334582,exon:46354004-46354249	H4,L1,L4	3,3,2	122120181	HUWE1	WWE domain superfamily||UBA-like superfamily||HECT, E3 ligase catalytic domain||HUWE1/Rev1, ubiquitin binding region||Ubiquitin-associated domain||Armadillo-type fold||HECT domain||E3 ubiquitin ligase, domain of unknown function DUF908||HUWE1, UBA domain||E3 ubiquitin ligase, domain of unknown function DUF913||WWE domain	0	0	0	3	3	0	0	2	0	0	0	25.9826	13.4148	0	0	14.3419	0.858564	0.878756	0.0060031	0.99696	NA	NA
novel_circ_0029407	X	46345679	46354249	-	8570	472	ENSSSCG00000012328;	exon:46345680-46345774,exon:46352862-46352995,exon:46354004-46354249	H2,H4,L1,L2,L3,L4	6,4,14,9,6,3	1.31125e+17	HUWE1	WWE domain superfamily||UBA-like superfamily||HECT, E3 ligase catalytic domain||HUWE1/Rev1, ubiquitin binding region||Ubiquitin-associated domain||Armadillo-type fold||HECT domain||E3 ubiquitin ligase, domain of unknown function DUF908||HUWE1, UBA domain||E3 ubiquitin ligase, domain of unknown function DUF913||WWE domain	0	6	0	4	14	9	6	3	0	60.11	0	34.6434	62.6023	39.1434	45.042	21.5128	3.03041	5.37093	-0.70604	0.49196	0.95837	FALSE
novel_circ_0029405	X	46332203	46333617	-	1414	421	ENSSSCG00000012328;	exon:46332204-46332356,exon:46333348-46333617	H4,L1,L4	2,4,6	115131144	HUWE1	WWE domain superfamily||UBA-like superfamily||HECT, E3 ligase catalytic domain||HUWE1/Rev1, ubiquitin binding region||Ubiquitin-associated domain||Armadillo-type fold||HECT domain||E3 ubiquitin ligase, domain of unknown function DUF908||HUWE1, UBA domain||E3 ubiquitin ligase, domain of unknown function DUF913||WWE domain	0	0	0	2	4	0	0	6	0	0	0	17.3217	17.8864	0	0	43.0256	0.572376	1.9171	-1.092	0.47433	NA	NA
novel_circ_0027772	9	20809497	20833620	+	24123	252	ENSSSCG00000035619;	exon:20809498-20809625,exon:20812382-20812474,exon:20833587-20833620	H1,H2,H3,H4,L1,L2,L3,L4	22,31,18,23,31,37,11,23	69,46,25,28,51,54,77,82	TMEM135	Transmembrane protein 135||Transmembrane protein 135, N-terminal domain	22	31	18	23	31	37	11	23	238.917	310.568	202.52	199.2	138.619	160.923	82.577	164.931	30.8538	17.3924	0.80074	0.095788	0.67705	FALSE
novel_circ_0029403	X	46314294	46315147	-	853	393	ENSSSCG00000012328;	exon:46314295-46314477,exon:46314936-46315147	H1,H2,H3,H4,L1,L2,L3,L4	14,17,23,22,46,29,27,22	126,124,105,110,105,99,154,135	HUWE1	WWE domain superfamily||UBA-like superfamily||HECT, E3 ligase catalytic domain||HUWE1/Rev1, ubiquitin binding region||Ubiquitin-associated domain||Armadillo-type fold||HECT domain||E3 ubiquitin ligase, domain of unknown function DUF908||HUWE1, UBA domain||E3 ubiquitin ligase, domain of unknown function DUF913||WWE domain	14	17	23	22	46	29	27	22	152.038	170.312	258.776	190.539	205.693	126.129	202.689	157.76	25.4356	22.0176	0.19953	0.6814	0.98184	FALSE
novel_circ_0010846	17	39047674	39052455	-	4781	471	ENSSSCG00000007309;	exon:39047675-39047740,exon:39049738-39049875,exon:39051479-39051631,exon:39052338-39052455	H4	3	539	RBM39	Nucleotide-binding alpha-beta plait domain superfamily||RNA recognition motif domain, eukaryote||RNA-binding domain superfamily||RNA recognition motif domain||Splicing factor RBM39, linker||Splicing factor, RBM39-like	0	0	0	3	0	0	0	0	0	0	0	25.9826	0	0	0	0	0.858564	0	1.8643	0.24078	NA	NA
novel_circ_0029401	X	45980101	45980525	-	424	313	ENSSSCG00000012322;	exon:45980102-45980296,exon:45980406-45980525	L2	3	122	KDM5C	Zinc finger, PHD-type||Zinc finger, PHD-finger||Zinc finger, C5HC2-type||JmjN domain||ARID DNA-binding domain||Zinc finger, PHD-type, conserved site||Zinc finger, RING/FYVE/PHD-type||Zinc finger, FYVE/PHD-type||ARID DNA-binding domain superfamily||Lysine-specific demethylase-like domain||JmjC domain	0	0	0	0	0	3	0	0	0	0	0	0	0	13.0478	0	0	0	0.419277	-1.2692	0.41776	NA	NA
novel_circ_0004005	13	165850548	165891486	-	40938	184	ENSSSCG00000027571;	exon:165850549-165850663,exon:165891416-165891486	H1,H2,H3,H4,L1,L2,L3,L4	10,7,2,7,8,21,11,11	32,27,12,19,22,18,17,28	ARL13B	Small GTP-binding protein domain||P-loop containing nucleoside triphosphate hydrolase||Small GTPase superfamily, ARF/SAR type	10	7	2	7	8	21	11	11	108.599	70.1283	22.5023	60.626	35.7727	91.3345	82.577	78.8802	8.37052	9.16453	-0.10976	0.87814	0.99404	FALSE
novel_circ_0029408	X	46352861	46354249	-	1388	245	ENSSSCG00000012328;	exon:46354004-46354249	L4	3	181	HUWE1	WWE domain superfamily||UBA-like superfamily||HECT, E3 ligase catalytic domain||HUWE1/Rev1, ubiquitin binding region||Ubiquitin-associated domain||Armadillo-type fold||HECT domain||E3 ubiquitin ligase, domain of unknown function DUF908||HUWE1, UBA domain||E3 ubiquitin ligase, domain of unknown function DUF913||WWE domain	0	0	0	0	0	0	0	3	0	0	0	0	0	0	0	21.5128	0	0.670885	-1.4869	0.34543	NA	NA
novel_circ_0029409	X	46365333	46367314	-	1981	268	ENSSSCG00000012328;	exon:46366177-46366268,exon:46367137-46367314	H1,H2,H4,L1,L2,L3,L4	5,8,7,5,22,6,4	1.15101e+20	HUWE1	WWE domain superfamily||UBA-like superfamily||HECT, E3 ligase catalytic domain||HUWE1/Rev1, ubiquitin binding region||Ubiquitin-associated domain||Armadillo-type fold||HECT domain||E3 ubiquitin ligase, domain of unknown function DUF908||HUWE1, UBA domain||E3 ubiquitin ligase, domain of unknown function DUF913||WWE domain	5	8	0	7	5	22	6	4	54.2994	80.1467	0	60.626	22.358	95.6838	45.042	28.6837	6.20697	6.11693	0.027106	0.97547	0.99657	FALSE
novel_circ_0004861	13	34395096	34407648	-	12552	312	ENSSSCG00000011433;	exon:34395097-34395213,exon:34396257-34396356,exon:34407551-34407648	L1,L3	2,3	229229	WDR82	WD40 repeat, conserved site||COMPASS component Swd2/WDR82||WD40-repeat-containing domain||G-protein beta WD-40 repeat||WD40/YVTN repeat-like-containing domain superfamily||WD40-repeat-containing domain superfamily||WD40 repeat	0	0	0	0	2	0	3	0	0	0	0	0	8.94318	0	22.521	0	0	1.00194	-1.7889	0.26329	NA	NA
novel_circ_0004004	13	165850548	165854074	-	3526	114	ENSSSCG00000027571;	exon:165850549-165850663	L2	2	35	ARL13B	Small GTP-binding protein domain||P-loop containing nucleoside triphosphate hydrolase||Small GTPase superfamily, ARF/SAR type	0	0	0	0	0	2	0	0	0	0	0	0	0	8.69853	0	0	0	0.279518	-1.0233	0.51179	NA	NA
novel_circ_0004864	13	34654898	34655950	+	1052	433	ENSSSCG00000011443;	exon:34654899-34655075,exon:34655606-34655662,exon:34655749-34655950	L1	4	119	STAB1	EGF-like domain||EGF-like, conserved site||FAS1 domain||Link domain||FAS1 domain superfamily||C-type lectin fold||EGF domain||EGF-like calcium-binding domain||C-type lectin-like/link domain superfamily||Laminin EGF domain||Growth factor receptor cysteine-rich domain superfamily	0	0	0	0	4	0	0	0	0	0	0	0	17.8864	0	0	0	0	0.575333	-1.4437	0.35882	NA	NA
novel_circ_0004866	13	34705537	34706564	-	1027	411	ENSSSCG00000035824;	exon:34705538-34705739,exon:34706354-34706564	L2	3	131	PBRM1	Bromodomain||Bromodomain, conserved site||High mobility group box domain superfamily||Bromo adjacent homology (BAH) domain||Protein polybromo-1, Bromodomain 5||Bromodomain-like superfamily||High mobility group box domain||Remodelling complex subunit Rsc/polybromo	0	0	0	0	0	3	0	0	0	0	0	0	0	13.0478	0	0	0	0.419277	-1.2692	0.41776	NA	NA
novel_circ_0004869	13	34726534	34729422	-	2888	448	ENSSSCG00000035824;	exon:34726535-34726798,exon:34729237-34729422	H4,L2,L3,L4	3,2,2,3	128124132188	PBRM1	Bromodomain||Bromodomain, conserved site||High mobility group box domain superfamily||Bromo adjacent homology (BAH) domain||Protein polybromo-1, Bromodomain 5||Bromodomain-like superfamily||High mobility group box domain||Remodelling complex subunit Rsc/polybromo	0	0	0	3	0	2	2	3	0	0	0	25.9826	0	8.69853	15.014	21.5128	0.858564	1.42659	-0.44529	0.76571	NA	NA
novel_circ_0004868	13	34713488	34716678	-	3190	157	ENSSSCG00000035824;	exon:34713489-34713646	H1,H4,L1,L2,L3	6,3,5,2,3	102140131113101	PBRM1	Bromodomain||Bromodomain, conserved site||High mobility group box domain superfamily||Bromo adjacent homology (BAH) domain||Protein polybromo-1, Bromodomain 5||Bromodomain-like superfamily||High mobility group box domain||Remodelling complex subunit Rsc/polybromo	6	0	0	3	5	2	3	0	65.1593	0	0	25.9826	22.358	8.69853	22.521	0	2.8859	1.71296	0.60938	0.63259	NA	NA
novel_circ_0028311	9	72011193	72013604	+	2411	295	ENSSSCG00000015310;	exon:72011194-72011313,exon:72013428-72013604	L4	4	752	AKAP9	ELK domain||A-kinase anchor protein 9/Pericentrin||Pericentrin/AKAP-450 centrosomal targeting domain	0	0	0	0	0	0	0	4	0	0	0	0	0	0	0	28.6837	0	0.894513	-1.6286	0.30415	NA	NA
novel_circ_0028310	9	72009750	72011313	+	1563	351	ENSSSCG00000015310;	exon:72009751-72009983,exon:72011194-72011313	L3	2	579	AKAP9	ELK domain||A-kinase anchor protein 9/Pericentrin||Pericentrin/AKAP-450 centrosomal targeting domain	0	0	0	0	0	0	2	0	0	0	0	0	0	0	15.014	0	0	0.476183	-1.2804	0.41378	NA	NA
novel_circ_0028313	9	72019122	72019818	+	696	179	ENSSSCG00000015310;	exon:72019639-72019818	L2	3	414	AKAP9	ELK domain||A-kinase anchor protein 9/Pericentrin||Pericentrin/AKAP-450 centrosomal targeting domain	0	0	0	0	0	3	0	0	0	0	0	0	0	13.0478	0	0	0	0.419277	-1.2692	0.41776	NA	NA
novel_circ_0028312	9	72011193	72022965	+	11772	119	ENSSSCG00000015310;	exon:72011194-72011313	H2,H3,H4,L1,L2,L3,L4	2,5,2,9,5,9,12	5.66402e+20	AKAP9	ELK domain||A-kinase anchor protein 9/Pericentrin||Pericentrin/AKAP-450 centrosomal targeting domain	0	2	5	2	9	5	9	12	0	20.0367	56.2556	17.3217	40.2443	21.7463	67.563	86.0511	3.17186	6.81966	-1.0149	0.28563	0.87758	FALSE
novel_circ_0028315	9	72032603	72041563	+	8960	513	ENSSSCG00000015310;	exon:72032604-72032748,exon:72040304-72040523,exon:72041413-72041563	H1,H2,H4,L1,L2,L3,L4	5,11,6,6,7,8,8	2.3735e+20	AKAP9	ELK domain||A-kinase anchor protein 9/Pericentrin||Pericentrin/AKAP-450 centrosomal targeting domain	5	11	0	6	6	7	8	8	54.2994	110.202	0	51.9651	26.8296	30.4448	60.056	57.3674	6.86361	5.53507	0.32136	0.70975	0.98184	FALSE
novel_circ_0028314	9	72019122	72022965	+	3843	331	ENSSSCG00000015310;	exon:72019123-72019275,exon:72019639-72019818	H1,H4,L1,L3,L4	4,4,10,4,6	337342454492548	AKAP9	ELK domain||A-kinase anchor protein 9/Pericentrin||Pericentrin/AKAP-450 centrosomal targeting domain	4	0	0	4	10	0	4	6	43.4395	0	0	34.6434	44.7159	0	30.028	43.0256	2.49631	3.73247	-0.46044	0.70126	0.98184	FALSE
novel_circ_0028317	9	72040303	72041563	+	1260	369	ENSSSCG00000015310;	exon:72040304-72040523,exon:72041413-72041563	H1,H4,L1,L2,L3	2,4,5,7,3	240320344289412	AKAP9	ELK domain||A-kinase anchor protein 9/Pericentrin||Pericentrin/AKAP-450 centrosomal targeting domain	2	0	0	4	5	7	3	0	21.7198	0	0	34.6434	22.358	30.4448	22.521	0	1.82053	2.41175	-0.3147	0.80617	NA	NA
novel_circ_0028316	9	72032603	72044514	+	11911	249	ENSSSCG00000015310;	exon:72032604-72032748,exon:72044409-72044514	H4,L1,L2	4,7,2	276373277	AKAP9	ELK domain||A-kinase anchor protein 9/Pericentrin||Pericentrin/AKAP-450 centrosomal targeting domain	0	0	0	4	7	2	0	0	0	0	0	34.6434	31.3011	8.69853	0	0	1.14475	1.28635	-0.10999	0.94247	NA	NA
novel_circ_0028319	9	72043004	72047231	+	4227	200	ENSSSCG00000015310;	exon:72047031-72047231	H4,L1	5,4	342325	AKAP9	ELK domain||A-kinase anchor protein 9/Pericentrin||Pericentrin/AKAP-450 centrosomal targeting domain	0	0	0	5	4	0	0	0	0	0	0	43.3043	17.8864	0	0	0	1.43094	0.575333	0.7655	0.62915	NA	NA
novel_circ_0028318	9	72041412	72044514	+	3102	255	ENSSSCG00000015310;	exon:72041413-72041563,exon:72044409-72044514	H1	2	217	AKAP9	ELK domain||A-kinase anchor protein 9/Pericentrin||Pericentrin/AKAP-450 centrosomal targeting domain	2	0	0	0	0	0	0	0	21.7198	0	0	0	0	0	0	0	0.675779	0	1.7401	0.27057	NA	NA
novel_circ_0025772	8	109350765	109359872	-	9107	320	ENSSSCG00000009125;	exon:109350766-109350862,exon:109359648-109359872	L1	5	131	ANK2	Death-like domain superfamily||Ankyrin repeat||Ankyrin repeat-containing domain||Ankyrin, UPA domain||Death domain||Ankyrin repeat-containing domain superfamily||ZU5 domain	0	0	0	0	5	0	0	0	0	0	0	0	22.358	0	0	0	0	0.719166	-1.5548	0.325	NA	NA
novel_circ_0024482	7	13927329	13929874	-	2545	347	ENSSSCG00000001075;	intron:13927330-13927482,intron:13928346-13928440,intron:13929773-13929874	H1,L1,L2,L4	3,3,8,4	272427311279	-	SAP domain||DEK, C-terminal	3	0	0	0	3	8	0	4	32.5797	0	0	0	13.4148	34.7941	0	28.6837	1.01367	2.44409	-0.96247	0.4914	NA	NA
novel_circ_0025774	8	109356650	109378747	-	22097	246	ENSSSCG00000009125;	exon:109371931-109372033,exon:109378603-109378747	L2	4	150	ANK2	Death-like domain superfamily||Ankyrin repeat||Ankyrin repeat-containing domain||Ankyrin, UPA domain||Death domain||Ankyrin repeat-containing domain superfamily||ZU5 domain	0	0	0	0	0	4	0	0	0	0	0	0	0	17.3971	0	0	0	0.559036	-1.4313	0.36272	NA	NA
novel_circ_0003485	13	124584494	124586620	+	2126	276	ENSSSCG00000011803;	exon:124584495-124584634,exon:124586483-124586620	H1,L2	2,2	41247950	EIF4A2	ATP-dependent RNA helicase DEAD-box, conserved site||Helicase, C-terminal||RNA helicase, DEAD-box type, Q motif||DEAD/DEAH box helicase domain||P-loop containing nucleoside triphosphate hydrolase||Helicase superfamily 1/2, ATP-binding domain	2	0	0	0	0	2	0	0	21.7198	0	0	0	0	8.69853	0	0	0.675779	0.279518	0.54377	0.73487	NA	NA
novel_circ_0025777	8	10937034	10949574	-	12540	243	ENSSSCG00000008740;	exon:10937035-10937183,exon:10946379-10946474	H4,L4	2,3	164209	FBXL5	F-box-like domain superfamily||Leucine-rich repeat, cysteine-containing subtype||Leucine-rich repeat domain superfamily||Haemerythrin-like||Leucine-rich repeat||F-box domain	0	0	0	2	0	0	0	3	0	0	0	17.3217	0	0	0	21.5128	0.572376	0.670885	-0.075175	0.96282	NA	NA
novel_circ_0019462	4	118346328	118347863	+	1535	245	ENSSSCG00000006873;	exon:118346329-118346427,exon:118347716-118347863	H3,H4,L1,L2	3,3,3,6	171,184,25,32	FRRS1	DOMON domain||Reeler domain||Cytochrome b561/ferric reductase transmembrane	0	0	3	3	3	6	0	0	0	0	33.7534	25.9826	13.4148	26.0956	0	0	2.04113	1.27005	0.45932	0.74414	NA	NA
novel_circ_0003075	12	59744648	59758151	+	13503	98	ENSSSCG00000024030;	exon:59758053-59758151	L1,L2,L3	6,8,2	50,53,30	AKAP10	RGS domain superfamily||RGS domain||A-kinase anchor protein 10, PKA-binding (AKB) domain	0	0	0	0	6	8	2	0	0	0	0	0	26.8296	34.7941	15.014	0	0	2.45725	-3.0779	0.050806	NA	NA
novel_circ_0019460	4	118330594	118339864	+	9270	195	ENSSSCG00000006873;	exon:118330595-118330790	L1	2	14	FRRS1	DOMON domain||Reeler domain||Cytochrome b561/ferric reductase transmembrane	0	0	0	0	2	0	0	0	0	0	0	0	8.94318	0	0	0	0	0.287666	-1.0369	0.50629	NA	NA
novel_circ_0019467	4	118382612	118385897	-	3285	260	ENSSSCG00000006874;	exon:118385380-118385493,exon:118385612-118385645,exon:118385783-118385897	L1,L3	3,3	331401	PALMD	Paralemmin	0	0	0	0	3	0	3	0	0	0	0	0	13.4148	0	22.521	0	0	1.14577	-1.9468	0.22589	NA	NA
novel_circ_0003072	12	59541640	59557816	-	16176	178	ENSSSCG00000034364;	exon:59541641-59541819	L1	3	898	SPECC1	Calponin homology domain||CH domain superfamily||-	0	0	0	0	3	0	0	0	0	0	0	0	13.4148	0	0	0	0	0.4315	-1.2832	0.41278	NA	NA
novel_circ_0016688	2	7162960	7163358	-	398	308	ENSSSCG00000034387;	intron:7162961-7163123,intron:7163212-7163358	L3	5	201	ARL2	Small GTP-binding protein domain||P-loop containing nucleoside triphosphate hydrolase||Small GTPase superfamily, ARF/SAR type	0	0	0	0	0	0	5	0	0	0	0	0	0	0	37.535	0	0	1.19046	-1.7906	0.26193	NA	NA
novel_circ_0019464	4	118355356	118366910	+	11554	236	ENSSSCG00000006873;	exon:118355357-118355470,exon:118366787-118366910	H2,H3	5,3	177218	FRRS1	DOMON domain||Reeler domain||Cytochrome b561/ferric reductase transmembrane	0	5	3	0	0	0	0	0	0	50.0917	33.7534	0	0	0	0	0	2.75394	0	3.5091	0.025469	NA	NA
novel_circ_0016686	2	71609782	71610202	-	420	165	ENSSSCG00000013570;	exon:71609783-71609948	L1,L2,L4	2,2,2	24,17,29	MCOLN1	Mucolipin||Polycystin cation channel, PKD1/PKD2	0	0	0	0	2	2	0	2	0	0	0	0	8.94318	8.69853	0	14.3419	0	1.01444	-1.9785	0.21918	NA	NA
novel_circ_0016687	2	71609782	71611442	-	1660	165	ENSSSCG00000013570;	exon:71609783-71609948	H4,L1,L4	2,2,2	45,27,44	MCOLN1	Mucolipin||Polycystin cation channel, PKD1/PKD2	0	0	0	2	2	0	0	2	0	0	0	17.3217	8.94318	0	0	14.3419	0.572376	0.734923	-0.16825	0.91639	NA	NA
novel_circ_0016684	2	70837722	70846887	-	9165	262	ENSSSCG00000013602;	exon:70837723-70837816,exon:70846718-70846887	H1,L1	3,5	716631	HNRNPM	Heterogeneous nuclear ribonucleoprotein M, PY nuclear localisation signal||Heterogeneous nuclear ribonucleoprotein M||RNA-binding domain superfamily||RNA recognition motif domain||Nucleotide-binding alpha-beta plait domain superfamily||hnRNPM, RNA recognition motif 3	3	0	0	0	5	0	0	0	32.5797	0	0	0	22.358	0	0	0	1.01367	0.719166	0.25447	0.87356	NA	NA
novel_circ_0016685	2	70886371	70888271	-	1900	275	ENSSSCG00000013600;	exon:70886372-70886452,exon:70888076-70888271	H3,L1	4,4	147152	RAB11B	Small GTP-binding protein domain||Small GTPase||P-loop containing nucleoside triphosphate hydrolase	0	0	4	0	4	0	0	0	0	0	45.0045	0	17.8864	0	0	0	1.57675	0.575333	0.81691	0.60494	NA	NA
novel_circ_0016682	2	70832689	70836232	-	3543	335	ENSSSCG00000013602;	exon:70832690-70832750,exon:70834498-70834547,exon:70835339-70835492,exon:70836041-70836076,exon:70836194-70836232	H1,H2,H3,H4,L1,L2,L3,L4	16,11,8,14,32,40,19,15	5.92629e+23	HNRNPM	Heterogeneous nuclear ribonucleoprotein M, PY nuclear localisation signal||Heterogeneous nuclear ribonucleoprotein M||RNA-binding domain superfamily||RNA recognition motif domain||Nucleotide-binding alpha-beta plait domain superfamily||hnRNPM, RNA recognition motif 3	16	11	8	14	32	40	19	15	173.758	110.202	90.009	121.252	143.091	173.971	142.633	107.564	16.0234	18.0712	-0.17247	0.74733	0.98789	FALSE
novel_circ_0016683	2	70834497	70836232	-	1735	275	ENSSSCG00000013602;	exon:70834498-70834547,exon:70835339-70835492,exon:70836041-70836076,exon:70836194-70836232	H1,H2,H3,H4,L1,L2,L3,L4	9,7,15,10,29,26,12,33	6.59692e+23	HNRNPM	Heterogeneous nuclear ribonucleoprotein M, PY nuclear localisation signal||Heterogeneous nuclear ribonucleoprotein M||RNA-binding domain superfamily||RNA recognition motif domain||Nucleotide-binding alpha-beta plait domain superfamily||hnRNPM, RNA recognition motif 3	9	7	15	10	29	26	12	33	97.739	70.1283	168.767	86.6086	129.676	113.081	90.084	236.641	14.0156	18.0417	-0.36215	0.5382	0.96887	FALSE
novel_circ_0016680	2	70829262	70836232	-	6970	436	ENSSSCG00000013602;	exon:70829263-70829364,exon:70832690-70832750,exon:70834498-70834547,exon:70835339-70835492,exon:70836041-70836076,exon:70836194-70836232	H1,H2,H3,L1,L2,L3,L4	4,8,11,24,10,6,7	5.48605e+20	HNRNPM	Heterogeneous nuclear ribonucleoprotein M, PY nuclear localisation signal||Heterogeneous nuclear ribonucleoprotein M||RNA-binding domain superfamily||RNA recognition motif domain||Nucleotide-binding alpha-beta plait domain superfamily||hnRNPM, RNA recognition motif 3	4	8	11	0	24	10	6	7	43.4395	80.1467	123.762	0	107.318	43.4926	45.042	50.1965	8.20182	7.84353	0.028712	0.97268	0.99657	FALSE
novel_circ_0003078	12	59748170	59768376	+	20206	317	ENSSSCG00000024030;	exon:59766395-59766539,exon:59768203-59768376	L4	3	93	AKAP10	RGS domain superfamily||RGS domain||A-kinase anchor protein 10, PKA-binding (AKB) domain	0	0	0	0	0	0	0	3	0	0	0	0	0	0	0	21.5128	0	0.670885	-1.4869	0.34543	NA	NA
novel_circ_0011222	18	14243637	14259662	-	16025	60	n/a	intergenic_region:14259602-14259662	H2,H4,L1,L2,L4	4,2,6,7,2	30,12,58,46,32	--	-	0	4	0	2	6	7	0	2	0	40.0733	0	17.3217	26.8296	30.4448	0	14.3419	1.82948	2.28857	-0.25847	0.84149	NA	NA
novel_circ_0015098	1	86089287	86101740	-	12453	151	ENSSSCG00000004466;	exon:86089288-86089439	L2	2	7	TTK	Protein kinase domain||Protein kinase-like domain superfamily||Protein kinase Mps1 family||Tetratricopeptide-like helical domain superfamily||Serine/threonine-protein kinase, active site	0	0	0	0	0	2	0	0	0	0	0	0	0	8.69853	0	0	0	0.279518	-1.0233	0.51179	NA	NA
novel_circ_0015099	1	86098772	86101740	-	2968	351	ENSSSCG00000004466;	exon:86098773-86098862,exon:86099851-86099977,exon:86101604-86101740	L2	5	2	TTK	Protein kinase domain||Protein kinase-like domain superfamily||Protein kinase Mps1 family||Tetratricopeptide-like helical domain superfamily||Serine/threonine-protein kinase, active site	0	0	0	0	0	5	0	0	0	0	0	0	0	21.7463	0	0	0	0.698795	-1.5421	0.32876	NA	NA
novel_circ_0015097	1	86004855	86010559	-	5704	197	ENSSSCG00000004465;	intron:86004856-86004933,intron:86010439-86010559	H4	3	78	BCKDHB	Thiamin diphosphate-binding fold||Transketolase, C-terminal domain||Transketolase-like, pyrimidine-binding domain||Transketolase C-terminal/Pyruvate-ferredoxin oxidoreductase domain II	0	0	0	3	0	0	0	0	0	0	0	25.9826	0	0	0	0	0.858564	0	1.8643	0.24078	NA	NA
novel_circ_0015094	1	85993628	86004933	-	11305	145	ENSSSCG00000004465;	intron:86002183-86002251,intron:86004856-86004933	L2	3	87	BCKDHB	Thiamin diphosphate-binding fold||Transketolase, C-terminal domain||Transketolase-like, pyrimidine-binding domain||Transketolase C-terminal/Pyruvate-ferredoxin oxidoreductase domain II	0	0	0	0	0	3	0	0	0	0	0	0	0	13.0478	0	0	0	0.419277	-1.2692	0.41776	NA	NA
novel_circ_0015092	1	85935877	85964180	-	28303	230	ENSSSCG00000004465;	exon:85935878-85935975,exon:85964047-85964180	L1,L3	9,3	184,85	BCKDHB	Thiamin diphosphate-binding fold||Transketolase, C-terminal domain||Transketolase-like, pyrimidine-binding domain||Transketolase C-terminal/Pyruvate-ferredoxin oxidoreductase domain II	0	0	0	0	9	0	3	0	0	0	0	0	40.2443	0	22.521	0	0	2.00877	-2.6341	0.10073	NA	NA
novel_circ_0015090	1	85893161	85893450	-	289	288	ENSSSCG00000004465;	intron:85893162-85893450	H2,H4,L1,L2	2,4,4,8	4,3,0,3	BCKDHB	Thiamin diphosphate-binding fold||Transketolase, C-terminal domain||Transketolase-like, pyrimidine-binding domain||Transketolase C-terminal/Pyruvate-ferredoxin oxidoreductase domain II	0	2	0	4	4	8	0	0	0	20.0367	0	34.6434	17.8864	34.7941	0	0	1.7733	1.69341	0.040481	0.97689	NA	NA
novel_circ_0015091	1	85926480	85964180	-	37700	495	ENSSSCG00000004465;	exon:85926481-85926591,exon:85935878-85935975,exon:85963677-85963832,exon:85964047-85964180	H2,H4,L1,L2,L3,L4	3,2,13,19,3,6	2.14228e+17	BCKDHB	Thiamin diphosphate-binding fold||Transketolase, C-terminal domain||Transketolase-like, pyrimidine-binding domain||Transketolase C-terminal/Pyruvate-ferredoxin oxidoreductase domain II	0	3	0	2	13	19	3	6	0	30.055	0	17.3217	58.1307	82.636	22.521	43.0256	1.5152	6.5813	-1.8219	0.083902	0.65517	FALSE
novel_circ_0015321	2	105154072	105166660	-	12588	220	ENSSSCG00000014177;	exon:105154073-105154222,exon:105154676-105154747	L1	3	128	CHD1	CDH1/2, SANT-Helical linker 1||Helicase superfamily 1/2, ATP-binding domain||Chromo domain, conserved site||P-loop containing nucleoside triphosphate hydrolase||Chromo domain||Chromo-like domain superfamily||SNF2-like, N-terminal domain superfamily||Chromo/chromo shadow domain||Helicase, C-terminal||Domain of unknown function DUF4208||SNF2-related, N-terminal domain	0	0	0	0	3	0	0	0	0	0	0	0	13.4148	0	0	0	0	0.4315	-1.2832	0.41278	NA	NA
novel_circ_0015322	2	105157228	105158394	-	1166	162	ENSSSCG00000014177;	exon:105158232-105158394	H4,L2	3,2	119140	CHD1	CDH1/2, SANT-Helical linker 1||Helicase superfamily 1/2, ATP-binding domain||Chromo domain, conserved site||P-loop containing nucleoside triphosphate hydrolase||Chromo domain||Chromo-like domain superfamily||SNF2-like, N-terminal domain superfamily||Chromo/chromo shadow domain||Helicase, C-terminal||Domain of unknown function DUF4208||SNF2-related, N-terminal domain	0	0	0	3	0	2	0	0	0	0	0	25.9826	0	8.69853	0	0	0.858564	0.279518	0.76885	0.63349	NA	NA
novel_circ_0015323	2	105160098	105166660	-	6562	413	ENSSSCG00000014177;	exon:105160099-105160287,exon:105166435-105166660	L1,L4	7,2	170157	CHD1	CDH1/2, SANT-Helical linker 1||Helicase superfamily 1/2, ATP-binding domain||Chromo domain, conserved site||P-loop containing nucleoside triphosphate hydrolase||Chromo domain||Chromo-like domain superfamily||SNF2-like, N-terminal domain superfamily||Chromo/chromo shadow domain||Helicase, C-terminal||Domain of unknown function DUF4208||SNF2-related, N-terminal domain	0	0	0	0	7	0	0	2	0	0	0	0	31.3011	0	0	14.3419	0	1.45409	-2.2368	0.16549	NA	NA
novel_circ_0015324	2	105160098	105168845	-	8747	331	ENSSSCG00000014177;	exon:105160099-105160287,exon:105168702-105168845	L2	8	123	CHD1	CDH1/2, SANT-Helical linker 1||Helicase superfamily 1/2, ATP-binding domain||Chromo domain, conserved site||P-loop containing nucleoside triphosphate hydrolase||Chromo domain||Chromo-like domain superfamily||SNF2-like, N-terminal domain superfamily||Chromo/chromo shadow domain||Helicase, C-terminal||Domain of unknown function DUF4208||SNF2-related, N-terminal domain	0	0	0	0	0	8	0	0	0	0	0	0	0	34.7941	0	0	0	1.11807	-1.7518	0.27134	NA	NA
novel_circ_0015325	2	107819678	107830123	-	10445	201	ENSSSCG00000014182;	exon:107819679-107819816,exon:107821319-107821383	H1	2	2	SLCO4C1	Kazal domain superfamily||Organic anion transporter polypeptide||MFS transporter superfamily||Kazal domain||Major facilitator superfamily domain	2	0	0	0	0	0	0	0	21.7198	0	0	0	0	0	0	0	0.675779	0	1.7401	0.27057	NA	NA
novel_circ_0015326	2	107829969	107844692	-	14723	335	ENSSSCG00000014182;	exon:107829970-107830123,exon:107844510-107844692	H4,L4	2,5	9,7	SLCO4C1	Kazal domain superfamily||Organic anion transporter polypeptide||MFS transporter superfamily||Kazal domain||Major facilitator superfamily domain	0	0	0	2	0	0	0	5	0	0	0	17.3217	0	0	0	35.8546	0.572376	1.11814	-0.49106	0.75933	NA	NA
novel_circ_0015327	2	107882125	107882389	-	264	263	ENSSSCG00000014182;	exon:107882126-107882389	L1	3	2	SLCO4C1	Kazal domain superfamily||Organic anion transporter polypeptide||MFS transporter superfamily||Kazal domain||Major facilitator superfamily domain	0	0	0	0	3	0	0	0	0	0	0	0	13.4148	0	0	0	0	0.4315	-1.2832	0.41278	NA	NA
novel_circ_0015328	2	10831974	10832219	-	245	244	ENSSSCG00000013110;	exon:10831975-10832219	H2,H4,L1	5,2,3	845926642	TMEM109	Transmembrane protein 109	0	5	0	2	3	0	0	0	0	50.0917	0	17.3217	13.4148	0	0	0	2.14375	0.4315	1.5027	0.32044	NA	NA
novel_circ_0003863	13	148164224	148168420	-	4196	262	ENSSSCG00000023993;	exon:148164225-148164280,exon:148168213-148168420	L1,L2,L4	4,7,2	4,14,6	CD96	Immunoglobulin-like domain superfamily||Immunoglobulin subtype||Immunoglobulin-like fold||Immunoglobulin-like domain	0	0	0	0	4	7	0	2	0	0	0	0	17.8864	30.4448	0	14.3419	0	2.0009	-2.8166	0.076936	NA	NA
novel_circ_0011226	18	1463488	1481335	-	17847	386	ENSSSCG00000033272;	exon:1463489-1463559,exon:1464041-1464158,exon:1478168-1478277,exon:1481245-1481335	H1,H3,H4,L1,L2,L3,L4	3,2,4,6,10,8,10	4.81454e+20	-	DnaJ domain||Chaperone J-domain superfamily||DnaJ domain, conserved site	3	0	2	4	6	10	8	10	32.5797	0	22.5023	34.6434	26.8296	43.4926	60.056	71.7093	2.9468	6.40161	-1.0012	0.28596	0.87766	FALSE
novel_circ_0002993	12	55241825	55268188	-	26363	70	ENSSSCG00000029441;	exon:55241826-55241896	H3	20	11433	-	Myosin tail||Myosin IQ motif-containing domain superfamily||IQ motif, EF-hand binding site||Myosin head, motor domain||Myosin S1 fragment, N-terminal||P-loop containing nucleoside triphosphate hydrolase||Myosin, N-terminal, SH3-like||Kinesin motor domain superfamily	0	0	20	0	0	0	0	0	0	0	225.023	0	0	0	0	0	7.88375	0	2.598	NA	NA	NA
novel_circ_0026524	8	65282755	65283360	-	605	604	ENSSSCG00000008921;	exon:65282756-65283360	H1	3	93	CENPC	Kinetochore assembly subunit CENP-C, N-terminal domain||Mif2/CENP-C cupin domain||RmlC-like jelly roll fold||Centromere protein C/Mif2/cnp3||CENP-C, middle DNMT3B-binding domain||RmlC-like cupin domain superfamily	3	0	0	0	0	0	0	0	32.5797	0	0	0	0	0	0	0	1.01367	0	1.9224	0.22753	NA	NA
novel_circ_0018227	3	41997363	42012685	-	15322	272	ENSSSCG00000008068;	exon:41997364-41997424,exon:41997682-41997769,exon:42012560-42012685	H2,L1	4,5	583276	IARS	Aminoacyl-tRNA synthetase, class Ia, anticodon-binding||Valyl/Leucyl/Isoleucyl-tRNA synthetase, editing domain||Isoleucine-tRNA ligase, type 2||Isoleucyl tRNA synthetase type 2, anticodon-binding domain||Aminoacyl-tRNA synthetase, class I, conserved site||Methionyl/Valyl/Leucyl/Isoleucyl-tRNA synthetase, anticodon-binding||Isoleucine-tRNA ligase||Aminoacyl-tRNA synthetase, class Ia||Rossmann-like…	0	4	0	0	5	0	0	0	0	40.0733	0	0	22.358	0	0	0	1.2571	0.719166	0.4565	0.77368	NA	NA
novel_circ_0021294	5	51444400	51450798	-	6398	295	ENSSSCG00000034733;	exon:51444401-51444554,exon:51450656-51450798	H1,H2,H3,H4,L1,L2,L3,L4	5,4,4,4,5,6,8,5	1.47197e+23	CMAS	Nucleotide-diphospho-sugar transferases||HAD superfamily||HAD-like superfamily||Acylneuraminate cytidylyltransferase	5	4	4	4	5	6	8	5	54.2994	40.0733	45.0045	34.6434	22.358	26.0956	60.056	35.8546	5.66805	4.58059	0.30376	0.71693	0.98184	FALSE
novel_circ_0018222	3	41990106	41991443	-	1337	311	ENSSSCG00000008068;	exon:41990107-41990205,exon:41990747-41990838,exon:41991321-41991443	H1,H2,H4,L1,L2,L4	3,6,3,8,3,5	4.48738e+17	IARS	Aminoacyl-tRNA synthetase, class Ia, anticodon-binding||Valyl/Leucyl/Isoleucyl-tRNA synthetase, editing domain||Isoleucine-tRNA ligase, type 2||Isoleucyl tRNA synthetase type 2, anticodon-binding domain||Aminoacyl-tRNA synthetase, class I, conserved site||Methionyl/Valyl/Leucyl/Isoleucyl-tRNA synthetase, anticodon-binding||Isoleucine-tRNA ligase||Aminoacyl-tRNA synthetase, class Ia||Rossmann-like…	3	6	0	3	8	3	0	5	32.5797	60.11	0	25.9826	35.7727	13.0478	0	35.8546	3.75789	2.68808	0.42076	0.70473	0.98184	FALSE
novel_circ_0018223	3	41990106	41993675	-	3569	189	ENSSSCG00000008068;	exon:41990107-41990205,exon:41990747-41990838	H1,H2,L1,L2	3,3,3,2	344622343245	IARS	Aminoacyl-tRNA synthetase, class Ia, anticodon-binding||Valyl/Leucyl/Isoleucyl-tRNA synthetase, editing domain||Isoleucine-tRNA ligase, type 2||Isoleucyl tRNA synthetase type 2, anticodon-binding domain||Aminoacyl-tRNA synthetase, class I, conserved site||Methionyl/Valyl/Leucyl/Isoleucyl-tRNA synthetase, anticodon-binding||Isoleucine-tRNA ligase||Aminoacyl-tRNA synthetase, class Ia||Rossmann-like…	3	3	0	0	3	2	0	0	32.5797	30.055	0	0	13.4148	8.69853	0	0	1.9565	0.711018	0.99596	0.49354	NA	NA
novel_circ_0018220	3	41973351	41978180	-	4829	288	ENSSSCG00000008068;	exon:41973352-41973429,exon:41974184-41974275,exon:41978060-41978180	H1,H2,H3,H4,L1,L2,L3,L4	15,25,13,12,10,9,16,7	4.02619e+23	IARS	Aminoacyl-tRNA synthetase, class Ia, anticodon-binding||Valyl/Leucyl/Isoleucyl-tRNA synthetase, editing domain||Isoleucine-tRNA ligase, type 2||Isoleucyl tRNA synthetase type 2, anticodon-binding domain||Aminoacyl-tRNA synthetase, class I, conserved site||Methionyl/Valyl/Leucyl/Isoleucyl-tRNA synthetase, anticodon-binding||Isoleucine-tRNA ligase||Aminoacyl-tRNA synthetase, class Ia||Rossmann-like…	15	25	13	12	10	9	16	7	162.898	250.458	146.265	103.93	44.7159	39.1434	120.112	50.1965	21.4839	8.07103	1.3879	0.022841	0.37914	FALSE
novel_circ_0011228	18	1475202	1481335	-	6133	368	ENSSSCG00000033272;	exon:1475203-1475313,exon:1476329-1476388,exon:1478168-1478277,exon:1481245-1481335	H1,H2,H3,H4,L1,L2,L3,L4	101,77,77,95,316,369,236,230	4.43569e+23	-	DnaJ domain||Chaperone J-domain superfamily||DnaJ domain, conserved site	101	77	77	95	316	369	236	230	1096.85	771.412	866.337	822.782	1413.02	1604.88	1771.65	1649.31	115.866	204.647	-0.81401	0.0066768	0.18016	FALSE
novel_circ_0018228	3	42001402	42008713	-	7311	199	ENSSSCG00000008068;	exon:42008184-42008301,exon:42008631-42008713	H1,L1,L2,L3,L4	3,3,3,2,3	372464354360438	IARS	Aminoacyl-tRNA synthetase, class Ia, anticodon-binding||Valyl/Leucyl/Isoleucyl-tRNA synthetase, editing domain||Isoleucine-tRNA ligase, type 2||Isoleucyl tRNA synthetase type 2, anticodon-binding domain||Aminoacyl-tRNA synthetase, class I, conserved site||Methionyl/Valyl/Leucyl/Isoleucyl-tRNA synthetase, anticodon-binding||Isoleucine-tRNA ligase||Aminoacyl-tRNA synthetase, class Ia||Rossmann-like…	3	0	0	0	3	3	2	3	32.5797	0	0	0	13.4148	13.0478	15.014	21.5128	1.01367	1.99784	-0.74542	0.58747	NA	NA
novel_circ_0018229	3	42001402	42012685	-	11283	428	ENSSSCG00000008068;	exon:42001403-42001550,exon:42011730-42011886,exon:42012560-42012685	H1,H2,H3,H4,L1,L2,L3,L4	22,34,14,28,33,27,30,26	3.71592e+23	IARS	Aminoacyl-tRNA synthetase, class Ia, anticodon-binding||Valyl/Leucyl/Isoleucyl-tRNA synthetase, editing domain||Isoleucine-tRNA ligase, type 2||Isoleucyl tRNA synthetase type 2, anticodon-binding domain||Aminoacyl-tRNA synthetase, class I, conserved site||Methionyl/Valyl/Leucyl/Isoleucyl-tRNA synthetase, anticodon-binding||Isoleucine-tRNA ligase||Aminoacyl-tRNA synthetase, class Ia||Rossmann-like…	22	34	14	28	33	27	30	26	238.917	340.623	157.516	242.504	147.563	117.43	225.21	186.444	31.6508	21.4771	0.56378	0.23285	0.83895	FALSE
novel_circ_0019794	4	28030431	28031622	-	1191	153	ENSSSCG00000006025;	exon:28030432-28030585	L1	2	0	PKHD1L1	IPT domain||PA14/GLEYA domain||PA14 domain||Fibrocystin-L||Immunoglobulin E-set||Cupredoxin||Immunoglobulin-like fold||Pectin lyase fold/virulence factor||G8 domain||Parallel beta-helix repeat||Pectin lyase fold	0	0	0	0	2	0	0	0	0	0	0	0	8.94318	0	0	0	0	0.287666	-1.0369	0.50629	NA	NA
novel_circ_0019797	4	28275917	28279763	+	3846	196	ENSSSCG00000006029;	intron:28275918-28276043,intron:28279692-28279763	L2	2	78	NUDCD1	HSP20-like chaperone||NudC domain-containing protein 1||CS domain	0	0	0	0	0	2	0	0	0	0	0	0	0	8.69853	0	0	0	0.279518	-1.0233	0.51179	NA	NA
novel_circ_0021291	5	51097636	51112176	+	14540	413	ENSSSCG00000000570;	exon:51097637-51097828,exon:51111347-51111410,exon:51111797-51111858,exon:51112078-51112176	H1,H2,H4,L1,L2,L3,L4	20,36,13,44,38,27,30	94,94,89,94,119,104,132	C2CD5	C2 domain superfamily||C2 domain-containing protein 5||C2CD5, C2 domain||C2 domain	20	36	0	13	44	38	27	30	217.198	360.66	0	112.591	196.75	165.272	202.689	215.128	21.7922	24.7768	-0.16721	0.79746	0.98891	FALSE
novel_circ_0019792	4	2802045	2810920	+	8875	306	ENSSSCG00000038397;	exon:2802046-2802153,exon:2803739-2803856,exon:2806477-2806507,exon:2810868-2810920	H1,H2,H4,L1,L2,L3,L4	11,5,12,17,32,13,17	2.4524e+20	PTK2	PH-like domain superfamily||Protein kinase domain||Protein kinase-like domain superfamily||Focal adhesion kinase, N-terminal||FAK1/PYK2, FERM domain C-lobe||Focal adhesion kinase, targeting (FAT) domain||Serine-threonine/tyrosine-protein kinase, catalytic domain||FERM central domain||Ubiquitin-like domain superfamily||FERM domain||Tyrosine-protein kinase, catalytic domain||Protein kinase, ATP bin…	11	5	0	12	17	32	13	17	119.459	50.0917	0	103.93	76.0171	139.176	97.591	121.906	8.72242	13.8143	-0.60943	0.39848	0.93762	FALSE
novel_circ_0021290	5	51097636	51111858	+	14222	252	ENSSSCG00000000570;	exon:51097637-51097828,exon:51111797-51111858	L2	3	116	C2CD5	C2 domain superfamily||C2 domain-containing protein 5||C2CD5, C2 domain||C2 domain	0	0	0	0	0	3	0	0	0	0	0	0	0	13.0478	0	0	0	0.419277	-1.2692	0.41776	NA	NA
novel_circ_0021091	5	33864072	33864504	+	432	227	ENSSSCG00000000496;	exon:33864073-33864173,exon:33864377-33864504	H1,H4,L1	3,2,9	4385991821	CCT2	TCP-1-like chaperonin intermediate domain superfamily||Chaperonin Cpn60/TCP-1 family||Chaperone tailless complex polypeptide 1 (TCP-1)||GroEL-like apical domain superfamily||GroEL-like equatorial domain superfamily||T-complex protein 1, beta subunit||Chaperonin TCP-1, conserved site	3	0	0	2	9	0	0	0	32.5797	0	0	17.3217	40.2443	0	0	0	1.58604	1.2945	0.18061	0.90416	NA	NA
novel_circ_0024570	7	23204848	23205935	-	1087	468	ENSSSCG00000001376;	exon:23204849-23204905,exon:23205190-23205352,exon:23205685-23205935	H1,H2,H3,H4,L1,L2,L3,L4	7,7,4,2,4,5,9,4	77,45,26,29,35,32,43,52	DHX16	Helicase-associated domain||Domain of unknown function DUF1605||DEAD/DEAH box helicase domain||P-loop containing nucleoside triphosphate hydrolase||Helicase superfamily 1/2, ATP-binding domain||DNA/RNA helicase, ATP-dependent, DEAH-box type, conserved site||Helicase, C-terminal	7	7	4	2	4	5	9	4	76.0192	70.1283	45.0045	17.3217	17.8864	21.7463	67.563	28.6837	6.71428	4.31147	0.6154	0.47235	0.95198	FALSE
novel_circ_0021093	5	33930734	33935102	-	4368	228	ENSSSCG00000000499;	exon:33930735-33930886,exon:33935025-33935102	H4,L1,L4	2,2,5	19,51,103	BEST3	Bestrophin/UPF0187||Bestrophin	0	0	0	2	2	0	0	5	0	0	0	17.3217	8.94318	0	0	35.8546	0.572376	1.40581	-0.75602	0.62831	NA	NA
novel_circ_0016353	2	45527877	45543990	-	16113	184	n/a	intergenic_region:45527878-45527960,intergenic_region:45536295-45536397	H1,H2,H4,L2	3,5,5,8	52,73,45,60	--	-	3	5	0	5	0	8	0	0	32.5797	50.0917	0	43.3043	0	34.7941	0	0	4.01599	1.11807	1.4148	0.27877	0.87113	FALSE
novel_circ_0024575	7	2396475	2397674	+	1199	236	ENSSSCG00000001002;	exon:2396476-2396631,exon:2397188-2397269	H1,H2,H3,L4	3,2,3,3	109132128146	PRPF4B	Serine/threonine-protein kinase, active site||Protein kinase-like domain superfamily||Protein kinase domain	3	2	3	0	0	0	0	3	32.5797	20.0367	33.7534	0	0	0	0	21.5128	2.82478	0.670885	1.5843	0.25918	NA	NA
novel_circ_0024574	7	2392587	2396631	+	4044	331	ENSSSCG00000001002;	exon:2392588-2392764,exon:2396476-2396631	H1	2	203	PRPF4B	Serine/threonine-protein kinase, active site||Protein kinase-like domain superfamily||Protein kinase domain	2	0	0	0	0	0	0	0	21.7198	0	0	0	0	0	0	0	0.675779	0	1.7401	0.27057	NA	NA
novel_circ_0021097	5	34018843	34020069	+	1226	275	ENSSSCG00000000500;	exon:34018844-34019119	H1,H2,L1,L2	8,3,2,2	44,44,73,80	-	Guanine nucleotide exchange factor RAB3IL/RAB3IP/Sec2||GDP/GTP exchange factor Sec2, N-terminal	8	3	0	0	2	2	0	0	86.8791	30.055	0	0	8.94318	8.69853	0	0	3.64594	0.567184	1.9677	0.14975	NA	NA
novel_circ_0024576	7	2397187	2401736	+	4549	364	ENSSSCG00000001002;	exon:2397188-2397269,exon:2397464-2397674,exon:2401663-2401736	H1,H2,H3,H4,L1,L2,L3,L4	7,8,5,3,9,11,12,8	1.63155e+23	PRPF4B	Serine/threonine-protein kinase, active site||Protein kinase-like domain superfamily||Protein kinase domain	7	8	5	3	9	11	12	8	76.0192	80.1467	56.2556	25.9826	40.2443	47.8419	90.084	57.3674	7.70893	7.47797	0.050416	0.94551	0.99657	FALSE
novel_circ_0021099	5	34040834	34047071	+	6237	317	ENSSSCG00000000500;	exon:34040835-34040912,exon:34045599-34045727,exon:34046959-34047071	H4,L1,L4	4,3,3	32,108,75	-	Guanine nucleotide exchange factor RAB3IL/RAB3IP/Sec2||GDP/GTP exchange factor Sec2, N-terminal	0	0	0	4	3	0	0	3	0	0	0	34.6434	13.4148	0	0	21.5128	1.14475	1.10238	0.066614	0.96544	NA	NA
novel_circ_0021098	5	34019810	34033773	+	13963	353	ENSSSCG00000000500;	exon:34019811-34020069,exon:34033678-34033773	L1	5	81	-	Guanine nucleotide exchange factor RAB3IL/RAB3IP/Sec2||GDP/GTP exchange factor Sec2, N-terminal	0	0	0	0	5	0	0	0	0	0	0	0	22.358	0	0	0	0	0.719166	-1.5548	0.325	NA	NA
novel_circ_0007516	15	101367116	101371287	-	4171	334	ENSSSCG00000016077;	exon:101368583-101368665,exon:101371035-101371287	H1,L1	2,13	4571125	HSPD1	Chaperonin Cpn60||TCP-1-like chaperonin intermediate domain superfamily||Chaperonin Cpn60, conserved site||Chaperonin Cpn60/TCP-1 family||GroEL-like apical domain superfamily||GroEL-like equatorial domain superfamily	2	0	0	0	13	0	0	0	21.7198	0	0	0	58.1307	0	0	0	0.675779	1.86983	-0.92238	0.55545	NA	NA
novel_circ_0007517	15	101368582	101371287	-	2705	334	ENSSSCG00000016077;	exon:101368583-101368665,exon:101371035-101371287	L1	10	1183	HSPD1	Chaperonin Cpn60||TCP-1-like chaperonin intermediate domain superfamily||Chaperonin Cpn60, conserved site||Chaperonin Cpn60/TCP-1 family||GroEL-like apical domain superfamily||GroEL-like equatorial domain superfamily	0	0	0	0	10	0	0	0	0	0	0	0	44.7159	0	0	0	0	1.43833	-2.039	0.20501	NA	NA
novel_circ_0007511	15	101291026	101292677	-	1651	449	ENSSSCG00000016075;	exon:101291027-101291239,exon:101292440-101292677	L1,L2	3,2	823879	SF3B1	Splicing factor 3B subunit 1-like||Armadillo-like helical||-||Armadillo-type fold||Splicing factor 3B subunit 1	0	0	0	0	3	2	0	0	0	0	0	0	13.4148	8.69853	0	0	0	0.711018	-1.5497	0.32649	NA	NA
novel_circ_0007512	15	101348790	101350555	+	1765	293	ENSSSCG00000016076;	exon:101348791-101348983,exon:101350454-101350555	H4,L1,L2,L3	2,12,13,5	202,137,90,70	COQ10B	Coenzyme Q-binding protein COQ10, START domain||START-like domain superfamily	0	0	0	2	12	13	5	0	0	0	0	17.3217	53.6591	56.5404	37.535	0	0.572376	4.73332	-2.3055	0.07947	0.6428	FALSE
novel_circ_0007513	15	101365968	101368665	-	2697	250	ENSSSCG00000016077;	exon:101365969-101366137,exon:101368583-101368665	H1,H2,L1,L2	2,6,10,7	51162812461098	HSPD1	Chaperonin Cpn60||TCP-1-like chaperonin intermediate domain superfamily||Chaperonin Cpn60, conserved site||Chaperonin Cpn60/TCP-1 family||GroEL-like apical domain superfamily||GroEL-like equatorial domain superfamily	2	6	0	0	10	7	0	0	21.7198	60.11	0	0	44.7159	30.4448	0	0	2.56143	2.41665	0.043141	0.97402	0.99657	FALSE
novel_circ_0022209	6	110092101	110094448	-	2347	302	ENSSSCG00000003715;	intron:110092102-110092166,intron:110093265-110093324,intron:110094269-110094448	H1,H2,L1,L2,L4	4,4,7,12,8	16,13,11,11,16	ZNF521	Zinc finger C2H2 superfamily||Zinc finger C2H2-type	4	4	0	0	7	12	0	8	43.4395	40.0733	0	0	31.3011	52.1912	0	57.3674	2.60866	4.47297	-0.66279	0.56658	0.97255	FALSE
novel_circ_0026457	8	54838914	54855096	-	16182	478	ENSSSCG00000008909;	exon:54838915-54839006,exon:54841801-54841949,exon:54846172-54846231,exon:54848705-54848794,exon:54855005-54855096	H1,H2,H3,H4,L1,L2,L3,L4	33,64,20,34,65,72,47,45	1.02121e+23	CLOCK	PAC motif||Helix-loop-helix DNA-binding domain superfamily||PAS domain superfamily||PAS fold||PAS domain||Myc-type, basic helix-loop-helix (bHLH) domain||Nuclear translocator	33	64	20	34	65	72	47	45	358.376	641.173	225.023	294.469	290.653	313.147	352.829	322.692	48.8781	40.6654	0.26637	0.5272	0.96782	FALSE
novel_circ_0022201	6	109193861	109200845	-	6984	282	ENSSSCG00000003712;	exon:109193862-109193936,exon:109195102-109195187,exon:109200722-109200845	H1,H2,H3,H4,L1,L2,L3,L4	10,3,6,5,9,12,3,9	33,21,14,37,47,25,60,39	OSBPL1A	Oxysterol-binding protein, conserved site||PH-like domain superfamily||Oxysterol-binding protein superfamily||Ankyrin repeat||Oxysterol-binding protein||Ankyrin repeat-containing domain||Ankyrin repeat-containing domain superfamily||Pleckstrin homology domain	10	3	6	5	9	12	3	9	108.599	30.055	67.5068	43.3043	40.2443	52.1912	22.521	64.5383	8.11779	5.69854	0.46446	0.54892	0.9697	FALSE
novel_circ_0022200	6	109192356	109200845	-	8489	284	ENSSSCG00000003712;	intron:109192357-109192444,intron:109193862-109193936,intron:109200722-109200845	H2,H3,L2	4,3,2	9,8,14	OSBPL1A	Oxysterol-binding protein, conserved site||PH-like domain superfamily||Oxysterol-binding protein superfamily||Ankyrin repeat||Oxysterol-binding protein||Ankyrin repeat-containing domain||Ankyrin repeat-containing domain superfamily||Pleckstrin homology domain	0	4	3	0	0	2	0	0	0	40.0733	33.7534	0	0	8.69853	0	0	2.43966	0.279518	1.9946	0.18523	NA	NA
novel_circ_0027777	9	2241755	2245860	-	4105	171	ENSSSCG00000014599;	exon:2245689-2245860	L4	2	3	SYT9	Synaptotagmin-9||C2 domain||Synaptotagmin||C2 domain superfamily	0	0	0	0	0	0	0	2	0	0	0	0	0	0	0	14.3419	0	0.447257	-1.2508	0.42436	NA	NA
novel_circ_0022202	6	109255198	109267517	+	12319	370	ENSSSCG00000003713;	exon:109255199-109255284,exon:109260507-109260629,exon:109263829-109263902,exon:109267427-109267517	H2,L1,L2,L3	5,3,3,2	70,66,76,82	IMPACT	Impact, N-terminal domain superfamily||Uncharacterised protein family UPF0029, Impact, conserved site||Ubiquitin-conjugating enzyme/RWD-like||Impact family||RWD domain||Impact, N-terminal||Ribosomal protein S5 domain 2-type fold	0	5	0	0	3	3	2	0	0	50.0917	0	0	13.4148	13.0478	15.014	0	1.57138	1.32696	0.18065	0.90019	NA	NA
novel_circ_0022206	6	109861976	109864658	-	2682	246	ENSSSCG00000021683;	exon:109861977-109862092,exon:109864527-109864658	L1,L3	3,5	18,13	-	Zinc finger C2H2 superfamily||Zinc finger C2H2-type	0	0	0	0	3	0	5	0	0	0	0	0	13.4148	0	37.535	0	0	1.62196	-2.3527	0.14444	NA	NA
novel_circ_0021299	5	51561005	51607558	+	46553	291	ENSSSCG00000000571;	exon:51561006-51561158,exon:51606003-51606041,exon:51607457-51607558	H1,H2	2,3	510548	ABCC9	ABC transporter type 1, transmembrane domain superfamily||ABC transporter-like||ATP-binding cassette subfamily C member 9||Sulphonylurea receptor||ABC transporter, conserved site||AAA+ ATPase domain||ABC transporter type 1, transmembrane domain||P-loop containing nucleoside triphosphate hydrolase	2	3	0	0	0	0	0	0	21.7198	30.055	0	0	0	0	0	0	1.61861	0	2.7522	0.087142	NA	NA
novel_circ_0013493	1	205515398	205527866	-	12468	541	ENSSSCG00000005178;	exon:205515399-205515518,exon:205516867-205516988,exon:205525705-205525830,exon:205527690-205527866	H1,H2,H3,H4,L1,L2,L3,L4	13,10,8,8,22,35,11,17	23,23,19,12,18,23,13,19	CNTLN	Centlein	13	10	8	8	22	35	11	17	141.179	100.183	90.009	69.2869	98.375	152.224	82.577	121.906	12.9783	14.4766	-0.1634	0.77966	0.98891	FALSE
novel_circ_0014660	1	44460411	44475731	+	15320	100	ENSSSCG00000026978;	exon:44460412-44460512	H1,L2	3,3	3,1	ROS1	Immunoglobulin-like fold||Protein kinase domain||Protein kinase-like domain superfamily||Tyrosine-protein kinase, catalytic domain||Fibronectin type III superfamily||Fibronectin type III||Protein kinase, ATP binding site||Tyrosine-protein kinase, receptor class II, conserved site||Six-bladed beta-propeller, TolB-like||LDLR class B repeat||Tyrosine-protein kinase, active site||Serine-threonine/tyr…	3	0	0	0	0	3	0	0	32.5797	0	0	0	0	13.0478	0	0	1.01367	0.419277	0.64223	0.68989	NA	NA
novel_circ_0013496	1	205525704	205527866	-	2162	125	ENSSSCG00000005178;	exon:205525705-205525830	L2	4	69	CNTLN	Centlein	0	0	0	0	0	4	0	0	0	0	0	0	0	17.3971	0	0	0	0.559036	-1.4313	0.36272	NA	NA
novel_circ_0013497	1	205604846	205605767	-	921	313	ENSSSCG00000005178;	exon:205604847-205605026,exon:205605633-205605767	H2,H4,L2	6,2,6	20,19,23	CNTLN	Centlein	0	6	0	2	0	6	0	0	0	60.11	0	17.3217	0	26.0956	0	0	2.45803	0.838554	1.0607	0.47057	NA	NA
novel_circ_0014661	1	44921011	44935340	-	14329	232	ENSSSCG00000004262;	exon:44921012-44921111,exon:44935207-44935340	H2,H4,L1,L2,L4	5,5,4,5,5	93,80,56,57,104	KPNA5	Armadillo||Importin-alpha, importin-beta-binding domain superfamily||Atypical Arm repeat||Armadillo-type fold||Armadillo-like helical||Importin subunit alpha||Importin-alpha, importin-beta-binding domain	0	5	0	5	4	5	0	5	0	50.0917	0	43.3043	17.8864	21.7463	0	35.8546	3.00232	2.39227	0.28877	0.81265	0.99097	FALSE
novel_circ_0026527	8	65288402	65301844	-	13442	102	ENSSSCG00000008921;	exon:65301742-65301844	L3	2	95	CENPC	Kinetochore assembly subunit CENP-C, N-terminal domain||Mif2/CENP-C cupin domain||RmlC-like jelly roll fold||Centromere protein C/Mif2/cnp3||CENP-C, middle DNMT3B-binding domain||RmlC-like cupin domain superfamily	0	0	0	0	0	0	2	0	0	0	0	0	0	0	15.014	0	0	0.476183	-1.2804	0.41378	NA	NA
novel_circ_0008344	15	4136903	4140406	+	3503	239	ENSSSCG00000015668;	exon:4136904-4136977,exon:4139778-4139854,exon:4140316-4140406	H3,H4,L1,L2,L3,L4	2,5,10,11,6,7	1.30159e+17	ORC4	Origin recognition complex subunit 4||Orc1-like, AAA ATPase domain||Origin recognition complex subunit 4, C-terminal||P-loop containing nucleoside triphosphate hydrolase||ATPase, AAA-type, core||AAA+ ATPase domain	0	0	2	5	10	11	6	7	0	0	22.5023	43.3043	44.7159	47.8419	45.042	50.1965	2.21931	5.96963	-1.249	0.22361	0.8332	FALSE
novel_circ_0008345	15	4136903	4142592	+	5689	414	ENSSSCG00000015668;	intron:4136904-4136977,intron:4139778-4139854,intron:4140316-4140406,intron:4142417-4142592	L1,L2	4,6	131160	ORC4	Origin recognition complex subunit 4||Orc1-like, AAA ATPase domain||Origin recognition complex subunit 4, C-terminal||P-loop containing nucleoside triphosphate hydrolase||ATPase, AAA-type, core||AAA+ ATPase domain	0	0	0	0	4	6	0	0	0	0	0	0	17.8864	26.0956	0	0	0	1.41389	-2.2284	0.16708	NA	NA
novel_circ_0008346	15	4136903	4150279	+	13376	499	ENSSSCG00000015668;	exon:4136904-4136977,exon:4139778-4139854,exon:4140316-4140406,exon:4148650-4148750,exon:4149670-4149745,exon:4150194-4150279	H1,H2,H3,H4,L1,L2,L3,L4	32,36,24,20,90,75,68,65	1.75208e+23	ORC4	Origin recognition complex subunit 4||Orc1-like, AAA ATPase domain||Origin recognition complex subunit 4, C-terminal||P-loop containing nucleoside triphosphate hydrolase||ATPase, AAA-type, core||AAA+ ATPase domain	32	36	24	20	90	75	68	65	347.516	360.66	270.027	173.217	402.443	326.195	510.476	466.11	37.3106	54.153	-0.52788	0.19613	0.80614	FALSE
novel_circ_0008347	15	4136903	4155212	+	18309	348	ENSSSCG00000015668;	exon:4136904-4136977,exon:4139778-4139854,exon:4153358-4153406,exon:4155061-4155212	H2,L2,L3	2,7,4	170266241	ORC4	Origin recognition complex subunit 4||Orc1-like, AAA ATPase domain||Origin recognition complex subunit 4, C-terminal||P-loop containing nucleoside triphosphate hydrolase||ATPase, AAA-type, core||AAA+ ATPase domain	0	2	0	0	0	7	4	0	0	20.0367	0	0	0	30.4448	30.028	0	0.628551	1.93068	-1.0517	0.48905	NA	NA
novel_circ_0008340	15	3931854	3943647	-	11793	169	n/a	intergenic_region:3931855-3931932,intergenic_region:3943555-3943647	L2	5	45	--	-	0	0	0	0	0	5	0	0	0	0	0	0	0	21.7463	0	0	0	0.698795	-1.5421	0.32876	NA	NA
novel_circ_0014664	1	44928512	44935340	-	6828	264	ENSSSCG00000004262;	exon:44928513-44928644,exon:44935207-44935340	L1	4	64	KPNA5	Armadillo||Importin-alpha, importin-beta-binding domain superfamily||Atypical Arm repeat||Armadillo-type fold||Armadillo-like helical||Importin subunit alpha||Importin-alpha, importin-beta-binding domain	0	0	0	0	4	0	0	0	0	0	0	0	17.8864	0	0	0	0	0.575333	-1.4437	0.35882	NA	NA
novel_circ_0003059	12	59331575	59338842	+	7267	127	ENSSSCG00000018039;	intron:59331576-59331703	H2,H3,L1	2,3,2	80,77,154	NCOR1	Homeobox-like domain superfamily||SANT/Myb domain||N-CoR, GPS2-interacting domain||SANT domain	0	2	3	0	2	0	0	0	0	20.0367	33.7534	0	8.94318	0	0	0	1.81111	0.287666	1.5932	0.30374	NA	NA
novel_circ_0014917	1	74308771	74314994	-	6223	219	ENSSSCG00000004385;	exon:74308772-74308896,exon:74314899-74314994	L2,L4	2,4	743800	SNX3	PX domain superfamily||Phox homologous domain	0	0	0	0	0	2	0	4	0	0	0	0	0	8.69853	0	28.6837	0	1.17403	-1.97	0.22064	NA	NA
novel_circ_0008348	15	4136903	4159229	+	22326	287	ENSSSCG00000015668;	exon:4136904-4136977,exon:4139778-4139854,exon:4140316-4140406,exon:4153358-4153406	H1,H2,H3,H4,L1,L2,L3,L4	3,8,8,6,27,27,17,6	1.51177e+23	ORC4	Origin recognition complex subunit 4||Orc1-like, AAA ATPase domain||Origin recognition complex subunit 4, C-terminal||P-loop containing nucleoside triphosphate hydrolase||ATPase, AAA-type, core||AAA+ ATPase domain	3	8	8	6	27	27	17	6	32.5797	80.1467	90.009	51.9651	120.733	117.43	127.619	43.0256	8.3985	13.0463	-0.62178	0.35909	0.91797	FALSE
novel_circ_0019118	4	102889154	102906607	+	17453	317	ENSSSCG00000006728;	exon:102889155-102889396,exon:102906531-102906607	H4,L2,L4	2,3,2	58,63,74	GDAP2	CRAL-TRIO lipid binding domain superfamily||GDAP2, macro domain||CRAL-TRIO lipid binding domain||Macro domain	0	0	0	2	0	3	0	2	0	0	0	17.3217	0	13.0478	0	14.3419	0.572376	0.866534	-0.31472	0.84356	NA	NA
novel_circ_0023468	6	51302716	51303698	+	982	414	ENSSSCG00000020657;	exon:51302717-51302813,exon:51302896-51303078,exon:51303562-51303698	H1,H2,L1,L2,L3	2,3,5,12,8	399510144231288	BCAM	Immunoglobulin subtype 2||Immunoglobulin V-set domain||CD80-like, immunoglobulin C2-set||Immunoglobulin subtype||Immunoglobulin-like domain superfamily||Immunoglobulin-like domain||Immunoglobulin-like fold	2	3	0	0	5	12	8	0	21.7198	30.055	0	0	22.358	52.1912	60.056	0	1.61861	4.30101	-1.1599	0.33888	0.91031	FALSE
novel_circ_0019441	4	118229489	118230068	-	579	258	ENSSSCG00000006872;	exon:118229490-118229624,exon:118229944-118230068	H3,H4,L1,L2,L3,L4	5,10,3,11,3,2	5.74079e+23	AGL	Six-hairpin glycosidase superfamily||Glycogen debranching enzyme, metazoa||Glycogen debranching enzyme, C-terminal||Glycogen debranching enzyme, central domain||Glycogen debranching enzyme, glucanotransferase domain||Eukaryotic glycogen debranching enzyme, N-terminal domain||Glycogen debranching enzyme||Glycoside hydrolase superfamily	0	0	5	10	3	11	3	2	0	0	56.2556	86.6086	13.4148	47.8419	22.521	14.3419	4.83282	3.13038	0.53452	0.62406	0.97847	FALSE
[truncated: 17,261 more rows]
