# Supplementary material for: Genome-Wide Expression Profiling of mRNAs, lncRNAs and circRNAs in Skeletal Muscle of Two Different Pig Breeds
Source: Animals (Basel). 2021 Nov 5;11(11):3169. doi: 10.3390/ani11113169 (PMC8614396; doi:10.3390/ani11113169)
Supplement: Supplementary file 1 [file animals-11-03169-s001.zip › TableS5.xlsx]

## Sheet: Differential mRNAs
gene_id	gene_name	gene_locus	Y_group_FPKM	B_group_FPKM	log2FoldChange	pvalue	padj
ENSSSCG00000029449	ENSSSCG00000029449	9:127464119-127481730	0	0.775755	-12.8515	4.20848e-16	1.60784e-13
ENSSSCG00000034496	CCDC192	2:130656283-130876581	0	0.0919725	-12.7524	0.000557529	0.00928841
ENSSSCG00000009494	SOX21	11:63758004-63899162	0	0.073343	-12.5007	0.0007247	0.0114524
ENSSSCG00000039017	ADH6	8:121120638-121197064	0	0.0942007	-11.9643	0.00112089	0.016298
ENSSSCG00000039660	ENSSSCG00000039660	4:45673408-45772266	0	0.093545	-11.9272	8.63501e-05	0.00204161
ENSSSCG00000037110	PCP4	13:203412479-203479215	0	0.112597	-11.9113	5.69333e-07	2.96608e-05
ENSSSCG00000040978	ENSSSCG00000040978	2:48979389-49042128	0	0.112679	-11.8576	1.97857e-11	3.09235e-09
ENSSSCG00000037207	NXPH1	9:78653608-79836589	0	0.005862	-11.8493	0.00127704	0.0181389
ENSSSCG00000014959	PIWIL4	9:26703539-26752001	0	0.144263	-11.7527	4.20957e-11	5.99528e-09
ENSSSCG00000033927	ENSSSCG00000033927	AEMK02000616.1:30055-67895	0	0.150591	-11.5045	2.11043e-09	2.1165e-07
ENSSSCG00000004850	FAM189A1	1:144319452-144579408	0	0.0209885	-11.4255	0.000215646	0.00438007
ENSSSCG00000003737	NOL4	6:117630317-118087996	0	0.0105815	-11.1321	0.000328515	0.00613424
ENSSSCG00000033218	ENSSSCG00000033218	1:164992195-165128708	0	0.0316268	-11.0553	0.000341588	0.0063537
ENSSSCG00000029714	BPIFB2	17:36531385-36580131	0	0.110295	-10.992	0.000108428	0.00247371
ENSSSCG00000006134	CNGB3	4:50112927-50263222	0	0.024515	-10.9241	1.62239e-07	1.00126e-05
ENSSSCG00000028942	NRXN3	7:101604569-101938298	0	0.0119592	-10.8321	2.42508e-05	0.000720609
ENSSSCG00000014418	STK32A	2:148565634-148656043	0	0.0374488	-10.7594	2.16606e-05	0.000652025
ENSSSCG00000031090	ENSSSCG00000031090	AEMK02000297.1:10546-73370	0	0.283253	-10.7305	0.000795462	0.0123682
ENSSSCG00000011726	VEPH1	13:97078509-97366075	0	0.0108678	-10.7027	3.20444e-05	0.000906318
ENSSSCG00000013316	WT1	2:28411450-28456019	0	0.0690048	-10.6343	4.15778e-07	2.24884e-05
ENSSSCG00000015406	GNAT3	9:99859832-99910157	0	0.0560075	-10.5874	4.31027e-05	0.0011696
ENSSSCG00000035722	ENSSSCG00000035722	X:77970535-78120965	0	0.018893	-10.5729	3.99237e-05	0.00109569
ENSSSCG00000013095	PAG6	2:10311352-10461609	0	0.120173	-10.5411	5.13714e-05	0.00134544
ENSSSCG00000015395	GRM3	9:93731212-93973543	0	0.0777102	-10.4264	0.00148256	0.0203674
ENSSSCG00000009188	STPG2	8:122114575-122338603	0	0.0122542	-10.4018	2.21303e-07	1.29842e-05
ENSSSCG00000022163	GNAL	6:97344927-97429353	0	0.0328545	-10.3475	0.000111495	0.00253406
ENSSSCG00000014877	ENSSSCG00000014877	9:11681643-11803749	0	0.0250112	-10.3335	7.6339e-07	3.852e-05
ENSSSCG00000025410	PRSS16	7:21276965-21652224	0	0.00636125	-10.3262	0.00114369	0.0165828
ENSSSCG00000003748	CELF4	6:121066780-121382735	0	0.00913225	-10.2923	8.10051e-05	0.00194776
ENSSSCG00000016203	CFAP65	15:120426097-121064908	0	0.00358425	-10.1906	0.0024974	0.0301605
ENSSSCG00000021093	ENSSSCG00000021093	10:51683329-51812646	0	0.0174788	-10.1785	9.42134e-05	0.00220372
ENSSSCG00000034726	KCNH5	1:194965684-195259058	0	0.008107	-10.1771	0.00135063	0.0189774
ENSSSCG00000010610	ENSSSCG00000010610	14:115188049-115196783	0	0.257149	-10.1625	0.00175495	0.0230315
ENSSSCG00000037822	FBXL13	9:102975060-103179322	0	0.0105837	-10.1575	0.000127914	0.0028507
ENSSSCG00000021645	MROH2B	16:25920680-25983684	0	0.0331717	-10.1012	0.000108163	0.00246999
ENSSSCG00000032152	ENSSSCG00000032152	13:147609337-147660653	0	0.0386292	-9.98639	0.00168655	0.0223374
ENSSSCG00000031364	ENSSSCG00000031364	AEMK02000525.1:26127-212553	0	0.0286407	-9.98449	0.000271101	0.00524107
ENSSSCG00000031191	ENSSSCG00000031191	2:2792233-3840396	0	0.00179025	-9.96095	0.00198237	0.0253726
ENSSSCG00000039723	ENSSSCG00000039723	AEMK02000278.1:210949-224939	0	0.131267	-9.9599	0.000143678	0.00314667
ENSSSCG00000000464	C12orf56	5:28716465-28817975	0	0.0171122	-9.89767	0.000167992	0.00358776
ENSSSCG00000033467	ENSSSCG00000033467	13:146520166-146570708	0	0.032315	-9.83651	0.002022	0.0257228
ENSSSCG00000032605	ENSSSCG00000032605	15:83293608-83298240	0	0.377319	-9.8137	0.00185036	0.0240737
ENSSSCG00000023125	ENSSSCG00000023125	6:11317846-11589630	0	0.00614975	-9.77503	0.000239377	0.00474203
ENSSSCG00000038556	ENSSSCG00000038556	AEMK02000324.1:220211-354617	0	0.0119265	-9.74424	2.6763e-06	0.000113809
ENSSSCG00000034282	ABCA12	15:117256118-117450664	0	0.00843325	-9.74136	2.96378e-06	0.000124494
ENSSSCG00000011738	WDR49	13:106349039-106492947	0	0.0109733	-9.7355	0.0002765	0.00532833
ENSSSCG00000004308	SPACA1	1:56378300-56395493	0	0.084609	-9.65115	0.00322303	0.0366438
ENSSSCG00000021933	CLEC5A	18:8004475-8014391	0	0.151999	-9.64494	3.87006e-06	0.000157879
ENSSSCG00000036651	ENSSSCG00000036651	X:41751543-41777675	0	0.0543635	-9.57075	0.000284245	0.00545574
ENSSSCG00000011204	KCNH8	13:6103988-6531931	0	0.0035915	-9.56406	0.00283941	0.0332079
ENSSSCG00000022052	ENSSSCG00000022052	9:11494432-11572230	0	0.0518498	-9.55731	1.7489e-05	0.00054668
ENSSSCG00000034495	SNTG1	4:78526413-78980541	0	0.003448	-9.55414	0.00359739	0.0400303
ENSSSCG00000037612	LIN28B	1:71174509-71299820	0	0.0112563	-9.53445	0.000312078	0.00588667
ENSSSCG00000040160	MMP24	17:38588362-38637434	0	0.0270925	-9.47215	7.18189e-06	0.000268418
ENSSSCG00000037256	ENSSSCG00000037256	9:81823373-81869065	0	0.0286185	-9.46074	0.000466622	0.00809743
ENSSSCG00000037467	ENSSSCG00000037467	6:62346370-62548141	0	0.00678925	-9.42353	0.00321111	0.0365428
ENSSSCG00000009144	ETNPPL	8:113363042-113384792	0	0.0565467	-9.42348	0.00415898	0.0448287
ENSSSCG00000021805	ENSSSCG00000021805	14:16933573-17142925	0	0.00784125	-9.38642	0.00360624	0.0400918
ENSSSCG00000006138	ATP6V0D2	4:50694189-50749378	0	0.0227145	-9.38412	0.000389801	0.00707018
ENSSSCG00000004615	WDR72	1:117945982-118159285	0	0.00654375	-9.361	0.000407571	0.00731531
ENSSSCG00000011821	ATP13A4	13:130440719-130589687	0	0.00780975	-9.29877	2.5795e-05	0.000759926
ENSSSCG00000026409	TYR	9:22517047-22604290	0	0.0123398	-9.23787	0.00442374	0.0469228
ENSSSCG00000040872	RIIAD1	4:97498663-97507683	0	0.110501	-9.06024	3.73888e-05	0.00103676
ENSSSCG00000039850	SLC6A11	13:66998267-67118249	0	0.0076515	-8.96099	0.00121307	0.0173587
ENSSSCG00000006431	SPTA1	4:91573584-91639911	0	0.0143655	-8.95681	0.000132515	0.00293422
ENSSSCG00000038866	ENSSSCG00000038866	18:45390177-45412639	0	0.0420008	-8.91042	7.25531e-05	0.00177648
ENSSSCG00000020736	ADD2	3:71730003-71840861	0	0.00780225	-8.88743	0.00120853	0.0173143
ENSSSCG00000035154	ENSSSCG00000035154	3:16673866-16704543	0	0.0281642	-8.87491	0.00100335	0.0149257
ENSSSCG00000014957	C11orf97	9:26648086-26669961	0	0.045989	-8.80592	0.00114464	0.0165866
ENSSSCG00000023684	MT1A	6:18660642-18676112	0	0.122139	-8.7834	0.000175522	0.00371234
ENSSSCG00000002356	BBOF1	7:97316768-97359907	0	0.0188497	-8.76909	9.37709e-05	0.0021955
ENSSSCG00000028871	CSTA	13:138181723-138236860	0	0.025677	-8.71352	0.00146707	0.0202123
ENSSSCG00000032750	ENSSSCG00000032750	13:140567470-140584776	0	0.043599	-8.65437	7.7894e-05	0.00188236
ENSSSCG00000008522	XDH	3:107986528-108053169	0	0.0123995	-8.6298	0.000128196	0.00285366
ENSSSCG00000027851	ENSSSCG00000027851	11:64720210-64763541	0	0.0167762	-8.62256	0.00136394	0.0190975
ENSSSCG00000040177	ASIC2	12:41939892-42032212	0	0.0258918	-8.61395	0.000128483	0.00285545
ENSSSCG00000010252	HKDC1	14:72282016-72336533	0	0.013794	-8.56744	0.00154601	0.021035
ENSSSCG00000026360	CLGN	8:86621139-86675794	0	0.0125215	-8.54978	0.00189779	0.0244849
ENSSSCG00000000103	DMC1	5:9433058-9470549	0	0.0177495	-8.53669	0.00219439	0.0273662
ENSSSCG00000010609	ENSSSCG00000010609	14:115133419-115172417	0	0.0168377	-8.41692	0.00172132	0.0227141
ENSSSCG00000031326	ENSSSCG00000031326	2:13525538-13579374	0	0.145346	-8.39084	0.00369607	0.0408452
ENSSSCG00000015489	SLC9C2	9:115873756-115944609	0	0.008545	-8.35909	0.00226571	0.0279946
ENSSSCG00000003834	C8B	6:155411943-155455329	0	0.014346	-8.31293	0.00234086	0.0286894
ENSSSCG00000011947	ZPLD1	13:156627019-156683933	0	0.0152362	-8.29064	0.0028436	0.0332407
ENSSSCG00000029536	SCTR	15:31707770-31785522	0	0.00743025	-8.23735	0.00223705	0.0277055
ENSSSCG00000002398	TMEM63C	7:100263409-100334784	0	0.0076755	-8.14534	0.00271272	0.032069
ENSSSCG00000006836	KIAA1324	4:110881766-110954063	0	0.0085465	-8.13727	0.000360412	0.00661689
ENSSSCG00000015477	CHIT1	9:113927720-113941433	0	0.0382202	-8.1182	0.00342797	0.0384473
ENSSSCG00000037044	NME9	13:79089409-79114586	0	0.084642	-8.11173	0.00358297	0.0398883
ENSSSCG00000039252	TCN1	2:11633003-11647728	0	0.0345278	-8.1028	0.00025841	0.00505254
ENSSSCG00000036526	ENSSSCG00000036526	6:94964178-94976744	0	0.0391865	-8.09551	0.00294209	0.0340612
ENSSSCG00000024765	ENSSSCG00000024765	11:16776633-16811879	0	0.0142562	-8.08176	0.00271211	0.032069
ENSSSCG00000016861	C6	16:26023986-26083742	0	0.00824525	-8.07215	0.00279087	0.0327995
ENSSSCG00000033231	ENSSSCG00000033231	6:103418082-103438612	0	0.025983	-8.05946	0.00423532	0.0452664
ENSSSCG00000037635	ENSSSCG00000037635	8:66144981-66212129	0	0.00882375	-8.02566	0.00449069	0.0474897
ENSSSCG00000039092	ENSSSCG00000039092	4:79638370-79657130	0	0.0243692	-7.88656	0.000581351	0.00963673
ENSSSCG00000031556	TCEAL7	X:84247726-84249856	0	0.211358	-7.86596	0.00046113	0.00803107
ENSSSCG00000003044	LYPD4	6:50010558-50023571	0	0.031116	-7.79485	0.000642002	0.0104197
ENSSSCG00000011875	PARP15	13:137888496-137914943	0	0.0156177	-7.72418	0.00431387	0.0459733
ENSSSCG00000037306	ENSSSCG00000037306	AEMK02000452.1:661823-683156	0	0.0189092	-7.66821	0.00460616	0.048413
ENSSSCG00000030335	ENSSSCG00000030335	13:148577909-148706895	0	0.011141	-7.65187	0.00414591	0.0447689
ENSSSCG00000032131	NCAN	2:58638310-58669780	0	0.0111787	-7.5541	0.00105317	0.0155133
ENSSSCG00000016719	STK31	18:48312922-48388464	0.00398075	0.870112	-7.5527	0.000657929	0.010628
ENSSSCG00000006348	FCRLB	4:88834253-88838612	0	0.0787985	-7.54866	0.000701331	0.0111642
ENSSSCG00000039665	ENSSSCG00000039665	11:47794594-47821883	0	0.0124285	-7.51329	0.000622761	0.0101691
ENSSSCG00000035337	ENSSSCG00000035337	3:40634270-40635947	0	0.192888	-7.3245	0.00155445	0.0211259
ENSSSCG00000015334	PDK4	9:75246952-75260137	1.84585	312.807	-7.24467	8.8921e-97	2.14024e-92
ENSSSCG00000008595	APOB	3:117250096-117319868	0	0.0047955	-7.09571	0.00234102	0.0286894
ENSSSCG00000021460	NYX	X:37103308-37104740	0	0.148516	-6.85744	0.00199431	0.0255054
ENSSSCG00000008081	BARX1	3:43285117-43288103	0	0.068717	-6.76795	0.00320671	0.0365101
ENSSSCG00000001550	ARMC12	7:31585013-31603375	0.0597128	2.8252	-6.23554	3.9416e-06	0.000160525
ENSSSCG00000022492	AMPD3	2:49028923-49083644	0.180708	15.661	-6.09965	4.03734e-67	3.23915e-63
ENSSSCG00000011195	GALNT15	13:3330023-3373481	0.330131	11.5761	-5.50733	8.40365e-25	1.12371e-21
ENSSSCG00000024428	CHRNA9	8:31380506-31458632	0.19951	8.29825	-5.22454	0.000120031	0.00270003
ENSSSCG00000010535	HPSE2	14:109764514-110469017	0.0071135	0.349972	-4.95955	0.00328032	0.0371499
ENSSSCG00000010923	UBE2T	10:24419574-24466030	0.883402	40.23	-4.85403	2.38815e-11	3.61512e-09
ENSSSCG00000011700	CP	13:89396807-89463547	0.0277853	0.858505	-4.76891	3.43784e-08	2.54601e-06
ENSSSCG00000010201	RASGEF1A	14:61422264-61566555	0.0427478	0.708771	-4.09365	3.27061e-20	2.24915e-17
ENSSSCG00000002827	SLC6A2	6:29935326-29980650	0.0174025	0.307912	-4.06604	0.00164259	0.0219381
ENSSSCG00000017862	TRPV3	12:49634856-49671649	0.101687	1.82977	-3.9383	1.83839e-07	1.10898e-05
ENSSSCG00000003774	ENSSSCG00000003774	6:137410919-137453959	0.119271	1.89464	-3.89082	1.27159e-08	1.0577e-06
ENSSSCG00000003080	ENSSSCG00000003080	6:51133102-51150573	0.0432782	0.626791	-3.7956	0.00136261	0.01909
ENSSSCG00000004799	ZNF770	1:136122720-136129840	0.0201232	0.293536	-3.69363	0.00167823	0.0222594
ENSSSCG00000023298	SRXN1	17:34582410-34589300	1.05735	14.7578	-3.6692	1.71345e-15	5.97694e-13
ENSSSCG00000001835	ABHD2	7:54655619-54776144	1.9821	25.7208	-3.57127	1.48799e-38	7.16287e-35
ENSSSCG00000004233	SMPDL3A	1:39846155-39868672	0.729669	8.77911	-3.4464	7.88267e-10	8.50799e-08
ENSSSCG00000010522	ANKRD2	14:108944791-108959382	12.1168	144.576	-3.40502	2.56784e-18	1.50745e-15
ENSSSCG00000007554	ZFAND2A	3:756429-776012	3.16057	44.5198	-3.28391	1.57333e-16	6.4184e-14
ENSSSCG00000002281	ENSSSCG00000002281	7:89052507-89131074	2.3325	24.6961	-3.26839	1.94801e-31	4.00181e-28
ENSSSCG00000032715	CERS6	15:74927130-75261557	0.43551	4.53885	-3.25734	1.50054e-28	2.77819e-25
ENSSSCG00000004225	TPD52L1	1:37667483-37761836	0.0638965	0.700026	-3.24036	0.00158145	0.0214203
ENSSSCG00000014984	MMP27	9:33366340-33379802	0.127853	1.27719	-3.18556	0.000110031	0.00250316
ENSSSCG00000009380	NEK5	11:15794379-15842871	0.0891808	0.95084	-3.13974	0.000413735	0.00738737
ENSSSCG00000032953	MRLN	14:63125085-63152845	1.44617	13.9159	-3.13178	6.53391e-09	5.74405e-07
ENSSSCG00000014834	UCP3	9:8379085-8386377	3.12761	29.6208	-3.06374	2.11808e-12	4.39484e-10
ENSSSCG00000033979	KLHL34	X:17755055-17862375	3.24441	20.5188	-3.05685	1.78516e-11	2.82677e-09
ENSSSCG00000015259	B3GAT1	9:60995282-61020058	0.0932033	1.02866	-3.04174	3.37522e-05	0.000945731
ENSSSCG00000034364	SPECC1	12:59466786-59706556	1.94738	17.3488	-3.00147	1.01235e-13	2.59216e-11
ENSSSCG00000005494	TNC	1:255507226-255630963	0.322573	3.01209	-2.99302	4.8685e-21	3.90599e-18
ENSSSCG00000008432	STPG4	3:93391699-93438073	0.137765	1.16265	-2.94345	0.000502785	0.00852821
ENSSSCG00000032170	DAPK3	2:74758979-74775396	5.12688	41.6333	-2.89371	4.00739e-28	6.88955e-25
ENSSSCG00000031450	MLYCD	6:4681789-4698701	0.757928	6.26547	-2.88228	1.49963e-13	3.68313e-11
ENSSSCG00000016792	RETREG1	16:5703747-5879466	10.2687	88.9391	-2.85974	4.66263e-10	5.31871e-08
ENSSSCG00000005981	FBXO32	4:15895092-15930934	2.11959	14.1767	-2.81671	3.78313e-09	3.51568e-07
ENSSSCG00000021036	RAB3B	6:160194484-160255632	0.035151	0.283216	-2.79917	0.000765511	0.0119566
ENSSSCG00000018047	FAM83G	12:60296750-60326434	0.0388135	0.300797	-2.77856	0.00282685	0.0330931
ENSSSCG00000040673	TMEM140	18:14133380-14148618	7.45183	56.5141	-2.77308	5.05396e-18	2.82892e-15
ENSSSCG00000008809	GABRG1	8:36198933-36262471	0.0285232	0.22164	-2.77102	0.00210894	0.0265304
ENSSSCG00000032250	SRRM3	3:10046391-10082579	0.0525798	0.397838	-2.76471	0.000230774	0.00462105
ENSSSCG00000038643	KLF11	3:126416529-126429910	0.283051	2.10499	-2.75525	5.32051e-07	2.78996e-05
ENSSSCG00000023630	CPM	5:33168646-33264846	0.282989	2.09874	-2.73002	1.19291e-11	1.95321e-09
ENSSSCG00000026043	ENSSSCG00000026043	17:33191909-33236609	0.090336	0.64193	-2.72786	0.000887023	0.0135211
ENSSSCG00000036724	CRYAB	9:39638506-39643530	108.054	845.496	-2.71601	7.21095e-25	1.02094e-21
ENSSSCG00000028492	C4orf46	8:47604781-47608570	2.01851	12.1802	-2.69708	5.50323e-08	3.81721e-06
ENSSSCG00000015589	VASH2	9:130473857-130511278	1.38115	9.30826	-2.65835	1.63489e-21	1.40536e-18
ENSSSCG00000039867	UCK2	4:84838802-84919236	2.4324	16.2708	-2.63247	1.5167e-18	9.12636e-16
ENSSSCG00000038006	SLC25A33	6:69934795-69973264	0.311669	2.08195	-2.63074	1.84945e-08	1.46429e-06
ENSSSCG00000039707	RTKN2	14:65687031-65775201	0.227267	1.06392	-2.62529	0.000130741	0.00290029
ENSSSCG00000001549	FKBP5	7:31441760-31585380	2.78485	19.1901	-2.60497	1.57575e-12	3.38631e-10
ENSSSCG00000011831	APOD	13:132514026-132562628	7.40754	50.0308	-2.57282	7.04291e-11	9.52337e-09
ENSSSCG00000009202	MMRN1	8:129111029-129173594	0.585125	3.71029	-2.56314	1.39e-13	3.44907e-11
ENSSSCG00000035863	PLIN2	1:203683875-203713121	3.89722	24.4778	-2.50643	7.71152e-21	5.98738e-18
ENSSSCG00000030681	MYBPH	9:113873490-113895024	27.4722	173.817	-2.4861	3.99382e-08	2.8954e-06
ENSSSCG00000006984	ENSSSCG00000006984	17:4949627-5015621	2.36774	11.2841	-2.47643	0.000381316	0.00694768
ENSSSCG00000039962	HSPB1	3:10037946-10039704	110.48	659.317	-2.45306	1.1188e-23	1.34642e-20
ENSSSCG00000013119	STX3	2:11681361-11740744	0.0839172	0.532394	-2.45045	0.0018826	0.0243746
ENSSSCG00000010461	ANKRD1	14:102591057-102613145	13.8646	80.0129	-2.43775	0.000208441	0.00426251
ENSSSCG00000009844	HSPB8	14:33608080-33640792	33.853	342.409	-2.42835	2.11608e-11	3.26487e-09
ENSSSCG00000000492	LYZ	5:33612593-33618953	1.26325	7.4771	-2.42564	7.1346e-05	0.00176126
ENSSSCG00000010814	ESRRG	10:6662352-7045756	0.356405	2.27039	-2.41357	2.1118e-06	9.27192e-05
ENSSSCG00000015796	PDLIM3	15:46513449-46546546	117.945	670.007	-2.36437	4.10842e-21	3.40985e-18
ENSSSCG00000038185	EREG	8:70351313-70372534	0.199428	1.10845	-2.33514	0.000445402	0.00781241
ENSSSCG00000027130	TNFRSF12A	3:39166292-39168358	23.8261	129.624	-2.33121	3.55488e-11	5.1856e-09
ENSSSCG00000012050	RCAN1	13:198106257-198205629	5.95405	31.8355	-2.3213	1.01879e-07	6.6095e-06
ENSSSCG00000037457	HSPB7	6:75170441-75174920	3.01571	16.5179	-2.31894	9.0975e-11	1.19711e-08
ENSSSCG00000016578	FLNC	18:19757303-19787727	127.134	687.229	-2.30851	1.85896e-14	5.32657e-12
ENSSSCG00000013354	CSRP3	2:40215379-40240621	13.397	94.3127	-2.28316	1.16642e-06	5.51562e-05
ENSSSCG00000025188	LEPR	6:146798979-146895937	0.0846705	0.451647	-2.26132	0.00454226	0.0479297
ENSSSCG00000002696	VAT1L	6:9893122-10120510	0.129226	0.784942	-2.2339	5.69084e-05	0.00146026
ENSSSCG00000010370	ENSSSCG00000010370	14:88319211-88337496	0.786382	3.93017	-2.23333	1.39707e-05	0.000457497
ENSSSCG00000009216	SPP1	8:131077026-131085759	0.47996	2.42634	-2.23222	0.00109476	0.0159695
ENSSSCG00000010530	CRTAC1	14:109237492-109390951	0.141878	0.715987	-2.21705	6.12484e-06	0.00023437
ENSSSCG00000015893	SLC4A10	15:68342616-68656296	0.234611	1.23746	-2.20748	2.06775e-05	0.000628391
ENSSSCG00000015616	HSD11B1	9:133229659-133278531	2.91521	19.9368	-2.20045	4.47589e-13	1.026e-10
ENSSSCG00000010686	BAG3	14:129466316-129533996	5.29797	26.0456	-2.19443	1.37696e-13	3.44907e-11
ENSSSCG00000001849	ANPEP	7:55351083-55373894	0.328921	1.68334	-2.1907	7.14891e-05	0.00176226
ENSSSCG00000033811	CBFB	6:27684323-27750852	7.04963	34.0137	-2.18073	2.35133e-10	2.82971e-08
ENSSSCG00000037355	RNF115	4:99485704-99577921	3.62845	17.8692	-2.17808	5.86502e-17	2.52081e-14
ENSSSCG00000018092	ND6	MT:14739-15266	23.4924	116.445	-2.16276	1.81024e-06	8.20935e-05
ENSSSCG00000029886	LYVE1	2:48937153-48955802	1.04679	5.08392	-2.1511	4.52535e-09	4.11406e-07
ENSSSCG00000005047	CDKN3	1:183792595-183818593	0.694522	3.47065	-2.15074	0.00020036	0.00412882
ENSSSCG00000035537	RUNX1	13:198371837-198635596	0.921627	4.77201	-2.1458	4.60041e-11	6.51336e-09
ENSSSCG00000013374	KCNC1	2:41359655-41407745	0.125189	1.02017	-2.1423	0.00244204	0.0296706
ENSSSCG00000016432	PRKAG2	18:5427270-5746613	1.42264	7.32779	-2.10433	7.73852e-08	5.18826e-06
ENSSSCG00000026597	SLC38A4	5:77411559-77490438	1.46415	6.44821	-2.10058	1.94749e-13	4.641e-11
ENSSSCG00000006175	LY96	4:61904605-61950697	2.16757	10.139	-2.08616	1.62984e-06	7.47213e-05
ENSSSCG00000037646	DNAJA4	7:47656548-47675145	4.7694	21.2269	-2.08194	8.63188e-07	4.26613e-05
ENSSSCG00000035828	ARHGEF4	15:57115591-57375245	0.149548	0.659813	-2.05877	8.36778e-06	0.00030332
ENSSSCG00000017861	ASPA	12:49610482-49640629	0.922828	4.24238	-2.05282	9.61231e-06	0.000337257
ENSSSCG00000015435	NAMPT	9:106119911-106162792	28.1943	115.927	-2.05085	6.79235e-12	1.2021e-09
ENSSSCG00000036036	XG	X:11163-39571	1.52325	3.91753	-2.03601	0.00209582	0.0264383
ENSSSCG00000002443	TC2N	7:113337825-113392337	0.102355	0.469157	-2.03127	0.00165246	0.0220228
ENSSSCG00000004357	SIM1	1:67217960-67294756	1.44545	6.61607	-2.0245	2.81291e-05	0.000814729
ENSSSCG00000003393	TMEM201	6:69973397-69998544	1.25855	5.52588	-2.01188	4.45467e-10	5.10569e-08
ENSSSCG00000012315	SYNJ2	1:9014209-9109066	0.346324	1.27948	-1.98866	3.06845e-07	1.71356e-05
ENSSSCG00000004217	RNF146	1:35909583-35927003	4.75788	19.1082	-1.97546	2.67161e-05	0.000782276
ENSSSCG00000036534	MYOM3	6:81799570-81903971	5.84986	25.1478	-1.97541	1.51006e-09	1.56662e-07
ENSSSCG00000020701	TTC9	7:94218649-94254730	4.08923	17.1581	-1.96386	1.89766e-10	2.33034e-08
ENSSSCG00000026203	NXPE4	9:42101942-42181364	0.238117	0.916157	-1.94582	0.00433522	0.0461701
ENSSSCG00000016859	C7	16:25843208-25902707	0.458635	1.95649	-1.93897	1.40068e-05	0.000457745
ENSSSCG00000016258	DNER	15:130414163-130753517	0.0301487	0.123816	-1.92433	0.000561539	0.00934695
ENSSSCG00000010494	SORBS1	14:106895765-107137767	4.00703	15.3113	-1.91681	1.4492e-17	6.83936e-15
ENSSSCG00000035582	GIPC2	6:135077661-135217787	0.497709	2.13464	-1.91419	2.05856e-07	1.22642e-05
ENSSSCG00000000853	NT5DC3	5:80644245-80688504	4.36029	18.4379	-1.90635	2.14382e-17	9.73576e-15
ENSSSCG00000038144	ENSSSCG00000038144	12:53724925-53781554	1.40248	4.47321	-1.8989	2.27536e-12	4.57847e-10
ENSSSCG00000035253	MAFG	12:1070590-1077805	1.90096	5.87085	-1.89701	0.000418515	0.00745063
ENSSSCG00000039731	ENSSSCG00000039731	2:102424796-102437858	1.33654	5.38652	-1.89138	0.000213294	0.00433595
ENSSSCG00000015557	NMNAT2	9:124497909-124692970	0.560737	2.28009	-1.88887	4.70165e-11	6.61778e-09
ENSSSCG00000037248	ENSSSCG00000037248	17:40612436-40648115	0.409075	1.64678	-1.87374	3.94895e-06	0.000160553
ENSSSCG00000012631	LONRF3	X:97493660-97548349	2.14531	8.33744	-1.86404	8.93399e-05	0.00210609
ENSSSCG00000007027	SLC20A2	17:11436674-11486382	5.70908	22.1162	-1.85233	3.91008e-09	3.57839e-07
ENSSSCG00000028063	TACC2	14:131797863-131849335	4.28659	16.8869	-1.84355	9.68377e-11	1.25509e-08
ENSSSCG00000027013	ENSSSCG00000027013	2:61768423-62070952	5.86111	21.8312	-1.83713	3.58899e-17	1.57061e-14
ENSSSCG00000026585	PROCR	17:38532508-38539375	1.12453	4.36045	-1.83535	0.000255059	0.0049992
ENSSSCG00000026945	LRRC2	13:29477792-29524179	16.8416	65.9072	-1.83504	4.05457e-13	9.38359e-11
ENSSSCG00000017987	ENSSSCG00000017987	12:53659574-53698840	3.14152	12.2366	-1.83323	4.09327e-16	1.58905e-13
ENSSSCG00000005514	RAB14	1:261185707-261280867	6.98776	16.4559	-1.8247	1.13152e-07	7.29041e-06
ENSSSCG00000026196	ENSSSCG00000026196	8:130222004-130319610	2.25126	8.50729	-1.81902	1.24735e-07	7.9847e-06
ENSSSCG00000037530	ENSSSCG00000037530	14:131621319-131749925	7.88297	30.444	-1.80713	1.04619e-11	1.7366e-09
ENSSSCG00000004392	ENSSSCG00000004392	1:76839731-76863722	7.29501	27.2195	-1.79983	1.73932e-07	1.05716e-05
ENSSSCG00000011286	KLHL40	13:26202677-26208785	23.9361	88.8509	-1.79071	1.82869e-07	1.1059e-05
ENSSSCG00000038646	ENSSSCG00000038646	10:13444339-13477179	4.53409	16.9136	-1.78953	5.80185e-08	4.00128e-06
ENSSSCG00000036049	PEG10	9:74474091-74486980	0.905745	3.37259	-1.77515	0.000172444	0.00366375
ENSSSCG00000008629	ROCK2	3:125352612-125489948	17.3115	69.771	-1.77205	1.3412e-12	2.90823e-10
ENSSSCG00000036060	RRAD	6:27600830-27605810	19.0608	70.9107	-1.76633	1.59226e-05	0.000508277
ENSSSCG00000023837	WFDC1	6:4333730-4365650	1.68658	6.24035	-1.76073	4.56031e-08	3.20942e-06
ENSSSCG00000039557	TRIM54	3:111834184-111863616	19.9401	72.5401	-1.76014	4.04558e-11	5.79601e-09
ENSSSCG00000008368	UGP2	3:77974976-78032476	22.6244	81.7861	-1.75778	2.36723e-11	3.60612e-09
ENSSSCG00000033786	ENSSSCG00000033786	2:44890124-44960999	6.46591	23.9606	-1.75718	6.8025e-17	2.87244e-14
ENSSSCG00000003816	ATG4C	6:149608220-149691946	4.33874	16.0156	-1.75634	1.30152e-07	8.28739e-06
ENSSSCG00000008624	LPIN1	3:124940547-125074509	7.71717	29.3414	-1.74644	8.79732e-12	1.51245e-09
ENSSSCG00000025598	COBLL1	15:71247207-71498401	0.85906	1.0879	-1.74384	0.0016254	0.0218192
ENSSSCG00000013400	MICAL2	2:47135586-47302040	1.78011	6.60682	-1.7423	0.000105389	0.00241813
ENSSSCG00000009856	NOS1	14:35112898-35299272	2.71283	10.1209	-1.73172	6.40016e-06	0.000242974
ENSSSCG00000016117	CARF	15:106410155-106466801	3.62485	14.2729	-1.71679	4.99663e-10	5.6369e-08
ENSSSCG00000013393	SPON1	2:44963818-45300189	1.50469	5.11856	-1.71159	1.31142e-07	8.32837e-06
ENSSSCG00000013349	HTATIP2	2:39035224-39052170	4.0148	14.7003	-1.71118	9.79332e-11	1.26051e-08
ENSSSCG00000032838	MYOZ2	8:104577789-104609364	13.128	46.0009	-1.7042	4.75456e-08	3.33637e-06
ENSSSCG00000017137	METRNL	12:225387-241540	2.76425	9.89962	-1.69996	4.26733e-08	3.05502e-06
ENSSSCG00000031716	PTPRQ	5:100786951-101023306	0.238992	1.12305	-1.68173	0.00200951	0.0256204
ENSSSCG00000003784	LRRIQ3	6:138950089-139152028	1.8068	6.52179	-1.67446	0.00115228	0.0166372
ENSSSCG00000036438	GPX3	16:71980468-71989011	20.376	71.7342	-1.66767	2.28267e-12	4.57847e-10
ENSSSCG00000011538	LMCD1	13:64933651-64996454	10.0955	34.2082	-1.66399	4.44719e-06	0.000178102
ENSSSCG00000004065	TIAM2	1:11648507-11799068	1.54937	5.32991	-1.65948	3.94128e-05	0.00108414
ENSSSCG00000012653	ZDHHC9	X:106401245-106436108	2.10629	7.21038	-1.65287	3.82089e-11	5.50688e-09
ENSSSCG00000008898	ENSSSCG00000008898	8:55862189-55901633	3.38699	11.7798	-1.65123	0.00203045	0.0258166
ENSSSCG00000029715	OLFM1	1:274224350-274261832	2.02876	6.72032	-1.65068	3.0458e-06	0.000127494
ENSSSCG00000015052	USP28	9:41417562-41480991	32.0365	109.361	-1.64178	3.48569e-11	5.11568e-09
ENSSSCG00000013397	ARNTL	2:45894366-46025116	1.1566	4.29177	-1.63551	7.86455e-11	1.04581e-08
ENSSSCG00000003006	CYP2B22	6:49110789-49178413	1.53254	5.76341	-1.62837	0.000238155	0.0047256
ENSSSCG00000015412	CCDC146	9:102787076-102919767	0.124973	0.42542	-1.62654	0.0010346	0.0152933
ENSSSCG00000015917	XIRP2	15:73694377-73741158	177.141	596.163	-1.62595	5.39081e-12	9.68294e-10
ENSSSCG00000009886	TRAFD1	14:39499283-39579781	4.80456	15.8716	-1.62474	1.64179e-06	7.49834e-05
ENSSSCG00000036201	NPR3	16:18840702-18929808	0.894359	3.10461	-1.62451	0.000509233	0.00862227
ENSSSCG00000004632	GLDN	1:120322342-120399190	0.262883	0.904443	-1.62065	1.51827e-05	0.000489416
ENSSSCG00000028925	CEP95	12:14507846-14632462	4.44963	14.3238	-1.61989	6.55526e-14	1.77279e-11
ENSSSCG00000010211	CCDC6	14:63175653-63299917	8.29222	28.5388	-1.6165	5.01183e-10	5.6369e-08
ENSSSCG00000000499	BEST3	5:33896722-33956536	2.55241	9.15653	-1.61442	0.000294817	0.00562278
ENSSSCG00000024681	TECRL	8:62539800-62646257	0.97655	3.68597	-1.60883	0.000115633	0.00261575
ENSSSCG00000007601	TECPR1	3:5411809-5438194	0.655605	2.20109	-1.60822	0.000143435	0.00314421
ENSSSCG00000012880	CPT1A	2:4233109-4296733	0.805926	3.62245	-1.6056	3.37557e-07	1.8706e-05
ENSSSCG00000016929	PDE4D	16:37897302-38471590	6.52286	23.2707	-1.60327	1.45839e-08	1.1899e-06
ENSSSCG00000037748	ENSSSCG00000037748	6:95070798-95115106	1.53089	5.07432	-1.60311	3.41803e-09	3.21361e-07
ENSSSCG00000011980	CLDND1	13:160384989-160407992	8.54141	27.4396	-1.58956	2.86638e-08	2.18325e-06
ENSSSCG00000015789	SNX25	15:46266762-46388329	2.51049	8.01474	-1.58799	0.000126919	0.00283641
ENSSSCG00000004280	RIMS1	1:51785520-52313234	1.07391	5.32951	-1.58003	9.08188e-07	4.46106e-05
ENSSSCG00000010640	NRAP	14:123926034-124018487	56.4977	188.855	-1.5789	7.037e-12	1.2363e-09
ENSSSCG00000016062	NABP1	15:96209938-96328154	1.62097	5.40034	-1.57565	0.00135638	0.0190303
ENSSSCG00000026110	SRPK2	9:105006987-105265595	2.26675	7.66331	-1.57504	2.5504e-09	2.47523e-07
ENSSSCG00000038478	HEATR6	12:39298124-39433782	37.0614	130.659	-1.57165	0.00457492	0.0481307
ENSSSCG00000022309	GPR34	X:37306507-37313923	1.14049	3.71114	-1.57001	0.00249575	0.0301557
ENSSSCG00000016653	DNAJB9	18:36578516-36584732	10.548	35.8541	-1.56799	9.91373e-10	1.05116e-07
ENSSSCG00000010332	PLAC9	14:81889284-81902110	3.03347	10.165	-1.563	6.21323e-08	4.24847e-06
ENSSSCG00000025592	TP63	13:127116105-127347070	1.35904	3.50182	-1.56175	0.000891769	0.0135255
ENSSSCG00000029275	PPARGC1A	8:17841844-17961834	2.15443	7.01192	-1.55822	0.000298847	0.00569297
ENSSSCG00000005449	PTPN3	1:250418139-250583281	1.16089	3.88693	-1.5544	2.70034e-05	0.000789728
ENSSSCG00000003768	NEXN	6:135318764-135382821	39.8336	128.287	-1.54188	3.12117e-12	6.05835e-10
ENSSSCG00000034506	MS4A2	2:11400192-11420549	1.24223	3.97252	-1.53962	1.00604e-05	0.000350932
ENSSSCG00000014016	SQSTM1	2:78752771-78784256	112.436	363.834	-1.53519	8.4917e-08	5.63049e-06
ENSSSCG00000029760	CIPC	7:100180477-100197911	9.534	30.7982	-1.53096	1.69005e-12	3.56823e-10
ENSSSCG00000016426	ENSSSCG00000016426	18:4529856-4748247	3.683	11.9544	-1.52931	1.69441e-05	0.000536616
ENSSSCG00000038180	ADAMTS3	8:68675090-68948176	0.0700077	0.224847	-1.52529	0.000354642	0.00653589
ENSSSCG00000010303	SYNPO2L	14:76456168-76466641	13.8887	36.4403	-1.52216	3.09852e-09	2.94776e-07
ENSSSCG00000009334	HSPH1	11:7733878-7759528	9.68574	51.0349	-1.51697	9.68739e-06	0.000339397
ENSSSCG00000038410	CPEB2	8:10352026-10472137	0.753421	2.56173	-1.51686	3.5725e-05	0.000999844
ENSSSCG00000003079	ENSSSCG00000003079	6:51161184-51180731	1.34042	4.18272	-1.51394	0.000629266	0.0102614
ENSSSCG00000021657	SATB2	15:102964469-103172289	0.0492163	0.1608	-1.5117	0.00388538	0.0425272
ENSSSCG00000005002	MDGA2	1:176769931-177256052	0.083459	0.261887	-1.50417	5.4419e-05	0.00140538
ENSSSCG00000009432	DGKD	15:133749344-133870549	2.18313	6.26606	-1.50218	4.65986e-09	4.21647e-07
ENSSSCG00000010186	URB2	14:60101573-60254986	1.18468	3.62896	-1.49011	8.05806e-05	0.00193949
ENSSSCG00000032367	CEBPD	4:79872421-79873989	10.2287	31.2763	-1.48666	0.000670108	0.0107741
ENSSSCG00000010012	SLC35E4	14:47520089-47526704	1.67846	5.19065	-1.48575	0.00105242	0.0155117
ENSSSCG00000034207	CEBPB	17:51722426-51724298	20.2393	61.2286	-1.48306	2.64168e-06	0.000112935
ENSSSCG00000008976	ART3	8:71673799-71795343	13.2627	41.0745	-1.47723	1.80298e-05	0.000558507
ENSSSCG00000011297	ABHD5	13:27006217-27055617	5.61685	16.1165	-1.47674	5.98196e-07	3.09634e-05
ENSSSCG00000035170	VSIG4	X:52175607-52198683	1.53236	4.7355	-1.47455	7.01486e-07	3.58473e-05
ENSSSCG00000014232	LOX	2:125591789-125607594	2.67331	8.05309	-1.46958	1.13283e-07	7.29041e-06
ENSSSCG00000036883	FABP3	6:87937242-87957165	10.932	29.0605	-1.46769	0.00160351	0.0216339
ENSSSCG00000012166	ENSSSCG00000012166	X:18118264-18170587	6.24847	18.3344	-1.46546	0.000523451	0.00885378
ENSSSCG00000014329	CDC25C	2:140286654-140323696	0.462796	1.5739	-1.46365	0.00249295	0.0301377
ENSSSCG00000011000	DNAJA1	10:33430985-33445584	17.8961	52.9106	-1.46024	3.31869e-05	0.000932059
ENSSSCG00000004399	SLC22A16	1:76421581-76468406	3.04254	9.10706	-1.45934	0.000346365	0.0064194
ENSSSCG00000016659	KIAA0895	18:37724469-37793150	0.485564	1.48073	-1.45655	0.000602496	0.00987167
ENSSSCG00000011075	KIAA1217	10:50706712-51205621	2.81016	7.81172	-1.45424	3.97466e-07	2.15464e-05
ENSSSCG00000037549	GCLM	4:123371193-123390129	10.8905	32.5184	-1.45184	6.65467e-11	9.10064e-09
ENSSSCG00000033323	UBE2D1	14:92296249-92330421	36.0616	100.896	-1.45114	8.74535e-10	9.39695e-08
ENSSSCG00000027628	IL6R	4:95322434-95381338	2.00213	5.81583	-1.44761	3.37579e-07	1.8706e-05
ENSSSCG00000011038	MRC1	10:44107072-44226925	2.92162	8.91828	-1.44515	3.7504e-06	0.000153257
ENSSSCG00000006864	CDC14A	4:117635857-117804573	2.47766	8.02149	-1.44377	2.57798e-07	1.48799e-05
ENSSSCG00000013599	ANGPTL4	2:70905765-70913026	3.52873	10.5802	-1.44001	2.38055e-05	0.000710865
ENSSSCG00000022550	DGKG	13:123963505-124182871	0.105806	0.320844	-1.43669	0.00164344	0.0219381
ENSSSCG00000007942	HMOX2	3:37831440-37868173	5.82685	17.3509	-1.43614	8.14777e-08	5.44747e-06
ENSSSCG00000033568	ZC3H10	5:21508228-21514395	1.68078	4.93976	-1.43364	0.00258642	0.0309869
ENSSSCG00000009534	ENSSSCG00000009534	11:71110463-71139605	2.26598	8.01961	-1.43359	1.13095e-05	0.000384474
ENSSSCG00000003645	UTP11	6:93993703-94007039	8.37149	24.4462	-1.4302	2.09229e-08	1.61927e-06
ENSSSCG00000033146	CD163	5:63229006-63334537	3.94989	10.1324	-1.42943	4.11499e-05	0.00112556
ENSSSCG00000001723	PLA2G7	7:41486809-41531388	3.8821	9.61781	-1.42386	2.00963e-06	8.94079e-05
ENSSSCG00000034379	MAP2K3	12:61376916-61421579	3.32981	8.76137	-1.41677	9.41202e-08	6.17269e-06
ENSSSCG00000013893	ARRDC2	2:59771105-59778155	3.68496	10.501	-1.41002	0.000904384	0.0136989
ENSSSCG00000002051	ABHD4	7:76397084-76431923	5.74223	17.2667	-1.40825	4.09101e-08	2.95695e-06
ENSSSCG00000002669	CRISPLD2	6:3880718-3944680	2.7824	6.44948	-1.40644	3.67055e-07	2.00332e-05
ENSSSCG00000006277	SPIDR	4:79873985-80190797	0.622055	1.63808	-1.40541	0.00238625	0.0291398
ENSSSCG00000006202	CSPP1	4:67613615-67738897	4.21742	12.0265	-1.39809	3.99084e-08	2.8954e-06
ENSSSCG00000028420	EIF4E	8:121397832-121466897	10.185	28.3446	-1.39761	1.17549e-05	0.000394215
ENSSSCG00000008383	ENSSSCG00000008383	3:80583777-80615987	0.572293	1.69353	-1.39524	0.00313889	0.0358396
ENSSSCG00000029507	RASGEF1B	8:136071354-136595049	3.71549	10.4911	-1.39396	0.00085642	0.0131629
ENSSSCG00000001810	PDE8A	7:52410779-52556923	2.46399	7.07022	-1.39205	1.52715e-11	2.45047e-09
ENSSSCG00000004789	THBS1	1:131728784-131746115	8.42339	23.568	-1.39002	0.000373479	0.00682555
ENSSSCG00000015931	ENSSSCG00000015931	15:75852198-75874951	1.61636	4.64116	-1.38883	1.4021e-06	6.51488e-05
ENSSSCG00000040348	LIN7A	5:100429521-100686706	0.266862	0.843467	-1.38236	5.11437e-05	0.00134093
ENSSSCG00000008451	ENSSSCG00000008451	3:96238413-96267699	20.9895	59.6096	-1.38159	7.87215e-10	8.50799e-08
ENSSSCG00000004342	NDUFAF4	1:63986125-64045146	2.03461	6.85834	-1.37381	0.00264398	0.0314417
ENSSSCG00000032241	GPNMB	9:92037509-92071499	0.925894	2.67257	-1.37211	0.000125589	0.00280931
ENSSSCG00000002535	HSP90AA1	AEMK02000452.1:916989-978221	90.6403	255.756	-1.36596	3.81234e-09	3.51568e-07
ENSSSCG00000021562	PLXNA4	18:16807034-17001061	0.130443	0.371883	-1.36565	0.00382813	0.0419578
ENSSSCG00000027738	LRRFIP2	13:21670410-21793045	13.7507	37.2719	-1.36432	5.27021e-07	2.76962e-05
ENSSSCG00000006163	PKIA	4:57872115-57977614	36.8426	101.888	-1.36257	1.3917e-07	8.73831e-06
ENSSSCG00000002408	ADCK1	7:100777134-100902638	0.425065	1.18529	-1.35665	2.51141e-06	0.000108134
ENSSSCG00000003691	ENSSSCG00000003691	6:103388428-103425091	95.0063	252.619	-1.35377	1.06678e-05	0.000367329
ENSSSCG00000008171	NPAS2	3:53295453-53418480	0.311289	0.622198	-1.35014	0.000545772	0.00915414
ENSSSCG00000003451	ENSSSCG00000003451	6:73018916-73049996	0.809849	2.17952	-1.34957	0.00103506	0.0152933
ENSSSCG00000003401	KIF1B	6:70495074-70663463	48.5401	129.682	-1.34059	6.89639e-09	6.0141e-07
ENSSSCG00000004238	HSF2	1:40147164-40180297	5.63662	14.4501	-1.33316	9.20011e-07	4.50993e-05
ENSSSCG00000021620	STIP1	2:7909489-7939005	24.6652	68.892	-1.32337	6.64341e-11	9.10064e-09
ENSSSCG00000038594	SDC4	17:47646933-47670461	3.86184	10.5809	-1.32174	6.34605e-05	0.00160444
ENSSSCG00000036401	ENSSSCG00000036401	3:72926988-72968064	1.09088	2.7126	-1.31462	0.000216165	0.00438691
ENSSSCG00000011713	P2RY12	13:91427197-91572170	0.379331	1.02479	-1.31234	7.59636e-05	0.00185057
ENSSSCG00000011690	PLSCR4	13:86542284-86598618	1.93037	5.21197	-1.31066	0.000226399	0.00454101
ENSSSCG00000037039	PPP1R27	12:1136302-1137495	225.044	622.974	-1.30763	2.09398e-07	1.24295e-05
ENSSSCG00000009887	NAA25	14:39579503-39682469	5.91196	16.1044	-1.3057	3.65196e-10	4.24633e-08
ENSSSCG00000007463	PTGIS	17:51153155-51200273	5.48938	14.8826	-1.30303	1.32136e-05	0.00043567
ENSSSCG00000039854	ENSSSCG00000039854	4:122232593-122308241	3.96301	10.7611	-1.30075	0.000163558	0.00350551
ENSSSCG00000012290	WDR45	X:43147480-43155978	4.44595	12.3617	-1.29862	2.16686e-05	0.000652025
ENSSSCG00000008337	AAK1	3:72794885-72958111	1.44773	3.87835	-1.29074	1.93937e-05	0.000594634
ENSSSCG00000036812	MPRIP	12:61077147-61186101	11.3098	29.4388	-1.28984	3.0179e-08	2.2748e-06
ENSSSCG00000008593	KLHL29	3:114871164-115441943	2.22495	6.14614	-1.28962	1.49727e-05	0.000485032
ENSSSCG00000016956	MAST4	16:44972726-45561352	4.38137	12.2765	-1.28734	2.04388e-05	0.00062271
ENSSSCG00000005055	LGALS3	1:184478643-184496155	4.25347	11.2247	-1.28352	5.98616e-05	0.00152466
ENSSSCG00000007907	USP7	3:33753800-33810465	10.3629	27.5047	-1.28101	7.2241e-10	7.90349e-08
ENSSSCG00000011683	PCOLCE2	13:83507610-83592776	4.61188	12.3943	-1.28083	1.42672e-08	1.16976e-06
ENSSSCG00000021005	UBQLN1	10:31275916-31412935	10.6619	29.0265	-1.27736	6.5945e-09	5.77174e-07
ENSSSCG00000039175	ENSSSCG00000039175	8:52375515-52951042	0.457115	1.20247	-1.27718	7.48933e-06	0.00027861
ENSSSCG00000026600	KLHL30	15:137709307-137723296	8.77064	22.874	-1.27387	0.00027248	0.00525929
ENSSSCG00000030268	ZFAND5	1:225695787-225714365	25.7595	92.7667	-1.26876	1.19536e-08	1.00248e-06
ENSSSCG00000011453	ITIH4	13:34881429-34949143	24.5907	72.7414	-1.26587	4.16694e-06	0.000168279
ENSSSCG00000013124	PATL1	2:11797057-11860905	1.25531	3.03374	-1.2651	0.000259656	0.00506455
ENSSSCG00000005219	CDC37L1	1:217237453-217288006	6.75558	17.655	-1.26365	4.46892e-08	3.1636e-06
ENSSSCG00000003943	MED8	6:167861384-167868633	11.6891	36.9098	-1.26321	1.01177e-05	0.00035191
ENSSSCG00000012164	CNKSR2	X:17561055-17840498	0.71671	2.15714	-1.26249	7.57352e-07	3.83652e-05
ENSSSCG00000012644	TENM1	X:101823478-102206241	0.107339	0.317289	-1.26004	0.00137015	0.0191511
ENSSSCG00000002315	SLC8A3	7:93643618-93796801	3.63658	9.11131	-1.25902	0.00190114	0.0245091
ENSSSCG00000009331	MEDAG	11:7518841-7562737	5.88046	15.1625	-1.25594	0.000356685	0.00656851
ENSSSCG00000017273	PSMD12	12:13704113-13742776	10.9656	28.7662	-1.25573	1.32382e-09	1.37935e-07
ENSSSCG00000016853	RICTOR	16:24109947-24311162	4.13609	10.8602	-1.25367	9.01741e-09	7.72385e-07
ENSSSCG00000023078	WDR4	13:206074945-206094304	1.46079	3.8152	-1.25367	0.000153129	0.00332641
ENSSSCG00000025240	DDIT4L	8:120371093-120378878	22.1773	59.4156	-1.24906	4.04999e-06	0.000164106
ENSSSCG00000022783	DCUN1D1	13:120912795-120950738	24.2888	63.1687	-1.2478	4.19549e-08	3.01498e-06
ENSSSCG00000039609	ANKRD33B	16:149595-233810	6.70787	17.6698	-1.24713	2.60503e-08	1.99049e-06
ENSSSCG00000015556	LAMC2	9:124435560-124495358	1.21798	2.95177	-1.24576	0.000383976	0.00699085
ENSSSCG00000021761	UBAP1	10:32552244-32626479	9.05358	23.7244	-1.24493	4.35884e-08	3.09477e-06
ENSSSCG00000005126	PLAA	1:196176075-196219612	10.978	28.4171	-1.24373	1.90175e-09	1.92325e-07
ENSSSCG00000022963	ENSSSCG00000022963	3:40445034-40513047	1.86908	4.85863	-1.24296	3.38074e-07	1.8706e-05
ENSSSCG00000001004	SLC22A23	7:1987773-2131627	1.24745	3.3183	-1.23958	0.000671242	0.0107851
ENSSSCG00000010451	IFIT2	14:100998336-101206684	1.16968	3.00837	-1.23771	0.00354762	0.0395314
ENSSSCG00000037267	MAX	7:89084113-89168200	7.72083	19.21	-1.23735	1.1622e-05	0.000392879
ENSSSCG00000024310	F13A1	7:3750642-3901444	1.43425	3.66037	-1.23305	0.00134168	0.0188626
ENSSSCG00000012771	SLC6A8	X:124444283-124454026	6.63637	17.3628	-1.23218	3.23176e-05	0.000911902
ENSSSCG00000004367	POPDC3	1:71360332-71421220	11.1079	33.8873	-1.23171	4.91969e-05	0.00130123
ENSSSCG00000036218	ENSSSCG00000036218	1:261945874-262204423	2.65339	6.75851	-1.2316	0.00423324	0.0452664
ENSSSCG00000038255	ART1	9:6425535-6443678	5.61437	16.4995	-1.23132	2.40083e-05	0.000714285
ENSSSCG00000008529	YPEL5	3:109169513-109196645	8.80243	23.4523	-1.22889	0.00333435	0.0375723
ENSSSCG00000033879	ZNF280B	14:48759081-48877223	2.95782	5.14795	-1.22887	2.66539e-05	0.000781672
ENSSSCG00000024174	TGIF1	6:103115928-103245842	3.3604	8.41171	-1.22797	0.00258185	0.030963
ENSSSCG00000004602	TEX9	1:115526740-115607894	24.6039	67.1553	-1.22693	1.3826e-06	6.44917e-05
ENSSSCG00000029185	MAPRE3	3:112083268-112136054	2.21666	6.14727	-1.22049	0.000571778	0.00949768
ENSSSCG00000033732	ANKRD10	11:77323355-77356139	19.6218	49.8923	-1.21875	2.89127e-07	1.63357e-05
ENSSSCG00000011233	DYNC1LI1	13:18506260-18558062	5.12055	12.9155	-1.21301	7.58729e-07	3.83652e-05
ENSSSCG00000009768	TCTN2	14:29297882-29332720	1.43744	3.54313	-1.21286	0.000150292	0.00327661
ENSSSCG00000001207	PGBD1	7:22111025-22155657	1.96076	5.10864	-1.21235	0.00149334	0.0205039
ENSSSCG00000007462	KCNB1	17:51040871-51144696	1.97627	5.07775	-1.21175	6.65314e-06	0.000250995
ENSSSCG00000009040	SMAD1	8:82907994-82988048	5.67844	14.4583	-1.20766	0.00018463	0.00387096
ENSSSCG00000015565	C1orf21	9:125613077-125846000	30.6214	77.1846	-1.20156	2.27503e-09	2.23501e-07
ENSSSCG00000015445	NRCAM	9:107928866-108247749	0.339631	0.879149	-1.19789	0.000101584	0.00235271
ENSSSCG00000010493	PDLIM1	14:106744138-106793668	4.8087	12.0233	-1.19411	1.57712e-08	1.26956e-06
ENSSSCG00000000512	TBC1D15	5:35827440-35908180	3.18839	7.97074	-1.19333	1.1606e-08	9.76731e-07
ENSSSCG00000031598	CDADC1	11:18468064-18502735	5.01535	12.4668	-1.19151	2.21074e-07	1.29842e-05
ENSSSCG00000000406	PTGES3	5:22000340-22031115	10.0833	30.5441	-1.18178	1.0139e-05	0.000352142
ENSSSCG00000002368	LTBP2	7:97746110-97852479	0.430815	1.0759	-1.17455	5.8659e-05	0.0014972
ENSSSCG00000006766	PHTF1	4:106809380-106885929	1.74594	3.66235	-1.17122	1.27044e-05	0.000421187
ENSSSCG00000023374	SRGN	14:72183363-72210317	10.6392	26.2112	-1.17119	6.57739e-05	0.00164736
ENSSSCG00000015014	ZC3H12C	9:38133467-38207027	2.99945	7.16341	-1.16145	0.000555915	0.00928544
ENSSSCG00000015426	RELN	9:103461885-103963684	0.498711	1.22827	-1.1554	2.77873e-07	1.58399e-05
ENSSSCG00000016077	HSPD1	15:101321360-101373878	23.3593	54.3247	-1.151	2.91389e-07	1.64249e-05
ENSSSCG00000030260	PFN2	13:90177539-90183785	18.9606	45.3085	-1.1497	7.05646e-07	3.59834e-05
ENSSSCG00000038861	TM2D1	6:150615335-150654742	4.05376	10.2463	-1.1382	3.81397e-05	0.00105515
ENSSSCG00000003722	CDH2	6:112396329-112628946	0.246938	0.602663	-1.1378	0.000224677	0.00452154
ENSSSCG00000022101	BRCA1	12:19787858-19853505	0.432618	0.980786	-1.12423	0.00099253	0.0147738
ENSSSCG00000027110	RPP38	10:46720137-46725791	3.04545	7.25011	-1.11779	0.00465334	0.0488235
ENSSSCG00000010631	GPAM	14:122542205-122577239	1.9824	4.80786	-1.11735	0.000874181	0.0133591
ENSSSCG00000017330	MAP3K14	12:18120984-18184103	2.02075	4.49871	-1.11452	0.000391003	0.00708663
ENSSSCG00000015309	MTERF1	9:71598653-71853853	1.1737	2.64599	-1.11271	0.000224964	0.00452353
ENSSSCG00000015784	ACSL1	15:45866856-45963733	25.9677	62.6539	-1.11125	7.17548e-05	0.00176411
ENSSSCG00000036679	SORBS2	15:46585602-46910679	1.19313	2.81241	-1.10888	5.23721e-06	0.000208355
ENSSSCG00000006063	PABPC1	4:36137639-36228348	10.8657	25.5519	-1.1074	5.07534e-06	0.000202249
ENSSSCG00000010298	CFAP70	14:76075286-76198778	1.65494	3.84899	-1.10605	3.6948e-05	0.00103048
ENSSSCG00000033411	ZBED5	2:48624793-48661161	5.31135	10.0805	-1.10602	6.02012e-06	0.00023073
ENSSSCG00000026761	CCT8	13:192407979-192423368	34.465	81.1028	-1.10569	9.62714e-08	6.27956e-06
ENSSSCG00000038082	TRAF6	2:24602811-24660642	2.10246	4.83286	-1.10524	0.000192747	0.00402362
ENSSSCG00000017066	GEMIN5	16:68279185-68332901	1.72555	4.13979	-1.10415	2.20474e-05	0.000662495
ENSSSCG00000016041	ENSSSCG00000016041	15:94261867-94274008	4.79204	11.05	-1.10354	0.000460046	0.00801798
ENSSSCG00000011270	EIF1B	13:24574910-24577591	7.54936	17.7964	-1.10138	0.00282367	0.033072
ENSSSCG00000010118	HIRA	14:51029124-51102813	4.54264	10.6941	-1.10128	1.65371e-07	1.01799e-05
ENSSSCG00000006745	CASQ2	4:104918501-104982852	2.8233	6.64068	-1.09761	4.11522e-05	0.00112556
ENSSSCG00000022364	CPT1B	5:154899-165121	6.95007	15.6099	-1.09642	0.000833014	0.0128524
ENSSSCG00000015840	WRN	15:53966973-54094997	2.61119	6.13479	-1.09421	6.52972e-07	3.34391e-05
ENSSSCG00000014012	GFPT2	2:78238008-78330262	1.42997	3.3736	-1.09219	0.00189487	0.0244849
ENSSSCG00000025315	SEPSECS	8:19097990-19162141	2.89716	6.73902	-1.09178	9.33805e-05	0.00219062
ENSSSCG00000016005	SESTD1	15:84759856-84958521	4.11934	9.70458	-1.08612	1.04514e-05	0.000361429
ENSSSCG00000014221	LVRN	2:120117760-120193929	1.81708	4.35363	-1.08563	0.00174584	0.0229621
ENSSSCG00000038970	BCL2L15	4:106674518-106813974	0.414619	0.991827	-1.08513	0.00125325	0.0178594
ENSSSCG00000032408	CASP7	14:124017702-124066993	1.60198	3.52614	-1.08072	0.000785536	0.0122218
ENSSSCG00000031103	TBK1	5:28880205-28929963	3.90756	8.96031	-1.07991	8.31699e-07	4.14374e-05
ENSSSCG00000027684	TRIM63	6:83488973-83511461	20.1352	54.5416	-1.07745	4.65531e-05	0.00125194
ENSSSCG00000025107	ENSSSCG00000025107	13:138152491-138178444	6.89764	16.0967	-1.07617	2.08887e-06	9.20823e-05
ENSSSCG00000038913	HERC4	14:71122792-71280482	8.05243	18.9368	-1.07565	1.7273e-05	0.000542746
ENSSSCG00000016563	TMEM209	18:18615258-18644708	1.12539	2.6007	-1.0751	0.001382	0.0192385
ENSSSCG00000038158	THAP5	18:36584386-36592905	3.72195	8.6464	-1.07241	0.0011456	0.0165906
ENSSSCG00000008069	NOL8	3:42024373-42053711	1.97274	4.53997	-1.06228	5.24321e-05	0.00136431
ENSSSCG00000000383	RNF41	5:21596306-21624569	3.87417	8.91266	-1.06139	0.000220988	0.00445475
ENSSSCG00000000274	PCBP2	5:18673981-18699402	19.3776	41.582	-1.06138	2.11487e-06	9.27192e-05
ENSSSCG00000034994	AKAP1	12:33396473-33410395	9.97826	23.2893	-1.06066	0.00054963	0.00919322
ENSSSCG00000036081	TBC1D20	17:34760299-34779701	4.74073	10.8221	-1.05872	8.27423e-06	0.000300834
ENSSSCG00000014156	ARRDC3	2:98430457-98444661	10.6387	23.6714	-1.0569	0.000231439	0.00463051
ENSSSCG00000008412	PSME4	3:87231534-87337703	20.2396	46.4655	-1.05689	1.17598e-05	0.000394215
ENSSSCG00000010738	ZRANB1	14:134254004-134329064	11.7762	26.4931	-1.05616	0.000173068	0.00366774
ENSSSCG00000012202	ENSSSCG00000012202	X:26470369-26557040	0.535467	1.37512	-1.0534	0.00320116	0.0364641
ENSSSCG00000039290	MTPN	18:13329186-13395460	15.3241	34.3964	-1.05151	5.17773e-05	0.00135019
ENSSSCG00000012006	ENSSSCG00000012006	13:179225289-179308266	0.412944	0.920086	-1.05148	0.00222822	0.0276448
ENSSSCG00000021203	PIK3CB	13:79425840-79610840	1.36689	3.26629	-1.05013	3.21524e-06	0.000133427
ENSSSCG00000015247	ZBTB44	9:56893783-57019378	13.9588	26.0601	-1.04828	4.61519e-07	2.47953e-05
ENSSSCG00000002406	AHSA1	7:100510226-100522161	9.20213	20.8193	-1.04721	1.85103e-06	8.34315e-05
ENSSSCG00000030284	TRNAU1AP	6:85567458-85595103	4.96951	10.854	-1.04715	0.00107796	0.0158203
ENSSSCG00000004207	ENSSSCG00000004207	1:33744019-33853718	22.3964	51.5643	-1.04018	9.51708e-06	0.000335756
ENSSSCG00000039953	PNRC1	1:57128364-57134034	28.5207	63.8406	-1.03862	2.78445e-05	0.000808045
ENSSSCG00000029380	ZFP2	2:79512238-79549953	4.69834	10.0224	-1.03773	0.00465163	0.0488235
ENSSSCG00000016009	ITGA4	15:86946996-87029729	0.852773	1.91382	-1.0374	0.000186398	0.00390462
ENSSSCG00000007895	ZC3H7A	3:31335347-31376346	2.85574	6.32537	-1.03649	0.000480299	0.00829021
ENSSSCG00000000601	PTPRO	5:57021178-57263930	0.129389	0.289037	-1.03627	0.00278555	0.0327578
ENSSSCG00000040793	CTSD	2:1184804-1198471	7.69763	17.5328	-1.03561	1.60066e-05	0.000510283
ENSSSCG00000011435	TWF2	13:34357850-34371026	8.83248	19.9067	-1.03257	2.05337e-05	0.000624812
ENSSSCG00000015730	NIFK	15:29714180-29735053	10.4541	22.5529	-1.0324	2.79401e-06	0.000118396
ENSSSCG00000007878	PARN	3:28616808-28802505	2.60112	5.99387	-1.03076	4.45855e-06	0.000178261
ENSSSCG00000005346	ZCCHC7	1:237820363-238071875	2.40883	4.45075	-1.02993	7.62394e-06	0.000281875
ENSSSCG00000014112	JMY	2:88022709-88098518	2.33496	5.2201	-1.02914	0.000106764	0.002445
ENSSSCG00000031498	PPP2R3C	7:64762647-64810973	3.08404	6.84484	-1.02773	0.000285264	0.00547092
ENSSSCG00000032531	SMG1	3:26653779-26753738	7.54572	16.7948	-1.02608	4.18563e-06	0.00016875
ENSSSCG00000025744	KDSR	1:158288053-158518879	4.3383	9.54142	-1.02591	0.00157374	0.0213279
ENSSSCG00000004537	TXNL1	1:105973628-106013521	24.0433	53.9578	-1.02556	5.07807e-07	2.68624e-05
ENSSSCG00000014913	PICALM	9:19835303-19947213	23.9854	52.2914	-1.02509	9.04146e-06	0.000323356
ENSSSCG00000015504	CACYBP	9:117063990-117077436	23.9592	53.0397	-1.02406	2.88748e-06	0.000121502
ENSSSCG00000000496	CCT2	5:33858639-33875661	18.8342	41.6475	-1.02209	4.612e-05	0.00124307
ENSSSCG00000017260	WIPI1	12:11667839-11752377	4.33373	9.81277	-1.02171	2.16719e-05	0.000652025
ENSSSCG00000009370	FOXO1	11:15320492-15410500	6.41502	14.4885	-1.01745	2.78648e-05	0.000808045
ENSSSCG00000015267	FMO2	9:63812103-63876550	2.87008	6.40268	-1.01696	0.000495753	0.00844323
ENSSSCG00000015353	SCIN	9:82102674-82363745	0.390739	0.869032	-1.01424	0.00198288	0.0253726
ENSSSCG00000010849	WDR26	10:12713534-12756325	4.92907	10.893	-1.01373	3.64109e-06	0.000149297
ENSSSCG00000008162	IL1R1	3:52192909-52234138	2.5825	5.61642	-1.0117	0.000245183	0.00483714
ENSSSCG00000013391	ENSSSCG00000013391	2:44740145-44757440	19.0056	42.0708	-1.00978	1.27553e-06	5.99622e-05
ENSSSCG00000004620	MYO5A	1:119128115-119394725	20.7097	47.1217	-1.00615	4.20449e-06	0.000169227
ENSSSCG00000015844	GSR	15:54381960-54433985	3.17528	7.04892	-1.00488	1.27789e-05	0.000423076
ENSSSCG00000008518	SLC30A6	3:107387859-107426744	3.22019	6.77318	-1.00356	8.28873e-06	0.000300907
ENSSSCG00000009963	TPST2	14:44122157-44186435	4.20588	2.285	1.00046	2.49152e-05	0.000736714
ENSSSCG00000016750	YKT6	18:50960109-50971384	8.88913	4.82605	1.00419	0.000537298	0.00903719
ENSSSCG00000003603	COL16A1	6:88177191-88239392	5.88316	3.17925	1.00476	1.52679e-05	0.000491288
ENSSSCG00000039946	CD34	9:134913389-134940648	4.91212	2.66943	1.00487	0.000146806	0.00320932
ENSSSCG00000010311	CAMK2G	14:76534755-76592909	26.4149	14.5232	1.00643	2.0671e-06	9.12898e-05
ENSSSCG00000001916	INSYN1	7:59665364-59677079	6.04202	3.29357	1.0102	0.00088476	0.0135033
ENSSSCG00000024555	ING2	15:44898895-44925904	7.23734	4.11965	1.01022	0.00406	0.0441773
ENSSSCG00000010130	GNB1L	14:51299723-51343045	9.28906	5.32654	1.01135	0.000445838	0.00781241
ENSSSCG00000016665	BMPER	18:39417837-39663999	4.1945	2.22359	1.01279	2.52614e-06	0.000108574
ENSSSCG00000013864	TMEM38A	2:60929055-60960521	188.354	102.529	1.01447	2.12418e-06	9.29579e-05
ENSSSCG00000009904	DYNLL1	14:40455923-40459104	44.2603	23.8385	1.01465	5.03319e-05	0.00132309
ENSSSCG00000039060	RASSF3	5:29025549-29113891	22.0969	11.983	1.01579	6.87384e-05	0.00170563
ENSSSCG00000017510	CACNB1	12:23037816-23063923	26.9326	14.4188	1.01605	2.05136e-06	9.07612e-05
ENSSSCG00000010831	DUSP10	10:10852040-10921056	10.516	5.92872	1.01791	0.00449954	0.0475624
ENSSSCG00000016722	UBE2D4	18:48736162-48748715	35.0027	19.0756	1.01934	2.49787e-06	0.000107744
ENSSSCG00000003514	HSPG2	6:79850757-79921097	34.3572	18.6582	1.02206	6.34151e-06	0.000241128
ENSSSCG00000028397	ENSSSCG00000028397	5:78318972-78324906	13.1052	7.01102	1.02264	0.00271694	0.0321031
ENSSSCG00000008873	GASK1B	8:47036892-47133914	8.85943	4.81973	1.02388	1.72597e-05	0.000542746
ENSSSCG00000011053	CDNF	10:46935598-46956737	13.9715	7.69249	1.02563	0.00131082	0.0185261
ENSSSCG00000006540	PBXIP1	4:94832270-94848870	26.063	14.1132	1.02647	7.64888e-06	0.000282363
ENSSSCG00000014811	INPPL1	9:6793971-6807286	14.2747	7.67419	1.02912	3.09301e-06	0.000129022
ENSSSCG00000012999	CAPN1	2:6909112-7035712	11.5408	6.20383	1.02916	1.09518e-06	5.20949e-05
ENSSSCG00000029441	ENSSSCG00000029441	12:55225686-55278278	2319.17	1248.9	1.03054	0.000240827	0.00476292
ENSSSCG00000011999	CADM2	13:169688958-170013806	0.912614	0.474865	1.03199	0.000601001	0.00986159
ENSSSCG00000005608	ANGPTL2	1:267639638-267672923	10.452	5.63523	1.03232	1.92372e-05	0.000590587
ENSSSCG00000020963	ENSSSCG00000020963	9:108418041-108447172	23.431	12.7373	1.03256	5.03532e-05	0.00132309
ENSSSCG00000014899	PRCP	9:17002703-17141054	7.75695	4.0196	1.03291	8.93406e-06	0.000319991
ENSSSCG00000022300	MAT2A	3:59218688-59287415	24.6922	16.1093	1.03345	0.000252353	0.00495423
ENSSSCG00000006331	PBX1	4:85821494-86170191	4.89462	2.58661	1.03442	3.74408e-06	0.000153257
ENSSSCG00000015116	ENSSSCG00000015116	9:46512784-46526251	11.7019	6.34131	1.03603	0.000979048	0.0146183
ENSSSCG00000011819	MB21D2	13:129875636-129997215	1.52399	0.807645	1.03919	1.25154e-05	0.000416643
ENSSSCG00000015326	COL1A2	9:74174220-74210398	288.478	151.751	1.04006	7.55755e-06	0.000280714
ENSSSCG00000010947	FBP2	10:27631483-27661903	157.622	85.4199	1.04146	0.000265134	0.00515053
ENSSSCG00000015311	CYP51A1	9:72054942-72079598	5.74087	2.98057	1.0429	0.000343975	0.00638823
ENSSSCG00000007565	TTYH3	3:1826159-1853580	2.03106	1.07405	1.04329	0.00245144	0.0297547
ENSSSCG00000038323	ACTN3	2:5860397-5874375	1165.18	628.168	1.0435	5.26634e-06	0.000209167
ENSSSCG00000003158	DHDH	6:54210609-54217287	14.2665	7.55687	1.0462	8.20938e-05	0.00196804
ENSSSCG00000010267	LRRC20	14:73211834-73299023	8.69626	5.09361	1.05036	9.83163e-07	4.76132e-05
ENSSSCG00000034191	SOX6	2:42414498-43068323	15.8728	13.1043	1.05037	0.000226334	0.00454101
ENSSSCG00000032877	ENSSSCG00000032877	2:130349661-130403959	4.72859	2.09025	1.051	1.79174e-05	0.00055574
ENSSSCG00000008419	NRXN1	3:90221941-90381796	2.15984	1.18355	1.05142	0.00195202	0.025071
ENSSSCG00000007944	ENSSSCG00000007944	3:37928082-37986535	1.47826	0.784199	1.05401	0.000485691	0.00835209
ENSSSCG00000006082	MATN2	4:38746223-38915243	5.87976	3.1187	1.05555	1.25527e-05	0.000417308
ENSSSCG00000016569	SMO	18:19450736-19478699	2.98729	1.57591	1.05599	0.000314534	0.00591909
ENSSSCG00000017497	ERBB2	12:22591621-22621332	4.29252	2.2323	1.05827	0.000173109	0.00366774
ENSSSCG00000014248	LMNB1	2:129807247-129862208	3.72039	1.9237	1.05952	1.97054e-06	8.8158e-05
ENSSSCG00000012572	COL4A5	X:88958616-89183372	1.41319	0.740961	1.06047	0.0026674	0.0316733
ENSSSCG00000040100	ITPKB	10:14365938-14467681	5.68769	3.00194	1.06091	7.36424e-06	0.000274381
ENSSSCG00000016032	TFPI	15:92338353-92824007	3.14436	2.60855	1.06358	8.43638e-05	0.00200846
ENSSSCG00000035671	USP22	12:61273943-61308353	12.229	6.4244	1.06368	4.90806e-07	2.61934e-05
ENSSSCG00000002277	SPTB	7:88812718-88954851	17.8968	9.58365	1.06615	7.13209e-05	0.00176126
ENSSSCG00000000215	SMARCD1	5:15946705-16016223	12.3232	4.65439	1.07083	0.000374324	0.00683517
ENSSSCG00000015145	ZNF202	9:50583696-50623034	3.06136	1.5687	1.07086	0.000662846	0.0106859
ENSSSCG00000031608	ENSSSCG00000031608	17:10752284-10762488	9.11942	4.73818	1.07264	6.61994e-05	0.00165457
ENSSSCG00000014560	COX8H	2:43174-70732	939.429	475.595	1.07307	1.63593e-06	7.48577e-05
ENSSSCG00000000455	LRIG3	5:24066623-24118043	2.34572	1.23006	1.07419	0.000899392	0.0136319
ENSSSCG00000040546	PXN	14:40229755-40278714	9.03199	4.98876	1.0742	9.30882e-05	0.00218965
ENSSSCG00000036452	LRRC17	9:102950600-103099371	6.1555	3.0832	1.07445	0.000822254	0.012719
ENSSSCG00000027093	FOLH1B	9:22903935-22961756	3.59372	1.62654	1.07554	4.54744e-06	0.000181513
ENSSSCG00000026092	SREBF2	5:6716139-6784640	3.4583	1.87038	1.07764	2.7654e-05	0.000804842
ENSSSCG00000009448	DIAPH3	11:32494290-32994840	0.256641	0.133815	1.0792	0.000292912	0.00559976
ENSSSCG00000015770	VEGFC	15:39039311-39133142	1.85567	0.959647	1.08025	2.97642e-06	0.000124807
ENSSSCG00000015380	CDCA7L	9:90766787-90807292	4.28521	2.08025	1.08034	0.000113925	0.00258302
ENSSSCG00000027378	SH3PXD2B	16:51733150-51858771	0.690067	0.352607	1.08073	0.000496874	0.00845177
ENSSSCG00000031441	GRAMD4	5:2873428-2947785	2.9873	1.55458	1.08442	3.62184e-05	0.00101247
ENSSSCG00000012988	EHBP1L1	2:6669282-6679028	23.4319	12.1296	1.08514	8.33259e-07	4.14374e-05
ENSSSCG00000021466	BMT2	18:32798061-32900764	9.87431	5.14747	1.08641	9.41762e-07	4.58852e-05
ENSSSCG00000040607	MAF	6:8399083-8502656	64.0554	36.013	1.08877	5.84627e-06	0.000226958
ENSSSCG00000021250	FKBP9	18:40485924-40532730	15.6041	8.07079	1.09069	1.97597e-07	1.18899e-05
ENSSSCG00000036244	PRR33	2:1291929-1297517	17.629	9.25882	1.09107	0.00207082	0.026233
ENSSSCG00000008307	SFXN5	3:69697268-69833964	2.51197	1.8313	1.09169	0.00020418	0.00418604
ENSSSCG00000005627	AK1	1:268355035-268365598	371.739	190.413	1.09185	1.46791e-07	9.1769e-06
ENSSSCG00000032932	MSRB1	3:40017161-40147930	30.9349	15.8819	1.09235	6.06411e-07	3.13212e-05
ENSSSCG00000014251	ENSSSCG00000014251	2:130227035-130338852	7.98598	4.09741	1.09377	2.45195e-07	1.4255e-05
ENSSSCG00000006987	SLC7A2	17:5122265-5271849	15.4677	10.0687	1.09822	0.00279419	0.0328225
ENSSSCG00000012234	SRPX	X:34073570-34198641	2.96714	1.52353	1.09849	1.01983e-05	0.000353694
ENSSSCG00000014047	FGFR4	2:80841543-80853791	4.73023	2.42385	1.09851	0.00164347	0.0219381
ENSSSCG00000000152	RBFOX2	5:11633546-11905324	11.5582	6.54152	1.09978	0.00082971	0.0128097
ENSSSCG00000017159	TBC1D16	12:2401816-2455818	4.50928	2.31596	1.10354	1.01216e-06	4.87236e-05
ENSSSCG00000023325	ENSSSCG00000023325	13:34104934-34147370	17.4557	6.71414	1.10365	5.15169e-05	0.00134618
ENSSSCG00000003493	CAPZB	6:77778878-77913339	26.6955	13.8318	1.10545	7.05946e-06	0.000264252
ENSSSCG00000036446	PALD1	14:73444012-73482720	1.48981	0.755105	1.10545	0.00137877	0.0192157
ENSSSCG00000006816	AHCYL1	4:110090900-110132955	12.5269	6.13332	1.10656	1.73189e-07	1.05704e-05
ENSSSCG00000040629	IL34	6:13588787-13662753	2.48288	1.26951	1.10919	0.000179163	0.00377846
ENSSSCG00000009759	SCARB1	14:28301294-28393555	3.32656	1.67052	1.10965	7.60609e-06	0.000281705
ENSSSCG00000005668	SH3GLB2	1:269313789-269332368	6.731	3.43181	1.11122	7.7719e-05	0.00188191
ENSSSCG00000014084	POC5	2:84690127-84730954	3.18918	1.66109	1.1168	4.52032e-05	0.00122247
ENSSSCG00000023660	PARP1	10:14203645-14240972	6.88939	3.47556	1.11817	2.72803e-07	1.55964e-05
ENSSSCG00000036360	LURAP1L	1:209619962-209700740	0.965359	0.482399	1.12247	0.000544228	0.00913461
ENSSSCG00000017894	WSCD1	12:51154485-51198311	1.2433	0.646956	1.12437	0.00304849	0.0350737
ENSSSCG00000016164	IKZF2	15:115512186-115677776	3.52047	1.93009	1.12678	1.59e-05	0.00050823
ENSSSCG00000006754	AMPD1	4:105868893-105893219	99.7037	48.671	1.12699	2.65524e-06	0.00011328
ENSSSCG00000012832	ENSSSCG00000012832	X:487572-513928	2.51005	1.25282	1.12737	0.00064031	0.0103993
ENSSSCG00000002276	PLEKHG3	7:88764471-88833698	3.52251	1.82758	1.12966	0.000608425	0.00995526
ENSSSCG00000000209	NCKAP5L	5:15711253-15761537	0.927309	0.454027	1.13089	0.00209377	0.0264263
ENSSSCG00000001621	TFEB	7:36870242-36921057	12.9889	6.54194	1.13097	8.10901e-07	4.06616e-05
ENSSSCG00000008150	TMEM182	3:51412834-51505808	28.0721	16.1741	1.13139	0.000309922	0.0058644
ENSSSCG00000003439	DHRS3	6:72556234-72599238	9.41535	4.69171	1.13565	9.63224e-07	4.67416e-05
ENSSSCG00000012619	2021-09-06	X:98033215-98106082	8.1218	4.06999	1.13584	0.000119097	0.00268654
ENSSSCG00000007839	EEF2K	3:23887124-23990930	16.3578	8.21509	1.14204	5.55638e-06	0.000218167
ENSSSCG00000034510	ORAI1	14:31011896-31028223	22.7327	11.4035	1.1428	1.94615e-05	0.000595953
ENSSSCG00000010603	NEURL1	14:114437041-114517711	34.2132	18.2103	1.14468	1.52379e-07	9.477e-06
ENSSSCG00000025531	SSPN	5:47566271-47609315	44.7179	22.0496	1.14498	3.98502e-08	2.8954e-06
ENSSSCG00000027812	IQSEC1	13:71030904-71366683	9.88935	4.96791	1.14501	3.09556e-05	0.000884883
ENSSSCG00000002645	GALNS	6:869233-890136	3.37278	1.67333	1.14553	0.00089171	0.0135255
ENSSSCG00000026784	LMNB2	2:76125920-76146733	5.94556	2.92187	1.14882	2.78214e-05	0.000808045
ENSSSCG00000021359	CDC42EP3	3:102539223-102562389	17.3898	9.15737	1.14956	0.000547084	0.00916975
ENSSSCG00000037065	EMP2	3:32450510-32493247	15.477	7.66202	1.14973	2.47517e-07	1.43554e-05
ENSSSCG00000009842	CCDC60	14:33217729-33515224	10.3148	4.54404	1.1519	0.00189723	0.0244849
ENSSSCG00000018005	MYH8	12:55135773-55166854	93.2733	46.0736	1.15365	1.74183e-06	7.94018e-05
ENSSSCG00000008943	SLC4A4	8:67706874-68177218	5.44945	1.97834	1.15667	2.37617e-05	0.00071046
ENSSSCG00000005994	SNTB1	4:18288756-18524583	30.0139	15.3667	1.1596	5.75431e-06	0.000224464
ENSSSCG00000006900	DIPK1A	4:124229560-124360027	4.02803	2.10997	1.16327	2.32291e-05	0.000695401
ENSSSCG00000000887	ENSSSCG00000000887	AEMK02000183.1:10252-37190	8.39912	4.11208	1.16345	5.64284e-07	2.94615e-05
ENSSSCG00000006988	PDGFRL	17:5278882-5328849	7.05291	3.48665	1.16421	7.2612e-06	0.000270961
ENSSSCG00000009152	SGMS2	8:114053661-114170966	3.63377	1.76685	1.16424	5.76339e-06	0.000224464
ENSSSCG00000036237	ITGA7	5:21127015-21147909	52.403	25.5789	1.16575	2.93895e-08	2.23147e-06
ENSSSCG00000010464	PPP1R3C	14:103273405-103278762	40.0147	19.9323	1.16921	0.000601062	0.00986159
ENSSSCG00000008039	NTHL1	3:39935674-39941882	6.13386	2.99201	1.17016	0.00424811	0.0453829
ENSSSCG00000014410	SH3RF2	2:147292177-147411514	2.32615	1.13494	1.17131	3.11875e-05	0.000888495
ENSSSCG00000040172	THSD7B	15:13988507-15046042	0.223852	0.150951	1.17134	0.00133135	0.0187504
ENSSSCG00000012133	ASB11	X:11842862-11868793	29.5376	14.5315	1.17381	1.04001e-07	6.72901e-06
ENSSSCG00000009071	JADE1	8:96208985-96271257	4.53268	2.36801	1.17423	2.36751e-06	0.000102673
ENSSSCG00000034262	FIGN	15:70262091-70393957	1.55579	0.764468	1.17588	0.0014024	0.019455
ENSSSCG00000003471	EPHA2	6:75249935-75280107	1.8478	0.889431	1.17673	0.000642795	0.0104255
ENSSSCG00000007987	DECR2	3:41290815-41303988	8.01633	3.95975	1.17809	8.73468e-05	0.00206315
ENSSSCG00000001930	PKM	7:60971835-61033954	727.802	366.228	1.18139	6.69205e-08	4.52446e-06
ENSSSCG00000034811	QDPR	8:12335252-12549964	7.82699	3.76726	1.18232	1.69968e-08	1.36178e-06
ENSSSCG00000031531	TSPAN10	12:1237868-1448042	1.58042	0.772209	1.18321	5.82533e-05	0.00149001
ENSSSCG00000006059	NCALD	4:34924371-35369392	5.04235	1.8763	1.18401	9.73343e-05	0.00226571
ENSSSCG00000026006	KLF13	1:143498691-143540563	7.49603	3.6249	1.18526	1.54092e-07	9.55885e-06
ENSSSCG00000001097	ENSSSCG00000001097	7:19587685-19838096	4.72236	2.21522	1.18618	0.000890346	0.0135255
ENSSSCG00000013270	CRY2	2:16584431-16620669	15.618	7.47469	1.19184	2.81845e-05	0.000815353
ENSSSCG00000030026	SORCS1	14:117483029-117814879	0.184814	0.0897473	1.19267	0.00411486	0.0445527
ENSSSCG00000007949	SRL	3:38073562-38111936	125.725	60.436	1.19286	3.41408e-07	1.88471e-05
ENSSSCG00000006703	PRKAB2	4:100378051-100394463	38.8786	18.9424	1.19331	7.77035e-05	0.00188191
ENSSSCG00000022672	TRPM4	6:54342508-54377555	3.17761	1.52345	1.19541	2.12343e-05	0.00064288
ENSSSCG00000000214	GPD1	5:16007448-16021674	232.614	113.733	1.19745	5.03722e-09	4.54085e-07
ENSSSCG00000035983	TPPP3	6:28041387-28071540	4.15171	1.93971	1.19951	0.00171823	0.0226857
ENSSSCG00000014437	PPARGC1B	2:150801714-150919366	4.15474	2.44448	1.20258	0.000157655	0.0034124
ENSSSCG00000010133	ARVCF	14:51403852-51440058	10.4577	5.02835	1.20271	1.76639e-05	0.000550714
ENSSSCG00000006872	AGL	4:118177957-118269267	274.647	129.774	1.20558	3.97306e-08	2.8954e-06
ENSSSCG00000002681	HSDL1	6:4479917-4503474	2.72674	1.28281	1.21337	0.000784253	0.0122097
ENSSSCG00000009755	AACS	14:28109847-28169522	3.17019	1.49114	1.21503	0.000445656	0.00781241
ENSSSCG00000009477	EDNRB	11:50073161-50102814	8.06918	3.8514	1.21515	1.08997e-06	5.19494e-05
ENSSSCG00000006635	SEMA6C	4:98094571-98148003	17.8757	6.82587	1.21733	5.26175e-05	0.00136766
ENSSSCG00000014256	FBN2	2:131152210-131370081	0.822803	0.391025	1.21819	1.8981e-05	0.000583466
ENSSSCG00000006132	MMP16	4:48556967-48862985	2.34775	1.10578	1.22708	9.51941e-07	4.62874e-05
ENSSSCG00000031617	SFT2D2	4:82712892-82734492	3.6537	1.7283	1.22891	5.10854e-05	0.00134087
ENSSSCG00000009593	ROR2	14:2804061-3035341	0.466851	0.218471	1.23188	2.45248e-06	0.000106167
ENSSSCG00000016035	COL5A2	15:93611549-93843645	51.039	23.8541	1.23195	1.53539e-08	1.24849e-06
ENSSSCG00000001478	BMP5	7:25344729-25469988	6.64449	3.13617	1.23397	4.78705e-05	0.00127383
ENSSSCG00000037307	ENSSSCG00000037307	7:55869778-55900758	1.3311	0.610568	1.23631	0.00425951	0.0454643
ENSSSCG00000017126	NARF	12:632363-651817	8.83152	4.20041	1.23698	2.78378e-07	1.58399e-05
ENSSSCG00000035984	ENSSSCG00000035984	3:13565750-14465935	0.355038	0.164271	1.23726	1.05585e-05	0.000364609
ENSSSCG00000012238	ENSSSCG00000012238	X:34522909-34661005	5.2711	2.43323	1.23822	5.5643e-09	4.97871e-07
ENSSSCG00000031489	DUSP22	7:16839-103962	22.0443	10.1706	1.24027	1.73473e-07	1.05704e-05
ENSSSCG00000010650	AFAP1L2	14:124631968-124672174	1.96107	0.902575	1.2404	0.000201005	0.00413856
ENSSSCG00000017694	ACACA	12:38567585-38875134	8.13031	3.9549	1.24041	0.00243053	0.0295906
ENSSSCG00000027197	DYRK1B	6:48294367-48314517	22.9747	10.588	1.24095	3.96248e-06	0.000160831
ENSSSCG00000034350	SERHL2	5:6214110-6239811	6.02615	1.97425	1.24418	0.000252291	0.00495423
ENSSSCG00000002007	FITM1	7:75161831-75168634	51.527	23.7872	1.2466	3.02437e-08	2.2748e-06
ENSSSCG00000001780	FAH	7:49047983-49087863	4.17072	1.83342	1.24813	5.34811e-05	0.00138412
ENSSSCG00000008557	EMILIN1	3:112031945-112039933	6.4856	2.91437	1.24868	0.00064929	0.0105056
ENSSSCG00000000857	IGF1	5:81776422-81884162	10.8688	5.12769	1.25012	1.94305e-08	1.52835e-06
ENSSSCG00000001229	ENSSSCG00000001229	7:22823841-22962547	56.9778	27.9777	1.25099	4.21977e-06	0.000169559
ENSSSCG00000017422	FKBP10	12:20871052-20882856	3.20923	1.47963	1.25274	0.00172668	0.0227598
ENSSSCG00000037487	ENSSSCG00000037487	12:20015321-20024890	15.4406	7.0099	1.25785	0.000281397	0.00541403
ENSSSCG00000000075	MRTFA	5:7739746-7975927	6.41015	2.9711	1.25786	0.00288351	0.0335605
ENSSSCG00000010276	UNC5B	14:74120014-74205263	1.52566	0.69931	1.25873	0.000257264	0.00503421
ENSSSCG00000007350	PPP1R16B	17:41752845-41866670	2.62528	1.19114	1.26152	7.54455e-05	0.00183981
ENSSSCG00000034608	TMEM94	12:5868566-5906114	4.03561	1.65291	1.2621	1.58405e-05	0.000507
ENSSSCG00000026129	ENSSSCG00000026129	8:60630117-60792899	0.977726	0.441547	1.26573	4.96307e-07	2.64284e-05
ENSSSCG00000016613	AASS	18:24974721-25039194	3.13349	1.51797	1.2659	1.15028e-05	0.000389397
ENSSSCG00000023585	SERINC2	6:87995655-88017140	8.11157	3.73751	1.26606	2.02993e-06	9.01448e-05
ENSSSCG00000009666	EPHX2	14:11216651-11293411	4.5213	2.06564	1.26657	2.75225e-05	0.000801984
ENSSSCG00000006729	TENT5C	4:103102043-103161899	6.81002	3.35967	1.26846	0.000598438	0.00983196
ENSSSCG00000000916	LUM	5:91748494-91760563	18.6972	8.68387	1.27254	9.26454e-06	0.000329377
ENSSSCG00000034200	SEC22C	13:26081892-26108241	3.2428	1.7842	1.27446	0.00041707	0.0074359
ENSSSCG00000040773	TOB1	12:27111821-27119958	13.4628	6.29381	1.27527	0.00190726	0.0245617
ENSSSCG00000001061	JARID2	7:11303859-11602097	3.16387	1.40726	1.27724	2.45897e-05	0.000727981
ENSSSCG00000000233	ACVR1B	5:17314276-17350723	2.70444	1.22993	1.28309	6.67514e-06	0.00025143
ENSSSCG00000011849	TNK2	13:134082455-134124826	5.35981	2.42545	1.28377	0.00154418	0.0210338
ENSSSCG00000005524	DAB2IP	1:261754203-261857024	5.01721	2.26828	1.28448	1.07686e-06	5.16314e-05
ENSSSCG00000009489	ENSSSCG00000009489	11:63287195-63560899	1.15287	0.532483	1.28465	2.82538e-05	0.000816375
ENSSSCG00000014219	CDO1	2:119927724-119940951	17.9078	7.97987	1.29396	5.78828e-07	3.00255e-05
ENSSSCG00000011287	HHATL	13:26205616-26221551	17.2008	7.7385	1.29429	1.51012e-06	6.96304e-05
ENSSSCG00000033107	DYNLT1	1:8555745-8567087	4.92726	2.20563	1.29566	0.000289539	0.00553967
ENSSSCG00000028606	ZBTB7B	4:94780402-94798588	10.4534	4.68596	1.29572	3.12256e-05	0.000888495
ENSSSCG00000013278	TSPAN18	2:17465704-17671567	1.06302	0.479761	1.29614	2.7736e-06	0.000117739
ENSSSCG00000015522	ANGPTL1	9:120654092-120680486	11.8286	5.4126	1.29655	4.63103e-05	0.0012468
ENSSSCG00000028052	OBSL1	15:121557240-121581710	11.224	4.36471	1.30465	1.27439e-08	1.0577e-06
ENSSSCG00000007022	ANK1	17:10750223-10985250	143.476	62.9822	1.30586	2.15659e-10	2.60839e-08
ENSSSCG00000011208	ZNF385D	13:8236335-8569112	2.18003	0.977365	1.31029	6.01685e-05	0.00153086
ENSSSCG00000038969	ENSSSCG00000038969	6:52098570-52110204	29.7125	12.798	1.3126	8.28681e-07	4.13808e-05
ENSSSCG00000016726	ADCY1	18:50051364-50143549	2.35779	0.984156	1.31474	0.000162439	0.00348461
ENSSSCG00000009605	GFRA2	14:5743584-5837423	1.23813	0.547441	1.32007	0.00015843	0.00341996
ENSSSCG00000004172	SLC2A12	1:29835667-29901993	5.22159	2.35084	1.32601	0.000310906	0.00586917
ENSSSCG00000001064	GMPR	7:12254388-12294555	89.1819	39.6699	1.32668	6.53899e-09	5.74405e-07
ENSSSCG00000005604	PBX3	1:266382571-266612865	3.23752	1.37978	1.32902	3.21073e-09	3.04249e-07
ENSSSCG00000012838	TSPAN4	2:531840-550709	7.66739	3.47908	1.33818	0.00108155	0.0158345
ENSSSCG00000028512	LDLR	2:69828332-69864819	5.54951	2.43927	1.33983	0.000172464	0.00366375
ENSSSCG00000017755	NOS2	12:44173377-44327111	0.663807	0.228789	1.34032	0.000139362	0.0030605
ENSSSCG00000017300	ENSSSCG00000017300	12:16058677-16119709	14.1844	6.14885	1.34404	1.86823e-10	2.30597e-08
ENSSSCG00000017551	FAM117A	12:25888091-25945594	1.22377	0.531626	1.34414	2.2866e-05	0.000685383
ENSSSCG00000016816	ADAMTS12	16:19547007-19920513	2.17607	1.0936	1.34611	7.90285e-06	0.000289078
ENSSSCG00000031201	LMOD1	10:24164792-24193875	7.17078	3.07788	1.34913	2.48814e-06	0.000107517
ENSSSCG00000017095	SEMA5A	16:72796449-73271224	4.58454	1.99728	1.35033	1.84196e-06	8.3335e-05
ENSSSCG00000017063	SGCD	16:66452200-67074712	26.9809	9.89466	1.35176	9.27899e-07	4.53935e-05
ENSSSCG00000000734	TSPAN11	5:66853318-66911608	3.79894	1.62839	1.35238	2.87572e-07	1.6286e-05
ENSSSCG00000002269	MTHFD1	7:88471374-88537389	8.42492	3.60916	1.35621	1.69039e-07	1.03791e-05
ENSSSCG00000028327	RHOBTB1	14:64326461-64465282	21.8291	9.45038	1.35678	1.37637e-07	8.67221e-06
ENSSSCG00000004918	ALPK2	1:162175447-162366411	15.0832	6.50833	1.36278	4.35185e-07	2.34854e-05
ENSSSCG00000021059	ADORA1	9:113835357-113875895	1.41993	0.837438	1.36749	0.00247881	0.0300264
ENSSSCG00000008446	SIX2	3:95459569-95463153	8.64224	3.61729	1.36954	0.00282168	0.0330647
ENSSSCG00000038384	COX4I2	17:35340572-35346087	16.1638	6.85444	1.37118	1.75503e-05	0.000547882
ENSSSCG00000040836	DCC	1:102080200-103082095	0.070256	0.0301115	1.3715	0.00105784	0.0155536
ENSSSCG00000013375	MYOD1	2:41421795-41424482	13.77	5.76511	1.37373	0.00178027	0.0232941
ENSSSCG00000008215	SMYD1	3:57867432-57945953	40.1285	17.6736	1.37635	1.99809e-08	1.56652e-06
ENSSSCG00000011355	ENSSSCG00000011355	13:31262051-31295085	0.905528	0.380256	1.37655	0.00290761	0.033792
ENSSSCG00000007116	CD93	17:30233274-30239897	8.25433	3.45992	1.37866	0.000424878	0.00753048
ENSSSCG00000033987	ENSSSCG00000033987	15:86470566-86577723	33.9985	14.1547	1.3797	7.44798e-08	5.02144e-06
ENSSSCG00000014851	SLCO2B1	9:9442669-9472619	2.84518	1.19256	1.38123	1.69762e-05	0.000536924
ENSSSCG00000005751	COL5A1	1:273956343-274082908	24.9048	10.5124	1.38327	2.94243e-10	3.48874e-08
ENSSSCG00000017296	ACE	12:15394491-15414632	6.86517	2.90779	1.3835	2.14188e-05	0.000647651
ENSSSCG00000009285	ENSSSCG00000009285	11:2792784-2803487	7.45103	3.13906	1.38537	0.00011475	0.00259824
ENSSSCG00000008888	NPY1R	8:52152647-52162819	2.66499	1.11863	1.38663	0.00311335	0.0355818
ENSSSCG00000033196	MYORG	10:32436344-32443967	28.0631	11.8284	1.38931	2.32588e-07	1.35549e-05
ENSSSCG00000006001	ENPP2	4:19319958-19437062	1.6926	0.718523	1.39045	1.19216e-07	7.65176e-06
ENSSSCG00000006737	IGSF3	4:104117243-104164244	6.78595	2.8165	1.39164	3.05213e-08	2.28853e-06
ENSSSCG00000015105	SLC37A4	9:46244802-46254241	32.1947	13.7576	1.39223	1.61262e-05	0.000513415
ENSSSCG00000014894	TENM4	9:13045272-13282261	0.670937	0.277754	1.39608	3.63678e-07	1.9894e-05
ENSSSCG00000036383	LGALS3BP	12:3212470-3222850	5.83643	2.50155	1.39665	0.000607571	0.00994805
ENSSSCG00000032996	SLC7A5	6:1545941-1574285	4.4561	1.82408	1.39827	0.000821238	0.0127115
ENSSSCG00000001661	SRF	7:38213063-38223384	17.2959	7.1778	1.39847	1.52241e-09	1.57253e-07
ENSSSCG00000027466	PCOLCE	3:8523449-8528758	34.0387	14.2196	1.40059	8.34385e-08	5.54774e-06
ENSSSCG00000025488	MCM3	7:46084662-46104430	1.37102	0.55872	1.4014	0.00374896	0.0413348
ENSSSCG00000004907	CCBE1	1:161320536-161551830	0.336929	0.137901	1.4065	0.0033097	0.0373996
ENSSSCG00000035199	PTGES3L	12:19909032-19915852	25.6459	10.8461	1.40665	2.05532e-07	1.22642e-05
ENSSSCG00000011508	LMOD3	13:50540645-50554696	82.8206	33.7931	1.40817	1.91506e-10	2.33978e-08
ENSSSCG00000036135	COL1A1	12:26379000-26397284	136.719	56.7046	1.40916	6.46759e-08	4.40987e-06
ENSSSCG00000013113	TMEM132A	2:10814552-10827437	4.31089	1.82457	1.40965	0.000566915	0.0094299
ENSSSCG00000004071	CNKSR3	1:12297377-12395687	3.48867	1.41428	1.41186	2.98203e-08	2.25706e-06
ENSSSCG00000017215	SLC16A5	12:6184152-6204505	14.9468	6.09443	1.41895	2.24878e-08	1.73481e-06
ENSSSCG00000004931	IGDCC4	1:163396234-163436063	2.99014	0.985127	1.42151	2.72178e-07	1.55964e-05
ENSSSCG00000017261	ARSG	12:11749971-11838504	0.392068	0.163043	1.42402	0.00421512	0.0452313
ENSSSCG00000034615	TNFAIP8L1	2:74203757-74220724	2.88585	1.16501	1.42648	0.000132372	0.00293377
ENSSSCG00000016338	PER2	15:137787741-137837624	2.5639	1.19778	1.42896	3.11356e-05	0.000888495
ENSSSCG00000017511	PLXDC1	12:23072742-23143923	2.30523	0.945284	1.4332	1.0978e-08	9.33672e-07
ENSSSCG00000040013	MTUS1	17:5329746-5507225	19.9953	9.4016	1.43371	1.02978e-11	1.72123e-09
ENSSSCG00000039780	RTN4RL1	12:48071263-48142707	0.656984	0.268008	1.43382	0.00172303	0.0227241
ENSSSCG00000026257	STMN1	6:83352099-83386477	5.27804	1.06497	1.43649	1.96897e-06	8.8158e-05
ENSSSCG00000022446	SEL1L3	8:19535483-19649682	8.98558	3.6114	1.43667	1.82442e-09	1.86067e-07
ENSSSCG00000040296	EHHADH	13:123103811-123176137	7.50409	3.06824	1.43668	6.11618e-09	5.41214e-07
ENSSSCG00000008197	SEMA4C	3:56750760-56760832	5.75927	2.36146	1.43776	0.000630022	0.0102668
ENSSSCG00000001872	LINGO1	7:57684589-57890126	5.29709	2.16315	1.43946	1.78268e-08	1.41609e-06
ENSSSCG00000015250	ADAMTS15	9:57127442-57152547	2.89327	1.17537	1.44079	2.85602e-06	0.000120599
ENSSSCG00000015937	KLHL23	15:76029282-76051762	6.90086	3.33744	1.44407	9.14551e-08	6.04734e-06
ENSSSCG00000037670	TMEM164	X:90091552-90289670	6.89656	3.49107	1.44857	9.23033e-08	6.07007e-06
ENSSSCG00000031813	ENSSSCG00000031813	4:76062440-76382517	0.14948	0.0591055	1.44999	0.00136502	0.0191016
ENSSSCG00000004456	PGM3	1:83003691-83029096	5.91256	2.35424	1.45083	5.18149e-07	2.73494e-05
ENSSSCG00000029413	DNMT3A	3:113502333-113609129	11.1179	4.50753	1.45599	5.00304e-07	2.65824e-05
ENSSSCG00000020984	LXN	13:98435319-98441785	8.21334	3.25039	1.45774	0.000393588	0.00712276
ENSSSCG00000022209	ITGB1BP2	X:57316490-57321607	46.9502	18.6672	1.45777	7.46578e-09	6.46381e-07
ENSSSCG00000002557	NUDT14	AEMK02000452.1:3289306-3296905	9.88774	3.91574	1.45981	8.20173e-06	0.00029865
ENSSSCG00000016034	COL3A1	15:93556914-93596360	719.853	287.185	1.46876	3.23385e-08	2.40977e-06
ENSSSCG00000028572	PER3	6:68487640-68548721	2.76348	1.3054	1.47105	4.88785e-07	2.61435e-05
ENSSSCG00000009631	PEBP4	14:6966861-7173561	62.9051	23.6438	1.47292	2.41575e-11	3.63405e-09
ENSSSCG00000017516	SP2	12:24127711-24202499	64.5972	15.2265	1.47297	1.6151e-05	0.000513525
ENSSSCG00000021638	NEU3	9:9283647-9338132	6.94541	2.908	1.47337	3.72295e-05	0.00103354
ENSSSCG00000004425	LAMA4	1:78072305-78223968	30.3251	12.0635	1.47367	3.47686e-11	5.11568e-09
ENSSSCG00000008991	FRAS1	8:73489007-73958731	3.49026	1.33043	1.47468	2.67904e-09	2.58963e-07
ENSSSCG00000011353	PFKFB4	13:31212562-31259749	6.70787	2.63051	1.47947	2.9048e-09	2.79663e-07
ENSSSCG00000006876	PLPPR5	4:118946892-119065186	0.622716	0.242957	1.47974	0.000439552	0.00772231
ENSSSCG00000013865	NWD1	2:60800511-60960498	0.507097	0.264998	1.48021	0.00169649	0.0224356
ENSSSCG00000036870	RTN2	6:51854455-51869252	42.8717	16.8884	1.48964	2.09867e-09	2.11351e-07
ENSSSCG00000032007	RTN4	3:86180050-86252544	322.938	107.221	1.49081	1.70375e-07	1.04345e-05
ENSSSCG00000002959	FAM98C	6:47315417-47319485	10.5531	4.09459	1.49241	0.000219277	0.00442396
ENSSSCG00000023975	CCDC9B	1:130973964-130983971	10.2477	4.27627	1.49419	1.29274e-06	6.06528e-05
ENSSSCG00000001921	NEO1	7:60064987-60300782	7.46054	3.0375	1.49609	9.69358e-12	1.64306e-09
ENSSSCG00000017605	MMD	12:31695851-31723760	4.92085	1.90315	1.50539	6.10929e-07	3.1487e-05
ENSSSCG00000002333	DPF3	7:95982462-96254303	7.55552	2.9239	1.50869	5.26591e-08	3.68446e-06
ENSSSCG00000012002	ROBO2	13:177369577-177723151	0.399509	0.159431	1.51147	0.000310734	0.00586917
ENSSSCG00000024351	MET	18:29426051-29541348	2.7802	1.05654	1.5124	1.45188e-11	2.34533e-09
ENSSSCG00000005713	PLPP7	1:271259002-271284585	52.2321	20.2215	1.51281	8.68048e-12	1.5031e-09
ENSSSCG00000004663	SEMA6D	1:123987530-124174091	1.85618	0.725579	1.51528	4.37964e-10	5.04371e-08
ENSSSCG00000037929	HIST1H2BJ	7:21220123-21227153	6.00134	2.29663	1.51675	0.000232239	0.00463112
ENSSSCG00000006735	PTGFRN	4:103745181-103834969	8.26976	3.16528	1.51725	1.62204e-13	3.90408e-11
ENSSSCG00000031871	ENSSSCG00000031871	14:7565612-7604471	7.31044	2.82414	1.51949	9.10177e-11	1.19711e-08
ENSSSCG00000037954	CAVIN4	1:242259719-242320056	21.5731	8.11945	1.51999	1.41402e-08	1.16555e-06
ENSSSCG00000021418	LSS	AEMK02000328.1:519536-554726	3.69848	1.36814	1.52087	0.00102942	0.0152663
ENSSSCG00000029771	ENSSSCG00000029771	X:74463059-74968349	1.76953	0.64238	1.52285	2.27781e-11	3.49202e-09
ENSSSCG00000002267	RGMA	7:85921588-85968882	8.82757	3.36364	1.52694	1.31341e-08	1.08634e-06
ENSSSCG00000003876	CDKN2C	6:161160290-161166686	11.1403	4.27594	1.52751	1.46802e-06	6.80804e-05
ENSSSCG00000035093	KIF26A	AEMK02000452.1:2542463-2581511	1.55503	0.589754	1.52776	1.96225e-05	0.000600119
ENSSSCG00000028101	SLC9B2	8:117990949-118079194	2.24486	0.937428	1.53081	6.83733e-05	0.00169833
ENSSSCG00000015297	ADAM22	9:68252704-68487616	2.75887	1.07834	1.53728	3.84103e-09	3.52862e-07
ENSSSCG00000029687	TMEM246	1:243170765-243190249	3.79344	1.44323	1.54491	1.47938e-05	0.000480529
ENSSSCG00000040989	GPRC5C	12:6692087-6724652	6.96249	2.50923	1.54988	9.15511e-06	0.000325968
ENSSSCG00000011238	ARPP21	13:20934846-21088632	7.81207	3.00162	1.55461	4.36457e-06	0.000175085
ENSSSCG00000002389	VASH1	7:99875625-99929766	3.64808	1.23952	1.55866	1.23682e-05	0.000412313
ENSSSCG00000024416	MYH13	12:55042287-55257739	15.4808	7.8224	1.56383	1.56289e-06	7.19256e-05
ENSSSCG00000001765	ADAMTS7	7:47929033-48001835	0.510994	0.246498	1.56656	0.00178162	0.0232941
ENSSSCG00000009716	SH3RF1	14:20420618-20559271	1.71711	0.634205	1.56695	1.28362e-11	2.08752e-09
ENSSSCG00000005762	KCNT1	AEMK02000682.1:1756889-1799922	1.41993	0.366724	1.57084	0.000205063	0.00420056
ENSSSCG00000008119	KCNIP3	3:45906679-46000333	0.583165	0.215724	1.57447	0.000117497	0.00265294
ENSSSCG00000006345	OLFML2B	4:88509410-88561010	3.97496	1.57055	1.57461	4.29415e-08	3.05787e-06
ENSSSCG00000027428	ENHO	10:32273086-32275177	82.7383	29.6372	1.58072	0.000428014	0.00756934
ENSSSCG00000015872	GPD2	15:63592294-63729441	21.1432	7.46335	1.59004	3.57647e-11	5.18566e-09
ENSSSCG00000006003	MAL2	4:19593536-19617671	1.23707	0.4342	1.59348	0.00445631	0.0471882
ENSSSCG00000007586	FSCN1	3:4134296-4145394	4.82388	1.73452	1.60143	2.16128e-05	0.000652025
ENSSSCG00000000607	ART4	5:57708644-57728635	3.51168	1.29352	1.60307	0.000861317	0.0131877
ENSSSCG00000006281	METTL11B	4:80854224-80932680	4.86442	1.64998	1.60684	0.00243776	0.0296636
ENSSSCG00000016873	NIM1K	16:27858105-27933473	0.923265	0.336469	1.6104	5.34543e-06	0.000211787
ENSSSCG00000000685	TPI1	5:63832435-63843134	486.661	177.892	1.63131	2.99644e-12	5.86353e-10
ENSSSCG00000033695	KCTD15	6:43527286-43544254	8.01866	2.83316	1.6354	5.73761e-07	2.98269e-05
ENSSSCG00000007369	ENSSSCG00000007369	17:46593428-46638070	36.9824	12.8929	1.64746	2.20675e-12	4.5012e-10
ENSSSCG00000030767	SLA-5	7:22825327-22945277	2.06322	1.52637	1.64864	0.00127589	0.0181389
ENSSSCG00000016420	INSIG1	18:2885494-2898914	7.34633	3.35352	1.65088	0.00019429	0.00404881
ENSSSCG00000038007	HACD1	10:43897162-43929414	21.8569	7.37966	1.65528	2.42669e-10	2.89149e-08
ENSSSCG00000002440	CCDC88C	7:112918535-112992186	3.45069	1.75339	1.65757	1.35968e-13	3.44486e-11
ENSSSCG00000037539	SORCS2	8:3206904-3714642	0.491107	0.170376	1.65923	2.12437e-09	2.12163e-07
ENSSSCG00000033327	PDGFB	5:8986462-9007462	14.799	5.16551	1.65978	7.22119e-11	9.65593e-09
ENSSSCG00000017391	PLEKHH3	12:20162173-20170602	7.99596	2.7556	1.66019	3.35711e-06	0.000138597
ENSSSCG00000037898	CXXC5	2:141476431-141514399	16.3901	5.48417	1.66397	5.76421e-09	5.1252e-07
ENSSSCG00000018051	COPS3	12:60993460-61023903	7.684	2.67469	1.66431	0.000509405	0.00862227
ENSSSCG00000016462	CLCN1	18:6902542-6940449	7.53168	2.60099	1.66994	3.50604e-12	6.69737e-10
ENSSSCG00000021397	PODXL2	13:72579311-72622950	3.56519	1.2383	1.67408	7.87627e-09	6.79476e-07
ENSSSCG00000012911	CARNS1	2:5097241-5105686	43.9204	15.0591	1.67457	3.71941e-13	8.7767e-11
ENSSSCG00000039103	ADIPOQ	13:124617051-124648055	28.1819	9.42912	1.67533	5.3499e-06	0.000211787
ENSSSCG00000008981	ENSSSCG00000008981	8:71940500-71988112	31.6481	11.5899	1.68652	5.75541e-13	1.29464e-10
ENSSSCG00000007145	ADAM33	17:32023004-32037880	5.65645	2.03038	1.68738	1.56943e-06	7.2089e-05
ENSSSCG00000015747	ENSSSCG00000015747	15:33529406-33606924	150.092	50.5577	1.68947	5.60805e-15	1.79973e-12
ENSSSCG00000009361	POSTN	11:12931966-13307878	16.3431	3.72657	1.69689	8.71048e-07	4.29616e-05
ENSSSCG00000005502	ASTN2	1:256823395-257741226	0.354064	0.120702	1.6988	2.07457e-08	1.61353e-06
ENSSSCG00000006243	PENK	4:75524799-75561444	5.85963	2.00526	1.69959	2.72201e-07	1.55964e-05
ENSSSCG00000013594	FBN3	2:71102054-71174357	0.598404	0.202804	1.71236	0.000658822	0.0106353
ENSSSCG00000003527	EPHB2	6:80649143-80843567	1.6597	0.557262	1.7136	0.00189825	0.0244849
ENSSSCG00000032782	PNPO	12:24192853-24201411	26.3482	9.19458	1.71447	1.50091e-10	1.87178e-08
ENSSSCG00000003156	HRC	6:54337488-54366064	113.104	38.1234	1.71841	8.72492e-14	2.30769e-11
ENSSSCG00000009914	MLEC	14:40601990-40617381	51.2357	17.0564	1.72163	1.85939e-15	6.39338e-13
ENSSSCG00000035074	FOXO6	6:169859604-169879895	1.95301	0.644099	1.72249	6.57338e-05	0.00164736
ENSSSCG00000038254	PRKRA	15:84130236-84156382	1.73147	0.572135	1.72674	8.01397e-06	0.000292698
ENSSSCG00000038867	PPM1K	8:130748242-130772930	6.93152	2.29753	1.72937	3.49973e-06	0.000143746
ENSSSCG00000015320	CALCR	9:73277785-73403466	1.12149	0.277465	1.73206	3.03515e-07	1.69891e-05
ENSSSCG00000038540	ENSSSCG00000038540	9:2145672-2171943	2.30129	0.755613	1.73679	4.27152e-05	0.0011604
ENSSSCG00000006035	ANGPT1	4:29932297-30233960	1.38211	0.457076	1.74154	3.62843e-09	3.39816e-07
ENSSSCG00000005194	PTPRD	1:213483756-214011524	2.22296	0.702829	1.74195	2.41479e-09	2.36266e-07
ENSSSCG00000032198	SPOPL	15:13134225-13348882	15.5862	5.18925	1.74213	6.24491e-15	1.97775e-12
ENSSSCG00000014395	PCDH12	2:143548215-143564429	2.0685	0.673803	1.74823	0.000165636	0.00354573
ENSSSCG00000034351	B3GALT1	15:74236415-74340060	0.243013	0.0763343	1.74882	0.00364222	0.0403798
ENSSSCG00000004502	RNF165	1:95951401-96066928	0.346173	0.113205	1.74952	0.000477423	0.00825509
ENSSSCG00000007744	PHKG1	3:16822009-16834329	39.0275	12.7592	1.74964	1.61185e-15	5.70523e-13
ENSSSCG00000036331	ENSSSCG00000036331	4:115172035-115226565	4.63626	1.50817	1.75157	1.39662e-06	6.50197e-05
ENSSSCG00000033626	SREBF1	12:60733977-60752502	4.91275	1.56017	1.75434	2.00576e-07	1.2039e-05
ENSSSCG00000031614	SMCO1	13:133615325-133625426	5.40584	1.76851	1.7549	2.0236e-05	0.000617314
ENSSSCG00000035895	JDP2	7:98574198-98616474	9.04873	2.96528	1.75634	2.33219e-06	0.000101324
ENSSSCG00000008745	PROM1	8:11215554-11317942	1.52855	0.497946	1.75778	5.77062e-09	5.1252e-07
ENSSSCG00000015340	ASNS	9:77318341-77336290	20.3034	6.7661	1.76423	8.85049e-06	0.00031747
ENSSSCG00000015255	IGSF9B	9:60479030-60521492	1.0268	0.342454	1.76711	2.38343e-05	0.000710865
ENSSSCG00000017238	TTYH2	12:6838425-6881547	5.00733	1.62528	1.76944	5.27909e-09	4.74114e-07
ENSSSCG00000023084	ATP2B2	13:66528452-66897163	4.25605	1.36653	1.77425	4.27746e-08	3.05502e-06
ENSSSCG00000007171	EBF4	17:32874812-32943828	0.410348	0.13197	1.77777	0.000739165	0.0116662
ENSSSCG00000003088	APOE	6:51372241-51375617	29.2343	9.33237	1.77901	1.93621e-06	8.6945e-05
ENSSSCG00000003090	NECTIN2	6:51317420-51358657	10.2343	3.14964	1.7853	1.59978e-12	3.40752e-10
ENSSSCG00000004966	NOX5	1:166867801-166902036	1.24064	0.310077	1.7922	0.00306622	0.0351767
ENSSSCG00000032889	ASB12	X:50877166-50883723	10.1413	3.07872	1.80532	2.09463e-06	9.21676e-05
ENSSSCG00000023169	CA10	12:27979325-28099500	0.288158	0.0892602	1.80625	0.00334612	0.0376697
ENSSSCG00000003143	MAMSTR	6:54052715-54057977	8.14934	2.56692	1.80871	0.000889557	0.0135255
ENSSSCG00000028172	FAM78A	1:271237078-271258897	16.7946	5.22547	1.8112	3.70017e-14	1.03557e-11
ENSSSCG00000036062	RNF122	AEMK02000697.1:157870-179960	2.57218	0.700292	1.81252	0.000232201	0.00463112
ENSSSCG00000039364	ENSSSCG00000039364	11:63001616-63199570	1.6248	0.515123	1.81359	1.19056e-10	1.51616e-08
ENSSSCG00000010199	RET	14:61331108-61359479	7.52983	2.37858	1.81879	7.17516e-11	9.64799e-09
ENSSSCG00000031295	SMCO4	9:25917494-25983100	3.93404	1.26872	1.82545	7.60421e-10	8.2817e-08
ENSSSCG00000009616	HR	14:6387536-6404410	8.70602	2.66048	1.84126	5.94825e-10	6.59763e-08
ENSSSCG00000012551	RNF128	X:87112069-87211596	5.59454	1.72928	1.84197	1.09988e-06	5.22149e-05
ENSSSCG00000006829	SYPL2	4:110647800-110663195	87.711	27.4936	1.84359	4.69555e-13	1.0662e-10
ENSSSCG00000001683	POLH	7:38568994-38601793	12.0045	3.41676	1.8449	9.19663e-14	2.40602e-11
ENSSSCG00000010283	SPOCK2	14:74937948-74968131	16.2882	5.68812	1.84877	2.25283e-07	1.3161e-05
ENSSSCG00000037450	SSC5D	6:59638236-59671059	1.64031	0.566898	1.856	0.00258131	0.030963
ENSSSCG00000030565	GRIA4	9:35442091-35805363	1.3541	0.41883	1.85995	3.89853e-08	2.86078e-06
ENSSSCG00000040411	CCDC69	16:71778420-71820841	4.42424	1.3429	1.86024	2.43987e-05	0.000723986
ENSSSCG00000036078	ENSSSCG00000036078	15:62264268-62416294	0.251255	0.0740657	1.86191	0.000195758	0.00406882
ENSSSCG00000031321	NR4A1	5:17392099-17411053	22.1859	5.86785	1.86638	2.91443e-05	0.000840089
ENSSSCG00000005400	GRIN3A	1:243259495-243415923	0.319527	0.094671	1.87229	7.62667e-05	0.00185608
ENSSSCG00000003147	CA11	6:53989892-54024826	2.26436	0.505888	1.87405	6.37735e-05	0.00160898
ENSSSCG00000026527	HCN1	16:29439264-29809748	0.261733	0.0804997	1.87893	0.000195029	0.00406068
ENSSSCG00000026701	ENSSSCG00000026701	12:25441225-25449239	7.14546	2.12083	1.88042	2.53879e-07	1.4689e-05
ENSSSCG00000029199	SCN4B	9:45451478-45475563	28.5205	8.68236	1.8818	1.19278e-11	1.95321e-09
ENSSSCG00000039703	EEPD1	18:37824452-37948860	12.9869	3.90538	1.88786	8.00705e-13	1.78446e-10
ENSSSCG00000028905	TNIK	13:109643895-110052259	5.31917	1.60965	1.88835	5.66904e-18	3.03218e-15
ENSSSCG00000031819	TP53I11	2:17448283-17465795	5.71085	1.70423	1.8901	3.15616e-08	2.35918e-06
ENSSSCG00000016672	ADCYAP1R1	18:41917426-41972311	1.0515	0.408442	1.89029	9.89628e-06	0.000345709
ENSSSCG00000005380	COL15A1	1:240710270-240829204	79.1613	23.5095	1.89136	6.36831e-16	2.35814e-13
ENSSSCG00000002341	PAPLN	7:96583916-96625053	3.21811	0.957788	1.89455	1.99172e-10	2.42115e-08
ENSSSCG00000030113	SHISA2	11:3806303-3812502	83.6233	24.6886	1.90007	2.96007e-10	3.49244e-08
ENSSSCG00000007231	MYLK2	17:35499823-35513092	136.965	40.0999	1.90809	1.31829e-16	5.47069e-14
ENSSSCG00000006307	RCSD1	4:83322173-83408260	14.5233	4.34283	1.93373	3.43332e-12	6.61092e-10
ENSSSCG00000005465	SUSD1	1:252754818-252956104	2.13657	1.30574	1.93609	8.8348e-07	4.34856e-05
ENSSSCG00000040746	LRP2	15:75562237-75754573	0.890916	0.237158	1.94344	1.07714e-05	0.000370368
ENSSSCG00000027525	DHCR24	6:157483688-157556951	7.39685	2.07857	1.94547	2.11273e-11	3.26487e-09
ENSSSCG00000022925	ENSSSCG00000022925	5:62963640-63041739	8.01784	2.26905	1.94729	1.92532e-12	4.0296e-10
ENSSSCG00000006873	FRRS1	4:118255370-118375846	8.62226	1.99094	1.95814	7.19081e-09	6.24822e-07
ENSSSCG00000003257	CACNG6	6:56129834-56156752	9.87889	2.13358	1.95879	5.56728e-08	3.85054e-06
ENSSSCG00000011928	CCDC80	13:147085453-147244752	45.3366	12.7725	1.96175	4.76938e-15	1.57252e-12
ENSSSCG00000007358	EMILIN3	17:44008021-44014677	5.70447	1.60703	1.96809	1.78063e-05	0.000553006
ENSSSCG00000036236	ELOVL6	8:112038686-112191299	10.8993	2.87899	1.96842	0.000759365	0.0118914
ENSSSCG00000024752	ALDH4A1	6:77374001-77404015	14.214	3.92273	1.98331	1.50188e-06	6.93834e-05
ENSSSCG00000009283	TNFRSF19	11:2543785-2640736	0.971867	0.267688	1.98938	0.000162025	0.00347884
ENSSSCG00000035421	ATP8A2	11:3277572-3793881	0.368271	0.129008	1.99481	0.00138114	0.0192376
ENSSSCG00000025777	ESR1	1:14217036-14514664	2.07585	0.536482	2.0028	7.25765e-15	2.23954e-12
ENSSSCG00000017254	MAP2K6	12:10891442-11018943	8.63662	2.46769	2.00701	1.96222e-16	7.74239e-14
ENSSSCG00000010426	PCDH15	14:95920700-96372532	0.227028	0.061781	2.01166	1.16498e-05	0.000393177
ENSSSCG00000006511	RUSC1	4:94489207-94514737	3.11671	1.09126	2.02728	7.83273e-05	0.00188904
ENSSSCG00000038452	ADAMTS17	1:138619706-139016125	1.82469	0.489573	2.02871	9.2427e-11	1.20904e-08
ENSSSCG00000033574	CFAP54	5:86792447-87102594	3.77895	0.68415	2.03223	1.80162e-14	5.22449e-12
ENSSSCG00000017041	ADRA1B	16:63550130-63737341	0.376095	0.14514	2.03313	0.000198418	0.00410285
ENSSSCG00000033041	ENSSSCG00000033041	17:58985580-59055340	10.7119	2.9224	2.03421	1.8393e-09	1.86794e-07
ENSSSCG00000012548	PWWP3B	X:86785393-86814625	4.26285	1.26765	2.03494	8.36889e-09	7.19396e-07
ENSSSCG00000003148	DBP	6:53986958-53993020	4.96278	1.35301	2.03794	0.000762681	0.0119346
ENSSSCG00000031692	ENSSSCG00000031692	17:46663461-46664808	58.489	15.6487	2.04405	1.24876e-10	1.57199e-08
ENSSSCG00000036030	INKA2	4:108650566-108666462	5.72278	1.52675	2.04816	4.68017e-05	0.00125507
ENSSSCG00000033100	ENSSSCG00000033100	AEMK02000229.1:10911-19794	3.3273	0.863101	2.04929	0.000572858	0.00950904
ENSSSCG00000026554	PRXL2B	6:64432027-64436642	27.2132	6.94729	2.07058	9.69906e-11	1.25509e-08
ENSSSCG00000016997	FGF18	16:52722742-52760236	0.485663	0.125085	2.0706	0.000592671	0.00976573
ENSSSCG00000028777	MYLK4	7:1545015-1641911	1.13445	0.337062	2.07378	0.000348479	0.00644699
ENSSSCG00000016892	FST	16:32806341-32811382	8.06031	2.14371	2.07591	1.10824e-05	0.000379434
ENSSSCG00000012546	NRK	X:86534434-86664714	1.80071	0.458513	2.08158	3.701e-12	6.90538e-10
ENSSSCG00000002906	ETV2	6:45087299-45102785	12.1301	3.58057	2.08211	0.00411038	0.0445241
ENSSSCG00000004094	PPP1R14C	1:15867840-15949956	45.7953	12.0434	2.08739	3.18018e-15	1.07808e-12
ENSSSCG00000005487	COL27A1	1:254769519-254922939	0.797423	0.208835	2.10181	3.55741e-07	1.95042e-05
ENSSSCG00000030843	APLN	X:106236746-106246660	3.33672	0.838616	2.10664	0.000717743	0.0113654
ENSSSCG00000001546	FANCE	7:31313148-31330616	9.07548	2.62351	2.11108	1.29969e-06	6.08603e-05
ENSSSCG00000010746	ADAM12	14:135302758-135682281	0.748258	0.18298	2.11963	3.99525e-13	9.33608e-11
ENSSSCG00000012001	ROBO1	13:175980910-176479481	2.83663	0.807103	2.12025	1.10033e-09	1.1565e-07
ENSSSCG00000003894	CYP4B1	6:164715507-164737521	1.32616	0.262378	2.12459	0.00413763	0.0447589
ENSSSCG00000003521	ENSSSCG00000003521	6:80112277-80139670	3.18449	0.790581	2.12983	2.80919e-06	0.00011883
ENSSSCG00000026232	FAM184B	8:12634377-12741488	2.5037	0.526226	2.13584	1.9325e-11	3.04008e-09
ENSSSCG00000000206	FAIM2	5:15779334-15813034	0.42577	0.105208	2.14196	0.00209279	0.0264263
ENSSSCG00000010300	MSS51	14:76239497-76247326	87.0916	21.747	2.14867	7.64507e-16	2.78802e-13
ENSSSCG00000014321	KLHL3	2:139632862-139920437	1.20104	0.451248	2.15001	0.00213113	0.0267576
ENSSSCG00000033093	RGS6	7:95746786-95930034	0.341144	0.082974	2.17636	2.4586e-09	2.39579e-07
ENSSSCG00000013517	UHRF1	2:73897310-73931916	0.977085	0.223048	2.1843	1.51894e-05	0.000489416
ENSSSCG00000016047	MSTN	15:94620269-94628630	8.85892	2.08787	2.18468	2.66021e-07	1.53178e-05
ENSSSCG00000028282	SLC1A4	3:76938109-76970515	3.03956	0.746496	2.189	3.33514e-10	3.89677e-08
ENSSSCG00000032911	DUSP8	2:1006674-1024023	3.81882	1.71773	2.1964	1.06677e-05	0.000367329
ENSSSCG00000038607	GADL1	13:16892163-17168069	112.399	30.3313	2.19892	1.5287e-14	4.5425e-12
ENSSSCG00000037292	PLA2G4E	1:129289604-129362941	0.540049	0.155123	2.21696	0.00167021	0.0221881
ENSSSCG00000040849	ENSSSCG00000040849	AEMK02000452.1:3753155-3773523	41.3331	10.6228	2.22158	1.81111e-06	8.20935e-05
ENSSSCG00000023806	LRRN1	13:60393650-60496433	1.91432	0.355823	2.2292	2.21717e-07	1.29842e-05
ENSSSCG00000024837	SYT12	2:5409548-5435088	2.84582	0.661843	2.22939	1.25398e-10	1.57199e-08
ENSSSCG00000000781	ABCD2	5:71121075-71181317	0.440219	0.102431	2.24432	0.00111327	0.0162161
ENSSSCG00000008101	FBLN7	3:44214590-44267110	1.95601	0.453591	2.25357	4.52958e-09	4.11406e-07
ENSSSCG00000015086	TMPRSS4	9:45326820-45449657	0.527706	0.122463	2.2824	2.05101e-07	1.22642e-05
ENSSSCG00000033286	ENSSSCG00000033286	12:25313819-25323158	1.40437	0.314824	2.28475	0.000750173	0.0117705
ENSSSCG00000034993	NREP	2:117698188-117868243	101.488	22.1308	2.29544	3.67949e-22	3.40622e-19
ENSSSCG00000030325	C1QTNF6	5:10601790-10608783	3.41367	0.763461	2.29564	0.000109544	0.00249444
ENSSSCG00000005287	PSAT1	1:231146345-231171361	10.669	2.42011	2.29717	5.91689e-06	0.000228593
ENSSSCG00000021232	SYNC	6:89006957-89026710	11.1887	2.54001	2.30719	1.93308e-20	1.40992e-17
ENSSSCG00000002258	KLHL25	7:88262924-88291873	4.00679	0.867167	2.32359	0.00217234	0.0271334
ENSSSCG00000038869	APLNR	AEMK02000423.1:68318-72029	6.55934	1.42878	2.32662	2.6663e-05	0.000781672
ENSSSCG00000023746	ENSSSCG00000023746	15:10654760-11068576	0.176018	0.0414755	2.3276	0.000344545	0.00639387
ENSSSCG00000024325	SGK2	17:46188089-46208787	1.00088	0.259559	2.33335	0.00369245	0.0408238
ENSSSCG00000025729	IRS1	15:128239300-128308352	17.0965	3.76718	2.33963	3.13879e-23	3.5975e-20
ENSSSCG00000032330	THY1	9:46605260-46612266	24.0179	4.77484	2.35924	7.7213e-07	3.88795e-05
ENSSSCG00000037430	COL6A6	13:1819082-1948536	11.943	2.56284	2.37389	4.75376e-11	6.64523e-09
ENSSSCG00000012101	ENSSSCG00000012101	X:5165698-5363002	0.601847	0.129192	2.3768	4.82087e-05	0.00127931
ENSSSCG00000002847	GPT2	6:37625195-37669628	0.533031	0.110745	2.38073	0.000969102	0.0144878
ENSSSCG00000007748	PSPH	3:16877780-16903058	9.65908	2.07202	2.39047	4.41944e-12	7.99786e-10
ENSSSCG00000032826	KCTD16	2:145705987-145992804	0.93113	0.189498	2.41336	6.25473e-06	0.000238577
ENSSSCG00000001490	KHDRBS2	7:27389874-27896069	0.444483	0.0906185	2.41715	3.30214e-08	2.45306e-06
ENSSSCG00000040715	NXPH2	15:12953133-13074476	1.25139	0.260779	2.41811	5.86556e-16	2.20591e-13
ENSSSCG00000007926	SEC14L5	3:37397113-37443118	0.314363	0.0646677	2.42254	0.00137149	0.019158
ENSSSCG00000006140	CA2	4:51191686-51211922	1.20087	0.244615	2.44227	4.78963e-05	0.00127383
ENSSSCG00000040366	ADAMTSL1	1:203935290-204383764	3.09463	0.671818	2.44253	1.16783e-14	3.55804e-12
ENSSSCG00000032662	FGF6	5:65975838-65990037	2.35067	0.486961	2.45854	0.000172086	0.0036622
ENSSSCG00000024685	GRIA2	8:46078117-46241914	0.108593	0.021242	2.47208	0.00214139	0.0268163
ENSSSCG00000037534	ENSSSCG00000037534	9:59037716-59271936	2.66891	0.530002	2.47388	9.91479e-14	2.56601e-11
ENSSSCG00000035293	ENSSSCG00000035293	2:1469104-1496346	25.0454	4.26919	2.48328	6.99244e-15	2.18573e-12
ENSSSCG00000033822	THRSP	9:12479594-12485139	28.4572	5.17261	2.49896	0.00183573	0.0238963
ENSSSCG00000012508	ENSSSCG00000012508	X:83179753-83182679	4.53235	0.859486	2.54233	0.000423175	0.00751136
ENSSSCG00000011133	PFKFB3	10:64776318-64859050	5.75449	1.25253	2.54463	5.2185e-15	1.69735e-12
ENSSSCG00000025924	IGFBP5	15:118857471-118878593	38.8224	6.82796	2.58679	8.60534e-23	9.0053e-20
ENSSSCG00000037775	ENSSSCG00000037775	AEMK02000452.1:3591646-3841358	116.029	22.01	2.61607	6.14947e-10	6.78952e-08
ENSSSCG00000009364	FREM2	11:13959865-14154923	3.3529	0.58963	2.62743	6.58964e-18	3.44796e-15
ENSSSCG00000014137	HAPLN1	2:91857498-91935490	0.083308	0.0147072	2.62905	0.002925	0.0338959
ENSSSCG00000006171	CRISPLD1	4:60946848-60998520	2.01608	0.354045	2.68324	4.9393e-10	5.60773e-08
ENSSSCG00000017109	ADAMTS16	16:76327750-76490894	0.691883	0.117313	2.69496	8.73146e-13	1.92805e-10
ENSSSCG00000039921	ENSSSCG00000039921	AEMK02000229.1:45546-53732	2.13906	0.353715	2.70828	0.000158288	0.00341996
ENSSSCG00000033051	POLE	14:22798183-22853547	0.331641	0.0562005	2.71812	9.70109e-05	0.00226036
ENSSSCG00000037835	TRIM7	2:57310171-57324333	7.01422	1.14528	2.74335	5.30276e-18	2.90073e-15
ENSSSCG00000007391	MATN4	17:47617571-47630458	2.32138	0.366687	2.76586	8.44103e-06	0.000304599
ENSSSCG00000034749	ENSSSCG00000034749	1:261228701-261256850	5.18506	0.79528	2.777	3.02477e-07	1.69705e-05
ENSSSCG00000003793	ENSSSCG00000003793	6:142738478-142834884	0.214971	0.0341127	2.7977	8.39758e-06	0.000303942
ENSSSCG00000000759	ENSSSCG00000000759	5:68627338-68731931	5.07765	0.765586	2.84895	2.16586e-25	3.25813e-22
ENSSSCG00000007528	PHACTR3	17:59628365-59863458	0.382487	0.0571438	2.87952	0.00378897	0.0416805
ENSSSCG00000008842	KIT	8:41402322-41492977	5.17229	0.747126	2.89186	1.04551e-20	7.86389e-18
ENSSSCG00000031905	KCNS3	3:119951097-119989366	7.91007	1.11849	2.89581	8.40442e-18	4.21429e-15
ENSSSCG00000002140	ENSSSCG00000002140	7:78470339-78480705	16.2437	2.32073	2.94663	5.22739e-11	7.23093e-09
ENSSSCG00000008875	RXFP1	8:47473062-47604134	0.519347	0.0752048	2.97302	1.33517e-07	8.45687e-06
ENSSSCG00000000614	GRIN2B	5:58480191-58927558	0.141993	0.0196002	2.97914	3.22891e-10	3.79106e-08
ENSSSCG00000000693	NCAPD2	5:64134146-64167410	37.7696	2.04606	2.99776	0.000312883	0.00589314
ENSSSCG00000031424	NECAB1	4:45982087-46239676	0.690774	0.0837175	3.03786	2.47541e-08	1.89747e-06
ENSSSCG00000010570	KCNIP2	14:112857063-112876439	1.08823	0.137345	3.07656	0.000424069	0.00752168
ENSSSCG00000015906	CSRNP3	15:72018645-72232831	1.27264	0.15044	3.08205	4.68782e-05	0.00125507
ENSSSCG00000022797	PPP1R3B	15:56000970-56013471	30.1842	3.9051	3.12164	1.80809e-16	7.25314e-14
ENSSSCG00000011599	GRIP2	13:69949593-70088719	6.51123	0.847728	3.12927	1.08021e-23	1.34642e-20
ENSSSCG00000000138	PVALB	5:10953580-10974006	39.47	4.5835	3.18403	9.34042e-07	4.56013e-05
ENSSSCG00000024204	SCN1A	15:72529874-72696610	0.197455	0.0230773	3.20909	2.33103e-06	0.000101324
ENSSSCG00000038048	NECAB2	6:4595565-4641423	2.08516	0.217503	3.21951	0.00225138	0.0278603
ENSSSCG00000011646	KY	13:75725167-75775235	31.5106	3.7091	3.22825	2.83926e-35	9.76261e-32
ENSSSCG00000024313	ENSSSCG00000024313	9:80637163-80644388	12.6702	1.34715	3.35086	1.91663e-06	8.62268e-05
ENSSSCG00000007170	CPXM1	17:32845092-32853189	7.66545	0.799131	3.3686	3.82827e-14	1.05911e-11
ENSSSCG00000029558	EXTL1	6:83462323-83475564	4.10897	0.393837	3.53733	9.49149e-09	8.10109e-07
ENSSSCG00000022009	DDC	9:136496365-136571220	0.36103	0.0352325	3.56976	0.000690186	0.011016
ENSSSCG00000010512	SLIT1	14:108445900-108624524	0.122176	0.0104887	3.62877	0.000289139	0.00553642
ENSSSCG00000035965	AQP4	6:111406381-111422174	5.10616	0.379124	3.87319	4.77637e-11	6.64523e-09
ENSSSCG00000011461	LRTM1	13:36868497-36881441	0.381626	0.0250093	4.07539	0.00127685	0.0181389
ENSSSCG00000030938	ENSSSCG00000030938	4:101408220-101416098	0.977538	0.0632555	4.08461	3.2691e-05	0.000919991
ENSSSCG00000016574	KCP	18:19710877-19744595	1.03938	0.060554	4.13008	2.07817e-08	1.61353e-06
ENSSSCG00000002294	ARG2	7:91343988-91385910	37.1983	2.19615	4.21312	1.22592e-17	5.90135e-15
ENSSSCG00000032321	MGAT4C	5:96180970-96191375	0.279355	0.012552	4.5474	0.00414785	0.0447689
ENSSSCG00000006717	PHGDH	4:101445977-101478147	6.65508	0.287042	4.67791	2.48416e-19	1.57345e-16
ENSSSCG00000040965	ENSSSCG00000040965	5:68718342-68720510	0.119011	0.00045275	5.69932	0.00353799	0.0394422
ENSSSCG00000036649	FAM151A	6:157741564-157809683	0.129308	0.00233475	5.74071	0.00213955	0.0268163
ENSSSCG00000038445	ENSSSCG00000038445	7:89663037-89666734	0.126267	0.00105375	5.74809	0.00244786	0.0297263
ENSSSCG00000018069	ND2	MT:5087-6128	75.5493	1.09266	6.20616	2.04083e-06	9.04619e-05
ENSSSCG00000033463	KCNF1	3:125664365-125665879	0.135171	0	6.85087	0.00396297	0.0432192
ENSSSCG00000040022	ERICH4	6:49414734-49417248	0.0891715	0	7.10081	0.00261635	0.0312676
ENSSSCG00000031756	ENSSSCG00000031756	14:40455954-40458063	0.140904	0	7.4475	0.00175624	0.0230359
ENSSSCG00000040234	ENSSSCG00000040234	AEMK02000135.1:30870-35044	0.095878	0	7.74902	0.00409504	0.0444402
ENSSSCG00000035239	ENSSSCG00000035239	1:75437530-75462332	0.0195108	0	8.08838	0.00363629	0.0403326
ENSSSCG00000018046	ENSSSCG00000018046	12:59977416-60019633	0.0166803	0	8.66243	0.00167931	0.0222594
ENSSSCG00000039799	ENSSSCG00000039799	9:3214170-3220058	0.126129	0	8.71627	0.00129821	0.0183696
ENSSSCG00000004284	ENSSSCG00000004284	1:52996947-53007687	0.0778627	0	8.88565	0.0010854	0.0158811
ENSSSCG00000039587	ENSSSCG00000039587	5:17534559-17550094	0.640967	0	8.92467	3.23856e-05	0.000912749
ENSSSCG00000024497	HTR3A	9:41575030-41589312	0.0797483	0	9.35488	0.000568071	0.00944261
ENSSSCG00000029261	ENSSSCG00000029261	9:121499761-121515954	0.833426	0.00112025	9.38074	0.000890637	0.0135255
ENSSSCG00000021846	EFHC2	X:39407609-39597594	0.006411	0	9.50061	0.00338679	0.0380741
ENSSSCG00000003484	PADI6	6:75969886-75987096	0.127206	0	10.2587	0.000160054	0.00344887
ENSSSCG00000032480	ENSSSCG00000032480	AEMK02000682.1:885329-891229	0.388779	0	10.412	5.80632e-05	0.00148673
ENSSSCG00000038821	ENSSSCG00000038821	4:118877636-118948620	0.0364572	0	10.499	0.000933126	0.0140547
ENSSSCG00000025020	PCSK9	6:157390295-157409329	0.262417	0	10.6656	2.21445e-07	1.29842e-05
ENSSSCG00000035015	ENSSSCG00000035015	12:28530272-28615608	0.0506985	0	11.2188	0.000310255	0.00586608
ENSSSCG00000028418	PAX3	15:124095296-124192625	0.0459705	0	11.2601	0.000287178	0.00550325
ENSSSCG00000037757	C4orf45	8:47845331-47944239	0.172289	0	11.7815	0.00174718	0.0229672
ENSSSCG00000039461	ENSSSCG00000039461	13:96654921-96768797	0.0526845	0	11.7945	0.00015496	0.0033571
ENSSSCG00000039803	ENSSSCG00000039803	9:10541283-10542795	4.99873	0	12.1219	6.27501e-05	0.00158815
ENSSSCG00000030086	ENSSSCG00000030086	X:25136037-25242812	0.098346	0	12.5584	4.44429e-15	1.48569e-12
ENSSSCG00000033350	ENSSSCG00000033350	13:104953247-105007558	0.61551	0	14.1742	2.00937e-06	8.94079e-05

## Sheet: Differential lncRNAs
gene_id	gene_name	gene_locus	Y_group_FPKM	B_group_FPKM	log2FoldChange	pvalue	padj
XLOC_210253	XLOC_210253	7:103115482-103323304	0	0.509135	-15.692	1.16325e-34	3.39815e-31
XLOC_118705	XLOC_118705	18:46513990-46691126	0	0.223858	-14.3533	1.27065e-34	3.39815e-31
XLOC_176667	XLOC_176667	5:39824533-39894490	0	0.506846	-14.1951	1.99517e-31	4.00181e-28
XLOC_042739	XLOC_042739	11:48729678-48945270	0	0.155263	-14.1444	2.00314e-06	8.94079e-05
XLOC_151212	XLOC_151212	3:88597627-88823008	0	0.126166	-13.8195	3.19692e-06	0.000132896
XLOC_152705	XLOC_152705	3:116853614-117044653	0	0.140654	-13.765	5.45243e-06	0.000214786
XLOC_243467	XLOC_243467	AEMK02000451.1:113473-152057	0	0.635874	-13.6448	4.32646e-20	2.8926e-17
XLOC_170455	XLOC_170455	5:39824532-39894492	0	0.340427	-13.6145	4.03793e-23	4.41768e-20
XLOC_244376	XLOC_244376	AEMK02000495.1:86364-140525	0	0.759866	-13.5752	2.65039e-20	1.87624e-17
XLOC_243464	XLOC_243464	AEMK02000451.1:107748-160489	0	1.40246	-13.5259	1.25103e-21	1.11523e-18
XLOC_111039	XLOC_111039	17:21100399-21415850	0	0.0480503	-13.0504	0.00041027	0.00734847
XLOC_058610	XLOC_058610	13:168569673-168645026	0	0.199984	-12.9961	1.5397e-05	0.000493519
XLOC_240975	XLOC_240975	AEMK02000213.1:336515-351100	0	11.3459	-12.9652	9.90649e-20	6.44431e-17
XLOC_105481	XLOC_105481	16:7050453-7084917	0	0.414475	-12.9025	2.08169e-17	9.6354e-15
XLOC_079299	XLOC_079299	14:5954454-6129080	0	0.069923	-12.7264	0.000493624	0.00843823
XLOC_173686	XLOC_173686	5:90437447-90528864	0	0.134469	-12.6236	0.000621473	0.010155
XLOC_105285	XLOC_105285	16:8191-23722	0	1.5274	-12.5829	6.76849e-14	1.81012e-11
XLOC_203603	XLOC_203603	7:94689949-94761393	0	0.177377	-12.5549	0.000591939	0.00976516
XLOC_170454	XLOC_170454	5:39818726-39893739	0	0.149613	-12.5249	2.14311e-12	4.40876e-10
XLOC_246045	XLOC_246045	AEMK02000644.1:30945-64660	0	0.311014	-12.419	7.21029e-12	1.25757e-09
XLOC_079298	XLOC_079298	14:5951159-6090007	0	0.0678523	-12.3646	0.000826057	0.0127697
XLOC_085602	XLOC_085602	14:138226928-138320002	0	0.100101	-12.3363	0.000744693	0.0116921
XLOC_242804	XLOC_242804	AEMK02000407.1:3139-16624	0	1.75252	-12.2759	2.56108e-12	5.05268e-10
XLOC_171632	XLOC_171632	5:59330104-59375268	0	0.20025	-12.2332	5.47169e-05	0.00141156
XLOC_153162	XLOC_153162	3:124379955-124450042	0	0.133263	-12.2272	0.000943136	0.01417
XLOC_242805	XLOC_242805	AEMK02000407.1:22006-38303	0	0.510337	-12.1427	9.14489e-12	1.56105e-09
XLOC_036718	XLOC_036718	11:19737461-19793745	0	0.154701	-12.1265	0.0010395	0.0153401
XLOC_076420	XLOC_076420	14:81965358-82029060	0	0.124168	-12.1093	6.39081e-05	0.001609
XLOC_246055	XLOC_246055	AEMK02000646.1:106-12785	0	2.72746	-12.0085	4.36686e-12	7.98964e-10
XLOC_129982	XLOC_129982	2:140620183-140670343	0	0.152086	-11.9863	9.86886e-07	4.76975e-05
XLOC_020703	XLOC_020703	1:121995432-122028736	0	0.209813	-11.8905	7.86383e-07	3.95145e-05
XLOC_136480	XLOC_136480	2:108123665-108215705	0	0.0724575	-11.866	0.0014317	0.0198158
XLOC_063960	XLOC_063960	13:60179682-60240682	0	0.104374	-11.787	0.00135677	0.0190303
XLOC_054620	XLOC_054620	13:92326269-92433704	0	0.0692163	-11.7865	0.001354	0.0190136
XLOC_244908	XLOC_244908	AEMK02000549.1:18617-35318	0	1.56097	-11.7662	2.8637e-11	4.25472e-09
XLOC_243472	XLOC_243472	AEMK02000451.1:142763-149454	0	1.08036	-11.7578	1.78106e-11	2.82677e-09
XLOC_223510	XLOC_223510	8:100818931-100837296	0	0.361521	-11.7307	0.000217609	0.00440136
XLOC_170486	XLOC_170486	5:40285360-40353633	0	0.103691	-11.7154	0.00146149	0.0201469
XLOC_009482	XLOC_009482	1:181015327-181083312	0	0.0883078	-11.7146	0.001663	0.0221142
XLOC_021410	XLOC_021410	1:135301697-135374773	0	0.0815455	-11.6917	0.00149869	0.0205305
XLOC_156330	XLOC_156330	4:46447824-46457220	0	0.67044	-11.6587	2.78112e-11	4.1577e-09
XLOC_135472	XLOC_135472	2:91224715-91287564	0	0.0914595	-11.6403	0.00157195	0.0213277
XLOC_043799	XLOC_043799	11:73578480-73662148	0	0.0730897	-11.6172	0.00182497	0.0237819
XLOC_211146	XLOC_211146	8:2081-16200	0	9.4957	-11.6137	1.04946e-10	1.34359e-08
XLOC_241005	XLOC_241005	AEMK02000218.1:11084-23985	0	0.67997	-11.6012	1.58458e-10	1.96594e-08
XLOC_139285	XLOC_139285	3:2690979-2737194	0	0.126857	-11.593	5.76262e-06	0.000224464
XLOC_203045	XLOC_203045	7:83605087-83676109	0	0.0863297	-11.5353	0.000178149	0.00376459
XLOC_242812	XLOC_242812	AEMK02000407.1:1-26656	0	4.61941	-11.4973	5.19838e-10	5.81953e-08
XLOC_233142	XLOC_233142	9:1547622-1582268	0	0.143658	-11.4436	0.000269867	0.00522561
XLOC_241848	XLOC_241848	AEMK02000304.1:30277-38877	0	0.59639	-11.394	5.44882e-06	0.000214786
XLOC_240761	XLOC_240761	AEMK02000180.1:1429-8924	0	0.916795	-11.3507	1.18325e-09	1.23824e-07
XLOC_204221	XLOC_204221	7:107448167-107494388	0	0.0984415	-11.315	0.00255462	0.0307282
XLOC_106345	XLOC_106345	16:25489479-25565573	0	0.0600608	-11.3096	0.00226525	0.0279946
XLOC_024423	XLOC_024423	1:191228106-191258880	0	0.1483	-11.3014	1.12865e-05	0.000384474
XLOC_054866	XLOC_054866	13:96404406-96469434	0	0.0690222	-11.2958	0.00261877	0.031281
XLOC_240918	XLOC_240918	AEMK02000205.1:16005-22143	0	1.96681	-11.2747	3.02252e-09	2.88687e-07
XLOC_186172	XLOC_186172	6:112082376-112110785	0	0.15158	-11.2055	0.000330211	0.00615636
XLOC_244288	XLOC_244288	AEMK02000478.1:246924-292526	0	0.109008	-11.2051	0.00251281	0.030301
XLOC_036839	XLOC_036839	11:22844325-22862398	0	0.246683	-11.2046	5.73919e-06	0.000224464
XLOC_159450	XLOC_159450	4:108176593-108210256	0	0.14155	-11.1799	0.000306313	0.00581706
XLOC_218131	XLOC_218131	8:2076-16113	0	5.95942	-11.1796	2.15296e-09	2.1325e-07
XLOC_001193	XLOC_001193	1:25663616-25703613	0	0.120207	-11.1693	0.000392013	0.00709959
XLOC_230602	XLOC_230602	9:93482084-93511588	0	0.121801	-10.9709	0.000416443	0.00743021
XLOC_242813	XLOC_242813	AEMK02000407.1:18953-21411	0	1.49552	-10.9522	1.703e-08	1.36178e-06
XLOC_076693	XLOC_076693	14:87357782-87402299	0	0.093061	-10.9433	0.00328011	0.0371499
XLOC_203876	XLOC_203876	7:99255709-99283003	0	0.142432	-10.9399	1.19814e-05	0.000400528
XLOC_100560	XLOC_100560	15:132310192-132328423	0	0.213812	-10.9298	0.000385344	0.00701047
XLOC_240528	XLOC_240528	AEMK02000141.1:24001-30991	0	0.921604	-10.8599	2.04678e-08	1.59948e-06
XLOC_246783	XLOC_246783	AEMK02000693.1:1750-9006	0	0.612762	-10.8517	1.57192e-08	1.26956e-06
XLOC_242803	XLOC_242803	AEMK02000407.1:1-21665	0	2.0696	-10.8169	5.85483e-08	4.02629e-06
XLOC_162211	XLOC_162211	4:23535562-23563465	0	0.115648	-10.8077	0.00382186	0.0419272
XLOC_156333	XLOC_156333	4:46458916-46466576	0	0.432887	-10.7863	2.64234e-05	0.000777489
XLOC_164937	XLOC_164937	4:72958112-73006520	0	0.065521	-10.7834	0.00393349	0.0429366
XLOC_246107	XLOC_246107	AEMK02000654.1:1746-7357	0	0.680912	-10.7696	5.45227e-08	3.7928e-06
XLOC_246784	XLOC_246784	AEMK02000693.1:2208-7630	0	0.616936	-10.7613	4.19635e-08	3.01498e-06
XLOC_251721	XLOC_251721	X:93389816-93419998	0	0.102211	-10.7548	0.00460986	0.0484307
XLOC_176669	XLOC_176669	5:39900987-39914158	0	0.245206	-10.722	1.35123e-07	8.53614e-06
XLOC_031387	XLOC_031387	10:58826186-58880485	0	0.0651695	-10.7151	0.00422856	0.0452664
XLOC_234669	XLOC_234669	9:21036213-21068557	0	0.097363	-10.6884	2.9537e-07	1.66104e-05
XLOC_111683	XLOC_111683	17:30474631-30489201	0	0.208934	-10.6778	0.000710554	0.0112738
XLOC_242501	XLOC_242501	AEMK02000372.1:23895-28318	0	1.25605	-10.6773	2.10077e-07	1.24295e-05
XLOC_246069	XLOC_246069	AEMK02000646.1:3028-11418	0	0.815411	-10.6639	1.27344e-07	8.1301e-06
XLOC_243449	XLOC_243449	AEMK02000451.1:137497-150843	0	0.222786	-10.6129	5.8637e-05	0.0014972
XLOC_244867	XLOC_244867	AEMK02000542.1:37258-51696	0	2.36972	-10.6036	7.62202e-08	5.12443e-06
XLOC_015019	XLOC_015019	1:13251447-13275655	0	0.121153	-10.5758	0.000649479	0.0105056
XLOC_244862	XLOC_244862	AEMK02000542.1:37672-48617	0	3.6404	-10.5551	6.60783e-08	4.48011e-06
XLOC_047147	XLOC_047147	12:61586769-61593949	0	0.393985	-10.5544	8.22628e-08	5.48472e-06
XLOC_246031	XLOC_246031	AEMK02000644.1:46135-71783	0	0.105574	-10.5429	0.000962825	0.0144174
XLOC_171394	XLOC_171394	5:54086595-54096798	0	0.277433	-10.5425	4.45358e-05	0.00120577
XLOC_076856	XLOC_076856	14:91356038-91384564	0	0.093239	-10.5146	0.000958891	0.0143708
XLOC_240762	XLOC_240762	AEMK02000180.1:1906-8924	0	0.485697	-10.5054	2.10179e-07	1.24295e-05
XLOC_207110	XLOC_207110	7:48013673-48041459	0	0.0986138	-10.4882	0.000887844	0.013525
XLOC_209707	XLOC_209707	7:92218833-92230736	0	0.241541	-10.4674	1.84715e-06	8.34127e-05
XLOC_093511	XLOC_093511	15:2700-12013	0	0.291554	-10.4321	3.45746e-07	1.90429e-05
XLOC_141406	XLOC_141406	3:41659003-41667171	0	1.4337	-10.4106	5.0403e-07	2.67214e-05
XLOC_241401	XLOC_241401	AEMK02000260.1:52690-59202	0	1.74584	-10.4036	8.82099e-06	0.000316884
XLOC_060910	XLOC_060910	13:127989-140800	0	0.186719	-10.3391	9.57832e-05	0.00223392
XLOC_242815	XLOC_242815	AEMK02000407.1:78525-83790	0	1.30662	-10.3333	0.00104653	0.0154344
XLOC_064979	XLOC_064979	13:79802774-79827746	0	0.0951572	-10.3185	0.0010329	0.0152869
XLOC_176670	XLOC_176670	5:39901534-39914463	0	0.177159	-10.2895	1.21771e-06	5.74687e-05
XLOC_054069	XLOC_054069	13:83049035-83064876	0	0.205476	-10.2801	8.13598e-05	0.00195434
XLOC_047146	XLOC_047146	12:61584552-61591452	0	0.33911	-10.2626	3.86736e-07	2.10121e-05
XLOC_176668	XLOC_176668	5:39889021-39907363	0	0.124386	-10.2559	1.1196e-06	5.30466e-05
XLOC_093516	XLOC_093516	15:14296-22499	0	0.277562	-10.2522	4.79554e-07	2.57069e-05
XLOC_161639	XLOC_161639	4:14070793-14084871	0	0.150174	-10.1872	0.00164428	0.0219381
XLOC_240797	XLOC_240797	AEMK02000184.1:12-2083	0	1.03276	-10.1464	7.43295e-07	3.77434e-05
XLOC_050306	XLOC_050306	12:61584951-61591654	0	0.535292	-10.1363	8.45205e-05	0.00200981
XLOC_041438	XLOC_041438	11:22909307-22920521	0	0.185872	-10.1331	3.05506e-06	0.00012766
XLOC_177874	XLOC_177874	5:66819143-66839585	0	0.109833	-10.1226	0.00145955	0.0201433
XLOC_240947	XLOC_240947	AEMK02000213.1:336514-351210	0.00991475	15.9573	-10.0994	1.04217e-18	6.43182e-16
XLOC_236568	XLOC_236568	9:56440312-56452308	0	0.169691	-10.0837	0.000102097	0.00235833
XLOC_242810	XLOC_242810	AEMK02000407.1:78521-83806	0	1.00496	-10.0584	0.000113971	0.00258302
XLOC_113404	XLOC_113404	17:63416478-63424388	0	0.276296	-10.0237	2.55962e-06	0.000109817
XLOC_170458	XLOC_170458	5:39900921-39916533	0	0.128184	-10.0067	0.000160199	0.00344887
XLOC_163477	XLOC_163477	4:46447202-46451222	0	0.474214	-9.9944	1.75899e-06	8.00322e-05
XLOC_151899	XLOC_151899	3:99800655-99810281	0	0.197867	-9.98343	0.000181555	0.0038098
XLOC_088288	XLOC_088288	15:46165629-46173103	0	0.272187	-9.96928	0.0016629	0.0221142
XLOC_129327	XLOC_129327	2:127217189-127229840	0	0.144936	-9.96805	0.000148789	0.00324679
XLOC_047148	XLOC_047148	12:61590825-61594794	0	0.467275	-9.93996	1.08134e-06	5.16406e-05
XLOC_009438	XLOC_009438	1:179788676-179799802	0	0.161919	-9.91424	0.000199287	0.00411375
XLOC_229099	XLOC_229099	9:63255453-63268465	0	0.13415	-9.9035	0.00205295	0.0260752
XLOC_188058	XLOC_188058	6:156308911-156322961	0	0.115527	-9.82345	0.00221954	0.0275514
XLOC_170456	XLOC_170456	5:39899018-39908853	0	0.166766	-9.77685	0.000241044	0.00476329
XLOC_109766	XLOC_109766	16:70936354-70965049	0	0.0596732	-9.71434	0.00231079	0.0284057
XLOC_039789	XLOC_039789	11:79157444-79164225	0	0.222901	-9.70495	0.00284505	0.0332415
XLOC_193144	XLOC_193144	6:69632429-69641492	0	0.185482	-9.6985	0.000284155	0.00545574
XLOC_190012	XLOC_190012	6:14931101-14937214	0	0.259566	-9.69285	2.86638e-06	0.000120825
XLOC_047145	XLOC_047145	12:61584011-61590765	0	0.374039	-9.66609	7.74047e-06	0.000284002
XLOC_236870	XLOC_236870	9:63255528-63268351	0	0.116835	-9.65925	0.002493	0.0301377
XLOC_244910	XLOC_244910	AEMK02000549.1:20305-23123	0	0.525035	-9.64301	7.71609e-06	0.00028354
XLOC_105128	XLOC_105128	16:76239034-76254171	0	0.096456	-9.64001	0.00278596	0.0327578
XLOC_148583	XLOC_148583	3:41655313-41658868	0	0.422945	-9.61557	0.000266249	0.00516802
XLOC_178274	XLOC_178274	5:76041145-76053013	0	0.11709	-9.59877	0.00444581	0.0470978
XLOC_038975	XLOC_038975	11:66742809-66756449	0	0.0986497	-9.5393	0.00371675	0.0410172
XLOC_243466	XLOC_243466	AEMK02000451.1:111318-118115	0	0.207213	-9.53485	0.00311952	0.0356354
XLOC_241986	XLOC_241986	AEMK02000327.1:187-5375	0	0.265073	-9.49706	0.000487663	0.00837798
XLOC_061619	XLOC_061619	13:21281572-21289444	0	0.164709	-9.49561	0.0005886	0.00971675
XLOC_146723	XLOC_146723	3:6922420-6927171	0	0.286162	-9.47086	1.70439e-05	0.000538358
XLOC_246046	XLOC_246046	AEMK02000644.1:40749-47546	0	0.188623	-9.45194	0.000451954	0.00790559
XLOC_246068	XLOC_246068	AEMK02000646.1:486-6049	0	0.252193	-9.44646	4.76953e-05	0.00127129
XLOC_239731	XLOC_239731	9:125465772-125480288	0	0.095047	-9.42626	0.00361251	0.0401243
XLOC_201005	XLOC_201005	7:47088008-47091611	0	0.356814	-9.41358	8.62988e-06	0.000310482
XLOC_241165	XLOC_241165	AEMK02000235.1:67925-71992	0	0.30517	-9.40322	1.65331e-05	0.000524981
XLOC_241839	XLOC_241839	AEMK02000304.1:4495-7250	0	0.47017	-9.36871	0.000775985	0.0121045
XLOC_241989	XLOC_241989	AEMK02000327.1:3677-5381	0	0.722229	-9.36173	1.33551e-05	0.000439733
XLOC_240877	XLOC_240877	AEMK02000193.1:21504-24943	0	1.27119	-9.35557	4.66399e-05	0.00125288
XLOC_184742	XLOC_184742	6:83518673-83525257	0	0.174946	-9.32762	0.00476883	0.0498397
XLOC_246785	XLOC_246785	AEMK02000693.1:21073-23819	0	0.427099	-9.27451	1.53988e-05	0.000493519
XLOC_246048	XLOC_246048	AEMK02000644.1:57956-62135	0	0.272667	-9.26885	0.00053944	0.00906688
XLOC_147459	XLOC_147459	3:21457206-21467662	0	0.110402	-9.23142	0.00389402	0.042583
XLOC_156337	XLOC_156337	4:46467468-46471231	0	0.289776	-9.16298	1.77173e-05	0.000551665
XLOC_236879	XLOC_236879	9:63425017-63432877	0	0.139043	-9.14425	0.00425062	0.0453896
XLOC_241685	XLOC_241685	AEMK02000281.1:5778-9728	0	0.267833	-9.1186	0.00074203	0.0116821
XLOC_148587	XLOC_148587	3:41675300-41679426	0	0.257155	-9.11746	4.75444e-05	0.00126962
XLOC_244861	XLOC_244861	AEMK02000542.1:37341-47960	0	1.10633	-9.11108	3.21744e-05	0.000908928
XLOC_243473	XLOC_243473	AEMK02000451.1:149026-159110	0	0.838396	-9.07857	5.48439e-05	0.00141332
XLOC_146722	XLOC_146722	3:6921284-6928099	0	0.87427	-9.07177	4.12092e-05	0.00112584
XLOC_246106	XLOC_246106	AEMK02000654.1:1250-5004	0	0.259663	-9.01909	8.59288e-05	0.00203365
XLOC_050305	XLOC_050305	12:61584013-61594857	0	0.822693	-9.01727	6.49065e-05	0.00163243
XLOC_190728	XLOC_190728	6:29116438-29120242	0	0.246453	-8.97979	7.25351e-05	0.00177648
XLOC_198690	XLOC_198690	7:9045478-9048131	0.046766	30.6409	-8.97516	6.62458e-06	0.000250309
XLOC_246033	XLOC_246033	AEMK02000644.1:57967-62205	0	0.311431	-8.97227	0.000941581	0.0141555
XLOC_141405	XLOC_141405	3:41655292-41658854	0	0.258114	-8.96303	0.00103073	0.0152763
XLOC_218132	XLOC_218132	8:2908-4336	0	0.654569	-8.96	0.00103831	0.0153319
XLOC_243474	XLOC_243474	AEMK02000451.1:151472-161819	0	0.598788	-8.95505	7.23713e-05	0.00177648
XLOC_242807	XLOC_242807	AEMK02000407.1:52319-55165	0	0.320554	-8.91222	7.24247e-05	0.00177648
XLOC_050342	XLOC_050342	13:134920-139876	0	0.178701	-8.90143	0.00128729	0.0182365
XLOC_148585	XLOC_148585	3:41663588-41667415	0	0.332496	-8.89846	0.00102441	0.0152108
XLOC_246103	XLOC_246103	AEMK02000654.1:1328-5251	0	0.211714	-8.80749	0.000135753	0.00299217
XLOC_243469	XLOC_243469	AEMK02000451.1:127314-131133	0	0.212639	-8.77629	0.00133324	0.018755
XLOC_139499	XLOC_139499	3:6922230-6927158	0	0.164316	-8.76855	0.000315956	0.00593656
XLOC_246030	XLOC_246030	AEMK02000644.1:40788-47633	0	0.107965	-8.68178	0.00189498	0.0244849
XLOC_245950	XLOC_245950	AEMK02000639.1:3012-9514	0	0.112963	-8.56521	0.00181173	0.0236478
XLOC_048207	XLOC_048207	12:20104289-20107989	0	0.19628	-8.54952	0.00165505	0.0220451
XLOC_246102	XLOC_246102	AEMK02000654.1:97-14060	0.001249	1.69548	-8.48199	1.32435e-06	6.18949e-05
XLOC_163479	XLOC_163479	4:46461741-46469036	0	0.704051	-8.47258	0.000124962	0.00279787
XLOC_127634	XLOC_127634	2:103437272-103439601	0	0.283621	-8.44162	0.000120154	0.00270026
XLOC_240919	XLOC_240919	AEMK02000205.1:21152-24313	0	0.196866	-8.43593	0.00306026	0.0351251
XLOC_060913	XLOC_060913	13:136377-139457	0	0.208404	-8.42428	0.00392358	0.0428673
XLOC_218988	XLOC_218988	8:17766026-17770702	0	0.127513	-8.35001	0.00276741	0.0325875
XLOC_243452	XLOC_243452	AEMK02000451.1:153577-157081	0	0.163234	-8.30122	0.00089181	0.0135255
XLOC_242366	XLOC_242366	AEMK02000361.1:1698014-1701899	0	0.140982	-8.21443	0.00029897	0.00569297
XLOC_152581	XLOC_152581	3:114274913-114280124	0	0.104202	-8.17656	0.000592785	0.00976573
XLOC_093512	XLOC_093512	15:3124-6156	0	0.178049	-8.1625	0.00045576	0.00796637
XLOC_240530	XLOC_240530	AEMK02000141.1:26779-30432	0	0.138172	-8.13386	0.000635618	0.0103509
XLOC_050307	XLOC_050307	12:61585874-61589358	0	0.143129	-8.11389	0.000584899	0.00968221
XLOC_240533	XLOC_240533	AEMK02000141.1:9718-30650	0.00624675	2.49851	-8.10495	6.26689e-07	3.21616e-05
XLOC_084900	XLOC_084900	14:121124510-121125361	0	0.565036	-8.05182	0.0008591	0.0131693
XLOC_139498	XLOC_139498	3:6920777-6926367	0	0.466169	-8.04136	0.000402202	0.00722432
XLOC_246049	XLOC_246049	AEMK02000644.1:64244-66324	0	0.226464	-8.00564	0.00399077	0.0435026
XLOC_244900	XLOC_244900	AEMK02000549.1:18671-33000	0.00177675	1.11144	-7.83956	5.48083e-06	0.000215552
XLOC_245711	XLOC_245711	AEMK02000614.1:6627-16874	0.0021815	1.59849	-7.8133	9.12428e-06	0.000325352
XLOC_243453	XLOC_243453	AEMK02000451.1:154022-160844	0	0.491017	-7.73469	0.000525289	0.00887863
XLOC_246105	XLOC_246105	AEMK02000654.1:62-14060	0.00408675	1.35484	-7.63569	6.01058e-06	0.00023073
XLOC_240917	XLOC_240917	AEMK02000205.1:16007-24254	0.00260725	1.54682	-7.58005	6.91807e-06	0.000259768
XLOC_025867	XLOC_025867	1:220954300-220979841	0.02739	5.56202	-7.56173	0.00149634	0.02051
XLOC_030379	XLOC_030379	10:39061226-39063332	0	0.155446	-7.47053	0.0014176	0.0196432
XLOC_176688	XLOC_176688	5:40196536-40197468	0	0.254551	-7.05992	0.0030533	0.0350897
XLOC_141271	XLOC_141271	3:39180702-39181644	0	0.250735	-7.0154	0.00207208	0.0262351
XLOC_176687	XLOC_176687	5:40195749-40196492	0	0.308203	-6.92189	0.00200065	0.0255592
XLOC_246104	XLOC_246104	AEMK02000654.1:1750-7639	0.00215275	0.379671	-6.88591	0.00020973	0.00427797
XLOC_166158	XLOC_166158	4:95725006-95725347	0	0.586018	-6.78328	0.00297723	0.0344019
XLOC_083653	XLOC_083653	14:92188979-92189802	0	0.226163	-6.7292	0.00263323	0.0313821
XLOC_166825	XLOC_166825	4:108075552-108076189	0	0.252271	-6.47302	0.00377661	0.0415825
XLOC_012690	XLOC_012690	1:241077211-241087328	0.0043595	0.401399	-6.30499	0.00244158	0.0296706
XLOC_246082	XLOC_246082	AEMK02000646.1:65189-67853	0.0067245	0.577569	-6.0647	0.00146922	0.0202187
XLOC_152413	XLOC_152413	3:110497403-110511565	0.00182025	0.142106	-6.00316	0.0022799	0.0281086
XLOC_032422	XLOC_032422	10:8216936-8229541	0.0052125	0.272608	-5.51111	0.00208378	0.0263416
XLOC_089620	XLOC_089620	15:71259534-71296117	0.0132493	0.52565	-5.2892	0.000683161	0.0109328
XLOC_125162	XLOC_125162	2:59744463-59770864	0.016261	0.742661	-5.27715	6.01007e-06	0.00023073
XLOC_153228	XLOC_153228	3:124882768-124939746	0.048205	1.56999	-4.21282	1.55252e-08	1.25817e-06
XLOC_238941	XLOC_238941	9:106213808-106255680	0.0385735	0.610685	-3.83583	6.6173e-06	0.000250309
XLOC_020421	XLOC_020421	1:115196352-115220874	0.027382	0.52034	-3.7711	1.82836e-05	0.00056564
XLOC_247320	XLOC_247320	X:4624684-4923151	0.170385	1.65756	-3.56725	3.64064e-12	6.84583e-10
XLOC_060600	XLOC_060600	13:202523621-202530867	0.0954815	1.07758	-3.32943	0.000813581	0.0126092
XLOC_238935	XLOC_238935	9:106194681-106294862	0.66932	4.36122	-3.14267	6.15512e-06	0.000235155
XLOC_071132	XLOC_071132	13:180177589-180209898	0.357732	2.11324	-2.97897	0.00263041	0.0313821
XLOC_100917	XLOC_100917	15:140375435-140382250	0.481166	3.4361	-2.67247	0.000129271	0.00287032
XLOC_021126	XLOC_021126	1:129754347-129773590	0.0971885	0.660295	-2.59601	0.0015154	0.0207357
XLOC_172140	XLOC_172140	5:67917838-67975722	0.186582	1.15903	-2.49167	1.16635e-05	0.000393177
XLOC_093661	XLOC_093661	15:2197262-2496132	0.0712427	0.480701	-2.4546	6.48398e-06	0.000245768
XLOC_094551	XLOC_094551	15:20022110-20104707	0.209917	1.20584	-2.16377	0.000147655	0.00322495
XLOC_196082	XLOC_196082	6:135079037-135131037	0.306988	1.25342	-1.93205	0.000475761	0.0082382
XLOC_117291	XLOC_117291	18:17832161-18040117	1.61828	5.36485	-1.82397	5.3858e-08	3.75741e-06
XLOC_056662	XLOC_056662	13:123648587-123737853	0.367169	0.772189	-1.38578	0.00115862	0.0167087
XLOC_107236	XLOC_107236	16:38343340-38471993	0.42182	1.20273	-1.3529	0.0047098	0.0492656
XLOC_031229	XLOC_031229	10:55840080-56044357	0.469651	1.34351	-1.29092	0.000284204	0.00545574
XLOC_254656	XLOC_254656	X:29373689-29651253	2.82805	1.45083	1.56135	2.94232e-05	0.000847112
XLOC_010968	XLOC_010968	1:208914983-209173684	0.959431	0.333016	1.5827	5.66859e-06	0.000222211
XLOC_082134	XLOC_082134	14:63915918-64023812	1.13445	0.413787	1.60689	9.35485e-05	0.00219242
XLOC_075192	XLOC_075192	14:60426059-60442599	3.58392	1.01475	1.64349	5.92148e-05	0.00150979
XLOC_091392	XLOC_091392	15:101601793-101687432	2.07718	0.694855	1.71149	9.46519e-08	6.1907e-06
XLOC_179978	XLOC_179978	6:455726-488961	2.4067	0.720054	1.82453	0.00227057	0.0280258
XLOC_032965	XLOC_032965	10:21735683-21778404	1.57228	0.494233	1.82735	6.65465e-05	0.00166152
XLOC_219633	XLOC_219633	8:29890808-29999013	0.449445	0.101721	2.11165	3.02116e-05	0.000865669
XLOC_184037	XLOC_184037	6:73295784-73588866	0.595063	0.192866	2.18484	6.71839e-12	1.19781e-09
XLOC_121283	XLOC_121283	18:37799179-37822256	0.485704	0.11067	2.24763	0.00423473	0.0452664
XLOC_097568	XLOC_097568	15:81402517-81418719	0.435194	0.0881538	2.44374	0.0037791	0.0415909
XLOC_072509	XLOC_072509	14:1374524-1400488	0.777926	0.148313	2.57079	0.000484924	0.00834881
XLOC_097494	XLOC_097494	15:81230820-81693642	2.9998	1.1316	2.62818	4.37094e-14	1.1955e-11
XLOC_163282	XLOC_163282	4:42784337-42813909	3.17699	0.412041	2.81029	2.85205e-07	1.61901e-05
XLOC_212072	XLOC_212072	8:21725214-22060176	0.98321	0.139545	2.93593	4.29288e-12	7.94811e-10
XLOC_138156	XLOC_138156	2:137383730-137385817	2.46018	0.320039	3.08319	0.00220475	0.0274448
XLOC_045532	XLOC_045532	12:27120280-27134317	1.3488	0.119232	3.30877	0.000398047	0.00718186
XLOC_112338	XLOC_112338	17:42541081-42563590	0.639786	0.068459	3.32862	0.0024097	0.0293814
XLOC_114651	XLOC_114651	17:31263269-31270492	0.536117	0.0555158	3.41288	0.00159283	0.0215502
XLOC_000018	XLOC_000018	1:229959-239607	0.7416	0.0721742	3.45696	0.000586061	0.00969478
XLOC_101958	XLOC_101958	16:23146867-23388005	0.646733	0.0689373	3.47566	0.0041076	0.0445141
XLOC_196967	XLOC_196967	6:150073179-150090957	0.360605	0.0319567	3.62742	0.00182436	0.0237819
XLOC_152412	XLOC_152412	3:110488177-110499027	1.31967	0.114114	3.63343	1.00859e-05	0.000351313
XLOC_188651	XLOC_188651	6:169732436-169735420	0.323052	0.0153235	4.2394	0.00415225	0.0447781
XLOC_167119	XLOC_167119	4:114944558-114961094	0.907151	0.0385095	4.67385	8.76393e-05	0.00206803
XLOC_033972	XLOC_033972	10:41804955-41875807	0.536607	0.0198877	4.69957	4.84422e-05	0.00128409
XLOC_258571	XLOC_258571	X:110786403-110792987	0.452427	0.0127545	5.30774	0.00431483	0.0459733
XLOC_142238	XLOC_142238	3:58096865-58116988	1.91567	0.0337385	5.94881	5.86766e-06	0.000227422
XLOC_032555	XLOC_032555	10:10599138-10610192	1.53631	0.0200285	6.27347	9.32436e-05	0.00218965
XLOC_124173	XLOC_124173	2:41894524-41895593	0.23383	0	7.22079	0.00108098	0.0158345
XLOC_044558	XLOC_044558	12:7686468-7688801	0.140964	0	7.59812	0.0010042	0.014929
XLOC_085582	XLOC_085582	14:137852009-137856400	0.104389	0	8.01169	0.00366372	0.0405621
XLOC_211817	XLOC_211817	8:16817630-16823955	9.44086	0.034987	8.07946	0.000239958	0.00474964
XLOC_092070	XLOC_092070	15:112980263-112989496	0.280264	0	8.14896	0.000438946	0.00771731
XLOC_085456	XLOC_085456	14:133763065-133767466	0.134555	0	8.40147	0.00207472	0.0262547
XLOC_189089	XLOC_189089	6:5863384-5867628	0.150582	0	8.50278	0.00211694	0.0265933
XLOC_014592	XLOC_014592	1:2529281-2533320	0.174771	0	8.61697	0.00178082	0.0232941
XLOC_016949	XLOC_016949	1:45074796-45113174	0.22953	0	8.63595	0.000103177	0.00237642
XLOC_007284	XLOC_007284	1:136465595-136467898	0.34099	0	8.73205	0.00194254	0.0249627
XLOC_220897	XLOC_220897	8:57108495-57202882	2.88051	0	9.20941	1.74068e-05	0.000545527
XLOC_040109	XLOC_040109	11:6006785-6013109	0.190494	0	9.42373	1.09466e-05	0.000375318
XLOC_087066	XLOC_087066	15:25307085-25317923	0.122353	0	9.5497	0.000446258	0.00781241
XLOC_116132	XLOC_116132	17:58389731-58397414	0.173973	0	9.62745	1.34384e-05	0.00044187
XLOC_154730	XLOC_154730	4:19850336-19866517	0.0813248	0	9.63242	0.00330602	0.0373785
XLOC_154571	XLOC_154571	4:16605273-16617634	0.112091	0	9.65044	0.00328142	0.0371499
XLOC_114463	XLOC_114463	17:26565419-26576761	0.134289	0	9.78318	0.00288158	0.0335543
XLOC_173233	XLOC_173233	5:85864197-85926034	0.178339	0	9.87285	0.00220639	0.0274448
XLOC_041651	XLOC_041651	11:28688768-28693994	0.318157	0	9.93455	3.42701e-06	0.000141
XLOC_068062	XLOC_068062	13:131009818-131017555	0.550168	0	9.97668	2.20589e-06	9.61841e-05
XLOC_027442	XLOC_027442	1:253669888-253694279	0.0723485	0	10.032	0.00199793	0.0255381
XLOC_232674	XLOC_232674	9:130853924-130873653	0.0948448	0	10.0711	2.15487e-06	9.413e-05
XLOC_198190	XLOC_198190	7:490226-492172	0.967128	0	10.0895	1.00986e-06	4.871e-05
XLOC_153211	XLOC_153211	3:124787689-124803838	0.11621	0	10.1078	0.000150727	0.00328312
XLOC_165471	XLOC_165471	4:82613199-82625783	0.158412	0	10.2228	0.000106134	0.0024329
XLOC_043848	XLOC_043848	11:74643290-74678242	0.0726663	0	10.5518	0.000955363	0.0143269
XLOC_085065	XLOC_085065	14:124740177-124757461	0.175551	0	10.6886	0.000781883	0.0121807
XLOC_041045	XLOC_041045	11:17400936-17434241	0.0905933	0	10.778	4.19778e-05	0.00114294
XLOC_244566	XLOC_244566	AEMK02000510.1:315275-339850	0.153647	0	10.8378	1.89444e-05	0.000583085
XLOC_176424	XLOC_176424	5:35353655-35412086	0.0574057	0	10.9106	0.00418345	0.0449917
XLOC_258563	XLOC_258563	X:110550455-110578859	0.133469	0	11.0005	0.000484715	0.00834881
XLOC_139750	XLOC_139750	3:11150575-11190396	0.097815	0	11.0382	0.000526672	0.00889577
XLOC_066131	XLOC_066131	13:95294113-95356621	0.0589785	0	11.0469	0.00367132	0.0406275
XLOC_234755	XLOC_234755	9:22817827-22864317	0.0865308	0	11.0626	0.00371283	0.0410115
XLOC_195249	XLOC_195249	6:114566758-114582996	0.224301	0	11.0861	0.000386175	0.00701499
XLOC_191959	XLOC_191959	6:51089619-51124667	0.106468	0	11.1049	0.00348627	0.0389921
XLOC_091051	XLOC_091051	15:93412341-93458723	0.0855898	0	11.1295	0.000395627	0.00715428
XLOC_187895	XLOC_187895	6:153505631-153529196	0.178857	0	11.2351	9.39562e-06	0.000332563
XLOC_136435	XLOC_136435	2:107159640-107239554	0.056345	0	11.3355	0.00272079	0.0321329
XLOC_166611	XLOC_166611	4:104041186-104047673	0.716631	0	11.354	8.98025e-10	9.60647e-08
XLOC_079732	XLOC_079732	14:15279421-15296776	0.272385	0	11.4231	1.67942e-09	1.72009e-07
XLOC_035502	XLOC_035502	11:1966551-2043351	0.0680048	0	11.4389	0.00253383	0.0305087
XLOC_137501	XLOC_137501	2:122680941-122746091	0.0872375	0	11.5604	0.00220285	0.0274432
XLOC_217851	XLOC_217851	8:134058837-134117776	0.0936427	0	11.5729	0.000179287	0.00377846
XLOC_024134	XLOC_024134	1:186285355-186347448	0.0835815	0	11.5801	0.00209907	0.0264654
XLOC_098318	XLOC_098318	15:93326857-93414575	0.061669	0	11.6405	0.00195904	0.0251345
XLOC_050911	XLOC_050911	13:15436185-15534608	0.0580565	0	11.7576	0.0017487	0.0229746
XLOC_256352	XLOC_256352	X:61405947-61472030	0.0932392	0	11.8278	0.0016334	0.0218899
XLOC_166704	XLOC_166704	4:106269270-106336686	0.089379	0	11.8344	0.00161622	0.0217358
XLOC_239192	XLOC_239192	9:113671350-113712982	0.153158	0	11.8369	0.00160949	0.0216781
XLOC_226274	XLOC_226274	9:8840624-8888529	0.145871	0	11.9614	1.03085e-06	4.9524e-05
XLOC_141763	XLOC_141763	3:46610675-46692143	0.091803	0	12.0753	8.22585e-05	0.00197003
XLOC_130311	XLOC_130311	2:146267202-146356033	0.09332	0	12.2285	5.75231e-05	0.00147447
XLOC_005773	XLOC_005773	1:110507856-110567865	0.1563	0	12.4334	3.7113e-05	0.00103149
XLOC_242412	XLOC_242412	AEMK02000366.1:33449-63338	0.333217	0	12.5178	8.47958e-07	4.20815e-05
XLOC_244063	XLOC_244063	AEMK02000456.1:14695-57876	0.25535	0	12.6727	4.51056e-08	3.18372e-06
XLOC_039529	XLOC_039529	11:74459168-74590824	0.139561	0	12.832	9.20626e-08	6.07007e-06
XLOC_222978	XLOC_222978	8:96434326-96608350	0.08729	0	12.9785	0.000495559	0.00844323
XLOC_177106	XLOC_177106	5:50984574-51034271	0.303196	0	13.1086	1.22152e-05	0.000407776
XLOC_087820	XLOC_087820	15:39137206-39372336	0.0656328	0	13.1517	0.000411932	0.00736698
XLOC_256090	XLOC_256090	X:55691941-55723614	0.504787	0	13.176	1.11818e-05	0.000382293
XLOC_148195	XLOC_148195	3:36897207-37209725	0.129685	0	14.5147	5.0436e-37	2.02324e-33
XLOC_174066	XLOC_174066	5:95463683-95563649	0.544854	0	14.9088	3.05807e-32	7.36046e-29
XLOC_160007	XLOC_160007	4:116923094-116954966	1.8761	0	15.0655	8.46202e-05	0.00200981
XLOC_222290	XLOC_222290	8:85774200-85962663	0.441756	0	15.5624	5.42498e-71	6.52869e-67
XLOC_247059	XLOC_247059	AEMK02000698.1:966313-1279007	0.27966	0	15.6279	6.2488e-07	3.21373e-05

## Sheet: Differential circRNAs
CircRNA_ID	Chr	start	end	Ygroup_readcount	Bgroup_readcount	log2FoldChange	pval	padj
novel_circ_0027395	9	121616520	121617143	0	18.3444	-5.8271	1.0662e-05	0.003322
novel_circ_0001800	11	8627781	8630518	0	18.0218	-5.8095	1.1592e-05	0.003341
novel_circ_0003000	12	55333950	55337595	0	14.9253	-5.5365	4.217e-05	0.008103
novel_circ_0016715	2	73759550	73761676	0	15.2727	-5.4187	8.5319e-05	0.013195
novel_circ_0017676	3	124890716	124899654	0	12.8876	-5.3748	7.9193e-05	0.012876
novel_circ_0009905	16	25613033	25618464	0	13.9548	-5.2859	0.00014506	0.018792
novel_circ_0009899	16	24193109	24213797	0	10.5163	-5.1053	0.00022746	0.025618
novel_circ_0026337	8	33594376	33603766	0	10.0587	-5.0465	0.00028535	0.029662
novel_circ_0019003	3	93392493	93394485	0	11.3608	-4.9044	0.00061977	0.048417
novel_circ_0023278	6	3779781	3780413	0	8.89614	-4.8662	0.00054895	0.046592
novel_circ_0022851	6	160413188	160432760	0	8.79692	-4.8431	0.00060525	0.048417
novel_circ_0025956	8	124560981	124562303	1.93288	41.6512	-4.1555	1.8625e-08	1.9684e-05
novel_circ_0011583	18	47629572	47630980	0.572376	14.5124	-3.9395	0.00013032	0.018311
novel_circ_0026086	8	136568710	136571455	1.14475	19.0756	-3.573	8.3898e-05	0.013195
novel_circ_0016057	2	18842098	18845963	5.6061	69.7478	-3.4292	4.263e-08	3.379e-05
novel_circ_0012671	1	146194239	146210585	6.21681	36.217	-2.4583	4.2104e-05	0.008103
novel_circ_0023360	6	44131595	44136685	5.12389	26.1059	-2.2761	0.00045564	0.040128
novel_circ_0000763	10	53197802	53202893	35.8326	131.119	-1.85	1.4331e-06	0.00077465
novel_circ_0007629	15	106414677	106465899	14.3251	48.8141	-1.7477	0.00033018	0.033233
novel_circ_0028328	9	72153384	72160471	53.8467	162.329	-1.5677	0.00059163	0.048096
novel_circ_0001397	11	33313985	33336182	51.6769	145.647	-1.4716	5.5133e-05	0.009711
novel_circ_0027335	9	118058398	118074614	32.1531	90.1482	-1.4535	0.00019554	0.023845
novel_circ_0016257	2	42552691	42573733	41.341	110.473	-1.3961	0.00061157	0.048417
novel_circ_0000322	10	29037749	29038934	71.8539	170.743	-1.2405	0.00019971	0.023894
novel_circ_0027722	9	19892115	19913189	236.234	563.406	-1.2396	5.6885e-05	0.0097488
novel_circ_0028964	X	101525184	101536227	139.902	324.231	-1.2024	5.127e-05	0.0094498
novel_circ_0003376	13	120919102	120935351	179.663	402.919	-1.1538	0.00043628	0.039105
novel_circ_0023543	6	55302097	55304287	646.536	285.941	1.1667	0.00014521	0.018792
novel_circ_0006141	14	135073713	135075325	144.389	60.0129	1.2545	0.00013572	0.018311
novel_circ_0028880	AEMK02000489.1	48976	49336	590.422	243.384	1.2636	0.00040154	0.039105
novel_circ_0018474	3	56975158	56975594	81.7402	30.2783	1.4223	0.00062611	0.048417
novel_circ_0029453	X	54286535	54293347	53.6956	19.713	1.4245	0.00057413	0.047902
novel_circ_0005725	14	105866976	105873711	153.444	50.974	1.5562	0.00041491	0.039105
novel_circ_0002184	12	22606822	22607386	51.7732	16.2572	1.6136	0.00042261	0.039105
novel_circ_0022742	6	157320561	157338944	100.394	31.6699	1.6217	0.00042648	0.039105
novel_circ_0012140	1	116484331	116492240	80.6641	25.4737	1.6277	2.7883e-05	0.0068001
novel_circ_0028823	AEMK02000452.1	2193312	2193727	137.748	41.076	1.7113	6.5226e-06	0.0022978
novel_circ_0001479	11	48077008	48108814	113.846	32.7368	1.7644	0.00023458	0.025618
novel_circ_0026233	8	3012368	3014564	2319.03	652.879	1.7871	0.00021353	0.024923
novel_circ_0020323	4	7060627	7060877	57.6415	15.4755	1.8679	3.0364e-05	0.007131
novel_circ_0014249	1	267525105	267528728	40.4138	9.39582	2.0284	0.00012964	0.018311
novel_circ_0017758	3	131272240	131272989	65.6671	15.2315	2.0949	3.6164e-06	0.0014332
novel_circ_0003794	13	140602396	140614602	23.5252	5.02684	2.1553	0.00043785	0.039105
novel_circ_0018632	3	71177120	71179271	33.8423	7.12485	2.1719	0.00049625	0.043105
novel_circ_0005237	13	70029820	70032723	62.4665	13.4001	2.1764	1.5479e-05	0.0042674
novel_circ_0023297	6	3813862	3814709	53.8849	10.7374	2.2917	1.49e-06	0.00077465
novel_circ_0005019	13	4067609	4068255	101.703	18.7669	2.3977	1.7904e-08	1.9684e-05
novel_circ_0008038	15	137394755	137418845	130.136	22.2671	2.4935	1.5945e-07	0.00011167
novel_circ_0008052	15	137824299	137825447	73.1682	12.1098	2.4938	0.00019446	0.023845
novel_circ_0028265	9	66406845	66409132	18.9322	2.93704	2.6094	0.00058811	0.048096
novel_circ_0000536	10	42063615	42079536	87.7913	12.9763	2.6271	3.7795e-05	0.0077309
novel_circ_0005236	13	70025035	70032723	25.243	3.64806	2.6992	6.7041e-05	0.011187
novel_circ_0028280	9	713574	737189	26.6468	2.7693	3.1582	1.1002e-05	0.003322
novel_circ_0027291	9	116147094	116148313	28.3575	2.51573	3.2512	3.5948e-05	0.0076719
novel_circ_0009313	15	84365149	84376963	36.7391	3.56745	3.2533	6.3699e-06	0.0022978
novel_circ_0009303	15	84365149	84367753	1456.78	142.549	3.2994	1.2594e-15	7.9856e-12
novel_circ_0018314	3	4462769	4463243	17.0043	1.29396	3.4012	2.0612e-05	0.005228
novel_circ_0017816	3	16964039	16964840	9.05984	0.447257	3.8549	0.00055109	0.046592
novel_circ_0007819	15	120046876	120049357	15.8639	0.92344	3.9185	1.7835e-05	0.0047122
novel_circ_0019953	4	38966938	38967502	13.3725	0.714275	3.9276	0.00010879	0.016425
novel_circ_0007768	15	113038127	113038366	30.9953	1.41796	4.0419	2.2441e-08	2.0329e-05
novel_circ_0016560	2	594390	600366	35.9162	1.91092	4.0657	1.761e-07	0.00011167
novel_circ_0008800	15	715315	724282	19.3372	0.559036	4.4036	2.9232e-06	0.0012357
novel_circ_0003717	13	135317235	135317769	6.24043	0	5.0364	0.00038343	0.037989
novel_circ_0021570	5	69830431	69838356	8.23081	0	5.1629	0.00029633	0.030307
novel_circ_0018508	3	58544736	58550364	7.53491	0	5.1697	0.00026713	0.028231
novel_circ_0008915	15	76177103	76177857	8.10361	0	5.2109	0.00023837	0.025618
novel_circ_0024201	6	99933263	99936447	8.39454	0	5.2265	0.00023246	0.025618
novel_circ_0006915	14	60415310	60415589	8.22401	0	5.2375	0.00021617	0.024923
novel_circ_0006919	14	60415385	60415589	19.0229	0	5.2402	0.00042159	0.039105
novel_circ_0009301	15	84363586	84367753	39.9508	0.734923	5.2659	5.0679e-09	1.0712e-05
novel_circ_0020760	5	101595707	101609830	8.70203	0	5.3055	0.00017105	0.021692
novel_circ_0006903	14	60415049	60415401	7.60565	0	5.3123	0.00013569	0.018311
novel_circ_0009184	15	84276566	84276807	8.70425	0	5.3765	0.00011762	0.017344
novel_circ_0021768	5	80669558	80685417	10.9414	0	5.6069	5.216e-05	0.0094498
novel_circ_0026084	8	135928965	135929238	10.2234	0	5.6785	3.1694e-05	0.0071777
novel_circ_0015579	2	131087325	131090081	14.4315	0	5.9886	9.8203e-06	0.0032774
novel_circ_0008893	15	76057760	76058009	65.2348	0	6.0588	3.6297e-05	0.0076719
novel_circ_0010839	17	39005449	39006248	17.801	0	6.2722	2.4516e-06	0.0011104
novel_circ_0023380	6	46104857	46105348	15.9156	0	6.2875	1.5881e-06	0.00077465
novel_circ_0017853	3	18258585	18259292	31.4107	0	7.1426	1.1612e-08	1.8408e-05
novel_circ_0028877	AEMK02000489.1	48976	49249	52.0339	0	7.8616	5.4117e-11	1.7158e-07
