# Supplementary material for: Genome-Wide Expression Profiling of mRNAs, lncRNAs and circRNAs in Skeletal Muscle of Two Different Pig Breeds
Source: Animals (Basel). 2021 Nov 5;11(11):3169. doi: 10.3390/ani11113169 (PMC8614396; doi:10.3390/ani11113169)
Supplement: Supplementary file 1 [file animals-11-03169-s001.zip › TableS6.xlsx]

## Sheet: BP
Category	Term	Count	%	PValue	Genes	List Total	Pop Hits	Pop Total	Fold Enrichment	Bonferroni	Benjamini	FDR
GOTERM_BP_DIRECT	GO:0030198~extracellular matrix organization	31	3.48706	1.53368e-08	FBN2, COL16A1, OLFML2B, HPSE2, LAMA4, NCAN, PDGFB, TNC, LAMC2, THBS1, RXFP1, HAPLN1, SPOCK2, SPP1, EMILIN1, POSTN, COL27A1, ITGA4, LUM, HSPG2, COL1A1, COL3A1, CCDC80, COL1A2, COL5A1, LOX, CRISPLD2, COL5A2, COL4A5, ITGA7, MATN4	803	196	16792	3.30744	4.97513e-05	4.97525e-05	4.96605e-05
GOTERM_BP_DIRECT	GO:0007155~cell adhesion	43	4.8369	4.29842e-05	ROBO2, FBLN7, SEMA5A, LGALS3BP, SRPX, COL15A1, SPON1, COL16A1, LAMA4, NCAN, PXN, TNC, ADAM22, INPPL1, LAMC2, THY1, THBS1, HAPLN1, ROBO1, ARVCF, RELN, GPNMB, CDH2, SPP1, EMILIN1, NEO1, CD34, POSTN, ITGA4, MYBPH, SORBS2, EMP2, SORBS1, LYVE1, COL1A1, MMRN1, COL5A1, ADAM12, SSPN, ITGA7, COL6A6, FREM2, NECTIN2	803	459	16792	1.95904	0.130158	0.0697203	0.0695913
GOTERM_BP_DIRECT	GO:0006936~muscle contraction	16	1.79978	0.000167928	TRIM63, ACTN3, KCNIP2, PXN, LMOD1, SORBS1, LMOD3, CLCN1, SLC6A8, HRC, MYH8, SSPN, MYH13, ANKRD2, CRYAB, SNTB1	803	107	16792	3.12697	0.420045	0.137349	0.137095
GOTERM_BP_DIRECT	GO:0030574~collagen catabolic process	12	1.34983	0.000201364	COL1A1, COL3A1, COL15A1, ADAMTS3, COL1A2, MMP27, MMP16, COL5A1, COL5A2, COL4A5, COL6A6, CTSD	803	64	16792	3.92092	0.47967	0.137349	0.137095
GOTERM_BP_DIRECT	GO:0007623~circadian rhythm	13	1.46232	0.000211697	SREBF1, DDC, CPT1A, NOS2, ADIPOQ, ADCY1, NPAS2, ARNTL, PER2, DBP, CRY2, NAMPT, PPARGC1A	803	75	16792	3.62467	0.496825	0.137349	0.137095
GOTERM_BP_DIRECT	GO:0009267~cellular response to starvation	10	1.12486	0.000328189	SREBF1, WRN, MAX, MYOD1, KIAA1324, PDK4, MYH13, PCSK9, SREBF2, FOXO1	803	47	16792	4.44927	0.65521	0.177441	0.177113
GOTERM_BP_DIRECT	GO:0001525~angiogenesis	24	2.69966	0.000436204	SRPK2, COL15A1, TNFRSF12A, ANGPT1, UNC5B, NRXN1, DAB2IP, NRXN3, VEGFC, VASH1, THY1, PLXDC1, HSPG2, EREG, FGF6, ANPEP, FGF18, LEPR, NRCAM, NOX5, APOD, ANGPTL4, EPHB2, HTATIP2	803	223	16792	2.25057	0.75716	0.193414	0.193057
GOTERM_BP_DIRECT	GO:0045765~regulation of angiogenesis	8	0.899888	0.000530699	TNFRSF12A, GPNMB, ERBB2, ENPP2, VASH2, EMP2, EPHA2, HTATIP2	803	31	16792	5.39654	0.8213	0.193414	0.193057
GOTERM_BP_DIRECT	GO:0006853~carnitine shuttle	5	0.56243	0.0005366	PRKAB2, CPT1A, PRKAG2, CPT1B, ACACA	803	9	16792	11.6175	0.82469	0.193414	0.193057
GOTERM_BP_DIRECT	GO:0090129~positive regulation of synapse maturation	5	0.56243	0.000860601	RELN, NRXN1, NEURL1, DAB2IP, NRXN3	803	10	16792	10.4558	0.938762	0.279179	0.278662
GOTERM_BP_DIRECT	GO:0043588~skin development	8	0.899888	0.000958415	COL3A1, FRAS1, ATP8A2, COL5A1, PTGES3, ARRDC3, COL5A2, DHCR24	803	34	16792	4.92037	0.955425	0.282645	0.282122
GOTERM_BP_DIRECT	GO:0030097~hemopoiesis	10	1.12486	0.0018162	SPTA1, ANGPT1, KIT, RTKN2, PDGFB, PGM3, CD34, ADD2, PICALM, RUNX1	803	59	16792	3.54434	0.997253	0.441383	0.440567
GOTERM_BP_DIRECT	GO:0015909~long-chain fatty acid transport	5	0.56243	0.00187879	ABCD2, FABP3, PLIN2, APOE, CPT1B	803	12	16792	8.71316	0.997758	0.441383	0.440567
GOTERM_BP_DIRECT	GO:0001657~ureteric bud development	8	0.899888	0.00190486	RET, ROBO2, SMAD1, ARG2, SDC4, BMPER, WT1, SIM1	803	38	16792	4.40244	0.99794	0.441383	0.440567
GOTERM_BP_DIRECT	GO:0030199~collagen fibril organization	8	0.899888	0.00222748	COL1A1, COL3A1, ADAMTS3, COL1A2, COL5A1, LOX, LUM, COL5A2	803	39	16792	4.28956	0.999278	0.481729	0.480838
GOTERM_BP_DIRECT	GO:0018108~peptidyl-tyrosine phosphorylation	17	1.91226	0.00268418	MAP2K3, RET, HSP90AA1, PDGFB, DYRK1B, EREG, FGF6, RELN, KIT, ERBB2, FGF18, ROR2, EPHB2, FGFR4, MET, MAP2K6, EPHA2	803	153	16792	2.32351	0.999837	0.544217	0.543211
GOTERM_BP_DIRECT	GO:0071320~cellular response to cAMP	9	1.01237	0.00304584	SLC8A3, EEF2K, IGFBP5, WT1, PDE4D, GPD1, ADIPOQ, PENK, HCN1	803	52	16792	3.61931	0.99995	0.581218	0.580143
GOTERM_BP_DIRECT	GO:0050910~detection of mechanical stimulus involved in sensory perception of sound	5	0.56243	0.00351978	PTPRQ, KIT, CHRNA9, PCDH15, ATP2B2	803	14	16792	7.46842	0.999989	0.602948	0.601833
GOTERM_BP_DIRECT	GO:0032869~cellular response to insulin stimulus	11	1.23735	0.00353145	EEF2K, PARP1, IRS1, ADIPOQ, MYO5A, PCSK9, SORBS1, LPIN1, SLC25A33, CPEB2, FOXO1	803	77	16792	2.98737	0.99999	0.602948	0.601833
GOTERM_BP_DIRECT	GO:0000165~MAPK cascade	24	2.69966	0.00371837	MAP2K3, RET, SMAD1, PSMD12, ANGPT1, IRS1, DAB2IP, PDGFB, GFRA2, SPTB, GRIN2B, EREG, SPTA1, ITPKB, FGF6, RASGEF1A, KIT, ERBB2, FGF18, PSME4, FGFR4, CAMK2G, MAP3K14, MAP2K6	803	262	16792	1.91556	0.999994	0.60312	0.602005
GOTERM_BP_DIRECT	GO:0002931~response to ischemia	7	0.787402	0.00426817	PER2, EEF2K, FAIM2, MLYCD, PPARGC1A, HSPD1, MAP2K6	803	33	16792	4.43579	0.999999	0.659331	0.658112
GOTERM_BP_DIRECT	GO:0014732~skeletal muscle atrophy	4	0.449944	0.00507369	TRIM63, MSTN, ACTN3, PPARGC1A	803	8	16792	10.4558	1	0.668626	0.667389
GOTERM_BP_DIRECT	GO:0034383~low-density lipoprotein particle clearance	4	0.449944	0.00507369	SCARB1, ADIPOQ, APOB, LDLR	803	8	16792	10.4558	1	0.668626	0.667389
GOTERM_BP_DIRECT	GO:0071363~cellular response to growth factor stimulus	8	0.899888	0.00513136	TGIF1, DDC, ERBB2, TWF2, PDGFB, HTR3A, NOS1, THBS1	803	45	16792	3.71761	1	0.668626	0.667389
GOTERM_BP_DIRECT	GO:0071805~potassium ion transmembrane transport	14	1.5748	0.00515279	P2RY12, KCNF1, KCNH5, KCNC1, KCNB1, KCNIP2, KCNIP3, KCNH8, SLC9C2, KCNT1, KCNS3, CNGB3, TMEM38A, HCN1	803	121	16792	2.41952	1	0.668626	0.667389
GOTERM_BP_DIRECT	GO:0050918~positive chemotaxis	7	0.787402	0.00576942	SEMA5A, LGALS3, GPNMB, ANGPT1, PDGFB, VEGFC, MET	803	35	16792	4.18232	1	0.702277	0.700978
GOTERM_BP_DIRECT	GO:0010629~negative regulation of gene expression	15	1.68729	0.00590038	ACE, NOS2, MAX, PDGFB, INPPL1, ACVR1B, ESR1, OLFM1, TBK1, SMO, CRYAB, XDH, LDLR, CD34, PICALM	803	137	16792	2.28959	1	0.702277	0.700978
GOTERM_BP_DIRECT	GO:0071230~cellular response to amino acid stimulus	8	0.899888	0.00655045	COL1A1, COL3A1, CEBPB, COL16A1, COL1A2, COL5A2, NEURL1, DNMT3A	803	47	16792	3.55942	1	0.702277	0.700978
GOTERM_BP_DIRECT	GO:0003093~regulation of glomerular filtration	3	0.337458	0.00661805	PTPRO, ADORA1, EMP2	803	3	16792	20.9116	1	0.702277	0.700978
GOTERM_BP_DIRECT	GO:0046320~regulation of fatty acid oxidation	3	0.337458	0.00661805	FABP3, PDK4, PRKAG2	803	3	16792	20.9116	1	0.702277	0.700978
GOTERM_BP_DIRECT	GO:0005978~glycogen biosynthetic process	6	0.674916	0.00699187	PER2, UGP2, PPP1R3C, PHKG1, AGL, PTGES3	803	26	16792	4.82575	1	0.702277	0.700978
GOTERM_BP_DIRECT	GO:0007015~actin filament organization	10	1.12486	0.00710462	SPTA1, PDLIM3, FSCN1, INPPL1, LMOD1, SORBS2, EMP2, SORBS1, PPARGC1B, LMOD3	803	72	16792	2.90439	1	0.702277	0.700978
GOTERM_BP_DIRECT	GO:0043589~skin morphogenesis	4	0.449944	0.00734224	COL1A1, COL1A2, SRF, TP63	803	9	16792	9.29404	1	0.702277	0.700978
GOTERM_BP_DIRECT	GO:0009408~response to heat	8	0.899888	0.00736049	DNAJA1, HSP90AA1, MSTN, DNAJA4, TRPV3, IGF1, NOS1, HSPD1	803	48	16792	3.48526	1	0.702277	0.700978
GOTERM_BP_DIRECT	GO:0007411~axon guidance	16	1.79978	0.00921365	ROBO2, SEMA6C, DCC, NRXN1, PTPRO, NRXN3, SPTB, ROBO1, SPTA1, RELN, KIF26A, ZNF280B, SLIT1, EPHB2, NEO1, MATN2	803	159	16792	2.10431	1	0.827684	0.826154
GOTERM_BP_DIRECT	GO:0007413~axonal fasciculation	5	0.56243	0.0092422	SEMA5A, CRTAC1, NRCAM, EPHB2, RTN4	803	18	16792	5.80877	1	0.827684	0.826154
GOTERM_BP_DIRECT	GO:0007165~signal transduction	74	8.32396	0.0094403	DGKG, RET, LGALS3BP, TENM1, DGKD, TENM4, IRS1, RTKN2, PIK3CB, FGF6, ING2, RASSF3, MRC1, NAMPT, CLEC5A, STMN1, ADORA1, PDE8A, CD34, MAP2K3, PRKAB2, HSP90AA1, TRIM63, IGFBP5, UNC5B, PDE4D, ARRDC2, FST, ARRDC3, HTR3A, ANK1, RUNX1, ITPKB, KIT, CDC42EP3, PLAA, CNGB3, ITGB1BP2, ROR2, MET, TRIM54, GRIA2, COL15A1, PLEKHH3, SDC4, RRAD, NRXN1, PXN, PLPPR5, NRXN3, CHRNA9, CXXC5, ACVR1B, SPOCK2, ERBB2, PENK,…	803	1161	16792	1.33287	1	0.827684	0.826154
GOTERM_BP_DIRECT	GO:0005977~glycogen metabolic process	6	0.674916	0.0112205	UGP2, PPP1R3C, PPP1R3B, PRKAG2, PCDH12, SLC37A4	803	29	16792	4.32653	1	0.913106	0.911417
GOTERM_BP_DIRECT	GO:0043536~positive regulation of blood vessel endothelial cell migration	5	0.56243	0.0112722	ANGPT1, PDGFB, VEGFC, HSPB1, THBS1	803	19	16792	5.50305	1	0.913106	0.911417
GOTERM_BP_DIRECT	GO:0014066~regulation of phosphatidylinositol 3-kinase signaling	10	1.12486	0.0118338	PPP1R16B, FGF6, IRS1, ERBB2, FGF18, KIT, PDGFB, PIK3CB, FGFR4, EREG	803	78	16792	2.68097	1	0.913106	0.911417
GOTERM_BP_DIRECT	GO:0007417~central nervous system development	13	1.46232	0.012187	ROBO2, NCAN, ADAM22, ACVR1B, HAPLN1, NPAS2, RCAN1, PCP4, RELN, DNER, NRCAM, ASIC2, JARID2	803	120	16792	2.26542	1	0.913106	0.911417
GOTERM_BP_DIRECT	GO:0048015~phosphatidylinositol-mediated signaling	12	1.34983	0.0123621	FGF6, IRS1, ERBB2, FGF18, NPR3, KIT, PDGFB, RICTOR, IGF1, PIK3CB, FGFR4, EREG	803	106	16792	2.36735	1	0.913106	0.911417
GOTERM_BP_DIRECT	GO:0007568~aging	16	1.79978	0.0126898	SREBF1, ATP8A2, IGFBP5, PDE4D, DNMT3A, CACYBP, COL3A1, CASP7, WRN, EDNRB, UCP3, PENK, APOD, GCLM, CRYAB, PPARGC1A	803	165	16792	2.02779	1	0.913106	0.911417
GOTERM_BP_DIRECT	GO:0042159~lipoprotein catabolic process	3	0.337458	0.0128174	APOE, APOB, LDLR	803	4	16792	15.6837	1	0.913106	0.911417
GOTERM_BP_DIRECT	GO:0006564~L-serine biosynthetic process	3	0.337458	0.0128174	PSAT1, PHGDH, PSPH	803	4	16792	15.6837	1	0.913106	0.911417
GOTERM_BP_DIRECT	GO:0045776~negative regulation of blood pressure	6	0.674916	0.0129479	NOS2, ADIPOQ, ADORA1, VEGFC, NOS1, APLN	803	30	16792	4.18232	1	0.913106	0.911417
GOTERM_BP_DIRECT	GO:0001501~skeletal system development	14	1.5748	0.0140636	POSTN, NCAN, NPR3, IGF1, HAPLN1, BMP5, COL1A1, COL3A1, EXTL1, COL1A2, COL5A2, SH3PXD2B, TP63, EPHA2	803	137	16792	2.13695	1	0.951013	0.949255
GOTERM_BP_DIRECT	GO:0006986~response to unfolded protein	7	0.787402	0.0140717	DNAJA1, HSP90AA1, HSPH1, HSPB7, HSPB1, THBS1, HSPD1	803	42	16792	3.48526	1	0.951013	0.949255
GOTERM_BP_DIRECT	GO:0050731~positive regulation of peptidyl-tyrosine phosphorylation	10	1.12486	0.0160871	RELN, ANGPT1, TNK2, ADIPOQ, ENPP2, PDGFB, VEGFC, RICTOR, IGF1, IL6R	803	82	16792	2.55019	1	1	0.998458
GOTERM_BP_DIRECT	GO:0019835~cytolysis	5	0.56243	0.0161406	C6, C7, MMD, LYZ, C8B	803	21	16792	4.97895	1	1	0.998458
GOTERM_BP_DIRECT	GO:0036066~protein O-linked fucosylation	4	0.449944	0.0172765	ADAMTSL1, SPON1, THBS1, ADAMTS7	803	12	16792	6.97053	1	1	0.998458
GOTERM_BP_DIRECT	GO:0043206~extracellular fibril organization	4	0.449944	0.0172765	COL3A1, ADAMTS3, COL5A1, LTBP2	803	12	16792	6.97053	1	1	0.998458
GOTERM_BP_DIRECT	GO:0001666~response to hypoxia	16	1.79978	0.0179519	POSTN, NOS2, SRF, ADIPOQ, VEGFC, THBS1, HSPD1, PDLIM1, PKM, UCP3, PENK, ADORA1, NOS1, ANGPTL4, CRYAB, HMOX2	803	172	16792	1.94526	1	1	0.998458
GOTERM_BP_DIRECT	GO:0071526~semaphorin-plexin signaling pathway	6	0.674916	0.0191817	SEMA5A, SEMA6C, SEMA6D, SEMA4C, MET, PLXNA4	803	33	16792	3.80211	1	1	0.998458
GOTERM_BP_DIRECT	GO:0001755~neural crest cell migration	7	0.787402	0.0193797	RET, SEMA5A, SEMA6C, EDNRB, SMO, SEMA6D, SEMA4C	803	45	16792	3.25291	1	1	0.998458
GOTERM_BP_DIRECT	GO:0035335~peptidyl-tyrosine dephosphorylation	11	1.23735	0.0197551	DUSP22, PTPRD, DUSP10, PTPRQ, PTPRO, CDC25C, DUSP8, PALD1, CDC14A, CDKN3, PTPN3	803	99	16792	2.32351	1	1	0.998458
GOTERM_BP_DIRECT	GO:0042493~response to drug	24	2.69966	0.0201028	TGIF1, RET, SREBF1, ADCYAP1R1, HSP90AA1, CPT1A, ACSL1, DNMT3A, VEGFC, WFDC1, SLC6A11, ADCY1, SLC6A2, THBS1, AACS, HSPD1, COL1A1, FABP3, LOX, PLIN2, APOD, GCLM, PPARGC1A, MAP2K6	803	304	16792	1.65091	1	1	0.998458
GOTERM_BP_DIRECT	GO:2001028~positive regulation of endothelial cell chemotaxis	3	0.337458	0.0206892	SEMA5A, HSPB1, MET	803	5	16792	12.5469	1	1	0.998458
GOTERM_BP_DIRECT	GO:0048170~positive regulation of long-term neuronal synaptic plasticity	3	0.337458	0.0206892	KIT, NEURL1, EPHB2	803	5	16792	12.5469	1	1	0.998458
GOTERM_BP_DIRECT	GO:0097114~NMDA glutamate receptor clustering	3	0.337458	0.0206892	RELN, NRXN1, APOE	803	5	16792	12.5469	1	1	0.998458
GOTERM_BP_DIRECT	GO:0045766~positive regulation of angiogenesis	12	1.34983	0.0215916	SEMA5A, CCBE1, C6, PTGIS, VASH2, VEGFC, HSPB1, BRCA1, ANGPTL4, THBS1, CD34, RUNX1	803	115	16792	2.18208	1	1	0.998458
GOTERM_BP_DIRECT	GO:0006941~striated muscle contraction	4	0.449944	0.0216759	MYLK2, ARG2, CASQ2, NOS1	803	13	16792	6.43433	1	1	0.998458
GOTERM_BP_DIRECT	GO:0006809~nitric oxide biosynthetic process	4	0.449944	0.0216759	ARG2, NOS2, NOS1, SLC7A2	803	13	16792	6.43433	1	1	0.998458
GOTERM_BP_DIRECT	GO:0071398~cellular response to fatty acid	5	0.56243	0.0221513	SREBF1, SMARCD1, CPT1A, PDK4, LDLR	803	23	16792	4.546	1	1	0.998458
GOTERM_BP_DIRECT	GO:0042593~glucose homeostasis	11	1.23735	0.0223979	IGFBP5, KCNB1, IRS1, CRY2, ADIPOQ, LEPR, PDK4, PRCP, ADRA1B, FGFR4, SLC37A4	803	101	16792	2.2775	1	1	0.998458
GOTERM_BP_DIRECT	GO:0007193~adenylate cyclase-inhibiting G-protein coupled receptor signaling pathway	7	0.787402	0.0235908	P2RY12, GNAL, GNAT3, NPR3, ADORA1, NPY1R, ADCY1	803	47	16792	3.11449	1	1	0.998458
GOTERM_BP_DIRECT	GO:0048661~positive regulation of smooth muscle cell proliferation	8	0.899888	0.0236666	TRAF6, NAMPT, PDGFB, IGF1, THBS1, IL6R, PPARGC1A, EREG	803	60	16792	2.78821	1	1	0.998458
GOTERM_BP_DIRECT	GO:0006641~triglyceride metabolic process	6	0.674916	0.0242742	CPT1A, ACSL1, INSIG1, PCSK9, APOE, SLC37A4	803	35	16792	3.58484	1	1	0.998458
GOTERM_BP_DIRECT	GO:0006950~response to stress	8	0.899888	0.0256729	STIP1, HSP90AA1, SMG1, DUSP10, JADE1, AHSA1, TP53I11, SQSTM1	803	61	16792	2.7425	1	1	0.998458
GOTERM_BP_DIRECT	GO:0007517~muscle organ development	10	1.12486	0.026068	SGCD, MSTN, MYOD1, PAX3, ITGA7, ITGB1BP2, IGF1, ANKRD2, SOX6, CRYAB	803	89	16792	2.34962	1	1	0.998458
GOTERM_BP_DIRECT	GO:0002009~morphogenesis of an epithelium	4	0.449944	0.0266275	FRAS1, CA2, PCDH15, FREM2	803	14	16792	5.97474	1	1	0.998458
GOTERM_BP_DIRECT	GO:0014912~negative regulation of smooth muscle cell migration	4	0.449944	0.0266275	IGFBP5, SEMA6D, ADIPOQ, PPARGC1A	803	14	16792	5.97474	1	1	0.998458
GOTERM_BP_DIRECT	GO:0070208~protein heterotrimerization	4	0.449944	0.0266275	COL1A1, COL1A2, C1QTNF6, ADIPOQ	803	14	16792	5.97474	1	1	0.998458
GOTERM_BP_DIRECT	GO:0010001~glial cell differentiation	4	0.449944	0.0266275	RELN, MMP24, CDH2, DNER	803	14	16792	5.97474	1	1	0.998458
GOTERM_BP_DIRECT	GO:0001649~osteoblast differentiation	11	1.23735	0.0268292	COL1A1, HIRA, SMO, IGFBP5, CBFB, GPNMB, LRRC17, PENK, SPP1, TNC, EPHA2	803	104	16792	2.2118	1	1	0.998458
GOTERM_BP_DIRECT	GO:0009409~response to cold	6	0.674916	0.0271169	HSP90AA1, UCP3, GMPR, METRNL, PPARGC1A, HSPD1	803	36	16792	3.48526	1	1	0.998458
GOTERM_BP_DIRECT	GO:0007160~cell-matrix adhesion	10	1.12486	0.0277863	COL3A1, ITGA4, SRF, PXN, ITGA7, EMP2, SORBS1, ADAMTS12, CD34, LYVE1	803	90	16792	2.32351	1	1	0.998458
GOTERM_BP_DIRECT	GO:0014070~response to organic cyclic compound	7	0.787402	0.0283745	CPT1A, EDNRB, ACSL1, LUM, NAMPT, PLIN2, SLC37A4	803	49	16792	2.98737	1	1	0.998458
GOTERM_BP_DIRECT	GO:0045471~response to ethanol	11	1.23735	0.0284363	ADCYAP1R1, GRIN3A, MSTN, ADIPOQ, PENK, TNC, HTR3A, CDO1, GRIN2B, AACS, ADH6	803	105	16792	2.19074	1	1	0.998458
GOTERM_BP_DIRECT	GO:0060612~adipose tissue development	5	0.56243	0.0293621	SH3PXD2B, NAMPT, DYRK1B, PPARGC1A, AACS	803	25	16792	4.18232	1	1	0.998458
GOTERM_BP_DIRECT	GO:0007507~heart development	16	1.79978	0.0293898	SRF, PDGFB, MICAL2, ROBO1, COL3A1, CASP7, PDLIM3, MTHFD1, LOX, WT1, ERBB2, SH3PXD2B, APLNR, XIRP2, SMYD1, FREM2	803	183	16792	1.82834	1	1	0.998458
GOTERM_BP_DIRECT	GO:0050821~protein stabilization	13	1.46232	0.0296206	CCT2, USP7, HSP90AA1, IGF1, HSPD1, PER3, SMO, BAG3, AAK1, CDC37L1, CCT8, PPARGC1A, PFN2	803	136	16792	1.9989	1	1	0.998458
GOTERM_BP_DIRECT	GO:0042304~regulation of fatty acid biosynthetic process	3	0.337458	0.0300601	PRKAB2, PDK4, PRKAG2	803	6	16792	10.4558	1	1	0.998458
GOTERM_BP_DIRECT	GO:0032964~collagen biosynthetic process	3	0.337458	0.0300601	COL1A1, ADAMTS3, COL5A1	803	6	16792	10.4558	1	1	0.998458
GOTERM_BP_DIRECT	GO:0007157~heterophilic cell-cell adhesion via plasma membrane cell adhesion molecules	7	0.787402	0.0309893	PTPRD, TENM1, CDH2, TENM4, CADM2, NRXN1, NECTIN2	803	50	16792	2.92762	1	1	0.998458
GOTERM_BP_DIRECT	GO:0051865~protein autoubiquitination	7	0.787402	0.0309893	RNF146, RNF115, UHRF1, UBE2T, TRAF6, BRCA1, RNF41	803	50	16792	2.92762	1	1	0.998458
GOTERM_BP_DIRECT	GO:0009888~tissue development	4	0.449944	0.0321293	WT1, TNFRSF19, DHCR24, BARX1	803	15	16792	5.57642	1	1	0.998458
GOTERM_BP_DIRECT	GO:0014850~response to muscle activity	4	0.449944	0.0321293	POSTN, MSTN, METRNL, PPARGC1A	803	15	16792	5.57642	1	1	0.998458
GOTERM_BP_DIRECT	GO:0043122~regulation of I-kappaB kinase/NF-kappaB signaling	4	0.449944	0.0321293	ANGPT1, DAB2IP, HSPB1, SQSTM1	803	15	16792	5.57642	1	1	0.998458
GOTERM_BP_DIRECT	GO:0034599~cellular response to oxidative stress	8	0.899888	0.0323801	SRXN1, PARP1, PRKRA, TXNL1, PENK, CPEB2, PPARGC1A, FOXO1	803	64	16792	2.61395	1	1	0.998458
GOTERM_BP_DIRECT	GO:0042632~cholesterol homeostasis	8	0.899888	0.0323801	SCARB1, FABP3, EPHX2, PCSK9, APOE, APOB, SLC37A4, LDLR	803	64	16792	2.61395	1	1	0.998458
GOTERM_BP_DIRECT	GO:0061098~positive regulation of protein tyrosine kinase activity	5	0.56243	0.0334294	AFAP1L2, RELN, ACE, HSPH1, PDGFB	803	26	16792	4.02146	1	1	0.998458
GOTERM_BP_DIRECT	GO:0008652~cellular amino acid biosynthetic process	5	0.56243	0.0334294	GPT2, FOLH1B, GADL1, ASNS, ASPA	803	26	16792	4.02146	1	1	0.998458
GOTERM_BP_DIRECT	GO:0051491~positive regulation of filopodium assembly	5	0.56243	0.0334294	TENM1, SRF, NEURL1, PLPPR5, FSCN1	803	26	16792	4.02146	1	1	0.998458
GOTERM_BP_DIRECT	GO:0008217~regulation of blood pressure	8	0.899888	0.0348529	ACE, EDNRB, COL1A2, LVRN, EPHX2, NPR3, NPY1R, CD34	803	65	16792	2.57373	1	1	0.998458
GOTERM_BP_DIRECT	GO:0046854~phosphatidylinositol phosphorylation	10	1.12486	0.0354553	FGF6, SMG1, IRS1, ERBB2, FGF18, KIT, PDGFB, PIK3CB, FGFR4, EREG	803	94	16792	2.22464	1	1	0.998458
GOTERM_BP_DIRECT	GO:0016477~cell migration	15	1.68729	0.036315	ZRANB1, SDC4, TNK2, SORBS2, EMP2, PIK3CB, ADAMTS12, THBS1, CDH2, COL5A1, RASGEF1A, SIX2, FSCN1, FGFR4, EPHA2	803	172	16792	1.82368	1	1	0.998458
GOTERM_BP_DIRECT	GO:0006631~fatty acid metabolic process	7	0.787402	0.0366786	PER2, FABP3, GPAM, UCP3, EHHADH, ABHD5, AACS	803	52	16792	2.81502	1	1	0.998458
GOTERM_BP_DIRECT	GO:0000302~response to reactive oxygen species	6	0.674916	0.0368779	GPX3, GSR, NOX5, APOD, APOE, PPARGC1A	803	39	16792	3.21717	1	1	0.998458
GOTERM_BP_DIRECT	GO:0071356~cellular response to tumor necrosis factor	11	1.23735	0.0375054	COL1A1, POSTN, GPD1, DAB2IP, ANKRD1, BRCA1, ADAMTS12, APOB, THBS1, PPARGC1A, ADAMTS7	803	110	16792	2.09116	1	1	0.998458
GOTERM_BP_DIRECT	GO:0055114~oxidation-reduction process	38	4.38695	0.0400917	SRXN1, FRRS1, COX4I2, GMPR, HR, HSD11B1, SH3PXD2B, PNPO, PHGDH, KDSR, NOS1, DECR2, XDH, VAT1L, AASS, HTATIP2, PTGIS, NOS2, GPX3, TXNL1, GSR, CYP51A1, DHDH, CYP4B1, MICAL2, DHCR24, TYR, TECRL, CP, DHRS3, ALDH4A1, QDPR, MTHFD1, LOX, GPD2, NOX5, CDO1, MSRB1	803	592	16792	1.37762	1	1	0.998458
GOTERM_BP_DIRECT	GO:0006006~glucose metabolic process	8	0.899888	0.0401664	CPT1A, IGFBP5, ADIPOQ, INPPL1, NPY1R, PDK4, APOD, SLC37A4	803	67	16792	2.49691	1	1	0.998458
GOTERM_BP_DIRECT	GO:0008285~negative regulation of cell proliferation	28	3.14961	0.0406617	TENM1, ATP8A2, SRF, NRK, INPPL1, TOB1, ING2, SCIN, GPNMB, ADORA1, JARID2, TP53I11, KLF11, SMAD1, CDKN2C, KLF13, DAB2IP, VEGFC, DHCR24, BMP5, RNF41, EREG, FABP3, WT1, PRKRA, NEURL1, ROR2, CDKN3	803	396	16792	1.4786	1	1	0.998458
GOTERM_BP_DIRECT	GO:0042308~negative regulation of protein import into nucleus	3	0.337458	0.0407693	ANGPT1, PKIA, APOD	803	7	16792	8.96211	1	1	0.998458
GOTERM_BP_DIRECT	GO:0072112~glomerular visceral epithelial cell differentiation	3	0.337458	0.0407693	WT1, PTPRO, PROM1	803	7	16792	8.96211	1	1	0.998458
GOTERM_BP_DIRECT	GO:0019227~neuronal action potential propagation	3	0.337458	0.0407693	NRCAM, CLCN1, SCN1A	803	7	16792	8.96211	1	1	0.998458
GOTERM_BP_DIRECT	GO:0002043~blood vessel endothelial cell proliferation involved in sprouting angiogenesis	3	0.337458	0.0407693	SEMA5A, BMPER, EPHA2	803	7	16792	8.96211	1	1	0.998458
GOTERM_BP_DIRECT	GO:0010886~positive regulation of cholesterol storage	3	0.337458	0.0407693	SCARB1, APOB, SREBF2	803	7	16792	8.96211	1	1	0.998458
GOTERM_BP_DIRECT	GO:0008203~cholesterol metabolic process	8	0.899888	0.0430106	SREBF1, INSIG1, LEPR, PCSK9, APOE, APOB, LDLR, SREBF2	803	68	16792	2.46019	1	1	0.998458
GOTERM_BP_DIRECT	GO:0071222~cellular response to lipopolysaccharide	11	1.23735	0.0438152	CEBPB, EDNRB, NOS2, TRAF6, PDE4D, PLSCR4, MRC1, DAB2IP, ANKRD1, TFPI, PPARGC1A	803	113	16792	2.03564	1	1	0.998458
GOTERM_BP_DIRECT	GO:0048839~inner ear development	6	0.674916	0.044441	MAF, BMPER, CEBPD, PCDH15, LIN7A, FREM2	803	41	16792	3.06023	1	1	0.998458
GOTERM_BP_DIRECT	GO:1901214~regulation of neuron death	4	0.449944	0.0447558	TBK1, DCC, DHCR24, APOE	803	17	16792	4.92037	1	1	0.998458
GOTERM_BP_DIRECT	GO:0010259~multicellular organism aging	4	0.449944	0.0447558	DDC, WRN, TP63, RNF165	803	17	16792	4.92037	1	1	0.998458
GOTERM_BP_DIRECT	GO:0048265~response to pain	4	0.449944	0.0447558	RET, RELN, EDNRB, SLC6A2	803	17	16792	4.92037	1	1	0.998458
GOTERM_BP_DIRECT	GO:0010628~positive regulation of gene expression	20	2.24972	0.0467857	SRPK2, SMAD1, MYLK2, ROCK2, EPHX2, PDGFB, TNC, BRCA1, PIK3CB, OLFM1, RIMS1, SMO, MAFG, KIT, ERBB2, ZBTB7B, APOB, FGFR4, LDLR, CD34	803	262	16792	1.5963	1	1	0.998458
GOTERM_BP_DIRECT	GO:0048662~negative regulation of smooth muscle cell proliferation	5	0.56243	0.047505	IGFBP5, NPR3, ADIPOQ, APOD, PPARGC1A	803	29	16792	3.60545	1	1	0.998458
GOTERM_BP_DIRECT	GO:0006457~protein folding	15	1.68729	0.0499631	FKBP10, CCT2, HSP90AA1, TXNL1, CLGN, DNAJA1, GNAT3, DNAJA4, BAG3, CDC37L1, MLEC, FKBP9, CCT8, CRYAB, FKBP5	803	180	16792	1.74263	1	1	0.998458

## Sheet: CC
Category	Term	Count	%	PValue	Genes	List Total	Pop Hits	Pop Total	Fold Enrichment	Bonferroni	Benjamini	FDR
GOTERM_CC_DIRECT	GO:0005578~proteinaceous extracellular matrix	42	4.72441	1.28171e-11	FBLN7, FBN2, LGALS3BP, FBN3, COL15A1, SPON1, COL16A1, OLFML2B, HPSE2, NCAN, PAPLN, LTBP2, ADAMTS12, GLDN, HAPLN1, ADAMTS16, ADAMTSL1, ADAMTS15, MMP24, RELN, ADAMTS3, CRTAC1, SPOCK2, ADAMTS17, EMILIN3, SLIT1, EMILIN1, ADAMTS7, CCBE1, POSTN, LUM, NYX, COL1A2, COL5A1, MMP16, LOX, CRISPLD2, COL5A2, COL4A5, COL6A6, ANGPTL4, MATN2	842	268	18224	3.39192	6.08811e-09	6.08813e-09	5.92151e-09
GOTERM_CC_DIRECT	GO:0030018~Z disc	26	2.92463	1.23912e-10	NEXN, HSPB1, PDLIM3, CSRP3, CAPZB, BAG3, XIRP2, FLNC, NOS1, MYOZ2, SCN1A, TRIM63, ACTN3, SORBS2, FBXO32, ANK1, KY, SYNPO2L, HRC, CASQ2, ITGB1BP2, SYNC, CRYAB, OBSL1, TRIM54, FBP2	842	118	18224	4.76895	5.8858e-08	2.9429e-08	2.86236e-08
GOTERM_CC_DIRECT	GO:0031012~extracellular matrix	42	4.72441	3.02145e-10	FBN2, LGALS3BP, FBN3, CSTA, COL15A1, SPON1, LAMA4, PDGFB, TNC, HSPB1, LTBP2, ADAMTS12, THBS1, HAPLN1, HSPD1, LGALS3, MMP24, ADAMTS3, MMP27, EMILIN3, EMILIN1, APOE, CTSD, LMCD1, CCT2, POSTN, HSP90AA1, CD93, LUM, SSC5D, PCOLCE, HSPG2, COL1A1, COL3A1, PKM, FRAS1, COL1A2, MMRN1, COL5A1, MMP16, COL5A2, MATN2	842	296	18224	3.07107	1.43519e-07	4.78396e-08	4.65303e-08
GOTERM_CC_DIRECT	GO:0005887~integral component of plasma membrane	102	11.4736	6.45297e-06	SCARB1, AQP4, BEST3, SLC4A4, EDNRB, ANPEP, SLCO2B1, CLEC5A, ENPP2, ADORA1, NRCAM, EPHB2, SLC16A5, SEMA6C, KCNH5, IL1R1, KCNH8, SEMA6D, NPY1R, SLC6A11, EREG, PROCR, APLNR, ORAI1, ROR2, EPHA2, GRIA2, ADCYAP1R1, SDC4, NPR3, CHRNA9, SLC1A4, PCDH12, THY1, ART3, ART1, NEU3, CALCR, TSPAN4, ASIC2, PROM1, PLXNA4, SLC38A4, CD163, CADM2, SLC4A10, TRPV3, GRIN2B, PTPRD, SLC6A8, SSPN, FGFR4, RET, TENM1, PODXL2…	842	1415	18224	1.56018	0.00306048	0.00076629	0.000745318
GOTERM_CC_DIRECT	GO:0005581~collagen trimer	16	1.79978	1.91253e-05	CCBE1, COL15A1, COL27A1, ADIPOQ, PCOLCE, GLDN, COL1A1, COL3A1, COL1A2, COL5A1, LOX, C1QTNF6, COL5A2, COL4A5, COL6A6, EMILIN1	842	92	18224	3.76412	0.00904347	0.00181691	0.00176718
GOTERM_CC_DIRECT	GO:0009986~cell surface	48	5.39933	2.52901e-05	ROBO2, SRPX, CPM, SCARB1, ADCYAP1R1, CLDND1, KCNC1, SDC4, IGSF3, NRXN1, PDGFB, PCSK9, SLC1A4, ACVR1B, TFPI, SLC6A2, THBS1, HSPD1, ROBO1, ART1, ADAMTS15, MRC1, CLEC5A, PTGFRN, PROM1, LDLR, IL6R, ADAMTS7, P2RY12, HSP90AA1, KCNH5, TNFRSF12A, CD93, ITGA4, IL1R1, ADIPOQ, EMP2, GRIN2B, SPTB, RGMA, PROCR, MMP16, RTN4RL1, ITGA7, CRYAB, MET, NECTIN2, EPHA2	842	542	18224	1.91679	0.0119411	0.00200213	0.00194734
GOTERM_CC_DIRECT	GO:0005615~extracellular space	94	10.5737	5.60318e-05	LGALS3BP, CPM, SPON1, MSTN, TNC, WFDC1, PRKAG2, HSPB1, PCSK9, LAMC2, KLHL34, METRNL, C8B, GLDN, FGF6, LGALS3, ADAMTS3, BMPER, CA2, ANPEP, C1QTNF6, NAMPT, ENPP2, CPXM1, LMCD1, CTSD, IL6R, SRGN, CCBE1, POSTN, PTGIS, TPI1, UTP11, GPX3, ADIPOQ, MTUS1, PCOLCE, VASH1, HSPG2, EREG, CHIT1, OLFM1, LOX, KIT, ANGPTL2, ANGPTL4, SMPDL3A, ANGPTL1, COL15A1, CSTA, PLEKHH3, HIST1H2BJ, CDNF, LRRC17, PDGFB, PCDH15,…	842	1347	18224	1.5104	0.0262648	0.00380216	0.0036981
GOTERM_CC_DIRECT	GO:0070062~extracellular exosome	166	18.6727	0.000461062	SEMA5A, RAB3B, SCARB1, AHCYL1, FOLH1B, METRNL, SLC4A4, MYLK4, LGALS3, CDH2, ANPEP, PEBP4, STMN1, NAMPT, CAPN1, VSIG4, TMEM38A, NUDT14, PDE8A, ACTN3, ADIPOQ, PCOLCE, HSPG2, TPST2, TIAM2, PROCR, MTHFD1, SMO, CRISPLD1, CRISPLD2, GPD1, FSCN1, PLAA, TNIK, SQSTM1, ATP6V0D2, FREM2, PVALB, PFN2, FKBP5, FBLN7, PSMD12, TTYH3, LXN, SDC4, NPR3, AK1, TWF2, PCDH15, SLC1A4, LIN7A, LTBP2, PCDH12, THY1, ACACA, RT…	842	2811	18224	1.27814	0.196723	0.0273756	0.0266264
GOTERM_CC_DIRECT	GO:0005856~cytoskeleton	33	3.71204	0.000531059	TENM1, PLEKHH3, PXN, TWF2, INPPL1, NEXN, HSPB1, ADD2, PDLIM1, CSRP3, SCIN, SGCD, CAPZB, SNTG1, TCTN2, FLNC, NOS1, MAP2K6, KLHL3, WIPI1, DHCR24, SYNJ2, ANK1, KY, RNF128, NME9, JMY, CCDC6, FSCN1, TNIK, SNTB1, PTPN3, PFN2	842	371	18224	1.92518	0.223004	0.0280281	0.027261
GOTERM_CC_DIRECT	GO:0043025~neuronal cell body	29	3.26209	0.000729738	RET, DDC, NRXN1, SLC1A4, DNER, PENK, ADORA1, APOD, APOE, EPHB2, APOB, ASIC2, PPARGC1A, YKT6, TRPM4, SCN1A, HSP90AA1, DAB2IP, SLC4A10, MYO5A, HTR3A, ATP2B2, PLXDC1, CNKSR2, OLFM1, GRIN3A, IGSF9B, PVALB, PICALM	842	315	18224	1.9926	0.293019	0.0339181	0.0329898
GOTERM_CC_DIRECT	GO:0045211~postsynaptic membrane	22	2.47469	0.000785472	GRIA2, KCNB1, SEMA4C, CHRNA9, FAIM2, LIN7A, HTR3A, GRIN2B, ANK1, GRIP2, GABRG1, GRM3, CNKSR2, GRIN3A, RUSC1, NEURL1, ADORA1, SSPN, IGSF9B, PICALM, GRIA4, KCTD16	842	211	18224	2.25669	0.311504	0.0339181	0.0329898
GOTERM_CC_DIRECT	GO:0043005~neuron projection	23	2.58718	0.00149315	TENM1, ADCYAP1R1, HSP90AA1, TENM4, PTPRO, MYO5A, SLC6A11, LIN7A, CACYBP, SLC6A2, GRIN2B, RGMA, QDPR, CNKSR2, WRN, GRIN3A, BAG3, STMN1, NRCAM, KIF1B, STX3, CPEB2, PSPH	842	237	18224	2.10044	0.508246	0.0591039	0.0574863
GOTERM_CC_DIRECT	GO:0042383~sarcolemma	12	1.34983	0.00178528	SLC8A3, CACNB1, FGF6, SGCD, KCNB1, SSPN, NOS1, FLNC, SYNC, ANK1, SNTB1, CLCN1	842	85	18224	3.05558	0.572057	0.0652313	0.063446
GOTERM_CC_DIRECT	GO:0005783~endoplasmic reticulum	57	6.4117	0.00269721	TENM1, SRPX, PCSK9, PHTF1, CLGN, IFIT2, FCRLB, ADORA1, SLC37A4, SREBF1, CERS6, PTGIS, ADIPOQ, AHSA1, ELOVL6, VASH1, SREBF2, RGMA, TPST2, OLFM1, RNF128, TBC1D20, PLIN2, FKBP9, SQSTM1, RNF122, SEC22C, RTN2, HACD1, NRXN1, INSIG1, CDNF, THY1, LRP2, TFPI, THBS1, RTN4, UBQLN1, MLEC, DNAJB9, APOD, APOE, KDSR, ARSG, PROM1, YKT6, TRPM4, HHATL, KCNIP3, CYP51A1, TMEM132A, MYO5A, DHCR24, ATP2B2, ZDHHC9, NOX5…	842	828	18224	1.48997	0.72277	0.0915125	0.089008
GOTERM_CC_DIRECT	GO:0031430~M band	6	0.674916	0.00347554	TRIM63, CRYAB, OBSL1, ANK1, LMOD3, MYOM3	842	23	18224	5.64618	0.80867	0.110059	0.107047
GOTERM_CC_DIRECT	GO:0033017~sarcoplasmic reticulum membrane	7	0.787402	0.0042134	ART1, MRLN, HRC, CASQ2, TMEM38A, NOS1, CAMK2G	842	34	18224	4.45606	0.86542	0.125085	0.121662
GOTERM_CC_DIRECT	GO:0005737~cytoplasm	275	31.0461	0.00482657	AHCYL1, AQP4, ABCA12, IFIT2, LGALS3, HERC4, TBK1, MPRIP, RASSF3, PEG10, CSPP1, STMN1, NAMPT, CEP95, MLYCD, TP63, RBFOX2, DAPK3, WDR72, SLC6A11, ANK1, RUNX1, KIAA1217, DYNC1LI1, MT1A, ALPK2, OBSL1, PFN2, NECAB2, NECAB1, LXN, PADI6, PDGFB, TWF2, PCDH15, PLA2G7, NEU3, HSPH1, PCBP2, PNPO, APOE, APOB, ZBED5, SRPK2, AFAP1L2, ZRANB1, ARPP21, IQSEC1, MYO5A, DDIT4L, TYR, PBX1, PKIA, GIPC2, CCDC88C, CPEB2,…	842	5222	18224	1.14394	0.899558	0.13486	0.131169
GOTERM_CC_DIRECT	GO:0005788~endoplasmic reticulum lumen	18	2.02475	0.00777369	FKBP10, SPON1, COL15A1, COL27A1, COL16A1, PDGFB, THBS1, ADAMTSL1, COL1A1, COL3A1, COL1A2, COL5A1, COL5A2, COL4A5, DNAJB9, ARSG, APOB, ADAMTS7	842	192	18224	2.0291	0.975447	0.205139	0.199525
GOTERM_CC_DIRECT	GO:0030017~sarcomere	7	0.787402	0.0084119	MYLK2, CAPZB, MYH8, ANKRD1, LMOD1, ANKRD2, MYOZ2	842	39	18224	3.88477	0.981913	0.205827	0.200194
GOTERM_CC_DIRECT	GO:0005829~cytosol	181	20.36	0.00866639	RAB3B, AHCYL1, IRS1, INPPL1, JADE1, UBE2D1, ABCA12, IFIT2, RIMS1, HERC4, RNF115, TBK1, ANPEP, STMN1, NAMPT, CAPN1, EPHB2, NUDT14, PDE8A, PSPH, RGS6, TP63, MAP2K3, PRKAB2, USP7, ACTN3, CDC25C, ANK1, GRIP2, RNF41, TIAM2, PCP4, MT1A, PPP1R3C, MTHFD1, GPD1, PSME4, FSCN1, GEMIN5, SQSTM1, PSMD12, PFKFB4, PFKFB3, PXN, AK1, GMPR, ABHD5, THY1, FOXO1, ACACA, RHOBTB1, NPAS2, ADH6, SPTA1, FAM83G, HSPH1, BAG3…	842	3315	18224	1.18175	0.983989	0.205827	0.200194
GOTERM_CC_DIRECT	GO:0005886~plasma membrane	219	24.6344	0.0114563	HPSE2, AQP4, ABCA12, RXFP1, SLC4A4, GLDN, LGALS3, EDNRB, RASSF3, GNAT3, PTGFRN, EPHB2, SCN1A, UNC5B, ACSL1, IL1R1, ARRDC2, ARRDC3, MTUS1, SLC6A11, HSPG2, ANK1, DYNC1LI1, FREM2, EPHA2, ADCYAP1R1, TTYH3, SDC4, IGSF3, TTYH2, RRAD, PCDH15, PCDH12, LYPD4, THY1, ART4, ART1, NEU3, PENK, TSPAN4, APOE, CFAP65, PROM1, APOB, HMOX2, TRPM4, AFAP1L2, ACE, CADM2, IGF1, GRIN2B, GRIN3A, SLC6A8, RET, TENM1, KCNC1,…	842	4121	18224	1.1502	0.995802	0.258945	0.251858
GOTERM_CC_DIRECT	GO:0005638~lamin filament	3	0.337458	0.0119933	NARF, LMNB2, LMNB1	842	4	18224	16.2328	0.996757	0.258945	0.251858
GOTERM_CC_DIRECT	GO:0048471~perinuclear region of cytoplasm	42	4.72441	0.013707	RAB3B, TENM1, MTPN, TWF2, PCSK9, LAMC2, SH3RF1, ERBB2, UBQLN1, SPP1, MAL2, APOD, NOS1, CD34, EIF4E, PPP1R16B, HHATL, HSP90AA1, NOS2, SLC2A12, SORBS2, TYR, CDC25C, TPD52L1, APLN, SLC8A3, PER2, DNAJA1, MT1A, RAB14, RNF128, PRKRA, TRAF6, NEURL1, MCM3, SERHL2, MAPRE3, TNIK, SYNC, OBSL1, CDKN3, PICALM	842	621	18224	1.46383	0.998578	0.283079	0.275332
GOTERM_CC_DIRECT	GO:0030424~axon	19	2.13723	0.0148011	RET, MTPN, DDC, KCNB1, CADM2, DCC, PTPRO, DAB2IP, ADAM22, HTR3A, SYNJ2, ROBO1, GRM3, SPTA1, OLFM1, CA2, EPHB2, CRYAB, HCN1	842	222	18224	1.85239	0.999161	0.284337	0.276556
GOTERM_CC_DIRECT	GO:0045121~membrane raft	18	2.02475	0.0149651	RET, SDC4, ANGPT1, UNC5B, DAPK3, FAIM2, EMP2, SYNJ2, ADCY1, SORBS1, THY1, SLC6A2, HSPD1, EDNRB, RTN4RL1, MAL2, NOS1, CTSD	842	206	18224	1.8912	0.999225	0.284337	0.276556
GOTERM_CC_DIRECT	GO:0016323~basolateral plasma membrane	16	1.79978	0.0197729	CA11, HSP90AA1, SLC4A10, PDGFB, AQP4, LIN7A, ANK1, SLC4A4, CDH2, CA2, ERBB2, ADORA1, LEPR, ORAI1, LDLR, IL6R	842	180	18224	1.92388	0.999924	0.348253	0.338722
GOTERM_CC_DIRECT	GO:0097440~apical dendrite	4	0.449944	0.0197954	NEURL1, SLC4A10, PPARGC1A, YKT6	842	13	18224	6.6596	0.999925	0.348253	0.338722
GOTERM_CC_DIRECT	GO:0014069~postsynaptic density	16	1.79978	0.0235754	SEMA4C, LIN7A, GRIP2, RTN4, ADD2, GRM3, CNKSR2, EEF2K, GRIN3A, RUSC1, NEURL1, ADORA1, IGSF9B, CRYAB, CAMK2G, ND2	842	184	18224	1.88206	0.999988	0.388174	0.377551
GOTERM_CC_DIRECT	GO:0034362~low-density lipoprotein particle	4	0.449944	0.0243462	APOE, APOB, PLA2G7, LDLR	842	14	18224	6.18392	0.999992	0.388174	0.377551
GOTERM_CC_DIRECT	GO:0005576~extracellular region	92	10.3487	0.0245163	LGALS3BP, TENM1, COL16A1, OLFML2B, NCAN, TNC, F13A1, LAMC2, C8B, HAPLN1, FGF6, ADAMTS3, BMPER, LEPR, NRCAM, EMILIN1, EPHB2, CTSD, IL6R, SRGN, HSP90AA1, COL27A1, IGFBP5, GPX3, IL1R1, FST, ADIPOQ, VASH2, HSPG2, PDGFRL, EREG, CHIT1, PROCR, MMRN1, LOX, CRISPLD1, CRISPLD2, CRY2, ADAM12, ATG4C, COL4A5, COL6A6, PLIN2, ANGPTL4, MET, MATN4, FBN2, ITIH4, COL15A1, PCOLCE2, NXPH2, LAMA4, PDGFB, TFPI, PLA2G7,…	842	1610	18224	1.23678	0.999992	0.388174	0.377551
GOTERM_CC_DIRECT	GO:0016324~apical plasma membrane	22	2.47469	0.0291128	HSP90AA1, CLDND1, AHCYL1, PDE4D, PTPRO, ATP2B2, SORBS2, EMP2, LRP2, THY1, SLC7A5, CDH2, GNAT3, SLCO2B1, ERBB2, MAL2, TNIK, STX3, PROM1, IL6R, CD34, ATP6V0D2	842	291	18224	1.63629	0.999999	0.441122	0.429049
GOTERM_CC_DIRECT	GO:0005901~caveola	8	0.899888	0.0297177	P2RY12, SCARB1, ADCYAP1R1, PTGIS, SMO, IRS1, EMP2, NOS1	842	65	18224	2.66384	0.999999	0.441122	0.429049
GOTERM_CC_DIRECT	GO:0043235~receptor complex	12	1.34983	0.0330142	RET, ADCYAP1R1, ERBB2, NT5DC3, LEPR, TRPV3, LRP2, ACVR1B, GPRC5C, PLXDC1, LDLR, KCTD16	842	127	18224	2.04507	1	0.474815	0.46182
GOTERM_CC_DIRECT	GO:0031463~Cul3-RING ubiquitin ligase complex	8	0.899888	0.034337	KLHL29, KLHL25, SPOPL, KLHL3, KLHL34, KLHL23, KLHL40, KLHL30	842	67	18224	2.58432	1	0.474815	0.46182
GOTERM_CC_DIRECT	GO:0071682~endocytic vesicle lumen	4	0.449944	0.0349863	HSP90AA1, HSPH1, APOE, APOB	842	16	18224	5.41093	1	0.474815	0.46182
GOTERM_CC_DIRECT	GO:0030016~myofibril	5	0.56243	0.0382043	MYOD1, NRAP, TWF2, LMOD1, MYH13	842	28	18224	3.86495	1	0.478392	0.4653
GOTERM_CC_DIRECT	GO:0005579~membrane attack complex	3	0.337458	0.0382714	C6, C7, C8B	842	7	18224	9.27587	1	0.478392	0.4653
GOTERM_CC_DIRECT	GO:0016528~sarcoplasm	3	0.337458	0.0382714	SLC8A3, FABP3, FLNC	842	7	18224	9.27587	1	0.478392	0.4653
GOTERM_CC_DIRECT	GO:0031093~platelet alpha granule lumen	7	0.787402	0.0403639	SRGN, MMRN1, PDGFB, VEGFC, F13A1, IGF1, THBS1	842	55	18224	2.75465	1	0.491612	0.478157
GOTERM_CC_DIRECT	GO:0014731~spectrin-associated cytoskeleton	3	0.337458	0.0494932	SPTA1, SPTB, ANK1	842	8	18224	8.11639	1	0.559745	0.544426
GOTERM_CC_DIRECT	GO:0033018~sarcoplasmic reticulum lumen	3	0.337458	0.0494932	HRC, CASQ2, SRL	842	8	18224	8.11639	1	0.559745	0.544426
GOTERM_CC_DIRECT	GO:0000791~euchromatin	3	0.337458	0.0494932	UHRF1, DNMT3A, ANKRD2	842	8	18224	8.11639	1	0.559745	0.544426

## Sheet: MF
Category	Term	Count	%	PValue	Genes	List Total	Pop Hits	Pop Total	Fold Enrichment	Bonferroni	Benjamini	FDR
GOTERM_MF_DIRECT	GO:0005201~extracellular matrix structural constituent	14	1.5748	1.17013e-05	FBN2, FBN3, COL15A1, COL27A1, LUM, LAMA4, NCAN, HAPLN1, COL1A1, COL3A1, COL1A2, COL5A1, COL5A2, COL4A5	793	67	16881	4.44814	0.0115753	0.0116428	0.011596
GOTERM_MF_DIRECT	GO:0005509~calcium ion binding	59	6.63667	3.5709e-05	DGKG, RET, WDR49, FKBP10, NCAN, CLGN, MMP24, EEF2K, MMP27, CDH2, CRTAC1, DNER, ENPP2, CAPN1, PSPH, CCBE1, CD93, ACTN3, TC2N, HSPG2, RUNX1, MMRN1, MMP16, GPD2, PLSCR4, CASQ2, EFHC2, ITGB1BP2, FKBP9, ASTN2, MATN4, PVALB, MATN2, FBLN7, NECAB2, FBN2, NECAB1, FBN3, PADI6, NRXN1, PCDH15, LTBP2, LRP2, PCDH12, THBS1, NCALD, SPTA1, SCIN, SPOCK2, SLIT1, LDLR, KCNIP2, KCNIP3, SUSD1, MYO5A, ATP2B2, SYT12, HR…	793	717	16881	1.75169	0.0349073	0.0177652	0.0176938
GOTERM_MF_DIRECT	GO:0005088~Ras guanyl-nucleotide exchange factor activity	17	1.91226	9.17241e-05	RET, ANGPT1, IRS1, PDGFB, GFRA2, SPTB, GRIN2B, EREG, SPTA1, FGF6, RASGEF1A, RASGEF1B, KIT, ERBB2, FGF18, FGFR4, CAMK2G	793	115	16881	3.14685	0.0872284	0.0304218	0.0302995
GOTERM_MF_DIRECT	GO:0008201~heparin binding	20	2.24972	0.000184107	FBLN7, TENM1, POSTN, LXN, MSTN, PCOLCE2, LAMC2, LTBP2, PCOLCE, THBS1, ADAMTS15, ADAMTS3, CCDC80, COL5A1, GPNMB, CRISPLD2, SLIT1, APOE, APOB, FGFR4	793	160	16881	2.66094	0.167401	0.0366748	0.0365274
GOTERM_MF_DIRECT	GO:0042802~identical protein binding	58	6.52418	0.000215476	ROBO2, AHCYL1, MSTN, HSPB8, HSPB1, ROBO1, RASSF3, C1QTNF6, EMILIN1, EPHB2, NUDT14, TP63, SH3GLB2, PRKAB2, CPT1A, HSP90AA1, PARP1, DYNLT1, ADIPOQ, DAPK3, DNMT3A, CNKSR2, TRAF6, ORAI1, MAPRE3, ANGPTL4, CRYAB, SQSTM1, FBP2, NECAB2, KHDRBS2, UHRF1, PDGFB, THBS1, PGBD1, UGP2, MAT2A, ERBB2, UBQLN1, APOE, LDLR, SMAD1, TNK2, DAB2IP, TRPV3, LYZ, TPD52L1, ESR1, ETNPPL, ALDH4A1, COL1A1, RCAN1, GRIN3A, COL1A…	793	749	16881	1.64843	0.192992	0.0366748	0.0365274
GOTERM_MF_DIRECT	GO:0005516~calmodulin binding	22	2.47469	0.000221155	MYLK2, KCNH5, NOS2, ARPP21, RRAD, MYO5A, ATP2B2, ADCY1, ADD2, SLC8A3, ITPKB, PCP4, EEF2K, PHKG1, NDUFAF4, MYH8, MYH13, ORAI1, NOS1, CAMK2G, SNTB1, TRPM4	793	189	16881	2.47791	0.19754	0.0366748	0.0365274
GOTERM_MF_DIRECT	GO:0003779~actin binding	28	3.14961	0.000288801	LMOD1, INPPL1, NCALD, ADD2, CSRP3, SCIN, CAPZB, MPRIP, SNTG1, RUSC1, NRAP, MYH13, PHACTR3, XIRP2, MYOZ2, ACE, ACTN3, MYO5A, MICAL2, KLHL3, SORBS1, SPTB, DIAPH3, SYNPO2L, JMY, FSCN1, SNTB1, MSRB1	793	278	16881	2.14407	0.249788	0.0410511	0.040886
GOTERM_MF_DIRECT	GO:0048407~platelet-derived growth factor binding	5	0.56243	0.00121763	COL1A1, COL3A1, COL1A2, COL5A1, PDGFB	793	11	16881	9.67614	0.702481	0.151443	0.150834
GOTERM_MF_DIRECT	GO:0008307~structural constituent of muscle	8	0.899888	0.00312653	CSRP3, PDLIM3, ACTN3, MYBPH, MYH8, NEXN, SORBS2, ANKRD2	793	42	16881	4.05476	0.955656	0.345656	0.344266
GOTERM_MF_DIRECT	GO:0005178~integrin binding	13	1.46232	0.00373096	COL16A1, ACTN3, PXN, ADAM22, EMP2, IGF1, THY1, THBS1, COL3A1, COL5A1, GPNMB, TSPAN4, ITGB1BP2	793	105	16881	2.6356	0.975748	0.351147	0.349735
GOTERM_MF_DIRECT	GO:0004713~protein tyrosine kinase activity	15	1.68729	0.00388203	MAP2K3, RET, HSP90AA1, TNK2, DYRK1B, EREG, FGF6, KIT, ERBB2, FGF18, EPHB2, FGFR4, MET, MAP2K6, EPHA2	793	133	16881	2.40085	0.979144	0.351147	0.349735
GOTERM_MF_DIRECT	GO:0050840~extracellular matrix binding	6	0.674916	0.00649077	ADAMTS15, OLFML2B, SPOCK2, SPP1, SSC5D, THBS1	793	26	16881	4.9125	0.998465	0.478578	0.476654
GOTERM_MF_DIRECT	GO:0001968~fibronectin binding	6	0.674916	0.00649077	CCDC80, IGFBP5, SDC4, ITGA4, SSC5D, THBS1	793	26	16881	4.9125	0.998465	0.478578	0.476654
GOTERM_MF_DIRECT	GO:0004222~metalloendopeptidase activity	13	1.46232	0.00673376	PAPLN, ADAM33, ADAM22, ADAMTS12, ADAMTS16, ADAMTS15, ADAMTS3, MMP24, MMP27, MMP16, ADAMTS17, ADAM12, ADAMTS7	793	113	16881	2.44901	0.998797	0.478578	0.476654
GOTERM_MF_DIRECT	GO:0050839~cell adhesion molecule binding	9	1.01237	0.00814254	PTPRD, TENM1, POSTN, TENM4, ITGA4, CADM2, NRXN1, NRXN3, NECTIN2	793	62	16881	3.09012	0.999707	0.506365	0.504329
GOTERM_MF_DIRECT	GO:0046934~phosphatidylinositol-4,5-bisphosphate 3-kinase activity	9	1.01237	0.00814254	FGF6, IRS1, ERBB2, FGF18, KIT, PDGFB, PIK3CB, FGFR4, EREG	793	62	16881	3.09012	0.999707	0.506365	0.504329
GOTERM_MF_DIRECT	GO:0042169~SH2 domain binding	6	0.674916	0.0104379	AFAP1L2, KHDRBS2, IRS1, SH3PXD2B, INPPL1, SQSTM1	793	29	16881	4.40431	0.999971	0.610924	0.608468
GOTERM_MF_DIRECT	GO:0070326~very-low-density lipoprotein particle receptor binding	3	0.337458	0.0123824	RELN, PCSK9, APOE	793	4	16881	15.9656	0.999996	0.68447	0.681719
GOTERM_MF_DIRECT	GO:0004872~receptor activity	19	2.13723	0.0138906	RET, ADCYAP1R1, CD93, SLC20A2, MMD, CADM2, NRXN1, TNFRSF19, NRXN3, LYVE1, GFRA2, PROCR, CALCR, RTN4RL1, ANPEP, MRC1, APLNR, LDLR, NEO1	793	217	16881	1.86388	0.999999	0.72743	0.724506
GOTERM_MF_DIRECT	GO:0032266~phosphatidylinositol-3-phosphate binding	6	0.674916	0.0157739	SESTD1, SH3PXD2B, DAB2IP, WIPI1, WDR45, TECPR1	793	32	16881	3.99141	1	0.75437	0.751338
GOTERM_MF_DIRECT	GO:0044325~ion channel binding	12	1.34983	0.0170599	RIMS1, HSP90AA1, KCNH5, KCNC1, ACTN3, KCNB1, KCNIP2, KCNIP3, PDE4D, HRC, NOS1, SCN4B	793	113	16881	2.26062	1	0.75437	0.751338
GOTERM_MF_DIRECT	GO:0042803~protein homodimerization activity	48	5.39933	0.0172814	TENM1, SCARB1, CEBPB, ABCD2, DGKD, TENM4, CEBPD, MAX, SRF, NPR3, PTPRO, PDGFB, IKZF2, CLCN1, ADD2, MYOM3, WRN, HSF2, NAMPT, APOE, XDH, CAMK2G, IL6R, PSPH, SMAD1, HSP90AA1, ACTN3, NOS2, CADM2, EPHX2, DAPK3, ADIPOQ, DAB2IP, ASNS, CACYBP, TYR, TPD52L1, RUNX1, QDPR, PRKRA, GPD1, KIT, CASQ2, THRSP, CRYAB, SQSTM1, PVALB, NECTIN2	793	730	16881	1.39973	1	0.75437	0.751338
GOTERM_MF_DIRECT	GO:0005249~voltage-gated potassium channel activity	8	0.899888	0.0183074	KCNH5, KCNT1, KCNC1, KCNB1, KCNH8, KCNS3, CNGB3, HCN1	793	58	16881	2.93621	1	0.75437	0.751338
GOTERM_MF_DIRECT	GO:0004725~protein tyrosine phosphatase activity	11	1.23735	0.0188495	DUSP22, PTPRD, DUSP10, PTPRQ, PTPRO, CDC25C, DUSP8, PALD1, CDC14A, CDKN3, PTPN3	793	100	16881	2.34163	1	0.75437	0.751338
GOTERM_MF_DIRECT	GO:0016301~kinase activity	20	2.24972	0.0190742	RET, PRKAB2, CDKN2C, DGKD, TNK2, NRK, PRKAG2, PIK3CB, SGMS2, AKAP1, CNKSR2, PKM, PRKRA, PKIA, ERBB2, PDK4, OBSL1, MAP3K14, CDKN3, EPHA2	793	241	16881	1.7666	1	0.75437	0.751338
GOTERM_MF_DIRECT	GO:0003956~NAD(P)+-protein-arginine ADP-ribosyltransferase activity	3	0.337458	0.0199985	ART1, ART3, ART4	793	5	16881	12.7725	1	0.75437	0.751338
GOTERM_MF_DIRECT	GO:0008270~zinc ion binding	70	7.9865	0.0204704	CPM, ZFAND2A, ZFAND5, JADE1, BRCA1, SH3RF1, ADAMTSL1, ING2, RNF115, CSRP3, MMP24, ADAMTS3, TRIM7, MMP27, CA2, ANPEP, PEG10, ENPP2, DPF3, CPXM1, ZNF385D, LMCD1, POLE, ADAMTS7, CDADC1, TRIM63, PARP1, RNF41, MT1A, RNF128, MMP16, TRAF6, ITGB1BP2, SMPDL3A, SQSTM1, TRIM54, RNF122, RNF165, ZCCHC7, UHRF1, PXN, PAPLN, ADAMTS12, CXXC5, ADH6, PDLIM1, ADAMTS16, ADAMTS15, PDLIM3, NRAP, ADAMTS17, LONRF3, VAT1L…	793	1169	16881	1.29291	1	0.75437	0.751338
GOTERM_MF_DIRECT	GO:0004185~serine-type carboxypeptidase activity	4	0.449944	0.0254171	CPM, PRSS16, CPXM1, PRCP	793	14	16881	6.08215	1	0.87207	0.868564
GOTERM_MF_DIRECT	GO:0000989~transcription factor activity, transcription factor binding	4	0.449944	0.0254171	PER2, CRY2, TP63, FOXO1	793	14	16881	6.08215	1	0.87207	0.868564
GOTERM_MF_DIRECT	GO:0005524~ATP binding	86	9.78628	0.0276284	DGKG, RET, MYLK2, SMG1, ABCD2, ATP8A2, DGKD, SRXN1, MAST4, UBE2D4, NRK, UBE2D1, PRKAG2, PIK3CB, ABCA12, AACS, MYLK4, TBK1, EEF2K, PDK4, KIF1B, EPHB2, STK32A, MAP2K3, CCT2, HSP90AA1, ACSL1, DAPK3, DYRK1B, RUNX1, ITPKB, DYNC1LI1, PKM, MTHFD1, HKDC1, DMC1, KIT, MYH8, MCM3, TNIK, ROR2, ALPK2, MET, SGK2, EPHA2, NIM1K, PFKFB4, PFKFB3, ROCK2, AK1, TWF2, FIGN, ADCY1, ACVR1B, ACACA, HSPD1, STK31, NWD1, WR…	793	1495	16881	1.23881	1	0.916341	0.912657
GOTERM_MF_DIRECT	GO:0045545~syndecan binding	3	0.337458	0.029073	SEMA5A, GPNMB, TNC	793	6	16881	10.6438	1	0.921845	0.91814
GOTERM_MF_DIRECT	GO:0030169~low-density lipoprotein particle binding	4	0.449944	0.0306878	SCARB1, PCSK9, THBS1, LDLR	793	15	16881	5.67667	1	0.921845	0.91814
GOTERM_MF_DIRECT	GO:0004714~transmembrane receptor protein tyrosine kinase activity	6	0.674916	0.0312738	RET, ERBB2, KIT, ROR2, MET, EPHA2	793	38	16881	3.36119	1	0.921845	0.91814
GOTERM_MF_DIRECT	GO:0004674~protein serine/threonine kinase activity	27	3.03712	0.0315002	NIM1K, SMG1, MAST4, ROCK2, NRK, ACVR1B, MYLK4, STK31, EEF2K, TBK1, PHKG1, STK32A, CAMK2G, MAP2K6, SRPK2, MAP2K3, NEK5, TNK2, DAPK3, DYRK1B, ADCK1, AAK1, TNIK, ALPK2, SQSTM1, MAP3K14, SGK2	793	376	16881	1.52862	1	0.921845	0.91814
GOTERM_MF_DIRECT	GO:0001228~transcriptional activator activity, RNA polymerase II transcription regulatory region sequence-specific binding	10	1.12486	0.0341234	CSRNP3, MAF, MAFG, SRF, HSF2, MYOD1, ESRRG, EBF4, BARX1, RUNX1	793	95	16881	2.24079	1	0.970081	0.966181
GOTERM_MF_DIRECT	GO:0050750~low-density lipoprotein particle receptor binding	4	0.449944	0.0364849	DNAJA1, PCSK9, APOE, APOB	793	16	16881	5.32188	1	1	0.996982
GOTERM_MF_DIRECT	GO:0008046~axon guidance receptor activity	3	0.337458	0.0394526	ROBO2, EPHB2, ROBO1	793	7	16881	9.12322	1	1	0.996982
GOTERM_MF_DIRECT	GO:0004180~carboxypeptidase activity	4	0.449944	0.0428001	CPM, ACE, CPXM1, PRCP	793	17	16881	5.00883	1	1	0.996982
GOTERM_MF_DIRECT	GO:0005234~extracellular-glutamate-gated ion channel activity	4	0.449944	0.0496225	GRIA2, GRIN3A, GRIN2B, GRIA4	793	18	16881	4.73056	1	1	0.996982
GOTERM_MF_DIRECT	GO:0046982~protein heterodimerization activity	31	3.48706	0.0497363	TENM1, CEBPB, KHDRBS2, DGKD, HIST1H2BJ, TENM4, CEBPD, MAX, PDGFB, ADRA1B, IKZF2, ADD2, SPTA1, ERBB2, ADORA1, SOX6, SMAD1, KCNH5, KCNB1, TYR, TPD52L1, PBX1, RUNX1, NR4A1, MAFG, MYOD1, SIM1, GCLM, JDP2, PVALB, NECTIN2	793	465	16881	1.41917	1	1	0.996982

## Sheet: KEGG
Category	Term	Count	%	PValue	Genes	List Total	Pop Hits	Pop Total	Fold Enrichment	Bonferroni	Benjamini	FDR
KEGG_PATHWAY	ECM-receptor interaction	18	2.02475	1.07385e-06	COL27A1, SDC4, ITGA4, LAMA4, TNC, LAMC2, HSPG2, THBS1, COL1A1, COL3A1, RELN, COL1A2, COL5A1, COL5A2, SPP1, COL4A5, ITGA7, COL6A6	346	87	6879	4.11341	0.000278089	0.000278127	0.000273832
KEGG_PATHWAY	Focal adhesion	28	3.14961	3.62513e-06	MYLK2, ROCK2, LAMA4, PXN, PDGFB, TNC, LAMC2, PIK3CB, THBS1, MYLK4, RELN, ERBB2, SPP1, FLNC, COL27A1, ACTN3, ITGA4, VEGFC, IGF1, COL1A1, COL3A1, COL1A2, COL5A1, COL5A2, COL4A5, ITGA7, COL6A6, MET	346	206	6879	2.70234	0.00093847	0.000469454	0.000462204
KEGG_PATHWAY	AMPK signaling pathway	20	2.24972	9.93983e-06	SREBF1, PFKFB4, PRKAB2, CPT1A, PFKFB3, IRS1, ADIPOQ, PRKAG2, PIK3CB, IGF1, CPT1B, FOXO1, ACACA, EEF2K, RAB14, PPP2R3C, LEPR, MLYCD, PPARGC1A, FBP2	346	123	6879	3.23276	0.00257112	0.000858139	0.000844886
KEGG_PATHWAY	Amoebiasis	18	2.02475	1.76715e-05	ARG2, COL27A1, NOS2, ACTN3, IL1R1, LAMA4, HSPB1, LAMC2, ADCY1, PIK3CB, C8B, COL1A1, COL3A1, GNAL, COL1A2, COL5A1, COL5A2, COL4A5	346	106	6879	3.3761	0.0045665	0.00114423	0.00112656
KEGG_PATHWAY	PI3K-Akt signaling pathway	35	3.93701	0.000103093	IRS1, LAMA4, PDGFB, TNC, LAMC2, BRCA1, PIK3CB, THBS1, FGF6, RELN, PPP2R3C, SPP1, IL6R, EIF4E, HSP90AA1, COL27A1, ANGPT1, ITGA4, VEGFC, IGF1, COL1A1, NR4A1, COL3A1, COL1A2, COL5A1, COL5A2, KIT, FGF18, COL4A5, ITGA7, COL6A6, FGFR4, MET, SGK2, EPHA2	346	345	6879	2.01696	0.0263492	0.00534023	0.00525776
KEGG_PATHWAY	Insulin signaling pathway	16	1.79978	0.00369594	SREBF1, PRKAB2, IRS1, INPPL1, PRKAG2, PIK3CB, SORBS1, FOXO1, ACACA, PPP1R3C, PHKG1, PPP1R3B, HKDC1, PPARGC1A, EIF4E, FBP2	346	138	6879	2.3051	0.616732	0.142856	0.14065
KEGG_PATHWAY	Circadian rhythm	7	0.787402	0.00386098	PER2, PRKAB2, PER3, CRY2, PRKAG2, NPAS2, ARNTL	346	31	6879	4.48937	0.63283	0.142856	0.14065
KEGG_PATHWAY	Insulin resistance	13	1.46232	0.00757461	SREBF1, PRKAB2, CPT1A, IRS1, GFPT2, PRKAG2, PIK3CB, CPT1B, FOXO1, PPP1R3C, PPP1R3B, PPARGC1A, PPARGC1B	346	108	6879	2.39314	0.860444	0.245228	0.241441
KEGG_PATHWAY	Protein digestion and absorption	11	1.23735	0.0122232	SLC8A3, COL1A1, COL3A1, COL15A1, COL27A1, COL1A2, COL5A1, COL5A2, COL4A5, COL6A6, PRCP	346	88	6879	2.48519	0.958635	0.3391	0.333863
KEGG_PATHWAY	Platelet activation	14	1.5748	0.0130927	P2RY12, MYLK2, COL27A1, PLA2G4E, ROCK2, ADCY1, PIK3CB, MYLK4, COL1A1, COL3A1, COL1A2, COL5A1, COL5A2, ORAI1	346	130	6879	2.14108	0.967071	0.3391	0.333863
KEGG_PATHWAY	Biosynthesis of antibiotics	19	2.13723	0.0195342	ARG2, TPI1, GFPT2, AK1, CYP51A1, AMPD1, AMPD3, PLA2G7, LSS, UGP2, PKM, PSAT1, HKDC1, EHHADH, PGM3, PHGDH, AASS, FBP2, PSPH	346	212	6879	1.78183	0.99396	0.459942	0.452839
KEGG_PATHWAY	Adipocytokine signaling pathway	9	1.01237	0.0230992	PRKAB2, CPT1A, IRS1, ACSL1, ADIPOQ, LEPR, PRKAG2, PPARGC1A, CPT1B	346	70	6879	2.55619	0.997649	0.498558	0.490858
KEGG_PATHWAY	Axon guidance	13	1.46232	0.0250839	ROBO2, SEMA5A, SEMA6C, ROCK2, UNC5B, DCC, SEMA6D, SEMA4C, ROBO1, SLIT1, EPHB2, MET, EPHA2	346	127	6879	2.03511	0.998612	0.499748	0.49203
KEGG_PATHWAY	Fatty acid metabolism	7	0.787402	0.0316009	HACD1, CPT1A, ACSL1, EHHADH, ELOVL6, CPT1B, ACACA	346	48	6879	2.89939	0.999756	0.584617	0.575588
KEGG_PATHWAY	Central carbon metabolism in cancer	8	0.899888	0.0400943	RET, SLC7A5, PKM, HKDC1, ERBB2, KIT, PIK3CB, MET	346	64	6879	2.48519	0.999975	0.659717	0.649528
KEGG_PATHWAY	Hypertrophic cardiomyopathy (HCM)	9	1.01237	0.0407547	CACNG6, CACNB1, PRKAB2, ACE, SGCD, ITGA4, PRKAG2, ITGA7, IGF1	346	78	6879	2.29402	0.999979	0.659717	0.649528
KEGG_PATHWAY	PPAR signaling pathway	8	0.899888	0.0494912	FABP3, CPT1A, ACSL1, EHHADH, ADIPOQ, SORBS1, ANGPTL4, CPT1B	346	67	6879	2.37391	0.999998	0.677894	0.667424
