# Supplementary material for: Genome-Wide Expression Profiling of mRNAs, lncRNAs and circRNAs in Skeletal Muscle of Two Different Pig Breeds
Source: Animals (Basel). 2021 Nov 5;11(11):3169. doi: 10.3390/ani11113169 (PMC8614396; doi:10.3390/ani11113169)
Supplement: Supplementary file 1 [file animals-11-03169-s001.zip › TableS7.xlsx]

## Sheet: co_expression
lncRNA_ID	lncRNA_Gene_ID	lncRNA_Gene_Symbol	mRNA_Gene_ID	Pearson_correlation	Pvalue
TCONS_00301781	XLOC_240761	XLOC_240761	ENSSSCG00000032838	0.966467	9.19e-05
TCONS_00301781	XLOC_240761	XLOC_240761	ENSSSCG00000004367	0.963455	0.000118698
TCONS_00301781	XLOC_240761	XLOC_240761	ENSSSCG00000011858	0.956315	0.000201654
TCONS_00301781	XLOC_240761	XLOC_240761	ENSSSCG00000024437	0.963741	0.00011596
TCONS_00301781	XLOC_240761	XLOC_240761	ENSSSCG00000016009	0.964115	0.000112438
TCONS_00301781	XLOC_240761	XLOC_240761	ENSSSCG00000005164	0.95935	0.000162854
TCONS_00301781	XLOC_240761	XLOC_240761	ENSSSCG00000029175	0.954582	0.000226315
TCONS_00301781	XLOC_240761	XLOC_240761	ENSSSCG00000008386	0.986277	6.39e-06
TCONS_00301781	XLOC_240761	XLOC_240761	ENSSSCG00000039569	0.964145	0.00011216
TCONS_00301781	XLOC_240761	XLOC_240761	ENSSSCG00000005930	0.978636	2.4e-05
TCONS_00301781	XLOC_240761	XLOC_240761	ENSSSCG00000011171	0.953328	0.000245345
TCONS_00301781	XLOC_240761	XLOC_240761	ENSSSCG00000017862	0.963955	0.000113932
TCONS_00301781	XLOC_240761	XLOC_240761	ENSSSCG00000022283	0.957291	0.00018857
TCONS_00301781	XLOC_240761	XLOC_240761	ENSSSCG00000025514	0.970936	6e-05
TCONS_00301781	XLOC_240761	XLOC_240761	ENSSSCG00000012602	0.961312	0.000140604
TCONS_00301781	XLOC_240761	XLOC_240761	ENSSSCG00000004383	0.965135	0.000103202
TCONS_00301781	XLOC_240761	XLOC_240761	ENSSSCG00000014978	0.970973	5.98e-05
TCONS_00301781	XLOC_240761	XLOC_240761	ENSSSCG00000040607	-0.951267	0.000278868
TCONS_00301781	XLOC_240761	XLOC_240761	ENSSSCG00000037935	0.971458	5.69e-05
TCONS_00301781	XLOC_240761	XLOC_240761	ENSSSCG00000006703	-0.962948	0.000123659
TCONS_00301781	XLOC_240761	XLOC_240761	ENSSSCG00000010908	0.955664	0.000210696
TCONS_00301781	XLOC_240761	XLOC_240761	ENSSSCG00000010900	0.973407	4.61e-05
TCONS_00301781	XLOC_240761	XLOC_240761	ENSSSCG00000024428	0.978759	2.36e-05
TCONS_00301781	XLOC_240761	XLOC_240761	ENSSSCG00000012201	0.962766	0.000125471
TCONS_00301781	XLOC_240761	XLOC_240761	ENSSSCG00000037605	0.962036	0.000132929
TCONS_00301781	XLOC_240761	XLOC_240761	ENSSSCG00000002269	-0.957141	0.00019055
TCONS_00301781	XLOC_240761	XLOC_240761	ENSSSCG00000036540	0.968297	7.78e-05
TCONS_00301781	XLOC_240761	XLOC_240761	ENSSSCG00000011511	0.978405	2.48e-05
TCONS_00301781	XLOC_240761	XLOC_240761	ENSSSCG00000022299	0.973044	4.8e-05
TCONS_00301781	XLOC_240761	XLOC_240761	ENSSSCG00000017750	0.964944	0.000104895
TCONS_00301781	XLOC_240761	XLOC_240761	ENSSSCG00000001550	0.950791	0.000287012
TCONS_00301781	XLOC_240761	XLOC_240761	ENSSSCG00000014249	-0.953164	0.00024791
TCONS_00301781	XLOC_240761	XLOC_240761	ENSSSCG00000010700	0.958077	0.000178462
TCONS_00301781	XLOC_240761	XLOC_240761	ENSSSCG00000001974	0.974814	3.92e-05
TCONS_00301781	XLOC_240761	XLOC_240761	ENSSSCG00000038617	0.972667	5e-05
TCONS_00301781	XLOC_240761	XLOC_240761	ENSSSCG00000007942	0.971539	5.64e-05
TCONS_00301781	XLOC_240761	XLOC_240761	ENSSSCG00000021644	0.967655	8.26e-05
TCONS_00301781	XLOC_240761	XLOC_240761	ENSSSCG00000032313	0.957826	0.000181654
TCONS_00301781	XLOC_240761	XLOC_240761	ENSSSCG00000031292	0.977262	2.89e-05
TCONS_00301781	XLOC_240761	XLOC_240761	ENSSSCG00000006932	0.960064	0.000154503
TCONS_00301781	XLOC_240761	XLOC_240761	ENSSSCG00000012606	0.965167	0.000102918
TCONS_00301781	XLOC_240761	XLOC_240761	ENSSSCG00000025644	0.981785	1.49e-05
TCONS_00301782	XLOC_240761	XLOC_240761	ENSSSCG00000025820	0.984288	9.58e-06
TCONS_00301782	XLOC_240761	XLOC_240761	ENSSSCG00000012135	0.960033	0.000154855
TCONS_00301782	XLOC_240761	XLOC_240761	ENSSSCG00000008211	0.977009	2.99e-05
TCONS_00301782	XLOC_240761	XLOC_240761	ENSSSCG00000006378	0.978463	2.46e-05
TCONS_00301782	XLOC_240761	XLOC_240761	ENSSSCG00000020696	0.973579	4.52e-05
TCONS_00301782	XLOC_240761	XLOC_240761	ENSSSCG00000003546	0.958627	0.000171597
TCONS_00301782	XLOC_240761	XLOC_240761	ENSSSCG00000037985	0.95767	0.000183654
TCONS_00301782	XLOC_240761	XLOC_240761	ENSSSCG00000017058	0.956792	0.000195192
TCONS_00301782	XLOC_240761	XLOC_240761	ENSSSCG00000015396	0.955216	0.000217067
TCONS_00301782	XLOC_240761	XLOC_240761	ENSSSCG00000010681	0.954327	0.000230098
TCONS_00301782	XLOC_240761	XLOC_240761	ENSSSCG00000034660	0.962483	0.000128332
TCONS_00301782	XLOC_240761	XLOC_240761	ENSSSCG00000009011	0.993062	8.31e-07
TCONS_00301782	XLOC_240761	XLOC_240761	ENSSSCG00000016738	-0.953642	0.000240493
TCONS_00301782	XLOC_240761	XLOC_240761	ENSSSCG00000015093	0.969243	7.11e-05
TCONS_00301782	XLOC_240761	XLOC_240761	ENSSSCG00000030362	0.958059	0.000178683
TCONS_00301782	XLOC_240761	XLOC_240761	ENSSSCG00000022347	0.956043	0.000205393
TCONS_00301782	XLOC_240761	XLOC_240761	ENSSSCG00000017260	0.959825	0.000157268
TCONS_00301782	XLOC_240761	XLOC_240761	ENSSSCG00000017897	0.966924	8.82e-05
TCONS_00301782	XLOC_240761	XLOC_240761	ENSSSCG00000015315	0.958951	0.000167642
TCONS_00301782	XLOC_240761	XLOC_240761	ENSSSCG00000012532	0.954778	0.000223437
TCONS_00301782	XLOC_240761	XLOC_240761	ENSSSCG00000027849	0.952484	0.000258734
TCONS_00301782	XLOC_240761	XLOC_240761	ENSSSCG00000014998	0.950389	0.000294015
TCONS_00301782	XLOC_240761	XLOC_240761	ENSSSCG00000027119	0.952163	0.000263951
TCONS_00301782	XLOC_240761	XLOC_240761	ENSSSCG00000012424	0.985391	7.71e-06
TCONS_00301782	XLOC_240761	XLOC_240761	ENSSSCG00000005449	0.952611	0.000256682
TCONS_00301782	XLOC_240761	XLOC_240761	ENSSSCG00000015557	0.950261	0.000296278
TCONS_00301782	XLOC_240761	XLOC_240761	ENSSSCG00000013401	0.950375	0.00029426
TCONS_00301782	XLOC_240761	XLOC_240761	ENSSSCG00000003054	0.960597	0.000148461
TCONS_00301782	XLOC_240761	XLOC_240761	ENSSSCG00000030655	0.977959	2.63e-05
TCONS_00301782	XLOC_240761	XLOC_240761	ENSSSCG00000010535	0.984172	9.8e-06
TCONS_00301782	XLOC_240761	XLOC_240761	ENSSSCG00000004202	0.959398	0.000162282
TCONS_00301782	XLOC_240761	XLOC_240761	ENSSSCG00000006932	0.957513	0.000185681
TCONS_00301782	XLOC_240761	XLOC_240761	ENSSSCG00000025527	0.96514	0.000103155
TCONS_00301782	XLOC_240761	XLOC_240761	ENSSSCG00000032605	0.963627	0.000117049
TCONS_00301782	XLOC_240761	XLOC_240761	ENSSSCG00000014959	0.972486	5.1e-05
TCONS_00301782	XLOC_240761	XLOC_240761	ENSSSCG00000010164	0.954533	0.000227041
TCONS_00301785	XLOC_240762	XLOC_240762	ENSSSCG00000037798	0.969324	7.05e-05
TCONS_00301785	XLOC_240762	XLOC_240762	ENSSSCG00000005379	-0.971668	5.57e-05
TCONS_00301785	XLOC_240762	XLOC_240762	ENSSSCG00000012424	0.959601	0.000159882
TCONS_00301785	XLOC_240762	XLOC_240762	ENSSSCG00000015356	0.981705	1.51e-05
TCONS_00301785	XLOC_240762	XLOC_240762	ENSSSCG00000003773	0.950473	0.000292537
TCONS_00301785	XLOC_240762	XLOC_240762	ENSSSCG00000013401	0.964422	0.0001096
TCONS_00301785	XLOC_240762	XLOC_240762	ENSSSCG00000017897	0.954097	0.00023356
TCONS_00301785	XLOC_240762	XLOC_240762	ENSSSCG00000000917	0.964937	0.000104953
TCONS_00301785	XLOC_240762	XLOC_240762	ENSSSCG00000010681	0.973759	4.43e-05
TCONS_00301785	XLOC_240762	XLOC_240762	ENSSSCG00000002650	-0.954847	0.000222414
TCONS_00301785	XLOC_240762	XLOC_240762	ENSSSCG00000009380	0.968254	7.81e-05
TCONS_00301785	XLOC_240762	XLOC_240762	ENSSSCG00000016664	0.957394	0.000187226
TCONS_00301785	XLOC_240762	XLOC_240762	ENSSSCG00000009011	0.962696	0.000126179
TCONS_00301785	XLOC_240762	XLOC_240762	ENSSSCG00000015039	0.958089	0.000178307
TCONS_00301785	XLOC_240762	XLOC_240762	ENSSSCG00000040393	0.965202	0.000102613
TCONS_00301785	XLOC_240762	XLOC_240762	ENSSSCG00000016784	0.962467	0.000128489
TCONS_00301785	XLOC_240762	XLOC_240762	ENSSSCG00000031289	0.954928	0.00022124
TCONS_00301785	XLOC_240762	XLOC_240762	ENSSSCG00000003219	0.95377	0.000238529
TCONS_00301785	XLOC_240762	XLOC_240762	ENSSSCG00000025188	0.95567	0.000210613
TCONS_00301785	XLOC_240762	XLOC_240762	ENSSSCG00000003054	0.973443	4.59e-05
TCONS_00301785	XLOC_240762	XLOC_240762	ENSSSCG00000011950	0.953947	0.00023583
TCONS_00195056	XLOC_156337	XLOC_156337	ENSSSCG00000011930	0.97801	2.61e-05
TCONS_00195056	XLOC_156337	XLOC_156337	ENSSSCG00000020987	0.955332	0.000215411
TCONS_00195056	XLOC_156337	XLOC_156337	ENSSSCG00000000769	0.962443	0.000128738
TCONS_00195056	XLOC_156337	XLOC_156337	ENSSSCG00000015423	0.973798	4.41e-05
TCONS_00195056	XLOC_156337	XLOC_156337	ENSSSCG00000015424	0.983971	1.02e-05
TCONS_00195056	XLOC_156337	XLOC_156337	ENSSSCG00000022101	0.965859	9.7e-05
TCONS_00195056	XLOC_156337	XLOC_156337	ENSSSCG00000017256	0.978009	2.62e-05
TCONS_00195056	XLOC_156337	XLOC_156337	ENSSSCG00000002387	0.963216	0.00012102
TCONS_00195056	XLOC_156337	XLOC_156337	ENSSSCG00000008923	0.978176	2.56e-05
TCONS_00195056	XLOC_156337	XLOC_156337	ENSSSCG00000026301	0.985346	7.78e-06
TCONS_00195056	XLOC_156337	XLOC_156337	ENSSSCG00000026829	0.96504	0.000104035
TCONS_00195056	XLOC_156337	XLOC_156337	ENSSSCG00000003243	0.964452	0.00010933
TCONS_00195056	XLOC_156337	XLOC_156337	ENSSSCG00000008478	0.962391	0.000129261
TCONS_00195056	XLOC_156337	XLOC_156337	ENSSSCG00000032645	0.962557	0.00012758
TCONS_00195056	XLOC_156337	XLOC_156337	ENSSSCG00000021005	0.958228	0.000176553
TCONS_00195056	XLOC_156337	XLOC_156337	ENSSSCG00000033526	0.955967	0.00020645
TCONS_00195056	XLOC_156337	XLOC_156337	ENSSSCG00000023171	-0.952096	0.000265041
TCONS_00195056	XLOC_156337	XLOC_156337	ENSSSCG00000029760	0.988453	3.82e-06
TCONS_00195056	XLOC_156337	XLOC_156337	ENSSSCG00000011243	0.952661	0.000255893
TCONS_00195056	XLOC_156337	XLOC_156337	ENSSSCG00000016087	0.958031	0.000179048
TCONS_00195056	XLOC_156337	XLOC_156337	ENSSSCG00000025107	0.968523	7.61e-05
TCONS_00195056	XLOC_156337	XLOC_156337	ENSSSCG00000005627	-0.953849	0.000237317
TCONS_00195056	XLOC_156337	XLOC_156337	ENSSSCG00000014232	0.960963	0.000144403
TCONS_00195056	XLOC_156337	XLOC_156337	ENSSSCG00000015730	0.960563	0.000148836
TCONS_00195056	XLOC_156337	XLOC_156337	ENSSSCG00000014239	0.983265	1.16e-05
TCONS_00195056	XLOC_156337	XLOC_156337	ENSSSCG00000008069	0.963169	0.000121483
TCONS_00195056	XLOC_156337	XLOC_156337	ENSSSCG00000036546	0.979022	2.27e-05
TCONS_00195056	XLOC_156337	XLOC_156337	ENSSSCG00000025855	0.966501	9.16e-05
TCONS_00195056	XLOC_156337	XLOC_156337	ENSSSCG00000005969	0.973818	4.4e-05
TCONS_00195056	XLOC_156337	XLOC_156337	ENSSSCG00000011066	0.981019	1.69e-05
TCONS_00195056	XLOC_156337	XLOC_156337	ENSSSCG00000006049	0.951408	0.000276477
TCONS_00195056	XLOC_156337	XLOC_156337	ENSSSCG00000001701	0.95709	0.00019122
TCONS_00195056	XLOC_156337	XLOC_156337	ENSSSCG00000029615	0.97184	5.47e-05
TCONS_00195056	XLOC_156337	XLOC_156337	ENSSSCG00000009963	-0.961378	0.00013989
TCONS_00195056	XLOC_156337	XLOC_156337	ENSSSCG00000030467	0.964551	0.000108422
TCONS_00195056	XLOC_156337	XLOC_156337	ENSSSCG00000006214	0.972507	5.09e-05
TCONS_00195056	XLOC_156337	XLOC_156337	ENSSSCG00000022952	0.981108	1.66e-05
TCONS_00195056	XLOC_156337	XLOC_156337	ENSSSCG00000000547	0.975867	3.45e-05
TCONS_00195056	XLOC_156337	XLOC_156337	ENSSSCG00000035455	0.964207	0.000111583
TCONS_00195056	XLOC_156337	XLOC_156337	ENSSSCG00000017525	0.981602	1.54e-05
TCONS_00195056	XLOC_156337	XLOC_156337	ENSSSCG00000016426	0.95174	0.000270932
TCONS_00195056	XLOC_156337	XLOC_156337	ENSSSCG00000022559	0.983326	1.14e-05
TCONS_00195056	XLOC_156337	XLOC_156337	ENSSSCG00000004636	0.986515	6.07e-06
TCONS_00195056	XLOC_156337	XLOC_156337	ENSSSCG00000022656	0.959657	0.000159227
TCONS_00195056	XLOC_156337	XLOC_156337	ENSSSCG00000010548	0.964547	0.000108461
TCONS_00195056	XLOC_156337	XLOC_156337	ENSSSCG00000035105	0.963109	0.000122066
TCONS_00195056	XLOC_156337	XLOC_156337	ENSSSCG00000000753	0.968516	7.62e-05
TCONS_00195056	XLOC_156337	XLOC_156337	ENSSSCG00000027115	0.96045	0.000150107
TCONS_00195056	XLOC_156337	XLOC_156337	ENSSSCG00000000611	0.959187	0.000164794
TCONS_00195056	XLOC_156337	XLOC_156337	ENSSSCG00000038007	-0.951684	0.000271861
TCONS_00195056	XLOC_156337	XLOC_156337	ENSSSCG00000017067	0.970525	6.26e-05
TCONS_00195056	XLOC_156337	XLOC_156337	ENSSSCG00000015268	0.978992	2.28e-05
TCONS_00195056	XLOC_156337	XLOC_156337	ENSSSCG00000034290	0.960409	0.000150573
TCONS_00195056	XLOC_156337	XLOC_156337	ENSSSCG00000023033	0.964317	0.00011057
TCONS_00195056	XLOC_156337	XLOC_156337	ENSSSCG00000013223	0.97027	6.42e-05
TCONS_00195056	XLOC_156337	XLOC_156337	ENSSSCG00000009435	0.981283	1.62e-05
TCONS_00195056	XLOC_156337	XLOC_156337	ENSSSCG00000014082	0.987687	4.62e-06
TCONS_00195056	XLOC_156337	XLOC_156337	ENSSSCG00000010467	0.955636	0.000211094
TCONS_00195056	XLOC_156337	XLOC_156337	ENSSSCG00000016041	0.961872	0.00013464
TCONS_00195056	XLOC_156337	XLOC_156337	ENSSSCG00000010866	0.963141	0.000121751
TCONS_00195056	XLOC_156337	XLOC_156337	ENSSSCG00000002408	0.966531	9.14e-05
TCONS_00195056	XLOC_156337	XLOC_156337	ENSSSCG00000011510	0.9543	0.000230501
TCONS_00195056	XLOC_156337	XLOC_156337	ENSSSCG00000016563	0.961983	0.000133478
TCONS_00195056	XLOC_156337	XLOC_156337	ENSSSCG00000011562	0.958652	0.000171295
TCONS_00195056	XLOC_156337	XLOC_156337	ENSSSCG00000021620	0.972598	5.04e-05
TCONS_00195056	XLOC_156337	XLOC_156337	ENSSSCG00000014834	0.975054	3.81e-05
TCONS_00195056	XLOC_156337	XLOC_156337	ENSSSCG00000014832	0.970073	6.55e-05
TCONS_00195056	XLOC_156337	XLOC_156337	ENSSSCG00000017094	0.978048	2.6e-05
TCONS_00195056	XLOC_156337	XLOC_156337	ENSSSCG00000010603	-0.964858	0.000105655
TCONS_00195056	XLOC_156337	XLOC_156337	ENSSSCG00000009887	0.979662	2.07e-05
TCONS_00195056	XLOC_156337	XLOC_156337	ENSSSCG00000030428	0.950489	0.000292272
TCONS_00195056	XLOC_156337	XLOC_156337	ENSSSCG00000012037	0.971254	5.81e-05
TCONS_00195056	XLOC_156337	XLOC_156337	ENSSSCG00000008583	0.951733	0.000271036
TCONS_00195056	XLOC_156337	XLOC_156337	ENSSSCG00000028258	0.979779	2.04e-05
TCONS_00195056	XLOC_156337	XLOC_156337	ENSSSCG00000034706	0.954502	0.000227503
TCONS_00195056	XLOC_156337	XLOC_156337	ENSSSCG00000016306	0.980911	1.71e-05
TCONS_00195056	XLOC_156337	XLOC_156337	ENSSSCG00000031450	0.964563	0.00010832
TCONS_00195056	XLOC_156337	XLOC_156337	ENSSSCG00000008138	0.977203	2.91e-05
TCONS_00195056	XLOC_156337	XLOC_156337	ENSSSCG00000022636	0.964314	0.0001106
TCONS_00195056	XLOC_156337	XLOC_156337	ENSSSCG00000014946	0.975642	3.55e-05
TCONS_00195056	XLOC_156337	XLOC_156337	ENSSSCG00000008130	0.955233	0.000216828
TCONS_00195056	XLOC_156337	XLOC_156337	ENSSSCG00000008136	0.965568	9.94e-05
TCONS_00195056	XLOC_156337	XLOC_156337	ENSSSCG00000037481	0.954893	0.000221749
TCONS_00195056	XLOC_156337	XLOC_156337	ENSSSCG00000011631	0.958708	0.000170607
TCONS_00195056	XLOC_156337	XLOC_156337	ENSSSCG00000000890	0.952452	0.000259247
TCONS_00195056	XLOC_156337	XLOC_156337	ENSSSCG00000028172	-0.962499	0.000128168
TCONS_00195056	XLOC_156337	XLOC_156337	ENSSSCG00000015334	0.974045	4.29e-05
TCONS_00195056	XLOC_156337	XLOC_156337	ENSSSCG00000027013	0.992214	1.17e-06
TCONS_00195056	XLOC_156337	XLOC_156337	ENSSSCG00000027403	0.988637	3.64e-06
TCONS_00195056	XLOC_156337	XLOC_156337	ENSSSCG00000004050	0.959617	0.000159689
TCONS_00195056	XLOC_156337	XLOC_156337	ENSSSCG00000040673	0.953164	0.000247906
TCONS_00195056	XLOC_156337	XLOC_156337	ENSSSCG00000015436	0.973785	4.42e-05
TCONS_00195056	XLOC_156337	XLOC_156337	ENSSSCG00000012586	0.957448	0.000186524
TCONS_00195056	XLOC_156337	XLOC_156337	ENSSSCG00000000806	0.973057	4.79e-05
TCONS_00195056	XLOC_156337	XLOC_156337	ENSSSCG00000038615	0.977318	2.87e-05
TCONS_00195056	XLOC_156337	XLOC_156337	ENSSSCG00000000377	0.956572	0.000198153
TCONS_00195056	XLOC_156337	XLOC_156337	ENSSSCG00000009049	0.97052	6.26e-05
TCONS_00195056	XLOC_156337	XLOC_156337	ENSSSCG00000007022	-0.952598	0.000256904
TCONS_00195056	XLOC_156337	XLOC_156337	ENSSSCG00000029837	0.963703	0.000116316
TCONS_00195056	XLOC_156337	XLOC_156337	ENSSSCG00000030605	0.972496	5.09e-05
TCONS_00195056	XLOC_156337	XLOC_156337	ENSSSCG00000037655	0.988976	3.32e-06
TCONS_00195056	XLOC_156337	XLOC_156337	ENSSSCG00000031903	-0.983683	1.07e-05
TCONS_00195056	XLOC_156337	XLOC_156337	ENSSSCG00000000158	0.965215	0.000102499
TCONS_00195056	XLOC_156337	XLOC_156337	ENSSSCG00000017735	0.989726	2.69e-06
TCONS_00195056	XLOC_156337	XLOC_156337	ENSSSCG00000008518	0.981168	1.65e-05
TCONS_00195056	XLOC_156337	XLOC_156337	ENSSSCG00000006873	-0.980506	1.82e-05
TCONS_00195056	XLOC_156337	XLOC_156337	ENSSSCG00000006872	-0.97358	4.52e-05
TCONS_00195056	XLOC_156337	XLOC_156337	ENSSSCG00000031152	0.975021	3.82e-05
TCONS_00195056	XLOC_156337	XLOC_156337	ENSSSCG00000021292	0.974258	4.18e-05
TCONS_00195056	XLOC_156337	XLOC_156337	ENSSSCG00000040013	-0.95101	0.00028324
TCONS_00195056	XLOC_156337	XLOC_156337	ENSSSCG00000009359	0.968907	7.34e-05
TCONS_00195056	XLOC_156337	XLOC_156337	ENSSSCG00000009460	0.957757	0.000182537
TCONS_00195056	XLOC_156337	XLOC_156337	ENSSSCG00000029478	0.958541	0.000172655
TCONS_00195056	XLOC_156337	XLOC_156337	ENSSSCG00000010250	0.983672	1.07e-05
TCONS_00195056	XLOC_156337	XLOC_156337	ENSSSCG00000015892	0.960956	0.000144478
TCONS_00195056	XLOC_156337	XLOC_156337	ENSSSCG00000001959	0.965311	0.000101659
TCONS_00195056	XLOC_156337	XLOC_156337	ENSSSCG00000010816	0.976205	3.31e-05
TCONS_00195056	XLOC_156337	XLOC_156337	ENSSSCG00000008079	0.971462	5.69e-05
TCONS_00195056	XLOC_156337	XLOC_156337	ENSSSCG00000010952	0.951313	0.000278088
TCONS_00195056	XLOC_156337	XLOC_156337	ENSSSCG00000036005	0.974642	4e-05
TCONS_00195056	XLOC_156337	XLOC_156337	ENSSSCG00000009792	0.980168	1.92e-05
TCONS_00195056	XLOC_156337	XLOC_156337	ENSSSCG00000011075	0.952733	0.000254734
TCONS_00195056	XLOC_156337	XLOC_156337	ENSSSCG00000024235	0.950575	0.000290765
TCONS_00195056	XLOC_156337	XLOC_156337	ENSSSCG00000002051	0.958756	0.000170014
TCONS_00195056	XLOC_156337	XLOC_156337	ENSSSCG00000011494	0.98563	7.34e-06
TCONS_00195056	XLOC_156337	XLOC_156337	ENSSSCG00000014868	0.982055	1.43e-05
TCONS_00195056	XLOC_156337	XLOC_156337	ENSSSCG00000027903	0.950924	0.00028473
TCONS_00195056	XLOC_156337	XLOC_156337	ENSSSCG00000009491	0.957718	0.000183028
TCONS_00195056	XLOC_156337	XLOC_156337	ENSSSCG00000035253	0.979037	2.27e-05
TCONS_00195056	XLOC_156337	XLOC_156337	ENSSSCG00000011474	0.985815	7.06e-06
TCONS_00195056	XLOC_156337	XLOC_156337	ENSSSCG00000033894	0.950855	0.000285913
TCONS_00195056	XLOC_156337	XLOC_156337	ENSSSCG00000015981	0.958169	0.000177303
TCONS_00195056	XLOC_156337	XLOC_156337	ENSSSCG00000028737	0.962873	0.000124403
TCONS_00195056	XLOC_156337	XLOC_156337	ENSSSCG00000009084	0.969385	7.01e-05
TCONS_00195056	XLOC_156337	XLOC_156337	ENSSSCG00000030413	0.988809	3.47e-06
TCONS_00195056	XLOC_156337	XLOC_156337	ENSSSCG00000016911	0.980252	1.9e-05
TCONS_00195056	XLOC_156337	XLOC_156337	ENSSSCG00000011679	0.991806	1.37e-06
TCONS_00195056	XLOC_156337	XLOC_156337	ENSSSCG00000015576	0.979679	2.07e-05
TCONS_00195056	XLOC_156337	XLOC_156337	ENSSSCG00000040702	0.969784	6.74e-05
TCONS_00195056	XLOC_156337	XLOC_156337	ENSSSCG00000040634	0.96554	9.97e-05
TCONS_00195056	XLOC_156337	XLOC_156337	ENSSSCG00000003728	0.973852	4.38e-05
TCONS_00195056	XLOC_156337	XLOC_156337	ENSSSCG00000003729	0.963564	0.000117649
TCONS_00195056	XLOC_156337	XLOC_156337	ENSSSCG00000010679	0.988488	3.78e-06
TCONS_00195056	XLOC_156337	XLOC_156337	ENSSSCG00000030528	0.971083	5.91e-05
TCONS_00195056	XLOC_156337	XLOC_156337	ENSSSCG00000007280	0.972024	5.36e-05
TCONS_00195056	XLOC_156337	XLOC_156337	ENSSSCG00000001342	0.96164	0.000137087
TCONS_00195056	XLOC_156337	XLOC_156337	ENSSSCG00000000214	-0.957084	0.0001913
TCONS_00195056	XLOC_156337	XLOC_156337	ENSSSCG00000036075	0.984556	9.1e-06
TCONS_00195056	XLOC_156337	XLOC_156337	ENSSSCG00000033356	0.967445	8.42e-05
TCONS_00195056	XLOC_156337	XLOC_156337	ENSSSCG00000025653	0.978544	2.43e-05
TCONS_00195056	XLOC_156337	XLOC_156337	ENSSSCG00000035006	0.993367	7.26e-07
TCONS_00195056	XLOC_156337	XLOC_156337	ENSSSCG00000015851	0.953291	0.000245919
TCONS_00195056	XLOC_156337	XLOC_156337	ENSSSCG00000013399	0.969305	7.06e-05
TCONS_00195056	XLOC_156337	XLOC_156337	ENSSSCG00000004331	0.957799	0.000181989
TCONS_00195056	XLOC_156337	XLOC_156337	ENSSSCG00000027270	0.950039	0.000300202
TCONS_00195056	XLOC_156337	XLOC_156337	ENSSSCG00000007735	0.970511	6.27e-05
TCONS_00195056	XLOC_156337	XLOC_156337	ENSSSCG00000005389	0.969177	7.15e-05
TCONS_00195056	XLOC_156337	XLOC_156337	ENSSSCG00000005085	0.95544	0.000213869
TCONS_00195056	XLOC_156337	XLOC_156337	ENSSSCG00000038581	0.961743	0.000135995
TCONS_00195056	XLOC_156337	XLOC_156337	ENSSSCG00000014170	0.973224	4.7e-05
TCONS_00195056	XLOC_156337	XLOC_156337	ENSSSCG00000021023	0.967271	8.55e-05
TCONS_00195056	XLOC_156337	XLOC_156337	ENSSSCG00000011822	0.971655	5.57e-05
TCONS_00195056	XLOC_156337	XLOC_156337	ENSSSCG00000005126	0.951318	0.000278006
TCONS_00195056	XLOC_156337	XLOC_156337	ENSSSCG00000011235	0.981048	1.68e-05
TCONS_00195056	XLOC_156337	XLOC_156337	ENSSSCG00000006738	0.981849	1.47e-05
TCONS_00195056	XLOC_156337	XLOC_156337	ENSSSCG00000013124	0.962714	0.000125993
TCONS_00195056	XLOC_156337	XLOC_156337	ENSSSCG00000029420	0.953893	0.000236653
TCONS_00195056	XLOC_156337	XLOC_156337	ENSSSCG00000038357	0.971384	5.73e-05
TCONS_00195056	XLOC_156337	XLOC_156337	ENSSSCG00000003943	0.974149	4.24e-05
TCONS_00195056	XLOC_156337	XLOC_156337	ENSSSCG00000007422	0.970334	6.38e-05
TCONS_00195056	XLOC_156337	XLOC_156337	ENSSSCG00000035914	0.953868	0.000237024
TCONS_00195056	XLOC_156337	XLOC_156337	ENSSSCG00000002410	0.966764	8.95e-05
TCONS_00195056	XLOC_156337	XLOC_156337	ENSSSCG00000039676	0.95921	0.000164522
TCONS_00195056	XLOC_156337	XLOC_156337	ENSSSCG00000010201	0.967334	8.5e-05
TCONS_00195056	XLOC_156337	XLOC_156337	ENSSSCG00000015754	0.962598	0.000127164
TCONS_00195056	XLOC_156337	XLOC_156337	ENSSSCG00000001960	0.969431	6.98e-05
TCONS_00195056	XLOC_156337	XLOC_156337	ENSSSCG00000006088	0.979722	2.05e-05
TCONS_00195056	XLOC_156337	XLOC_156337	ENSSSCG00000040185	0.980681	1.78e-05
TCONS_00195056	XLOC_156337	XLOC_156337	ENSSSCG00000006120	0.982232	1.38e-05
TCONS_00195056	XLOC_156337	XLOC_156337	ENSSSCG00000007973	0.960668	0.000147661
TCONS_00195056	XLOC_156337	XLOC_156337	ENSSSCG00000004207	0.963573	0.000117567
TCONS_00195056	XLOC_156337	XLOC_156337	ENSSSCG00000021793	0.953646	0.000240419
TCONS_00195056	XLOC_156337	XLOC_156337	ENSSSCG00000011435	0.969168	7.16e-05
TCONS_00195056	XLOC_156337	XLOC_156337	ENSSSCG00000016816	-0.956621	0.000197491
TCONS_00195056	XLOC_156337	XLOC_156337	ENSSSCG00000037039	0.956865	0.000194212
TCONS_00195056	XLOC_156337	XLOC_156337	ENSSSCG00000028466	0.952876	0.000252455
TCONS_00195056	XLOC_156337	XLOC_156337	ENSSSCG00000012634	0.955778	0.000209094
TCONS_00195056	XLOC_156337	XLOC_156337	ENSSSCG00000014324	0.954527	0.000227134
TCONS_00195056	XLOC_156337	XLOC_156337	ENSSSCG00000009807	0.96795	8.03e-05
TCONS_00195056	XLOC_156337	XLOC_156337	ENSSSCG00000004114	0.952093	0.000265102
TCONS_00195056	XLOC_156337	XLOC_156337	ENSSSCG00000014956	0.952298	0.000261748
TCONS_00195056	XLOC_156337	XLOC_156337	ENSSSCG00000033311	0.960761	0.000146629
TCONS_00195056	XLOC_156337	XLOC_156337	ENSSSCG00000011729	-0.965757	9.78e-05
TCONS_00195056	XLOC_156337	XLOC_156337	ENSSSCG00000002846	0.973519	4.55e-05
TCONS_00195056	XLOC_156337	XLOC_156337	ENSSSCG00000012290	0.95153	0.000274438
TCONS_00195056	XLOC_156337	XLOC_156337	ENSSSCG00000006261	0.951056	0.000282466
TCONS_00195056	XLOC_156337	XLOC_156337	ENSSSCG00000001810	0.984503	9.2e-06
TCONS_00195056	XLOC_156337	XLOC_156337	ENSSSCG00000038607	-0.969548	6.9e-05
TCONS_00195056	XLOC_156337	XLOC_156337	ENSSSCG00000017137	0.979402	2.15e-05
TCONS_00195056	XLOC_156337	XLOC_156337	ENSSSCG00000017033	0.99315	7.99e-07
TCONS_00195056	XLOC_156337	XLOC_156337	ENSSSCG00000003006	0.984136	9.86e-06
TCONS_00195056	XLOC_156337	XLOC_156337	ENSSSCG00000010332	0.96619	9.42e-05
TCONS_00195056	XLOC_156337	XLOC_156337	ENSSSCG00000009776	0.953115	0.000248685
TCONS_00195056	XLOC_156337	XLOC_156337	ENSSSCG00000010702	0.97029	6.41e-05
TCONS_00195056	XLOC_156337	XLOC_156337	ENSSSCG00000008398	0.966504	9.16e-05
TCONS_00195056	XLOC_156337	XLOC_156337	ENSSSCG00000008395	0.987252	5.13e-06
TCONS_00195056	XLOC_156337	XLOC_156337	ENSSSCG00000002368	0.963136	0.000121804
TCONS_00195056	XLOC_156337	XLOC_156337	ENSSSCG00000027506	0.974107	4.26e-05
TCONS_00195056	XLOC_156337	XLOC_156337	ENSSSCG00000017042	0.984109	9.91e-06
TCONS_00195056	XLOC_156337	XLOC_156337	ENSSSCG00000013349	0.964537	0.00010855
TCONS_00195056	XLOC_156337	XLOC_156337	ENSSSCG00000010144	0.967141	8.65e-05
TCONS_00195056	XLOC_156337	XLOC_156337	ENSSSCG00000040202	0.976461	3.2e-05
TCONS_00195056	XLOC_156337	XLOC_156337	ENSSSCG00000031332	0.972895	4.88e-05
TCONS_00195056	XLOC_156337	XLOC_156337	ENSSSCG00000036924	0.962967	0.000123471
TCONS_00195056	XLOC_156337	XLOC_156337	ENSSSCG00000006365	0.955911	0.000207233
TCONS_00195056	XLOC_156337	XLOC_156337	ENSSSCG00000014984	0.95225	0.000262527
TCONS_00195056	XLOC_156337	XLOC_156337	ENSSSCG00000038254	-0.956141	0.000204038
TCONS_00195056	XLOC_156337	XLOC_156337	ENSSSCG00000009553	0.985703	7.23e-06
TCONS_00195056	XLOC_156337	XLOC_156337	ENSSSCG00000007460	0.966757	8.96e-05
TCONS_00195056	XLOC_156337	XLOC_156337	ENSSSCG00000029348	0.967154	8.64e-05
TCONS_00195056	XLOC_156337	XLOC_156337	ENSSSCG00000006762	0.989135	3.18e-06
TCONS_00195056	XLOC_156337	XLOC_156337	ENSSSCG00000010243	0.951888	0.000268467
TCONS_00195056	XLOC_156337	XLOC_156337	ENSSSCG00000006766	0.969287	7.08e-05
TCONS_00195056	XLOC_156337	XLOC_156337	ENSSSCG00000008300	0.981304	1.61e-05
TCONS_00195056	XLOC_156337	XLOC_156337	ENSSSCG00000034506	0.989612	2.78e-06
TCONS_00195056	XLOC_156337	XLOC_156337	ENSSSCG00000007830	0.972228	5.24e-05
TCONS_00195056	XLOC_156337	XLOC_156337	ENSSSCG00000028979	0.956261	0.000202386
TCONS_00195056	XLOC_156337	XLOC_156337	ENSSSCG00000035945	0.967983	8.01e-05
TCONS_00195056	XLOC_156337	XLOC_156337	ENSSSCG00000011163	0.951856	0.000269001
TCONS_00195056	XLOC_156337	XLOC_156337	ENSSSCG00000034616	0.960147	0.000153547
TCONS_00195056	XLOC_156337	XLOC_156337	ENSSSCG00000015668	0.975122	3.78e-05
TCONS_00195056	XLOC_156337	XLOC_156337	ENSSSCG00000014364	0.950768	0.000287417
TCONS_00195056	XLOC_156337	XLOC_156337	ENSSSCG00000015667	0.962053	0.000132747
TCONS_00195056	XLOC_156337	XLOC_156337	ENSSSCG00000040735	0.960562	0.000148852
TCONS_00195056	XLOC_156337	XLOC_156337	ENSSSCG00000031541	0.97208	5.33e-05
TCONS_00195056	XLOC_156337	XLOC_156337	ENSSSCG00000011446	0.966601	9.08e-05
TCONS_00195056	XLOC_156337	XLOC_156337	ENSSSCG00000010669	0.965654	9.87e-05
TCONS_00195056	XLOC_156337	XLOC_156337	ENSSSCG00000015044	0.981626	1.53e-05
TCONS_00195056	XLOC_156337	XLOC_156337	ENSSSCG00000011683	0.968416	7.69e-05
TCONS_00195056	XLOC_156337	XLOC_156337	ENSSSCG00000011684	0.966103	9.49e-05
TCONS_00195056	XLOC_156337	XLOC_156337	ENSSSCG00000016961	0.951631	0.000272746
TCONS_00195056	XLOC_156337	XLOC_156337	ENSSSCG00000033786	0.957508	0.000185746
TCONS_00195056	XLOC_156337	XLOC_156337	ENSSSCG00000015565	0.992185	1.19e-06
TCONS_00195056	XLOC_156337	XLOC_156337	ENSSSCG00000017665	0.958409	0.000174304
TCONS_00195056	XLOC_156337	XLOC_156337	ENSSSCG00000023334	0.956799	0.000195092
TCONS_00195056	XLOC_156337	XLOC_156337	ENSSSCG00000000853	0.978393	2.48e-05
TCONS_00195056	XLOC_156337	XLOC_156337	ENSSSCG00000008513	0.982698	1.28e-05
TCONS_00195056	XLOC_156337	XLOC_156337	ENSSSCG00000033228	0.975918	3.43e-05
TCONS_00195056	XLOC_156337	XLOC_156337	ENSSSCG00000034379	0.992232	1.17e-06
TCONS_00195056	XLOC_156337	XLOC_156337	ENSSSCG00000017308	0.981801	1.49e-05
TCONS_00195056	XLOC_156337	XLOC_156337	ENSSSCG00000012247	0.956378	0.000200794
TCONS_00195056	XLOC_156337	XLOC_156337	ENSSSCG00000000770	0.97371	4.45e-05
TCONS_00195056	XLOC_156337	XLOC_156337	ENSSSCG00000021562	0.952485	0.000258717
TCONS_00195056	XLOC_156337	XLOC_156337	ENSSSCG00000022592	0.970681	6.16e-05
TCONS_00195056	XLOC_156337	XLOC_156337	ENSSSCG00000017489	0.953816	0.000237826
TCONS_00195056	XLOC_156337	XLOC_156337	ENSSSCG00000004730	0.953027	0.000250071
TCONS_00195056	XLOC_156337	XLOC_156337	ENSSSCG00000010345	0.952972	0.000250944
TCONS_00195056	XLOC_156337	XLOC_156337	ENSSSCG00000033979	0.968009	7.99e-05
TCONS_00195056	XLOC_156337	XLOC_156337	ENSSSCG00000038731	0.953816	0.000237822
TCONS_00195056	XLOC_156337	XLOC_156337	ENSSSCG00000022446	-0.954508	0.000227406
TCONS_00195056	XLOC_156337	XLOC_156337	ENSSSCG00000025316	0.953847	0.000237352
TCONS_00195056	XLOC_156337	XLOC_156337	ENSSSCG00000034984	0.953067	0.000249444
TCONS_00195056	XLOC_156337	XLOC_156337	ENSSSCG00000009242	0.961931	0.000134019
TCONS_00195056	XLOC_156337	XLOC_156337	ENSSSCG00000039587	-0.958432	0.000174017
TCONS_00195056	XLOC_156337	XLOC_156337	ENSSSCG00000002397	0.95704	0.000191875
TCONS_00195056	XLOC_156337	XLOC_156337	ENSSSCG00000010118	0.9797	2.06e-05
TCONS_00195056	XLOC_156337	XLOC_156337	ENSSSCG00000038026	0.959022	0.000166778
TCONS_00195056	XLOC_156337	XLOC_156337	ENSSSCG00000007950	0.953972	0.000235444
TCONS_00195056	XLOC_156337	XLOC_156337	ENSSSCG00000014062	0.959815	0.000157376
TCONS_00195056	XLOC_156337	XLOC_156337	ENSSSCG00000008346	0.952715	0.000255021
TCONS_00195056	XLOC_156337	XLOC_156337	ENSSSCG00000016395	0.953446	0.000243512
TCONS_00195056	XLOC_156337	XLOC_156337	ENSSSCG00000023160	0.980333	1.87e-05
TCONS_00195056	XLOC_156337	XLOC_156337	ENSSSCG00000012425	0.972324	5.19e-05
TCONS_00195056	XLOC_156337	XLOC_156337	ENSSSCG00000011530	0.958652	0.000171291
TCONS_00195056	XLOC_156337	XLOC_156337	ENSSSCG00000001971	0.96886	7.37e-05
TCONS_00195056	XLOC_156337	XLOC_156337	ENSSSCG00000029094	0.979842	2.02e-05
TCONS_00195056	XLOC_156337	XLOC_156337	ENSSSCG00000007315	0.952233	0.00026281
TCONS_00195056	XLOC_156337	XLOC_156337	ENSSSCG00000004358	0.974426	4.1e-05
TCONS_00195056	XLOC_156337	XLOC_156337	ENSSSCG00000007907	0.967468	8.4e-05
TCONS_00195056	XLOC_156337	XLOC_156337	ENSSSCG00000036438	0.988432	3.84e-06
TCONS_00195056	XLOC_156337	XLOC_156337	ENSSSCG00000032220	0.970243	6.44e-05
TCONS_00195056	XLOC_156337	XLOC_156337	ENSSSCG00000028925	0.973663	4.48e-05
TCONS_00195056	XLOC_156337	XLOC_156337	ENSSSCG00000010625	0.962778	0.000125356
TCONS_00195056	XLOC_156337	XLOC_156337	ENSSSCG00000026034	0.966357	9.28e-05
TCONS_00195056	XLOC_156337	XLOC_156337	ENSSSCG00000000554	0.984297	9.57e-06
TCONS_00195056	XLOC_156337	XLOC_156337	ENSSSCG00000006078	0.972309	5.2e-05
TCONS_00195056	XLOC_156337	XLOC_156337	ENSSSCG00000016248	0.956201	0.00020321
TCONS_00195056	XLOC_156337	XLOC_156337	ENSSSCG00000005356	0.955698	0.000210219
TCONS_00195056	XLOC_156337	XLOC_156337	ENSSSCG00000011085	0.963973	0.000113766
TCONS_00195056	XLOC_156337	XLOC_156337	ENSSSCG00000001779	-0.956331	0.000201432
TCONS_00195056	XLOC_156337	XLOC_156337	ENSSSCG00000031572	0.965199	0.000102636
TCONS_00195056	XLOC_156337	XLOC_156337	ENSSSCG00000004101	0.972391	5.15e-05
TCONS_00195056	XLOC_156337	XLOC_156337	ENSSSCG00000015485	0.950497	0.000292124
TCONS_00195056	XLOC_156337	XLOC_156337	ENSSSCG00000021834	0.988776	3.51e-06
TCONS_00195056	XLOC_156337	XLOC_156337	ENSSSCG00000032908	0.976067	3.37e-05
TCONS_00195056	XLOC_156337	XLOC_156337	ENSSSCG00000025912	0.954488	0.000227701
TCONS_00195056	XLOC_156337	XLOC_156337	ENSSSCG00000040855	0.975197	3.74e-05
TCONS_00195056	XLOC_156337	XLOC_156337	ENSSSCG00000040286	0.98874	3.54e-06
TCONS_00195056	XLOC_156337	XLOC_156337	ENSSSCG00000010493	0.968073	7.94e-05
TCONS_00195056	XLOC_156337	XLOC_156337	ENSSSCG00000010494	0.966257	9.36e-05
TCONS_00195056	XLOC_156337	XLOC_156337	ENSSSCG00000033027	0.971691	5.55e-05
TCONS_00195056	XLOC_156337	XLOC_156337	ENSSSCG00000006201	0.969562	6.89e-05
TCONS_00195056	XLOC_156337	XLOC_156337	ENSSSCG00000023785	0.956518	0.000198881
TCONS_00195056	XLOC_156337	XLOC_156337	ENSSSCG00000006209	0.953122	0.000248574
TCONS_00195056	XLOC_156337	XLOC_156337	ENSSSCG00000024748	0.984206	9.73e-06
TCONS_00195056	XLOC_156337	XLOC_156337	ENSSSCG00000037413	0.970357	6.37e-05
TCONS_00195056	XLOC_156337	XLOC_156337	ENSSSCG00000040793	0.952229	0.000262873
TCONS_00195056	XLOC_156337	XLOC_156337	ENSSSCG00000001554	0.958614	0.000171765
TCONS_00195056	XLOC_156337	XLOC_156337	ENSSSCG00000023269	0.966947	8.8e-05
TCONS_00195056	XLOC_156337	XLOC_156337	ENSSSCG00000017688	0.978803	2.34e-05
TCONS_00195056	XLOC_156337	XLOC_156337	ENSSSCG00000035119	0.967555	8.33e-05
TCONS_00195056	XLOC_156337	XLOC_156337	ENSSSCG00000028104	0.971583	5.62e-05
TCONS_00195056	XLOC_156337	XLOC_156337	ENSSSCG00000005173	0.981628	1.53e-05
TCONS_00195056	XLOC_156337	XLOC_156337	ENSSSCG00000016027	0.951229	0.00027952
TCONS_00195056	XLOC_156337	XLOC_156337	ENSSSCG00000024635	0.965082	0.000103668
TCONS_00195056	XLOC_156337	XLOC_156337	ENSSSCG00000037170	0.952284	0.000261976
TCONS_00195056	XLOC_156337	XLOC_156337	ENSSSCG00000000601	0.95794	0.000180195
TCONS_00195056	XLOC_156337	XLOC_156337	ENSSSCG00000007187	0.96182	0.000135187
TCONS_00195056	XLOC_156337	XLOC_156337	ENSSSCG00000011317	0.978053	2.6e-05
TCONS_00195056	XLOC_156337	XLOC_156337	ENSSSCG00000002352	0.965476	0.000100232
TCONS_00195056	XLOC_156337	XLOC_156337	ENSSSCG00000010648	0.966508	9.16e-05
TCONS_00195056	XLOC_156337	XLOC_156337	ENSSSCG00000003107	0.970145	6.5e-05
TCONS_00195056	XLOC_156337	XLOC_156337	ENSSSCG00000028293	0.96428	0.000110911
TCONS_00195056	XLOC_156337	XLOC_156337	ENSSSCG00000010156	0.974427	4.1e-05
TCONS_00195056	XLOC_156337	XLOC_156337	ENSSSCG00000010401	0.977124	2.94e-05
TCONS_00195056	XLOC_156337	XLOC_156337	ENSSSCG00000026852	-0.975045	3.81e-05
TCONS_00195056	XLOC_156337	XLOC_156337	ENSSSCG00000008788	0.972187	5.27e-05
TCONS_00195056	XLOC_156337	XLOC_156337	ENSSSCG00000035747	0.970698	6.15e-05
TCONS_00195056	XLOC_156337	XLOC_156337	ENSSSCG00000013391	0.973135	4.75e-05
TCONS_00195056	XLOC_156337	XLOC_156337	ENSSSCG00000004254	0.9756	3.57e-05
TCONS_00195056	XLOC_156337	XLOC_156337	ENSSSCG00000030095	0.985939	6.88e-06
TCONS_00195056	XLOC_156337	XLOC_156337	ENSSSCG00000002509	0.954054	0.000234203
TCONS_00195056	XLOC_156337	XLOC_156337	ENSSSCG00000006757	0.976807	3.06e-05
TCONS_00195056	XLOC_156337	XLOC_156337	ENSSSCG00000005576	0.963776	0.000115628
TCONS_00195056	XLOC_156337	XLOC_156337	ENSSSCG00000037457	0.979161	2.23e-05
TCONS_00195056	XLOC_156337	XLOC_156337	ENSSSCG00000008332	0.963154	0.000121629
TCONS_00195056	XLOC_156337	XLOC_156337	ENSSSCG00000034518	0.97031	6.4e-05
TCONS_00195056	XLOC_156337	XLOC_156337	ENSSSCG00000017275	0.957139	0.000190573
TCONS_00195056	XLOC_156337	XLOC_156337	ENSSSCG00000033700	0.962722	0.000125918
TCONS_00195056	XLOC_156337	XLOC_156337	ENSSSCG00000029518	0.962329	0.000129901
TCONS_00195056	XLOC_156337	XLOC_156337	ENSSSCG00000002433	0.960856	0.000145574
TCONS_00195056	XLOC_156337	XLOC_156337	ENSSSCG00000008722	-0.962587	0.000127273
TCONS_00195056	XLOC_156337	XLOC_156337	ENSSSCG00000006108	0.969695	6.8e-05
TCONS_00195056	XLOC_156337	XLOC_156337	ENSSSCG00000004652	0.9733	4.66e-05
TCONS_00195056	XLOC_156337	XLOC_156337	ENSSSCG00000008452	0.956778	0.000195369
TCONS_00195056	XLOC_156337	XLOC_156337	ENSSSCG00000004657	0.98053	1.82e-05
TCONS_00195056	XLOC_156337	XLOC_156337	ENSSSCG00000030268	0.982861	1.24e-05
TCONS_00195056	XLOC_156337	XLOC_156337	ENSSSCG00000025953	0.954867	0.000222131
TCONS_00195056	XLOC_156337	XLOC_156337	ENSSSCG00000009890	0.967917	8.06e-05
TCONS_00195056	XLOC_156337	XLOC_156337	ENSSSCG00000018047	0.97331	4.66e-05
TCONS_00195056	XLOC_156337	XLOC_156337	ENSSSCG00000031882	0.971194	5.85e-05
TCONS_00195056	XLOC_156337	XLOC_156337	ENSSSCG00000014579	0.959736	0.000158296
TCONS_00195056	XLOC_156337	XLOC_156337	ENSSSCG00000000869	0.975663	3.54e-05
TCONS_00195056	XLOC_156337	XLOC_156337	ENSSSCG00000040087	0.989265	3.07e-06
TCONS_00195056	XLOC_156337	XLOC_156337	ENSSSCG00000040595	0.957591	0.000184664
TCONS_00195056	XLOC_156337	XLOC_156337	ENSSSCG00000003707	0.966196	9.41e-05
TCONS_00195056	XLOC_156337	XLOC_156337	ENSSSCG00000032216	0.950349	0.000294718
TCONS_00222875	XLOC_178274	XLOC_178274	ENSSSCG00000035854	0.978066	2.59e-05
TCONS_00222875	XLOC_178274	XLOC_178274	ENSSSCG00000029651	0.98928	3.06e-06
TCONS_00222875	XLOC_178274	XLOC_178274	ENSSSCG00000027541	0.969552	6.9e-05
TCONS_00222875	XLOC_178274	XLOC_178274	ENSSSCG00000035790	0.971654	5.57e-05
TCONS_00222875	XLOC_178274	XLOC_178274	ENSSSCG00000030395	0.968679	7.5e-05
TCONS_00222875	XLOC_178274	XLOC_178274	ENSSSCG00000017403	0.95234	0.000261071
TCONS_00222875	XLOC_178274	XLOC_178274	ENSSSCG00000015428	0.978603	2.41e-05
TCONS_00222875	XLOC_178274	XLOC_178274	ENSSSCG00000031456	0.957172	0.000190144
TCONS_00222875	XLOC_178274	XLOC_178274	ENSSSCG00000039862	0.982793	1.26e-05
TCONS_00222875	XLOC_178274	XLOC_178274	ENSSSCG00000003766	0.981901	1.46e-05
TCONS_00222875	XLOC_178274	XLOC_178274	ENSSSCG00000024914	0.962767	0.000125461
TCONS_00222875	XLOC_178274	XLOC_178274	ENSSSCG00000004217	0.972924	4.86e-05
TCONS_00222875	XLOC_178274	XLOC_178274	ENSSSCG00000010923	0.974187	4.22e-05
TCONS_00222875	XLOC_178274	XLOC_178274	ENSSSCG00000009445	0.998049	1.85e-08
TCONS_00222875	XLOC_178274	XLOC_178274	ENSSSCG00000011000	0.956669	0.000196835
TCONS_00222875	XLOC_178274	XLOC_178274	ENSSSCG00000027528	0.967796	8.15e-05
TCONS_00222875	XLOC_178274	XLOC_178274	ENSSSCG00000035998	0.997045	6.44e-08
TCONS_00222875	XLOC_178274	XLOC_178274	ENSSSCG00000012631	0.969825	6.71e-05
TCONS_00222875	XLOC_178274	XLOC_178274	ENSSSCG00000009802	0.987827	4.47e-06
TCONS_00222875	XLOC_178274	XLOC_178274	ENSSSCG00000021161	0.978126	2.57e-05
TCONS_00222875	XLOC_178274	XLOC_178274	ENSSSCG00000038965	0.995449	2.35e-07
TCONS_00222875	XLOC_178274	XLOC_178274	ENSSSCG00000040220	0.952166	0.000263903
TCONS_00222875	XLOC_178274	XLOC_178274	ENSSSCG00000008123	0.987587	4.74e-06
TCONS_00222875	XLOC_178274	XLOC_178274	ENSSSCG00000022370	0.97249	5.1e-05
TCONS_00222875	XLOC_178274	XLOC_178274	ENSSSCG00000003646	0.998776	4.58e-09
TCONS_00222875	XLOC_178274	XLOC_178274	ENSSSCG00000024299	0.958216	0.000176713
TCONS_00222875	XLOC_178274	XLOC_178274	ENSSSCG00000011727	0.987499	4.84e-06
TCONS_00222875	XLOC_178274	XLOC_178274	ENSSSCG00000005004	0.99198	1.28e-06
TCONS_00222875	XLOC_178274	XLOC_178274	ENSSSCG00000033398	0.963133	0.000121837
TCONS_00222875	XLOC_178274	XLOC_178274	ENSSSCG00000008484	0.956732	0.000195987
TCONS_00222875	XLOC_178274	XLOC_178274	ENSSSCG00000015789	0.98094	1.71e-05
TCONS_00222875	XLOC_178274	XLOC_178274	ENSSSCG00000004065	0.956566	0.000198229
TCONS_00222875	XLOC_178274	XLOC_178274	ENSSSCG00000005587	0.962513	0.000128027
TCONS_00222875	XLOC_178274	XLOC_178274	ENSSSCG00000006474	0.960636	0.000148019
TCONS_00222875	XLOC_178274	XLOC_178274	ENSSSCG00000034728	0.99	2.48e-06
TCONS_00222875	XLOC_178274	XLOC_178274	ENSSSCG00000011894	0.973929	4.34e-05
TCONS_00222875	XLOC_178274	XLOC_178274	ENSSSCG00000006878	0.991959	1.29e-06
TCONS_00222875	XLOC_178274	XLOC_178274	ENSSSCG00000012166	0.970859	6.05e-05
TCONS_00222875	XLOC_178274	XLOC_178274	ENSSSCG00000001795	0.950359	0.000294536
TCONS_00222875	XLOC_178274	XLOC_178274	ENSSSCG00000026043	0.970249	6.44e-05
TCONS_00222875	XLOC_178274	XLOC_178274	ENSSSCG00000032862	0.956444	0.000199883
TCONS_00222875	XLOC_178274	XLOC_178274	ENSSSCG00000039707	0.988101	4.17e-06
TCONS_00222875	XLOC_178274	XLOC_178274	ENSSSCG00000024174	0.950165	0.000297961
TCONS_00222875	XLOC_178274	XLOC_178274	ENSSSCG00000026533	0.991404	1.58e-06
TCONS_00222875	XLOC_178274	XLOC_178274	ENSSSCG00000015413	0.964799	0.000106191
TCONS_00222875	XLOC_178274	XLOC_178274	ENSSSCG00000026686	0.950271	0.000296089
TCONS_00222875	XLOC_178274	XLOC_178274	ENSSSCG00000012967	0.998549	7.62e-09
TCONS_00222875	XLOC_178274	XLOC_178274	ENSSSCG00000011486	0.979181	2.22e-05
TCONS_00222875	XLOC_178274	XLOC_178274	ENSSSCG00000040815	0.989299	3.04e-06
TCONS_00222875	XLOC_178274	XLOC_178274	ENSSSCG00000034044	0.963579	0.000117504
TCONS_00222875	XLOC_178274	XLOC_178274	ENSSSCG00000035249	0.963363	0.000119584
TCONS_00222875	XLOC_178274	XLOC_178274	ENSSSCG00000037066	0.97847	2.46e-05
TCONS_00222875	XLOC_178274	XLOC_178274	ENSSSCG00000008625	0.965057	0.000103891
TCONS_00222875	XLOC_178274	XLOC_178274	ENSSSCG00000010894	0.980302	1.88e-05
TCONS_00222875	XLOC_178274	XLOC_178274	ENSSSCG00000006288	0.986676	5.85e-06
TCONS_00222875	XLOC_178274	XLOC_178274	ENSSSCG00000015798	0.997099	6.09e-08
TCONS_00222875	XLOC_178274	XLOC_178274	ENSSSCG00000010568	0.960607	0.000148344
TCONS_00222875	XLOC_178274	XLOC_178274	ENSSSCG00000016220	0.986267	6.41e-06
TCONS_00222875	XLOC_178274	XLOC_178274	ENSSSCG00000021597	0.975099	3.79e-05
TCONS_00222875	XLOC_178274	XLOC_178274	ENSSSCG00000004572	0.982918	1.23e-05
TCONS_00222875	XLOC_178274	XLOC_178274	ENSSSCG00000006286	0.992408	1.09e-06
TCONS_00222875	XLOC_178274	XLOC_178274	ENSSSCG00000016100	-0.950077	0.000299537
TCONS_00222875	XLOC_178274	XLOC_178274	ENSSSCG00000002827	0.987433	4.92e-06
TCONS_00222875	XLOC_178274	XLOC_178274	ENSSSCG00000032279	0.957384	0.000187354
TCONS_00222875	XLOC_178274	XLOC_178274	ENSSSCG00000036076	0.959545	0.000160537
TCONS_00222875	XLOC_178274	XLOC_178274	ENSSSCG00000035940	0.981848	1.47e-05
TCONS_00222875	XLOC_178274	XLOC_178274	ENSSSCG00000035101	0.96823	7.83e-05
TCONS_00222875	XLOC_178274	XLOC_178274	ENSSSCG00000010450	0.974301	4.16e-05
TCONS_00222875	XLOC_178274	XLOC_178274	ENSSSCG00000033952	0.991057	1.78e-06
TCONS_00222875	XLOC_178274	XLOC_178274	ENSSSCG00000013776	0.984317	9.53e-06
TCONS_00222875	XLOC_178274	XLOC_178274	ENSSSCG00000034753	0.965685	9.84e-05
TCONS_00222875	XLOC_178274	XLOC_178274	ENSSSCG00000016983	0.9593	0.000163449
TCONS_00222875	XLOC_178274	XLOC_178274	ENSSSCG00000007351	0.958998	0.000167069
TCONS_00222875	XLOC_178274	XLOC_178274	ENSSSCG00000033669	0.966046	9.54e-05
TCONS_00222875	XLOC_178274	XLOC_178274	ENSSSCG00000003630	0.950212	0.000297143
TCONS_00222875	XLOC_178274	XLOC_178274	ENSSSCG00000040684	0.986651	5.89e-06
TCONS_00222875	XLOC_178274	XLOC_178274	ENSSSCG00000024417	0.965046	0.000103986
TCONS_00222875	XLOC_178274	XLOC_178274	ENSSSCG00000017986	0.95386	0.000237154
TCONS_00222875	XLOC_178274	XLOC_178274	ENSSSCG00000013303	0.979585	2.09e-05
TCONS_00222875	XLOC_178274	XLOC_178274	ENSSSCG00000010461	0.992122	1.22e-06
TCONS_00222875	XLOC_178274	XLOC_178274	ENSSSCG00000013411	0.950991	0.00028357
TCONS_00222875	XLOC_178274	XLOC_178274	ENSSSCG00000014271	0.99929	8.93e-10
TCONS_00222875	XLOC_178274	XLOC_178274	ENSSSCG00000008096	0.959466	0.000161478
TCONS_00222875	XLOC_178274	XLOC_178274	ENSSSCG00000004143	-0.960979	0.000144224
TCONS_00222875	XLOC_178274	XLOC_178274	ENSSSCG00000003239	0.996704	8.93e-08
TCONS_00222875	XLOC_178274	XLOC_178274	ENSSSCG00000012324	0.959603	0.000159858
TCONS_00222875	XLOC_178274	XLOC_178274	ENSSSCG00000035007	0.967497	8.38e-05
TCONS_00222875	XLOC_178274	XLOC_178274	ENSSSCG00000012126	0.968255	7.81e-05
TCONS_00222875	XLOC_178274	XLOC_178274	ENSSSCG00000006979	0.955595	0.000211667
TCONS_00222875	XLOC_178274	XLOC_178274	ENSSSCG00000012277	0.982751	1.27e-05
TCONS_00222875	XLOC_178274	XLOC_178274	ENSSSCG00000037358	0.989847	2.6e-06
TCONS_00222875	XLOC_178274	XLOC_178274	ENSSSCG00000040981	0.976912	3.02e-05
TCONS_00222875	XLOC_178274	XLOC_178274	ENSSSCG00000001564	0.974287	4.17e-05
TCONS_00222875	XLOC_178274	XLOC_178274	ENSSSCG00000015769	0.987075	5.35e-06
TCONS_00222875	XLOC_178274	XLOC_178274	ENSSSCG00000016273	0.974931	3.87e-05
TCONS_00222875	XLOC_178274	XLOC_178274	ENSSSCG00000001021	-0.952162	0.000263971
TCONS_00222875	XLOC_178274	XLOC_178274	ENSSSCG00000008953	0.960932	0.000144736
TCONS_00222875	XLOC_178274	XLOC_178274	ENSSSCG00000021704	0.955346	0.000215206
TCONS_00222875	XLOC_178274	XLOC_178274	ENSSSCG00000010451	0.956751	0.000195742
TCONS_00222875	XLOC_178274	XLOC_178274	ENSSSCG00000027607	0.975433	3.64e-05
TCONS_00222875	XLOC_178274	XLOC_178274	ENSSSCG00000010100	0.988916	3.38e-06
TCONS_00222875	XLOC_178274	XLOC_178274	ENSSSCG00000010219	0.991677	1.43e-06
TCONS_00222875	XLOC_178274	XLOC_178274	ENSSSCG00000000862	0.966834	8.9e-05
TCONS_00222875	XLOC_178274	XLOC_178274	ENSSSCG00000036956	0.985842	7.02e-06
TCONS_00230720	XLOC_184037	XLOC_184037	ENSSSCG00000017211	0.958429	0.000174053
TCONS_00230720	XLOC_184037	XLOC_184037	ENSSSCG00000031220	0.985519	7.51e-06
TCONS_00230720	XLOC_184037	XLOC_184037	ENSSSCG00000015578	0.971912	5.42e-05
TCONS_00230720	XLOC_184037	XLOC_184037	ENSSSCG00000007500	0.999555	2.2e-10
TCONS_00230720	XLOC_184037	XLOC_184037	ENSSSCG00000015047	0.984717	8.82e-06
TCONS_00230720	XLOC_184037	XLOC_184037	ENSSSCG00000037347	0.973013	4.81e-05
TCONS_00230720	XLOC_184037	XLOC_184037	ENSSSCG00000029275	0.979049	2.26e-05
TCONS_00230720	XLOC_184037	XLOC_184037	ENSSSCG00000004012	0.982382	1.35e-05
TCONS_00230720	XLOC_184037	XLOC_184037	ENSSSCG00000039778	0.97149	5.67e-05
TCONS_00230720	XLOC_184037	XLOC_184037	ENSSSCG00000012293	0.95344	0.000243612
TCONS_00230720	XLOC_184037	XLOC_184037	ENSSSCG00000013415	0.999256	1.03e-09
TCONS_00230720	XLOC_184037	XLOC_184037	ENSSSCG00000006614	0.999555	2.2e-10
TCONS_00230720	XLOC_184037	XLOC_184037	ENSSSCG00000006413	0.955697	0.000210232
TCONS_00230720	XLOC_184037	XLOC_184037	ENSSSCG00000013513	0.95055	0.000291197
TCONS_00230720	XLOC_184037	XLOC_184037	ENSSSCG00000011218	0.957565	0.00018501
TCONS_00230720	XLOC_184037	XLOC_184037	ENSSSCG00000010376	0.966295	9.33e-05
TCONS_00230720	XLOC_184037	XLOC_184037	ENSSSCG00000032137	0.963595	0.000117352
TCONS_00230720	XLOC_184037	XLOC_184037	ENSSSCG00000029879	0.959114	0.000165676
TCONS_00230720	XLOC_184037	XLOC_184037	ENSSSCG00000038932	0.957315	0.000188257
TCONS_00230720	XLOC_184037	XLOC_184037	ENSSSCG00000034402	0.974785	3.93e-05
TCONS_00230720	XLOC_184037	XLOC_184037	ENSSSCG00000036946	0.998973	2.71e-09
TCONS_00230720	XLOC_184037	XLOC_184037	ENSSSCG00000022042	0.999555	2.2e-10
TCONS_00230720	XLOC_184037	XLOC_184037	ENSSSCG00000011450	0.959706	0.000158655
TCONS_00230720	XLOC_184037	XLOC_184037	ENSSSCG00000004191	0.963465	0.000118601
TCONS_00230720	XLOC_184037	XLOC_184037	ENSSSCG00000039018	0.983667	1.08e-05
TCONS_00230720	XLOC_184037	XLOC_184037	ENSSSCG00000008984	0.976902	3.03e-05
TCONS_00230720	XLOC_184037	XLOC_184037	ENSSSCG00000011290	0.987008	5.43e-06
TCONS_00230720	XLOC_184037	XLOC_184037	ENSSSCG00000032277	0.95681	0.000194945
TCONS_00230720	XLOC_184037	XLOC_184037	ENSSSCG00000000141	0.987595	4.73e-06
TCONS_00230720	XLOC_184037	XLOC_184037	ENSSSCG00000012643	0.975243	3.72e-05
TCONS_00230720	XLOC_184037	XLOC_184037	ENSSSCG00000031090	0.99814	1.61e-08
TCONS_00230720	XLOC_184037	XLOC_184037	ENSSSCG00000027553	0.999557	2.17e-10
TCONS_00230720	XLOC_184037	XLOC_184037	ENSSSCG00000035404	0.981534	1.55e-05
TCONS_00230720	XLOC_184037	XLOC_184037	ENSSSCG00000000487	0.959666	0.00015912
TCONS_00230720	XLOC_184037	XLOC_184037	ENSSSCG00000017125	0.971408	5.72e-05
TCONS_00230720	XLOC_184037	XLOC_184037	ENSSSCG00000011349	0.996189	1.38e-07
TCONS_00230720	XLOC_184037	XLOC_184037	ENSSSCG00000001846	0.958939	0.000167788
TCONS_00230720	XLOC_184037	XLOC_184037	ENSSSCG00000022525	0.976671	3.12e-05
TCONS_00230720	XLOC_184037	XLOC_184037	ENSSSCG00000036990	0.988673	3.6e-06
TCONS_00230720	XLOC_184037	XLOC_184037	ENSSSCG00000025500	0.950898	0.000285174
TCONS_00230720	XLOC_184037	XLOC_184037	ENSSSCG00000022405	0.988387	3.88e-06
TCONS_00230720	XLOC_184037	XLOC_184037	ENSSSCG00000016838	0.997843	2.5e-08
TCONS_00230720	XLOC_184037	XLOC_184037	ENSSSCG00000016135	0.998942	2.96e-09
TCONS_00230720	XLOC_184037	XLOC_184037	ENSSSCG00000031326	0.993752	6.07e-07
TCONS_00306821	XLOC_244861	XLOC_244861	ENSSSCG00000011853	0.960639	0.000147987
TCONS_00306821	XLOC_244861	XLOC_244861	ENSSSCG00000033116	0.951708	0.00027146
TCONS_00306821	XLOC_244861	XLOC_244861	ENSSSCG00000033508	0.95548	0.000213303
TCONS_00306821	XLOC_244861	XLOC_244861	ENSSSCG00000014199	0.962693	0.000126201
TCONS_00306821	XLOC_244861	XLOC_244861	ENSSSCG00000026602	0.95216	0.000263992
TCONS_00306821	XLOC_244861	XLOC_244861	ENSSSCG00000006237	0.983538	1.1e-05
TCONS_00306821	XLOC_244861	XLOC_244861	ENSSSCG00000001004	0.968549	7.6e-05
TCONS_00306821	XLOC_244861	XLOC_244861	ENSSSCG00000038973	0.969832	6.71e-05
TCONS_00306821	XLOC_244861	XLOC_244861	ENSSSCG00000034741	0.960543	0.000149066
TCONS_00306821	XLOC_244861	XLOC_244861	ENSSSCG00000021036	0.95504	0.000219616
TCONS_00306821	XLOC_244861	XLOC_244861	ENSSSCG00000015611	0.974613	4.01e-05
TCONS_00306821	XLOC_244861	XLOC_244861	ENSSSCG00000035300	0.958385	0.000174598
TCONS_00306821	XLOC_244861	XLOC_244861	ENSSSCG00000039258	0.97762	2.76e-05
TCONS_00306821	XLOC_244861	XLOC_244861	ENSSSCG00000035337	0.988257	4.01e-06
TCONS_00306821	XLOC_244861	XLOC_244861	ENSSSCG00000036032	0.956098	0.000204639
TCONS_00306821	XLOC_244861	XLOC_244861	ENSSSCG00000035824	0.953762	0.000238652
TCONS_00306821	XLOC_244861	XLOC_244861	ENSSSCG00000012367	0.974755	3.95e-05
TCONS_00306821	XLOC_244861	XLOC_244861	ENSSSCG00000013599	0.950293	0.000295701
TCONS_00306821	XLOC_244861	XLOC_244861	ENSSSCG00000013095	0.976301	3.27e-05
TCONS_00306821	XLOC_244861	XLOC_244861	ENSSSCG00000034949	0.964652	0.000107508
TCONS_00306821	XLOC_244861	XLOC_244861	ENSSSCG00000017047	0.952848	0.000252908
TCONS_00306821	XLOC_244861	XLOC_244861	ENSSSCG00000031866	0.958006	0.000179352
TCONS_00306821	XLOC_244861	XLOC_244861	ENSSSCG00000003013	-0.967732	8.2e-05
TCONS_00306821	XLOC_244861	XLOC_244861	ENSSSCG00000005320	0.956822	0.000194791
TCONS_00306821	XLOC_244861	XLOC_244861	ENSSSCG00000001955	0.974111	4.25e-05
TCONS_00306821	XLOC_244861	XLOC_244861	ENSSSCG00000036855	0.981956	1.45e-05
TCONS_00306821	XLOC_244861	XLOC_244861	ENSSSCG00000004355	0.95972	0.000158489
TCONS_00306821	XLOC_244861	XLOC_244861	ENSSSCG00000005125	0.98155	1.55e-05
TCONS_00306823	XLOC_244862	XLOC_244862	ENSSSCG00000003461	0.950998	0.000283453
TCONS_00306823	XLOC_244862	XLOC_244862	ENSSSCG00000016628	0.956505	0.000199062
TCONS_00306823	XLOC_244862	XLOC_244862	ENSSSCG00000022299	0.966064	9.52e-05
TCONS_00306823	XLOC_244862	XLOC_244862	ENSSSCG00000014149	-0.95078	0.000287202
TCONS_00306823	XLOC_244862	XLOC_244862	ENSSSCG00000013401	0.971808	5.48e-05
TCONS_00306823	XLOC_244862	XLOC_244862	ENSSSCG00000001786	0.953921	0.000236225
TCONS_00306823	XLOC_244862	XLOC_244862	ENSSSCG00000012606	0.967183	8.62e-05
TCONS_00306823	XLOC_244862	XLOC_244862	ENSSSCG00000012305	0.959834	0.000157162
TCONS_00306823	XLOC_244862	XLOC_244862	ENSSSCG00000006235	0.951928	0.000267804
TCONS_00306823	XLOC_244862	XLOC_244862	ENSSSCG00000014950	-0.95438	0.000229318
TCONS_00306823	XLOC_244862	XLOC_244862	ENSSSCG00000010535	0.970676	6.17e-05
TCONS_00306823	XLOC_244862	XLOC_244862	ENSSSCG00000008562	0.95515	0.000218019
TCONS_00306823	XLOC_244862	XLOC_244862	ENSSSCG00000005930	0.955628	0.000211204
TCONS_00306823	XLOC_244862	XLOC_244862	ENSSSCG00000031292	0.978842	2.33e-05
TCONS_00306823	XLOC_244862	XLOC_244862	ENSSSCG00000006932	0.974768	3.94e-05
TCONS_00306823	XLOC_244862	XLOC_244862	ENSSSCG00000032605	0.970697	6.15e-05
TCONS_00306823	XLOC_244862	XLOC_244862	ENSSSCG00000014978	0.970544	6.25e-05
TCONS_00306823	XLOC_244862	XLOC_244862	ENSSSCG00000023121	-0.966542	9.13e-05
TCONS_00306823	XLOC_244862	XLOC_244862	ENSSSCG00000026663	0.969488	6.94e-05
TCONS_00306823	XLOC_244862	XLOC_244862	ENSSSCG00000017862	0.971395	5.73e-05
TCONS_00306823	XLOC_244862	XLOC_244862	ENSSSCG00000035175	0.961046	0.000143486
TCONS_00306822	XLOC_244862	XLOC_244862	ENSSSCG00000015583	0.980339	1.87e-05
TCONS_00306822	XLOC_244862	XLOC_244862	ENSSSCG00000006816	-0.96175	0.000135922
TCONS_00306822	XLOC_244862	XLOC_244862	ENSSSCG00000012238	-0.953487	0.000242872
TCONS_00306822	XLOC_244862	XLOC_244862	ENSSSCG00000003493	-0.978968	2.29e-05
TCONS_00306822	XLOC_244862	XLOC_244862	ENSSSCG00000001207	0.973817	4.4e-05
TCONS_00306822	XLOC_244862	XLOC_244862	ENSSSCG00000003943	0.978836	2.33e-05
TCONS_00306822	XLOC_244862	XLOC_244862	ENSSSCG00000037223	0.991111	1.74e-06
TCONS_00306822	XLOC_244862	XLOC_244862	ENSSSCG00000039587	-0.961957	0.000133746
TCONS_00306822	XLOC_244862	XLOC_244862	ENSSSCG00000038443	0.965385	0.000101015
TCONS_00306822	XLOC_244862	XLOC_244862	ENSSSCG00000024168	0.966015	9.56e-05
TCONS_00306822	XLOC_244862	XLOC_244862	ENSSSCG00000039469	0.954441	0.000228402
TCONS_00306822	XLOC_244862	XLOC_244862	ENSSSCG00000030428	0.970995	5.97e-05
TCONS_00306822	XLOC_244862	XLOC_244862	ENSSSCG00000014195	-0.954229	0.000231565
TCONS_00306822	XLOC_244862	XLOC_244862	ENSSSCG00000038026	0.966529	9.14e-05
TCONS_00306822	XLOC_244862	XLOC_244862	ENSSSCG00000007950	0.967668	8.25e-05
TCONS_00306822	XLOC_244862	XLOC_244862	ENSSSCG00000015754	0.961106	0.000142831
TCONS_00306822	XLOC_244862	XLOC_244862	ENSSSCG00000014894	-0.968567	7.58e-05
TCONS_00306822	XLOC_244862	XLOC_244862	ENSSSCG00000014062	0.955093	0.000218849
TCONS_00306822	XLOC_244862	XLOC_244862	ENSSSCG00000010680	0.971135	5.88e-05
TCONS_00306822	XLOC_244862	XLOC_244862	ENSSSCG00000006088	0.977504	2.8e-05
TCONS_00306822	XLOC_244862	XLOC_244862	ENSSSCG00000021657	0.969745	6.77e-05
TCONS_00306822	XLOC_244862	XLOC_244862	ENSSSCG00000004636	0.951898	0.000268302
TCONS_00306822	XLOC_244862	XLOC_244862	ENSSSCG00000006892	0.966204	9.41e-05
TCONS_00306822	XLOC_244862	XLOC_244862	ENSSSCG00000005645	0.955898	0.000207408
TCONS_00306822	XLOC_244862	XLOC_244862	ENSSSCG00000013315	0.982866	1.24e-05
TCONS_00306822	XLOC_244862	XLOC_244862	ENSSSCG00000003527	-0.950707	0.000288463
TCONS_00306822	XLOC_244862	XLOC_244862	ENSSSCG00000006745	0.950374	0.000294279
TCONS_00306822	XLOC_244862	XLOC_244862	ENSSSCG00000006996	0.956596	0.000197823
TCONS_00306822	XLOC_244862	XLOC_244862	ENSSSCG00000016041	0.995121	2.89e-07
TCONS_00306822	XLOC_244862	XLOC_244862	ENSSSCG00000028172	-0.97526	3.72e-05
TCONS_00306822	XLOC_244862	XLOC_244862	ENSSSCG00000002269	-0.956192	0.000203342
TCONS_00306822	XLOC_244862	XLOC_244862	ENSSSCG00000034715	0.951926	0.000267838
TCONS_00306822	XLOC_244862	XLOC_244862	ENSSSCG00000003080	0.956678	0.000196722
TCONS_00306822	XLOC_244862	XLOC_244862	ENSSSCG00000006307	-0.954194	0.000232101
TCONS_00306822	XLOC_244862	XLOC_244862	ENSSSCG00000021834	0.973798	4.41e-05
TCONS_00306822	XLOC_244862	XLOC_244862	ENSSSCG00000026001	0.989189	3.13e-06
TCONS_00306822	XLOC_244862	XLOC_244862	ENSSSCG00000031580	0.961309	0.000140636
TCONS_00306822	XLOC_244862	XLOC_244862	ENSSSCG00000040673	0.973796	4.41e-05
TCONS_00306822	XLOC_244862	XLOC_244862	ENSSSCG00000003393	0.95669	0.000196553
TCONS_00306822	XLOC_244862	XLOC_244862	ENSSSCG00000015436	0.986728	5.79e-06
TCONS_00306822	XLOC_244862	XLOC_244862	ENSSSCG00000035789	0.953261	0.000246389
TCONS_00306822	XLOC_244862	XLOC_244862	ENSSSCG00000025507	0.95401	0.000234874
TCONS_00306822	XLOC_244862	XLOC_244862	ENSSSCG00000038615	0.974342	4.14e-05
TCONS_00306822	XLOC_244862	XLOC_244862	ENSSSCG00000006392	-0.967126	8.66e-05
TCONS_00306822	XLOC_244862	XLOC_244862	ENSSSCG00000038617	0.962332	0.000129867
TCONS_00306822	XLOC_244862	XLOC_244862	ENSSSCG00000001971	0.963055	0.000122601
TCONS_00306822	XLOC_244862	XLOC_244862	ENSSSCG00000003153	0.980718	1.77e-05
TCONS_00306822	XLOC_244862	XLOC_244862	ENSSSCG00000007022	-0.970431	6.32e-05
TCONS_00306822	XLOC_244862	XLOC_244862	ENSSSCG00000007907	0.968725	7.47e-05
TCONS_00306822	XLOC_244862	XLOC_244862	ENSSSCG00000004602	0.96916	7.16e-05
TCONS_00306822	XLOC_244862	XLOC_244862	ENSSSCG00000036871	-0.956592	0.000197876
TCONS_00306822	XLOC_244862	XLOC_244862	ENSSSCG00000029837	0.9515	0.000274944
TCONS_00306822	XLOC_244862	XLOC_244862	ENSSSCG00000030605	0.956603	0.000197729
TCONS_00306822	XLOC_244862	XLOC_244862	ENSSSCG00000023171	-0.954527	0.000227127
TCONS_00306822	XLOC_244862	XLOC_244862	ENSSSCG00000028925	0.965838	9.71e-05
TCONS_00306822	XLOC_244862	XLOC_244862	ENSSSCG00000011729	-0.958286	0.00017583
TCONS_00306822	XLOC_244862	XLOC_244862	ENSSSCG00000029760	0.972348	5.18e-05
TCONS_00306822	XLOC_244862	XLOC_244862	ENSSSCG00000002410	0.972832	4.91e-05
TCONS_00306822	XLOC_244862	XLOC_244862	ENSSSCG00000016922	0.955325	0.000215506
TCONS_00306822	XLOC_244862	XLOC_244862	ENSSSCG00000008587	0.962067	0.000132598
TCONS_00306822	XLOC_244862	XLOC_244862	ENSSSCG00000035720	0.975556	3.58e-05
TCONS_00306822	XLOC_244862	XLOC_244862	ENSSSCG00000012112	0.961005	0.000143935
TCONS_00306822	XLOC_244862	XLOC_244862	ENSSSCG00000001661	-0.952956	0.000251186
TCONS_00306822	XLOC_244862	XLOC_244862	ENSSSCG00000002769	0.988617	3.66e-06
TCONS_00306822	XLOC_244862	XLOC_244862	ENSSSCG00000024692	-0.968596	7.56e-05
TCONS_00306822	XLOC_244862	XLOC_244862	ENSSSCG00000030260	0.967499	8.37e-05
TCONS_00306822	XLOC_244862	XLOC_244862	ENSSSCG00000017735	0.96983	6.71e-05
TCONS_00306822	XLOC_244862	XLOC_244862	ENSSSCG00000001810	0.984477	9.24e-06
TCONS_00306822	XLOC_244862	XLOC_244862	ENSSSCG00000025514	0.964768	0.000106468
TCONS_00306822	XLOC_244862	XLOC_244862	ENSSSCG00000001779	-0.984853	8.59e-06
TCONS_00306822	XLOC_244862	XLOC_244862	ENSSSCG00000005627	-0.964875	0.000105508
TCONS_00306822	XLOC_244862	XLOC_244862	ENSSSCG00000011230	-0.962597	0.000127174
TCONS_00306822	XLOC_244862	XLOC_244862	ENSSSCG00000031572	0.961261	0.000141154
TCONS_00306822	XLOC_244862	XLOC_244862	ENSSSCG00000008518	0.953658	0.000240242
TCONS_00306822	XLOC_244862	XLOC_244862	ENSSSCG00000014232	0.964728	0.000106825
TCONS_00306822	XLOC_244862	XLOC_244862	ENSSSCG00000003006	0.961489	0.000138698
TCONS_00306822	XLOC_244862	XLOC_244862	ENSSSCG00000015485	0.992846	9.1e-07
TCONS_00306822	XLOC_244862	XLOC_244862	ENSSSCG00000006873	-0.959356	0.000162772
TCONS_00306822	XLOC_244862	XLOC_244862	ENSSSCG00000006872	-0.96297	0.000123441
TCONS_00306822	XLOC_244862	XLOC_244862	ENSSSCG00000010700	0.958471	0.000173533
TCONS_00306822	XLOC_244862	XLOC_244862	ENSSSCG00000001930	-0.957732	0.000182849
TCONS_00306822	XLOC_244862	XLOC_244862	ENSSSCG00000005164	0.959551	0.00016047
TCONS_00306822	XLOC_244862	XLOC_244862	ENSSSCG00000025912	0.962251	0.000130699
TCONS_00306822	XLOC_244862	XLOC_244862	ENSSSCG00000002440	-0.950823	0.000286462
TCONS_00306822	XLOC_244862	XLOC_244862	ENSSSCG00000000384	0.982953	1.22e-05
TCONS_00306822	XLOC_244862	XLOC_244862	ENSSSCG00000024428	0.975185	3.75e-05
TCONS_00306822	XLOC_244862	XLOC_244862	ENSSSCG00000008493	0.967897	8.07e-05
TCONS_00306822	XLOC_244862	XLOC_244862	ENSSSCG00000012201	0.966987	8.77e-05
TCONS_00306822	XLOC_244862	XLOC_244862	ENSSSCG00000010493	0.951611	0.000273077
TCONS_00306822	XLOC_244862	XLOC_244862	ENSSSCG00000017137	0.993149	8e-07
TCONS_00306822	XLOC_244862	XLOC_244862	ENSSSCG00000008395	0.963259	0.000120605
TCONS_00306822	XLOC_244862	XLOC_244862	ENSSSCG00000037549	0.955974	0.000206359
TCONS_00306822	XLOC_244862	XLOC_244862	ENSSSCG00000000633	0.950615	0.000290071
TCONS_00306822	XLOC_244862	XLOC_244862	ENSSSCG00000036540	0.981019	1.69e-05
TCONS_00306822	XLOC_244862	XLOC_244862	ENSSSCG00000005969	0.973913	4.35e-05
TCONS_00306822	XLOC_244862	XLOC_244862	ENSSSCG00000011066	0.953381	0.00024452
TCONS_00306822	XLOC_244862	XLOC_244862	ENSSSCG00000022963	0.958328	0.000175311
TCONS_00306822	XLOC_244862	XLOC_244862	ENSSSCG00000002681	-0.950338	0.000294918
TCONS_00306822	XLOC_244862	XLOC_244862	ENSSSCG00000006095	0.951122	0.000281327
TCONS_00306822	XLOC_244862	XLOC_244862	ENSSSCG00000029998	-0.952278	0.00026208
TCONS_00306822	XLOC_244862	XLOC_244862	ENSSSCG00000017042	0.952836	0.000253086
TCONS_00306822	XLOC_244862	XLOC_244862	ENSSSCG00000009799	0.974641	4e-05
TCONS_00306822	XLOC_244862	XLOC_244862	ENSSSCG00000015557	0.953343	0.000245108
TCONS_00306822	XLOC_244862	XLOC_244862	ENSSSCG00000026945	0.99357	6.62e-07
TCONS_00306822	XLOC_244862	XLOC_244862	ENSSSCG00000012613	0.970635	6.19e-05
TCONS_00306822	XLOC_244862	XLOC_244862	ENSSSCG00000010250	0.962974	0.000123407
TCONS_00306822	XLOC_244862	XLOC_244862	ENSSSCG00000016306	0.955926	0.000207026
TCONS_00306822	XLOC_244862	XLOC_244862	ENSSSCG00000016330	-0.953413	0.000244023
TCONS_00306822	XLOC_244862	XLOC_244862	ENSSSCG00000014380	-0.959172	0.000164977
TCONS_00306822	XLOC_244862	XLOC_244862	ENSSSCG00000006175	0.970828	6.07e-05
TCONS_00306822	XLOC_244862	XLOC_244862	ENSSSCG00000025286	0.978966	2.29e-05
TCONS_00306822	XLOC_244862	XLOC_244862	ENSSSCG00000025924	-0.955353	0.000215116
TCONS_00306822	XLOC_244862	XLOC_244862	ENSSSCG00000011494	0.955247	0.000216633
TCONS_00306822	XLOC_244862	XLOC_244862	ENSSSCG00000028104	0.982027	1.43e-05
TCONS_00306822	XLOC_244862	XLOC_244862	ENSSSCG00000007076	0.964656	0.000107471
TCONS_00306822	XLOC_244862	XLOC_244862	ENSSSCG00000022309	0.953772	0.000238492
TCONS_00306822	XLOC_244862	XLOC_244862	ENSSSCG00000033987	-0.968417	7.69e-05
TCONS_00306822	XLOC_244862	XLOC_244862	ENSSSCG00000024635	0.984414	9.36e-06
TCONS_00306822	XLOC_244862	XLOC_244862	ENSSSCG00000037065	-0.988427	3.84e-06
TCONS_00306822	XLOC_244862	XLOC_244862	ENSSSCG00000011794	0.984441	9.31e-06
TCONS_00306822	XLOC_244862	XLOC_244862	ENSSSCG00000036005	0.971109	5.9e-05
TCONS_00306822	XLOC_244862	XLOC_244862	ENSSSCG00000038254	-0.956061	0.000205154
TCONS_00306822	XLOC_244862	XLOC_244862	ENSSSCG00000006214	0.969465	6.96e-05
TCONS_00306822	XLOC_244862	XLOC_244862	ENSSSCG00000004484	0.963689	0.000116458
TCONS_00306822	XLOC_244862	XLOC_244862	ENSSSCG00000031903	-0.967048	8.73e-05
TCONS_00306822	XLOC_244862	XLOC_244862	ENSSSCG00000037655	0.959791	0.000157663
TCONS_00306822	XLOC_244862	XLOC_244862	ENSSSCG00000009553	0.961671	0.000136763
TCONS_00306822	XLOC_244862	XLOC_244862	ENSSSCG00000015250	-0.95165	0.000272418
TCONS_00306822	XLOC_244862	XLOC_244862	ENSSSCG00000000547	0.964828	0.000105929
TCONS_00306822	XLOC_244862	XLOC_244862	ENSSSCG00000040422	0.964249	0.000111193
TCONS_00306822	XLOC_244862	XLOC_244862	ENSSSCG00000010246	0.959876	0.000156675
TCONS_00306822	XLOC_244862	XLOC_244862	ENSSSCG00000037783	0.954736	0.000224048
TCONS_00306822	XLOC_244862	XLOC_244862	ENSSSCG00000006049	0.967552	8.33e-05
TCONS_00306822	XLOC_244862	XLOC_244862	ENSSSCG00000010156	0.973705	4.46e-05
TCONS_00306822	XLOC_244862	XLOC_244862	ENSSSCG00000011710	0.983164	1.18e-05
TCONS_00306822	XLOC_244862	XLOC_244862	ENSSSCG00000026852	-0.975143	3.77e-05
TCONS_00306822	XLOC_244862	XLOC_244862	ENSSSCG00000035199	-0.965535	9.97e-05
TCONS_00306822	XLOC_244862	XLOC_244862	ENSSSCG00000022783	0.974376	4.13e-05
TCONS_00306822	XLOC_244862	XLOC_244862	ENSSSCG00000040702	0.962499	0.000128165
TCONS_00306822	XLOC_244862	XLOC_244862	ENSSSCG00000009658	0.956496	0.000199188
TCONS_00306822	XLOC_244862	XLOC_244862	ENSSSCG00000037384	0.971741	5.52e-05
TCONS_00306822	XLOC_244862	XLOC_244862	ENSSSCG00000003604	-0.953183	0.000247618
TCONS_00306822	XLOC_244862	XLOC_244862	ENSSSCG00000035747	0.95577	0.000209211
TCONS_00306822	XLOC_244862	XLOC_244862	ENSSSCG00000024722	0.957872	0.000181069
TCONS_00306822	XLOC_244862	XLOC_244862	ENSSSCG00000035253	0.991923	1.31e-06
TCONS_00306822	XLOC_244862	XLOC_244862	ENSSSCG00000011474	0.952402	0.00026006
TCONS_00306822	XLOC_244862	XLOC_244862	ENSSSCG00000017260	0.953039	0.000249876
TCONS_00306822	XLOC_244862	XLOC_244862	ENSSSCG00000036075	0.964822	0.000105984
TCONS_00306822	XLOC_244862	XLOC_244862	ENSSSCG00000002424	0.97358	4.52e-05
TCONS_00306822	XLOC_244862	XLOC_244862	ENSSSCG00000005604	-0.975438	3.64e-05
TCONS_00306822	XLOC_244862	XLOC_244862	ENSSSCG00000004318	0.952415	0.000259855
TCONS_00306822	XLOC_244862	XLOC_244862	ENSSSCG00000005389	0.957187	0.000189946
TCONS_00306822	XLOC_244862	XLOC_244862	ENSSSCG00000033286	-0.959672	0.000159043
TCONS_00306822	XLOC_244862	XLOC_244862	ENSSSCG00000030413	0.970522	6.26e-05
TCONS_00306822	XLOC_244862	XLOC_244862	ENSSSCG00000033272	0.972808	4.92e-05
TCONS_00306822	XLOC_244862	XLOC_244862	ENSSSCG00000011163	0.984459	9.27e-06
TCONS_00306822	XLOC_244862	XLOC_244862	ENSSSCG00000007878	0.979669	2.07e-05
TCONS_00306822	XLOC_244862	XLOC_244862	ENSSSCG00000038007	-0.967941	8.04e-05
TCONS_00306822	XLOC_244862	XLOC_244862	ENSSSCG00000003464	0.951646	0.000272494
TCONS_00306822	XLOC_244862	XLOC_244862	ENSSSCG00000034616	0.955132	0.00021828
TCONS_00306822	XLOC_244862	XLOC_244862	ENSSSCG00000039544	0.951189	0.000280199
TCONS_00306822	XLOC_244862	XLOC_244862	ENSSSCG00000014249	-0.984997	8.35e-06
TCONS_00306822	XLOC_244862	XLOC_244862	ENSSSCG00000006331	-0.962712	0.000126016
TCONS_00306822	XLOC_244862	XLOC_244862	ENSSSCG00000027628	0.962488	0.000128282
TCONS_00306822	XLOC_244862	XLOC_244862	ENSSSCG00000007942	0.951395	0.000276702
TCONS_00306822	XLOC_244862	XLOC_244862	ENSSSCG00000010169	-0.953822	0.000237736
TCONS_00306822	XLOC_244862	XLOC_244862	ENSSSCG00000000214	-0.977893	2.66e-05
TCONS_00306822	XLOC_244862	XLOC_244862	ENSSSCG00000010679	0.975006	3.83e-05
TCONS_00306822	XLOC_244862	XLOC_244862	ENSSSCG00000008332	0.990922	1.86e-06
TCONS_00306822	XLOC_244862	XLOC_244862	ENSSSCG00000027594	0.950698	0.000288623
TCONS_00306822	XLOC_244862	XLOC_244862	ENSSSCG00000040348	0.971337	5.76e-05
TCONS_00306822	XLOC_244862	XLOC_244862	ENSSSCG00000031541	0.979281	2.19e-05
TCONS_00306822	XLOC_244862	XLOC_244862	ENSSSCG00000009172	-0.968791	7.42e-05
TCONS_00306822	XLOC_244862	XLOC_244862	ENSSSCG00000014910	0.961241	0.00014137
TCONS_00306822	XLOC_244862	XLOC_244862	ENSSSCG00000034518	0.984657	8.93e-06
TCONS_00306822	XLOC_244862	XLOC_244862	ENSSSCG00000017275	0.959161	0.000165112
TCONS_00306822	XLOC_244862	XLOC_244862	ENSSSCG00000032838	0.956702	0.000196392
TCONS_00306822	XLOC_244862	XLOC_244862	ENSSSCG00000012639	0.956557	0.000198356
TCONS_00306822	XLOC_244862	XLOC_244862	ENSSSCG00000033591	0.972796	4.93e-05
TCONS_00306822	XLOC_244862	XLOC_244862	ENSSSCG00000027684	0.966888	8.85e-05
TCONS_00306822	XLOC_244862	XLOC_244862	ENSSSCG00000000599	-0.95363	0.000240674
TCONS_00306822	XLOC_244862	XLOC_244862	ENSSSCG00000032344	0.987009	5.43e-06
TCONS_00306822	XLOC_244862	XLOC_244862	ENSSSCG00000007170	-0.957984	0.00017964
TCONS_00306822	XLOC_244862	XLOC_244862	ENSSSCG00000014082	0.952853	0.00025282
TCONS_00306822	XLOC_244862	XLOC_244862	ENSSSCG00000022283	0.977056	2.97e-05
TCONS_00306822	XLOC_244862	XLOC_244862	ENSSSCG00000011570	0.951764	0.00027053
TCONS_00306822	XLOC_244862	XLOC_244862	ENSSSCG00000039681	0.955976	0.000206326
TCONS_00306822	XLOC_244862	XLOC_244862	ENSSSCG00000004383	0.978999	2.28e-05
TCONS_00306822	XLOC_244862	XLOC_244862	ENSSSCG00000017665	0.970204	6.47e-05
TCONS_00306822	XLOC_244862	XLOC_244862	ENSSSCG00000004652	0.95725	0.00018911
TCONS_00306822	XLOC_244862	XLOC_244862	ENSSSCG00000015671	0.951206	0.000279898
TCONS_00306822	XLOC_244862	XLOC_244862	ENSSSCG00000006735	-0.956085	0.000204815
TCONS_00306822	XLOC_244862	XLOC_244862	ENSSSCG00000031332	0.962876	0.000124372
TCONS_00306822	XLOC_244862	XLOC_244862	ENSSSCG00000015933	0.973045	4.8e-05
TCONS_00306822	XLOC_244862	XLOC_244862	ENSSSCG00000015844	0.981701	1.51e-05
TCONS_00306822	XLOC_244862	XLOC_244862	ENSSSCG00000025653	0.968177	7.87e-05
TCONS_00306822	XLOC_244862	XLOC_244862	ENSSSCG00000015840	0.956113	0.000204432
TCONS_00306822	XLOC_244862	XLOC_244862	ENSSSCG00000033213	0.981142	1.65e-05
TCONS_00306822	XLOC_244862	XLOC_244862	ENSSSCG00000015982	0.968713	7.48e-05
TCONS_00306822	XLOC_244862	XLOC_244862	ENSSSCG00000039058	0.964978	0.000104587
TCONS_00306822	XLOC_244862	XLOC_244862	ENSSSCG00000007801	0.95163	0.000272763
TCONS_00306822	XLOC_244862	XLOC_244862	ENSSSCG00000033228	0.960761	0.000146628
TCONS_00306822	XLOC_244862	XLOC_244862	ENSSSCG00000010908	0.975854	3.46e-05
TCONS_00306822	XLOC_244862	XLOC_244862	ENSSSCG00000009963	-0.956209	0.000203108
TCONS_00306822	XLOC_244862	XLOC_244862	ENSSSCG00000030268	0.973398	4.61e-05
TCONS_00306822	XLOC_244862	XLOC_244862	ENSSSCG00000032782	-0.962623	0.000126914
TCONS_00306822	XLOC_244862	XLOC_244862	ENSSSCG00000032826	-0.951669	0.0002721
TCONS_00306822	XLOC_244862	XLOC_244862	ENSSSCG00000009278	0.977737	2.71e-05
TCONS_00306822	XLOC_244862	XLOC_244862	ENSSSCG00000022592	0.969088	7.21e-05
TCONS_00306822	XLOC_244862	XLOC_244862	ENSSSCG00000011085	0.958713	0.000170538
TCONS_00306822	XLOC_244862	XLOC_244862	ENSSSCG00000006240	-0.955622	0.000211294
TCONS_00306822	XLOC_244862	XLOC_244862	ENSSSCG00000000519	0.957506	0.000185765
TCONS_00306822	XLOC_244862	XLOC_244862	ENSSSCG00000039496	-0.960091	0.000154193
TCONS_00306822	XLOC_244862	XLOC_244862	ENSSSCG00000010699	0.982253	1.38e-05
TCONS_00306822	XLOC_244862	XLOC_244862	ENSSSCG00000005085	0.953299	0.000245794
TCONS_00306822	XLOC_244862	XLOC_244862	ENSSSCG00000032216	0.966728	8.98e-05
TCONS_00306822	XLOC_244862	XLOC_244862	ENSSSCG00000014579	0.955194	0.000217386
TCONS_00306822	XLOC_244862	XLOC_244862	ENSSSCG00000025644	0.957526	0.000185507
TCONS_00306822	XLOC_244862	XLOC_244862	ENSSSCG00000022446	-0.977107	2.95e-05
TCONS_00306822	XLOC_244862	XLOC_244862	ENSSSCG00000000902	0.951604	0.000273192
TCONS_00306822	XLOC_244862	XLOC_244862	ENSSSCG00000021620	0.958357	0.000174941
TCONS_00306822	XLOC_244862	XLOC_244862	ENSSSCG00000040087	0.96592	9.64e-05
TCONS_00306822	XLOC_244862	XLOC_244862	ENSSSCG00000033786	0.958592	0.000172027
TCONS_00306822	XLOC_244862	XLOC_244862	ENSSSCG00000014832	0.953221	0.000247012
TCONS_00306822	XLOC_244862	XLOC_244862	ENSSSCG00000010548	0.950259	0.000296299
TCONS_00306822	XLOC_244862	XLOC_244862	ENSSSCG00000006738	0.952988	0.000250682
TCONS_00306825	XLOC_244862	XLOC_244862	ENSSSCG00000016629	0.97713	2.94e-05
TCONS_00306825	XLOC_244862	XLOC_244862	ENSSSCG00000007589	0.979473	2.13e-05
TCONS_00306825	XLOC_244862	XLOC_244862	ENSSSCG00000005371	0.958557	0.000172461
TCONS_00306825	XLOC_244862	XLOC_244862	ENSSSCG00000010445	0.95597	0.000206406
TCONS_00306825	XLOC_244862	XLOC_244862	ENSSSCG00000024024	0.960746	0.000146801
TCONS_00306825	XLOC_244862	XLOC_244862	ENSSSCG00000001528	0.982396	1.35e-05
TCONS_00306825	XLOC_244862	XLOC_244862	ENSSSCG00000004351	-0.96076	0.000146641
TCONS_00306825	XLOC_244862	XLOC_244862	ENSSSCG00000028343	0.975802	3.48e-05
TCONS_00306825	XLOC_244862	XLOC_244862	ENSSSCG00000040978	0.9538	0.000238069
TCONS_00306824	XLOC_244861	XLOC_244861	ENSSSCG00000000540	0.987107	5.31e-06
TCONS_00306824	XLOC_244861	XLOC_244861	ENSSSCG00000032844	0.953336	0.000245229
TCONS_00306824	XLOC_244861	XLOC_244861	ENSSSCG00000037661	0.95423	0.000231562
TCONS_00306824	XLOC_244861	XLOC_244861	ENSSSCG00000027970	0.976599	3.15e-05
TCONS_00306824	XLOC_244861	XLOC_244861	ENSSSCG00000029990	0.959862	0.000156829
TCONS_00306824	XLOC_244861	XLOC_244861	ENSSSCG00000002280	0.963462	0.000118626
TCONS_00306824	XLOC_244861	XLOC_244861	ENSSSCG00000038066	0.991017	1.8e-06
TCONS_00306824	XLOC_244861	XLOC_244861	ENSSSCG00000033797	0.965053	0.000103928
TCONS_00306824	XLOC_244861	XLOC_244861	ENSSSCG00000017645	0.961209	0.000141712
TCONS_00306824	XLOC_244861	XLOC_244861	ENSSSCG00000006311	0.967042	8.73e-05
TCONS_00306824	XLOC_244861	XLOC_244861	ENSSSCG00000001950	0.969832	6.71e-05
TCONS_00306824	XLOC_244861	XLOC_244861	ENSSSCG00000004492	0.97239	5.15e-05
TCONS_00306824	XLOC_244861	XLOC_244861	ENSSSCG00000029714	0.982778	1.26e-05
TCONS_00306824	XLOC_244861	XLOC_244861	ENSSSCG00000033392	0.959968	0.000155602
TCONS_00306824	XLOC_244861	XLOC_244861	ENSSSCG00000036441	0.975446	3.63e-05
TCONS_00306824	XLOC_244861	XLOC_244861	ENSSSCG00000021082	0.958761	0.000169949
TCONS_00306827	XLOC_244862	XLOC_244862	ENSSSCG00000020658	0.966214	9.4e-05
TCONS_00306827	XLOC_244862	XLOC_244862	ENSSSCG00000015792	0.960288	0.000151938
TCONS_00306827	XLOC_244862	XLOC_244862	ENSSSCG00000027621	0.985357	7.76e-06
TCONS_00306827	XLOC_244862	XLOC_244862	ENSSSCG00000015434	0.951204	0.000279945
TCONS_00306827	XLOC_244862	XLOC_244862	ENSSSCG00000003391	0.999892	3.15e-12
TCONS_00306827	XLOC_244862	XLOC_244862	ENSSSCG00000001042	0.972344	5.18e-05
TCONS_00306827	XLOC_244862	XLOC_244862	ENSSSCG00000026421	0.981802	1.49e-05
TCONS_00306827	XLOC_244862	XLOC_244862	ENSSSCG00000010610	0.994831	3.44e-07
TCONS_00306827	XLOC_244862	XLOC_244862	ENSSSCG00000007072	0.979199	2.22e-05
TCONS_00306827	XLOC_244862	XLOC_244862	ENSSSCG00000005456	0.97635	3.25e-05
TCONS_00306827	XLOC_244862	XLOC_244862	ENSSSCG00000039972	0.956137	0.000204095
TCONS_00306827	XLOC_244862	XLOC_244862	ENSSSCG00000008804	0.984954	8.42e-06
TCONS_00306827	XLOC_244862	XLOC_244862	ENSSSCG00000034747	1	3.42e-48
TCONS_00306827	XLOC_244862	XLOC_244862	ENSSSCG00000036681	0.96575	9.79e-05
TCONS_00306827	XLOC_244862	XLOC_244862	ENSSSCG00000024347	0.954662	0.000225137
TCONS_00306827	XLOC_244862	XLOC_244862	ENSSSCG00000016608	0.979454	2.13e-05
TCONS_00306827	XLOC_244862	XLOC_244862	ENSSSCG00000015175	0.974305	4.16e-05
TCONS_00306827	XLOC_244862	XLOC_244862	ENSSSCG00000038745	0.958254	0.000176238
TCONS_00306828	XLOC_244862	XLOC_244862	ENSSSCG00000000540	0.99131	1.63e-06
TCONS_00306828	XLOC_244862	XLOC_244862	ENSSSCG00000033797	0.992841	9.12e-07
TCONS_00306828	XLOC_244862	XLOC_244862	ENSSSCG00000037661	0.990204	2.33e-06
TCONS_00306828	XLOC_244862	XLOC_244862	ENSSSCG00000027970	0.999075	1.98e-09
TCONS_00306828	XLOC_244862	XLOC_244862	ENSSSCG00000032844	0.964573	0.00010823
TCONS_00306828	XLOC_244862	XLOC_244862	ENSSSCG00000026900	-0.96206	0.000132676
TCONS_00306828	XLOC_244862	XLOC_244862	ENSSSCG00000001950	0.993623	6.45e-07
TCONS_00306828	XLOC_244862	XLOC_244862	ENSSSCG00000004492	0.998455	9.21e-09
TCONS_00306828	XLOC_244862	XLOC_244862	ENSSSCG00000017645	0.990294	2.27e-06
TCONS_00306828	XLOC_244862	XLOC_244862	ENSSSCG00000031289	0.953615	0.000240901
TCONS_00306828	XLOC_244862	XLOC_244862	ENSSSCG00000033392	0.960407	0.000150591
TCONS_00306828	XLOC_244862	XLOC_244862	ENSSSCG00000029714	0.998663	5.97e-09
TCONS_00306828	XLOC_244862	XLOC_244862	ENSSSCG00000027665	0.973118	4.76e-05
TCONS_00306828	XLOC_244862	XLOC_244862	ENSSSCG00000033730	0.963734	0.000116026
TCONS_00306828	XLOC_244862	XLOC_244862	ENSSSCG00000036441	0.978571	2.42e-05
TCONS_00306828	XLOC_244862	XLOC_244862	ENSSSCG00000021082	0.960051	0.000154656
TCONS_00203644	XLOC_163282	XLOC_163282	ENSSSCG00000004339	-0.971024	5.95e-05
TCONS_00203644	XLOC_163282	XLOC_163282	ENSSSCG00000010470	-0.970997	5.97e-05
TCONS_00203644	XLOC_163282	XLOC_163282	ENSSSCG00000021216	-0.970403	6.34e-05
TCONS_00203644	XLOC_163282	XLOC_163282	ENSSSCG00000035442	-0.957434	0.000186712
TCONS_00203644	XLOC_163282	XLOC_163282	ENSSSCG00000016701	-0.951908	0.000268136
TCONS_00203644	XLOC_163282	XLOC_163282	ENSSSCG00000015985	-0.979756	2.04e-05
TCONS_00203644	XLOC_163282	XLOC_163282	ENSSSCG00000014161	-0.954317	0.000230247
TCONS_00203644	XLOC_163282	XLOC_163282	ENSSSCG00000006296	-0.962189	0.000131344
TCONS_00203644	XLOC_163282	XLOC_163282	ENSSSCG00000038953	-0.960425	0.000150387
TCONS_00203644	XLOC_163282	XLOC_163282	ENSSSCG00000039424	0.954747	0.000223886
TCONS_00203644	XLOC_163282	XLOC_163282	ENSSSCG00000011680	-0.960539	0.000149106
TCONS_00203644	XLOC_163282	XLOC_163282	ENSSSCG00000005312	-0.951346	0.000277534
TCONS_00203646	XLOC_163282	XLOC_163282	ENSSSCG00000012234	0.955341	0.000215284
TCONS_00203646	XLOC_163282	XLOC_163282	ENSSSCG00000030378	-0.961363	0.000140051
TCONS_00203646	XLOC_163282	XLOC_163282	ENSSSCG00000031518	0.970432	6.32e-05
TCONS_00203646	XLOC_163282	XLOC_163282	ENSSSCG00000002294	0.952145	0.000264237
TCONS_00203646	XLOC_163282	XLOC_163282	ENSSSCG00000034688	0.967182	8.62e-05
TCONS_00203646	XLOC_163282	XLOC_163282	ENSSSCG00000000119	-0.980664	1.78e-05
TCONS_00203646	XLOC_163282	XLOC_163282	ENSSSCG00000000741	0.956111	0.00020445
TCONS_00203646	XLOC_163282	XLOC_163282	ENSSSCG00000014431	0.960984	0.000144172
TCONS_00203646	XLOC_163282	XLOC_163282	ENSSSCG00000007748	0.974894	3.88e-05
TCONS_00203646	XLOC_163282	XLOC_163282	ENSSSCG00000030938	0.97245	5.12e-05
TCONS_00203646	XLOC_163282	XLOC_163282	ENSSSCG00000004261	-0.968343	7.74e-05
TCONS_00203646	XLOC_163282	XLOC_163282	ENSSSCG00000007369	0.960223	0.000152682
TCONS_00203646	XLOC_163282	XLOC_163282	ENSSSCG00000007366	0.960158	0.000153422
TCONS_00203646	XLOC_163282	XLOC_163282	ENSSSCG00000013436	0.970121	6.52e-05
TCONS_00203646	XLOC_163282	XLOC_163282	ENSSSCG00000036093	0.951581	0.000273578
TCONS_00203646	XLOC_163282	XLOC_163282	ENSSSCG00000026349	0.978872	2.32e-05
TCONS_00203646	XLOC_163282	XLOC_163282	ENSSSCG00000007849	0.954359	0.000229626
TCONS_00203646	XLOC_163282	XLOC_163282	ENSSSCG00000032911	0.95181	0.000269766
TCONS_00203646	XLOC_163282	XLOC_163282	ENSSSCG00000016672	0.959308	0.000163352
TCONS_00203646	XLOC_163282	XLOC_163282	ENSSSCG00000030843	0.951926	0.000267835
TCONS_00203646	XLOC_163282	XLOC_163282	ENSSSCG00000009717	0.953263	0.000246368
TCONS_00203646	XLOC_163282	XLOC_163282	ENSSSCG00000035176	0.95508	0.000219028
TCONS_00203646	XLOC_163282	XLOC_163282	ENSSSCG00000035729	0.960517	0.000149358
TCONS_00203646	XLOC_163282	XLOC_163282	ENSSSCG00000033892	0.955107	0.000218637
TCONS_00203646	XLOC_163282	XLOC_163282	ENSSSCG00000000608	0.962573	0.000127413
TCONS_00203646	XLOC_163282	XLOC_163282	ENSSSCG00000017186	0.980746	1.76e-05
TCONS_00203646	XLOC_163282	XLOC_163282	ENSSSCG00000001137	0.95466	0.000225163
TCONS_00203646	XLOC_163282	XLOC_163282	ENSSSCG00000037120	0.965561	9.95e-05
TCONS_00203646	XLOC_163282	XLOC_163282	ENSSSCG00000021418	0.956637	0.000197277
TCONS_00203646	XLOC_163282	XLOC_163282	ENSSSCG00000006243	0.963729	0.000116076
TCONS_00203646	XLOC_163282	XLOC_163282	ENSSSCG00000031489	0.978202	2.55e-05
TCONS_00203646	XLOC_163282	XLOC_163282	ENSSSCG00000037539	0.956771	0.000195468
TCONS_00203646	XLOC_163282	XLOC_163282	ENSSSCG00000038969	0.986064	6.7e-06
TCONS_00203646	XLOC_163282	XLOC_163282	ENSSSCG00000039546	0.96105	0.000143449
TCONS_00203646	XLOC_163282	XLOC_163282	ENSSSCG00000009931	0.975725	3.51e-05
TCONS_00203646	XLOC_163282	XLOC_163282	ENSSSCG00000011828	0.961262	0.000141136
TCONS_00203646	XLOC_163282	XLOC_163282	ENSSSCG00000000781	0.966061	9.53e-05
TCONS_00203646	XLOC_163282	XLOC_163282	ENSSSCG00000001490	0.951387	0.000276833
TCONS_00203646	XLOC_163282	XLOC_163282	ENSSSCG00000025020	0.989341	3e-06
TCONS_00203646	XLOC_163282	XLOC_163282	ENSSSCG00000003642	0.969809	6.73e-05
TCONS_00203646	XLOC_163282	XLOC_163282	ENSSSCG00000010735	0.972216	5.25e-05
TCONS_00203646	XLOC_163282	XLOC_163282	ENSSSCG00000008004	0.963517	0.000118098
TCONS_00203646	XLOC_163282	XLOC_163282	ENSSSCG00000006717	0.97535	3.68e-05
TCONS_00203643	XLOC_163282	XLOC_163282	ENSSSCG00000040400	0.960683	0.000147497
TCONS_00203643	XLOC_163282	XLOC_163282	ENSSSCG00000036649	0.967677	8.24e-05
TCONS_00203643	XLOC_163282	XLOC_163282	ENSSSCG00000002779	0.959747	0.000158169
TCONS_00203643	XLOC_163282	XLOC_163282	ENSSSCG00000026257	0.956973	0.000192775
TCONS_00203643	XLOC_163282	XLOC_163282	ENSSSCG00000036727	0.957543	0.000185287
TCONS_00203643	XLOC_163282	XLOC_163282	ENSSSCG00000012590	0.967356	8.48e-05
TCONS_00203642	XLOC_163282	XLOC_163282	ENSSSCG00000012705	0.955253	0.000216544
TCONS_00203642	XLOC_163282	XLOC_163282	ENSSSCG00000013007	0.953706	0.000239503
TCONS_00203642	XLOC_163282	XLOC_163282	ENSSSCG00000031128	0.951476	0.00027534
TCONS_00203642	XLOC_163282	XLOC_163282	ENSSSCG00000013507	0.964088	0.00011269
TCONS_00203642	XLOC_163282	XLOC_163282	ENSSSCG00000036645	0.955773	0.000209162
TCONS_00203642	XLOC_163282	XLOC_163282	ENSSSCG00000014310	0.974401	4.11e-05
TCONS_00203642	XLOC_163282	XLOC_163282	ENSSSCG00000007147	0.968438	7.68e-05
TCONS_00203642	XLOC_163282	XLOC_163282	ENSSSCG00000035374	0.951174	0.000280454
TCONS_00203642	XLOC_163282	XLOC_163282	ENSSSCG00000039890	0.966942	8.81e-05
TCONS_00203642	XLOC_163282	XLOC_163282	ENSSSCG00000008553	0.950081	0.000299455
TCONS_00203642	XLOC_163282	XLOC_163282	ENSSSCG00000016131	0.980624	1.79e-05
TCONS_00203642	XLOC_163282	XLOC_163282	ENSSSCG00000023105	0.972748	4.96e-05
TCONS_00203642	XLOC_163282	XLOC_163282	ENSSSCG00000014349	0.951514	0.000274709
TCONS_00203642	XLOC_163282	XLOC_163282	ENSSSCG00000015235	0.959391	0.000162365
TCONS_00203642	XLOC_163282	XLOC_163282	ENSSSCG00000034288	0.950461	0.000292754
TCONS_00279467	XLOC_222290	XLOC_222290	ENSSSCG00000017275	-0.962554	0.000127613
TCONS_00279467	XLOC_222290	XLOC_222290	ENSSSCG00000016027	-0.951762	0.000270551
TCONS_00279467	XLOC_222290	XLOC_222290	ENSSSCG00000017191	-0.964836	0.000105851
TCONS_00279467	XLOC_222290	XLOC_222290	ENSSSCG00000014399	0.978374	2.49e-05
TCONS_00279467	XLOC_222290	XLOC_222290	ENSSSCG00000013043	0.983986	1.01e-05
TCONS_00279467	XLOC_222290	XLOC_222290	ENSSSCG00000024635	-0.954309	0.000230378
TCONS_00279467	XLOC_222290	XLOC_222290	ENSSSCG00000015320	0.953095	0.000248995
TCONS_00279467	XLOC_222290	XLOC_222290	ENSSSCG00000012253	0.981018	1.69e-05
TCONS_00279467	XLOC_222290	XLOC_222290	ENSSSCG00000012112	-0.970441	6.31e-05
TCONS_00279467	XLOC_222290	XLOC_222290	ENSSSCG00000030560	-0.952752	0.000254436
TCONS_00279467	XLOC_222290	XLOC_222290	ENSSSCG00000003762	-0.973374	4.63e-05
TCONS_00279467	XLOC_222290	XLOC_222290	ENSSSCG00000021466	0.976758	3.08e-05
TCONS_00279467	XLOC_222290	XLOC_222290	ENSSSCG00000017919	-0.959389	0.000162381
TCONS_00279467	XLOC_222290	XLOC_222290	ENSSSCG00000033945	-0.975243	3.72e-05
TCONS_00279467	XLOC_222290	XLOC_222290	ENSSSCG00000006665	-0.953082	0.000249195
TCONS_00279467	XLOC_222290	XLOC_222290	ENSSSCG00000010010	-0.965474	0.000100242
TCONS_00279467	XLOC_222290	XLOC_222290	ENSSSCG00000022674	-0.973119	4.76e-05
TCONS_00279467	XLOC_222290	XLOC_222290	ENSSSCG00000008981	0.972253	5.23e-05
TCONS_00279467	XLOC_222290	XLOC_222290	ENSSSCG00000003729	-0.961077	0.000143148
TCONS_00279467	XLOC_222290	XLOC_222290	ENSSSCG00000005604	0.951689	0.000271774
TCONS_00279467	XLOC_222290	XLOC_222290	ENSSSCG00000015844	-0.952072	0.000265439
TCONS_00279467	XLOC_222290	XLOC_222290	ENSSSCG00000033690	-0.952739	0.000254647
TCONS_00279467	XLOC_222290	XLOC_222290	ENSSSCG00000036973	0.953883	0.000236795
TCONS_00279467	XLOC_222290	XLOC_222290	ENSSSCG00000021397	0.988661	3.61e-06
TCONS_00279467	XLOC_222290	XLOC_222290	ENSSSCG00000034339	0.954125	0.000233128
TCONS_00279467	XLOC_222290	XLOC_222290	ENSSSCG00000033634	-0.953452	0.000243428
TCONS_00279467	XLOC_222290	XLOC_222290	ENSSSCG00000011923	-0.959643	0.00015939
TCONS_00279467	XLOC_222290	XLOC_222290	ENSSSCG00000006996	-0.963065	0.000122505
TCONS_00279467	XLOC_222290	XLOC_222290	ENSSSCG00000036817	-0.965265	0.000102057
TCONS_00279467	XLOC_222290	XLOC_222290	ENSSSCG00000040715	0.988597	3.68e-06
TCONS_00279467	XLOC_222290	XLOC_222290	ENSSSCG00000033167	-0.95993	0.000156046
TCONS_00279467	XLOC_222290	XLOC_222290	ENSSSCG00000022982	-0.967415	8.44e-05
TCONS_00279467	XLOC_222290	XLOC_222290	ENSSSCG00000000206	0.973053	4.79e-05
TCONS_00279467	XLOC_222290	XLOC_222290	ENSSSCG00000036766	-0.965208	0.000102556
TCONS_00279467	XLOC_222290	XLOC_222290	ENSSSCG00000008943	0.955407	0.000214332
TCONS_00279467	XLOC_222290	XLOC_222290	ENSSSCG00000002681	0.963716	0.000116194
TCONS_00279467	XLOC_222290	XLOC_222290	ENSSSCG00000029478	-0.967147	8.65e-05
TCONS_00279467	XLOC_222290	XLOC_222290	ENSSSCG00000022155	-0.952818	0.000253375
TCONS_00279467	XLOC_222290	XLOC_222290	ENSSSCG00000009963	0.950757	0.000287609
TCONS_00279467	XLOC_222290	XLOC_222290	ENSSSCG00000006467	-0.964853	0.000105704
TCONS_00279467	XLOC_222290	XLOC_222290	ENSSSCG00000010570	0.957299	0.000188469
TCONS_00279467	XLOC_222290	XLOC_222290	ENSSSCG00000000806	-0.966962	8.79e-05
TCONS_00279467	XLOC_222290	XLOC_222290	ENSSSCG00000016721	-0.967797	8.15e-05
TCONS_00279467	XLOC_222290	XLOC_222290	ENSSSCG00000003398	-0.980147	1.93e-05
TCONS_00279467	XLOC_222290	XLOC_222290	ENSSSCG00000031295	0.972637	5.02e-05
TCONS_00279467	XLOC_222290	XLOC_222290	ENSSSCG00000002959	0.955114	0.000218538
TCONS_00279467	XLOC_222290	XLOC_222290	ENSSSCG00000032312	-0.958229	0.000176548
TCONS_00279467	XLOC_222290	XLOC_222290	ENSSSCG00000000783	-0.954636	0.000225523
TCONS_00279467	XLOC_222290	XLOC_222290	ENSSSCG00000000685	0.976762	3.08e-05
TCONS_00279467	XLOC_222290	XLOC_222290	ENSSSCG00000005043	-0.973827	4.39e-05
TCONS_00279467	XLOC_222290	XLOC_222290	ENSSSCG00000015872	0.957464	0.000186322
TCONS_00279467	XLOC_222290	XLOC_222290	ENSSSCG00000006176	-0.955601	0.000211591
TCONS_00279467	XLOC_222290	XLOC_222290	ENSSSCG00000007109	-0.971902	5.43e-05
TCONS_00296747	XLOC_236568	XLOC_236568	ENSSSCG00000022083	0.952474	0.000258896
TCONS_00296747	XLOC_236568	XLOC_236568	ENSSSCG00000032445	0.961081	0.000143109
TCONS_00296747	XLOC_236568	XLOC_236568	ENSSSCG00000040863	0.95545	0.000213724
TCONS_00296747	XLOC_236568	XLOC_236568	ENSSSCG00000011700	0.953106	0.000248827
TCONS_00296747	XLOC_236568	XLOC_236568	ENSSSCG00000034880	-0.969291	7.07e-05
TCONS_00296747	XLOC_236568	XLOC_236568	ENSSSCG00000027121	0.978952	2.29e-05
TCONS_00296747	XLOC_236568	XLOC_236568	ENSSSCG00000002390	-0.985006	8.33e-06
TCONS_00296747	XLOC_236568	XLOC_236568	ENSSSCG00000009945	0.975939	3.42e-05
TCONS_00296747	XLOC_236568	XLOC_236568	ENSSSCG00000012118	0.967084	8.7e-05
TCONS_00296747	XLOC_236568	XLOC_236568	ENSSSCG00000013410	0.984318	9.53e-06
TCONS_00296747	XLOC_236568	XLOC_236568	ENSSSCG00000010687	0.950276	0.000296001
TCONS_00296747	XLOC_236568	XLOC_236568	ENSSSCG00000013395	0.964405	0.000109761
TCONS_00296747	XLOC_236568	XLOC_236568	ENSSSCG00000031990	0.977668	2.74e-05
TCONS_00296747	XLOC_236568	XLOC_236568	ENSSSCG00000022208	0.954883	0.000221889
TCONS_00296747	XLOC_236568	XLOC_236568	ENSSSCG00000000696	0.960991	0.000144088
TCONS_00296747	XLOC_236568	XLOC_236568	ENSSSCG00000031798	0.988155	4.12e-06
TCONS_00296747	XLOC_236568	XLOC_236568	ENSSSCG00000038594	0.975668	3.54e-05
TCONS_00296747	XLOC_236568	XLOC_236568	ENSSSCG00000003652	-0.954699	0.000224593
TCONS_00296747	XLOC_236568	XLOC_236568	ENSSSCG00000020870	0.955545	0.000212378
TCONS_00296747	XLOC_236568	XLOC_236568	ENSSSCG00000022784	0.950022	0.000300498
TCONS_00296747	XLOC_236568	XLOC_236568	ENSSSCG00000015091	0.960854	0.000145597
TCONS_00296747	XLOC_236568	XLOC_236568	ENSSSCG00000005102	0.981476	1.57e-05
TCONS_00296747	XLOC_236568	XLOC_236568	ENSSSCG00000037645	0.963162	0.000121546
TCONS_00296747	XLOC_236568	XLOC_236568	ENSSSCG00000013119	0.95752	0.000185583
TCONS_00296747	XLOC_236568	XLOC_236568	ENSSSCG00000034318	-0.974352	4.14e-05
TCONS_00296747	XLOC_236568	XLOC_236568	ENSSSCG00000014898	0.974103	4.26e-05
TCONS_00296747	XLOC_236568	XLOC_236568	ENSSSCG00000010176	0.966436	9.22e-05
TCONS_00296747	XLOC_236568	XLOC_236568	ENSSSCG00000039336	0.954115	0.000233285
TCONS_00296747	XLOC_236568	XLOC_236568	ENSSSCG00000002869	0.96049	0.000149654
TCONS_00296747	XLOC_236568	XLOC_236568	ENSSSCG00000015001	0.97179	5.49e-05
TCONS_00296747	XLOC_236568	XLOC_236568	ENSSSCG00000001041	0.967791	8.15e-05
TCONS_00296747	XLOC_236568	XLOC_236568	ENSSSCG00000025206	0.950531	0.000291538
TCONS_00296747	XLOC_236568	XLOC_236568	ENSSSCG00000003113	0.971874	5.45e-05
TCONS_00296747	XLOC_236568	XLOC_236568	ENSSSCG00000016095	0.952735	0.000254711
TCONS_00296747	XLOC_236568	XLOC_236568	ENSSSCG00000004938	0.951988	0.000266819
TCONS_00296747	XLOC_236568	XLOC_236568	ENSSSCG00000040617	0.969407	6.99e-05
TCONS_00296747	XLOC_236568	XLOC_236568	ENSSSCG00000009741	0.983386	1.13e-05
TCONS_00296747	XLOC_236568	XLOC_236568	ENSSSCG00000026622	0.95286	0.000252711
TCONS_00296747	XLOC_236568	XLOC_236568	ENSSSCG00000005656	0.977126	2.94e-05
TCONS_00296747	XLOC_236568	XLOC_236568	ENSSSCG00000027176	0.956919	0.000193483
TCONS_00296747	XLOC_236568	XLOC_236568	ENSSSCG00000004233	0.97004	6.57e-05
TCONS_00296747	XLOC_236568	XLOC_236568	ENSSSCG00000015943	0.974241	4.19e-05
TCONS_00215106	XLOC_172140	XLOC_172140	ENSSSCG00000037978	0.971469	5.68e-05
TCONS_00215106	XLOC_172140	XLOC_172140	ENSSSCG00000010814	0.966337	9.3e-05
TCONS_00215106	XLOC_172140	XLOC_172140	ENSSSCG00000037110	0.965337	0.000101433
TCONS_00215106	XLOC_172140	XLOC_172140	ENSSSCG00000005449	0.951966	0.000267189
TCONS_00215106	XLOC_172140	XLOC_172140	ENSSSCG00000037951	0.958962	0.000167502
TCONS_00215106	XLOC_172140	XLOC_172140	ENSSSCG00000040702	0.951538	0.000274297
TCONS_00215106	XLOC_172140	XLOC_172140	ENSSSCG00000029170	0.952899	0.000252099
TCONS_00215106	XLOC_172140	XLOC_172140	ENSSSCG00000001207	0.956623	0.000197458
TCONS_00215106	XLOC_172140	XLOC_172140	ENSSSCG00000027100	0.952285	0.000261957
TCONS_00215106	XLOC_172140	XLOC_172140	ENSSSCG00000031821	-0.975816	3.47e-05
TCONS_00215106	XLOC_172140	XLOC_172140	ENSSSCG00000030428	0.967497	8.38e-05
TCONS_00215106	XLOC_172140	XLOC_172140	ENSSSCG00000002410	0.978289	2.52e-05
TCONS_00215106	XLOC_172140	XLOC_172140	ENSSSCG00000014884	0.957174	0.000190107
TCONS_00215106	XLOC_172140	XLOC_172140	ENSSSCG00000037264	-0.954307	0.000230406
TCONS_00215106	XLOC_172140	XLOC_172140	ENSSSCG00000038754	0.9558	0.000208784
TCONS_00215106	XLOC_172140	XLOC_172140	ENSSSCG00000011366	0.968654	7.52e-05
TCONS_00215106	XLOC_172140	XLOC_172140	ENSSSCG00000010564	0.957058	0.000191644
TCONS_00215106	XLOC_172140	XLOC_172140	ENSSSCG00000006088	0.953161	0.000247953
TCONS_00215106	XLOC_172140	XLOC_172140	ENSSSCG00000011270	0.960819	0.000145989
TCONS_00215106	XLOC_172140	XLOC_172140	ENSSSCG00000035415	0.959118	0.000165624
TCONS_00215106	XLOC_172140	XLOC_172140	ENSSSCG00000007095	0.967029	8.74e-05
TCONS_00215106	XLOC_172140	XLOC_172140	ENSSSCG00000004907	-0.967097	8.69e-05
TCONS_00215106	XLOC_172140	XLOC_172140	ENSSSCG00000015668	0.954321	0.000230189
TCONS_00215106	XLOC_172140	XLOC_172140	ENSSSCG00000013374	0.951367	0.000277174
TCONS_00215106	XLOC_172140	XLOC_172140	ENSSSCG00000005981	0.968629	7.54e-05
TCONS_00215106	XLOC_172140	XLOC_172140	ENSSSCG00000017861	0.955704	0.000210129
TCONS_00215106	XLOC_172140	XLOC_172140	ENSSSCG00000004635	0.957139	0.00019057
TCONS_00215106	XLOC_172140	XLOC_172140	ENSSSCG00000022559	0.954313	0.000230311
TCONS_00215106	XLOC_172140	XLOC_172140	ENSSSCG00000014232	0.950352	0.000294673
TCONS_00215106	XLOC_172140	XLOC_172140	ENSSSCG00000021646	0.964817	0.000106025
TCONS_00215106	XLOC_172140	XLOC_172140	ENSSSCG00000008987	0.954568	0.000226517
TCONS_00215106	XLOC_172140	XLOC_172140	ENSSSCG00000003006	0.955418	0.000214184
TCONS_00215106	XLOC_172140	XLOC_172140	ENSSSCG00000008346	0.963514	0.000118132
TCONS_00215106	XLOC_172140	XLOC_172140	ENSSSCG00000009492	0.974364	4.13e-05
TCONS_00215106	XLOC_172140	XLOC_172140	ENSSSCG00000024938	0.9811	1.66e-05
TCONS_00215106	XLOC_172140	XLOC_172140	ENSSSCG00000024722	0.986363	6.28e-06
TCONS_00215106	XLOC_172140	XLOC_172140	ENSSSCG00000002467	0.954161	0.000232596
TCONS_00215106	XLOC_172140	XLOC_172140	ENSSSCG00000032574	0.960283	0.000151996
TCONS_00215106	XLOC_172140	XLOC_172140	ENSSSCG00000001342	0.959477	0.000161344
TCONS_00215106	XLOC_172140	XLOC_172140	ENSSSCG00000036423	0.970754	6.12e-05
TCONS_00215106	XLOC_172140	XLOC_172140	ENSSSCG00000028973	0.950072	0.000299618
TCONS_00215106	XLOC_172140	XLOC_172140	ENSSSCG00000030268	0.952982	0.000250773
TCONS_00215106	XLOC_172140	XLOC_172140	ENSSSCG00000000061	0.970967	5.99e-05
TCONS_00215106	XLOC_172140	XLOC_172140	ENSSSCG00000000633	0.961603	0.000137481
TCONS_00215106	XLOC_172140	XLOC_172140	ENSSSCG00000011358	0.961272	0.000141033
TCONS_00215106	XLOC_172140	XLOC_172140	ENSSSCG00000004390	0.98044	1.84e-05
TCONS_00215106	XLOC_172140	XLOC_172140	ENSSSCG00000008659	0.963064	0.000122515
TCONS_00215106	XLOC_172140	XLOC_172140	ENSSSCG00000004280	0.96008	0.00015432
TCONS_00215106	XLOC_172140	XLOC_172140	ENSSSCG00000009956	0.959451	0.000161651
TCONS_00215106	XLOC_172140	XLOC_172140	ENSSSCG00000007881	0.954357	0.000229654
TCONS_00215106	XLOC_172140	XLOC_172140	ENSSSCG00000038026	0.961779	0.00013562
TCONS_00215106	XLOC_172140	XLOC_172140	ENSSSCG00000035999	-0.952254	0.000262463
TCONS_00215106	XLOC_172140	XLOC_172140	ENSSSCG00000035455	0.96206	0.000132677
TCONS_00215106	XLOC_172140	XLOC_172140	ENSSSCG00000016411	0.977829	2.68e-05
TCONS_00215106	XLOC_172140	XLOC_172140	ENSSSCG00000021443	-0.957365	0.000187602
TCONS_00215106	XLOC_172140	XLOC_172140	ENSSSCG00000015333	-0.966726	8.98e-05
TCONS_00215106	XLOC_172140	XLOC_172140	ENSSSCG00000040095	-0.958557	0.000172465
TCONS_00215106	XLOC_172140	XLOC_172140	ENSSSCG00000015412	0.954523	0.000227187
TCONS_00215106	XLOC_172140	XLOC_172140	ENSSSCG00000015982	0.980681	1.78e-05
TCONS_00215106	XLOC_172140	XLOC_172140	ENSSSCG00000034730	0.964024	0.000113291
TCONS_00215106	XLOC_172140	XLOC_172140	ENSSSCG00000038907	-0.951593	0.00027338
TCONS_00215106	XLOC_172140	XLOC_172140	ENSSSCG00000025240	0.966078	9.51e-05
TCONS_00215106	XLOC_172140	XLOC_172140	ENSSSCG00000038731	0.981882	1.47e-05
TCONS_00215106	XLOC_172140	XLOC_172140	ENSSSCG00000034820	-0.95292	0.000251755
TCONS_00215106	XLOC_172140	XLOC_172140	ENSSSCG00000003520	-0.975966	3.41e-05
TCONS_00215106	XLOC_172140	XLOC_172140	ENSSSCG00000026964	0.957871	0.000181074
TCONS_00215106	XLOC_172140	XLOC_172140	ENSSSCG00000000900	0.954569	0.000226506
TCONS_00215106	XLOC_172140	XLOC_172140	ENSSSCG00000026960	0.967056	8.72e-05
TCONS_00215106	XLOC_172140	XLOC_172140	ENSSSCG00000003333	-0.951914	0.000268043
TCONS_00215106	XLOC_172140	XLOC_172140	ENSSSCG00000004607	0.970814	6.08e-05
TCONS_00215106	XLOC_172140	XLOC_172140	ENSSSCG00000010302	0.970225	6.45e-05
TCONS_00215106	XLOC_172140	XLOC_172140	ENSSSCG00000025703	0.955537	0.000212492
TCONS_00215106	XLOC_172140	XLOC_172140	ENSSSCG00000009768	0.974961	3.85e-05
TCONS_00215106	XLOC_172140	XLOC_172140	ENSSSCG00000015924	-0.956524	0.0001988
TCONS_00306226	XLOC_244376	XLOC_244376	ENSSSCG00000009380	0.95192	0.000267948
TCONS_00306226	XLOC_244376	XLOC_244376	ENSSSCG00000000540	0.982021	1.43e-05
TCONS_00306226	XLOC_244376	XLOC_244376	ENSSSCG00000032844	0.976566	3.16e-05
TCONS_00306226	XLOC_244376	XLOC_244376	ENSSSCG00000037661	0.981086	1.67e-05
TCONS_00306226	XLOC_244376	XLOC_244376	ENSSSCG00000027970	0.993959	5.49e-07
TCONS_00306226	XLOC_244376	XLOC_244376	ENSSSCG00000026900	-0.959886	0.000156553
TCONS_00306226	XLOC_244376	XLOC_244376	ENSSSCG00000001950	0.983804	1.05e-05
TCONS_00306226	XLOC_244376	XLOC_244376	ENSSSCG00000033797	0.984103	9.92e-06
TCONS_00306226	XLOC_244376	XLOC_244376	ENSSSCG00000040393	0.951313	0.000278095
TCONS_00306226	XLOC_244376	XLOC_244376	ENSSSCG00000017645	0.99957	1.99e-10
TCONS_00306226	XLOC_244376	XLOC_244376	ENSSSCG00000031289	0.980364	1.86e-05
TCONS_00306226	XLOC_244376	XLOC_244376	ENSSSCG00000004492	0.994974	3.16e-07
TCONS_00306226	XLOC_244376	XLOC_244376	ENSSSCG00000029714	0.990638	2.04e-06
TCONS_00306226	XLOC_244376	XLOC_244376	ENSSSCG00000027665	0.950044	0.000300107
TCONS_00306226	XLOC_244376	XLOC_244376	ENSSSCG00000033392	0.963107	0.000122087
TCONS_00306226	XLOC_244376	XLOC_244376	ENSSSCG00000036441	0.979718	2.05e-05
TCONS_00306226	XLOC_244376	XLOC_244376	ENSSSCG00000021082	0.969944	6.64e-05
TCONS_00306225	XLOC_244376	XLOC_244376	ENSSSCG00000007275	-0.968394	7.71e-05
TCONS_00306225	XLOC_244376	XLOC_244376	ENSSSCG00000007082	0.971806	5.48e-05
TCONS_00306225	XLOC_244376	XLOC_244376	ENSSSCG00000035950	0.981185	1.64e-05
TCONS_00306225	XLOC_244376	XLOC_244376	ENSSSCG00000026583	0.95083	0.000286344
TCONS_00306225	XLOC_244376	XLOC_244376	ENSSSCG00000004009	0.967501	8.37e-05
TCONS_00306225	XLOC_244376	XLOC_244376	ENSSSCG00000029920	0.96665	9.04e-05
TCONS_00306225	XLOC_244376	XLOC_244376	ENSSSCG00000031429	-0.968527	7.61e-05
TCONS_00306225	XLOC_244376	XLOC_244376	ENSSSCG00000013293	0.964159	0.000112028
TCONS_00306225	XLOC_244376	XLOC_244376	ENSSSCG00000001731	0.963656	0.000116771
TCONS_00306225	XLOC_244376	XLOC_244376	ENSSSCG00000011195	0.968926	7.33e-05
TCONS_00306225	XLOC_244376	XLOC_244376	ENSSSCG00000032304	-0.958272	0.000176004
TCONS_00306225	XLOC_244376	XLOC_244376	ENSSSCG00000035570	-0.967589	8.31e-05
TCONS_00306225	XLOC_244376	XLOC_244376	ENSSSCG00000008287	0.970282	6.42e-05
TCONS_00306225	XLOC_244376	XLOC_244376	ENSSSCG00000007667	-0.979601	2.09e-05
TCONS_00306225	XLOC_244376	XLOC_244376	ENSSSCG00000023834	0.950856	0.000285894
TCONS_00306225	XLOC_244376	XLOC_244376	ENSSSCG00000011379	-0.955625	0.000211243
TCONS_00306225	XLOC_244376	XLOC_244376	ENSSSCG00000001534	-0.975296	3.7e-05
TCONS_00306224	XLOC_244376	XLOC_244376	ENSSSCG00000017211	0.961284	0.0001409
TCONS_00306224	XLOC_244376	XLOC_244376	ENSSSCG00000031220	0.982139	1.41e-05
TCONS_00306224	XLOC_244376	XLOC_244376	ENSSSCG00000015578	0.974085	4.27e-05
TCONS_00306224	XLOC_244376	XLOC_244376	ENSSSCG00000007500	1	0
TCONS_00306224	XLOC_244376	XLOC_244376	ENSSSCG00000015047	0.98411	9.91e-06
TCONS_00306224	XLOC_244376	XLOC_244376	ENSSSCG00000037347	0.97387	4.37e-05
TCONS_00306224	XLOC_244376	XLOC_244376	ENSSSCG00000029275	0.98071	1.77e-05
TCONS_00306224	XLOC_244376	XLOC_244376	ENSSSCG00000004012	0.985769	7.13e-06
TCONS_00306224	XLOC_244376	XLOC_244376	ENSSSCG00000039778	0.973833	4.39e-05
TCONS_00306224	XLOC_244376	XLOC_244376	ENSSSCG00000012293	0.959338	0.00016299
TCONS_00306224	XLOC_244376	XLOC_244376	ENSSSCG00000013415	0.999463	3.86e-10
TCONS_00306224	XLOC_244376	XLOC_244376	ENSSSCG00000016406	0.952534	0.000257925
TCONS_00306224	XLOC_244376	XLOC_244376	ENSSSCG00000006413	0.961282	0.000140924
TCONS_00306224	XLOC_244376	XLOC_244376	ENSSSCG00000013513	0.9529	0.000252084
TCONS_00306224	XLOC_244376	XLOC_244376	ENSSSCG00000011218	0.956873	0.000194101
TCONS_00306224	XLOC_244376	XLOC_244376	ENSSSCG00000010376	0.961768	0.000135732
TCONS_00306224	XLOC_244376	XLOC_244376	ENSSSCG00000032137	0.967136	8.66e-05
TCONS_00306224	XLOC_244376	XLOC_244376	ENSSSCG00000029879	0.959044	0.000166514
TCONS_00306224	XLOC_244376	XLOC_244376	ENSSSCG00000038932	0.952996	0.000250563
TCONS_00306224	XLOC_244376	XLOC_244376	ENSSSCG00000034402	0.972284	5.21e-05
TCONS_00306224	XLOC_244376	XLOC_244376	ENSSSCG00000036946	0.999627	1.29e-10
TCONS_00306224	XLOC_244376	XLOC_244376	ENSSSCG00000022042	1	0
TCONS_00306224	XLOC_244376	XLOC_244376	ENSSSCG00000011450	0.955211	0.000217147
TCONS_00306224	XLOC_244376	XLOC_244376	ENSSSCG00000004191	0.962393	0.000129246
TCONS_00306224	XLOC_244376	XLOC_244376	ENSSSCG00000039018	0.985414	7.67e-06
TCONS_00306224	XLOC_244376	XLOC_244376	ENSSSCG00000008984	0.979365	2.16e-05
TCONS_00306224	XLOC_244376	XLOC_244376	ENSSSCG00000011290	0.988317	3.95e-06
TCONS_00306224	XLOC_244376	XLOC_244376	ENSSSCG00000032277	0.957765	0.000182426
TCONS_00306224	XLOC_244376	XLOC_244376	ENSSSCG00000003851	0.951499	0.000274956
TCONS_00306224	XLOC_244376	XLOC_244376	ENSSSCG00000000141	0.98796	4.32e-06
TCONS_00306224	XLOC_244376	XLOC_244376	ENSSSCG00000012643	0.974488	4.07e-05
TCONS_00306224	XLOC_244376	XLOC_244376	ENSSSCG00000031090	0.998939	2.99e-09
TCONS_00306224	XLOC_244376	XLOC_244376	ENSSSCG00000027553	0.999936	6.47e-13
TCONS_00306224	XLOC_244376	XLOC_244376	ENSSSCG00000035404	0.97771	2.72e-05
TCONS_00306224	XLOC_244376	XLOC_244376	ENSSSCG00000000487	0.956711	0.000196279
TCONS_00306224	XLOC_244376	XLOC_244376	ENSSSCG00000017125	0.969686	6.81e-05
TCONS_00306224	XLOC_244376	XLOC_244376	ENSSSCG00000011349	0.99737	4.54e-08
TCONS_00306224	XLOC_244376	XLOC_244376	ENSSSCG00000001846	0.9547	0.00022458
TCONS_00306224	XLOC_244376	XLOC_244376	ENSSSCG00000022525	0.978686	2.38e-05
TCONS_00306224	XLOC_244376	XLOC_244376	ENSSSCG00000036990	0.986815	5.67e-06
TCONS_00306224	XLOC_244376	XLOC_244376	ENSSSCG00000025500	0.950799	0.000286886
TCONS_00306224	XLOC_244376	XLOC_244376	ENSSSCG00000022405	0.988974	3.32e-06
TCONS_00306224	XLOC_244376	XLOC_244376	ENSSSCG00000016838	0.997367	4.56e-08
TCONS_00306224	XLOC_244376	XLOC_244376	ENSSSCG00000033007	0.95007	0.000299658
TCONS_00306224	XLOC_244376	XLOC_244376	ENSSSCG00000016135	0.999603	1.57e-10
TCONS_00306224	XLOC_244376	XLOC_244376	ENSSSCG00000031326	0.995336	2.53e-07
TCONS_00306224	XLOC_244376	XLOC_244376	ENSSSCG00000006614	1	0
TCONS_00098637	XLOC_079732	XLOC_079732	ENSSSCG00000024204	0.950749	0.000287742
TCONS_00098637	XLOC_079732	XLOC_079732	ENSSSCG00000031201	0.959324	0.00016316
TCONS_00098637	XLOC_079732	XLOC_079732	ENSSSCG00000038779	0.987101	5.31e-06
TCONS_00098637	XLOC_079732	XLOC_079732	ENSSSCG00000012150	0.981691	1.51e-05
TCONS_00098637	XLOC_079732	XLOC_079732	ENSSSCG00000036030	0.968929	7.33e-05
TCONS_00098637	XLOC_079732	XLOC_079732	ENSSSCG00000011670	0.974124	4.25e-05
TCONS_00098637	XLOC_079732	XLOC_079732	ENSSSCG00000032978	0.952056	0.000265695
TCONS_00098637	XLOC_079732	XLOC_079732	ENSSSCG00000031216	0.965636	9.89e-05
TCONS_00098637	XLOC_079732	XLOC_079732	ENSSSCG00000002954	-0.958712	0.000170553
TCONS_00098637	XLOC_079732	XLOC_079732	ENSSSCG00000024685	0.963414	0.000119093
TCONS_00304959	XLOC_243474	XLOC_243474	ENSSSCG00000004419	0.954753	0.000223795
TCONS_00304959	XLOC_243474	XLOC_243474	ENSSSCG00000001800	-0.97341	4.61e-05
TCONS_00304959	XLOC_243474	XLOC_243474	ENSSSCG00000006274	0.976879	3.04e-05
TCONS_00304959	XLOC_243474	XLOC_243474	ENSSSCG00000002467	0.959349	0.000162861
TCONS_00304959	XLOC_243474	XLOC_243474	ENSSSCG00000017733	0.976803	3.07e-05
TCONS_00304959	XLOC_243474	XLOC_243474	ENSSSCG00000004907	-0.958768	0.000169873
TCONS_00304959	XLOC_243474	XLOC_243474	ENSSSCG00000011306	0.97036	6.37e-05
TCONS_00304959	XLOC_243474	XLOC_243474	ENSSSCG00000001612	0.965742	9.79e-05
TCONS_00304959	XLOC_243474	XLOC_243474	ENSSSCG00000016625	0.97271	4.98e-05
TCONS_00304959	XLOC_243474	XLOC_243474	ENSSSCG00000036983	0.992052	1.25e-06
TCONS_00304959	XLOC_243474	XLOC_243474	ENSSSCG00000004390	0.966054	9.53e-05
TCONS_00304959	XLOC_243474	XLOC_243474	ENSSSCG00000027100	0.990474	2.15e-06
TCONS_00304959	XLOC_243474	XLOC_243474	ENSSSCG00000013893	0.955194	0.000217388
TCONS_00304959	XLOC_243474	XLOC_243474	ENSSSCG00000013074	-0.971469	5.68e-05
TCONS_00304959	XLOC_243474	XLOC_243474	ENSSSCG00000035069	-0.964736	0.000106753
TCONS_00304959	XLOC_243474	XLOC_243474	ENSSSCG00000007909	0.958989	0.000167179
TCONS_00304959	XLOC_243474	XLOC_243474	ENSSSCG00000009541	0.966946	8.81e-05
TCONS_00304959	XLOC_243474	XLOC_243474	ENSSSCG00000014970	0.954777	0.00022344
TCONS_00304959	XLOC_243474	XLOC_243474	ENSSSCG00000017861	0.952169	0.000263855
TCONS_00304959	XLOC_243474	XLOC_243474	ENSSSCG00000007881	0.978943	2.3e-05
TCONS_00304958	XLOC_243464	XLOC_243464	ENSSSCG00000028078	0.966027	9.55e-05
TCONS_00304958	XLOC_243464	XLOC_243464	ENSSSCG00000033912	0.956108	0.000204499
TCONS_00304958	XLOC_243464	XLOC_243464	ENSSSCG00000008385	0.971366	5.74e-05
TCONS_00304958	XLOC_243464	XLOC_243464	ENSSSCG00000027100	0.979476	2.13e-05
TCONS_00304958	XLOC_243464	XLOC_243464	ENSSSCG00000014884	0.953583	0.000241401
TCONS_00304958	XLOC_243464	XLOC_243464	ENSSSCG00000017861	0.977855	2.67e-05
TCONS_00304958	XLOC_243464	XLOC_243464	ENSSSCG00000007462	0.968346	7.74e-05
TCONS_00304958	XLOC_243464	XLOC_243464	ENSSSCG00000011270	0.962672	0.000126417
TCONS_00304958	XLOC_243464	XLOC_243464	ENSSSCG00000032106	0.959018	0.000166835
TCONS_00304958	XLOC_243464	XLOC_243464	ENSSSCG00000017733	0.974017	4.3e-05
TCONS_00304958	XLOC_243464	XLOC_243464	ENSSSCG00000004907	-0.953093	0.000249034
TCONS_00304958	XLOC_243464	XLOC_243464	ENSSSCG00000036983	0.974318	4.15e-05
TCONS_00304958	XLOC_243464	XLOC_243464	ENSSSCG00000013927	0.957974	0.000179767
TCONS_00304958	XLOC_243464	XLOC_243464	ENSSSCG00000009055	0.959895	0.000156457
TCONS_00304958	XLOC_243464	XLOC_243464	ENSSSCG00000026960	0.958997	0.000167085
TCONS_00304958	XLOC_243464	XLOC_243464	ENSSSCG00000002467	0.9574	0.000187151
TCONS_00304958	XLOC_243464	XLOC_243464	ENSSSCG00000028063	0.96332	0.000120008
TCONS_00304958	XLOC_243464	XLOC_243464	ENSSSCG00000000061	0.967813	8.14e-05
TCONS_00304958	XLOC_243464	XLOC_243464	ENSSSCG00000015259	0.95256	0.000257511
TCONS_00304958	XLOC_243464	XLOC_243464	ENSSSCG00000014187	0.9604	0.000150676
TCONS_00304958	XLOC_243464	XLOC_243464	ENSSSCG00000008593	0.950897	0.000285192
TCONS_00304958	XLOC_243464	XLOC_243464	ENSSSCG00000007881	0.980212	1.91e-05
TCONS_00304958	XLOC_243464	XLOC_243464	ENSSSCG00000001800	-0.976311	3.26e-05
TCONS_00304958	XLOC_243464	XLOC_243464	ENSSSCG00000006274	0.962951	0.000123632
TCONS_00304958	XLOC_243464	XLOC_243464	ENSSSCG00000004684	0.965634	9.89e-05
TCONS_00304958	XLOC_243464	XLOC_243464	ENSSSCG00000037530	0.952024	0.000266223
TCONS_00304958	XLOC_243464	XLOC_243464	ENSSSCG00000016625	0.989048	3.26e-06
TCONS_00304958	XLOC_243464	XLOC_243464	ENSSSCG00000004390	0.971782	5.5e-05
TCONS_00304958	XLOC_243464	XLOC_243464	ENSSSCG00000026964	0.958335	0.000175222
TCONS_00304958	XLOC_243464	XLOC_243464	ENSSSCG00000000900	0.956753	0.000195709
TCONS_00304958	XLOC_243464	XLOC_243464	ENSSSCG00000035069	-0.96415	0.000112116
TCONS_00304958	XLOC_243464	XLOC_243464	ENSSSCG00000014970	0.959618	0.000159686
TCONS_00304958	XLOC_243464	XLOC_243464	ENSSSCG00000032606	0.966158	9.45e-05
TCONS_00304958	XLOC_243464	XLOC_243464	ENSSSCG00000009768	0.95761	0.000184427
TCONS_00304958	XLOC_243464	XLOC_243464	ENSSSCG00000035379	0.960729	0.000146986
TCONS_00304958	XLOC_243464	XLOC_243464	ENSSSCG00000018092	0.98375	1.06e-05
TCONS_00304953	XLOC_243473	XLOC_243473	ENSSSCG00000026264	0.951911	0.000268087
TCONS_00304953	XLOC_243473	XLOC_243473	ENSSSCG00000032574	0.958469	0.000173557
TCONS_00304953	XLOC_243473	XLOC_243473	ENSSSCG00000004530	0.962544	0.000127712
TCONS_00304953	XLOC_243473	XLOC_243473	ENSSSCG00000035566	0.953811	0.000237904
TCONS_00304953	XLOC_243473	XLOC_243473	ENSSSCG00000036983	0.95181	0.000269755
TCONS_00304953	XLOC_243473	XLOC_243473	ENSSSCG00000015599	-0.981367	1.59e-05
TCONS_00304953	XLOC_243473	XLOC_243473	ENSSSCG00000027100	0.955011	0.000220027
TCONS_00304953	XLOC_243473	XLOC_243473	ENSSSCG00000028706	0.977819	2.68e-05
TCONS_00304953	XLOC_243473	XLOC_243473	ENSSSCG00000013893	0.984645	8.95e-06
TCONS_00304953	XLOC_243473	XLOC_243473	ENSSSCG00000013074	-0.959329	0.000163094
TCONS_00304953	XLOC_243473	XLOC_243473	ENSSSCG00000026005	0.970993	5.97e-05
TCONS_00304953	XLOC_243473	XLOC_243473	ENSSSCG00000007909	0.972027	5.36e-05
TCONS_00304953	XLOC_243473	XLOC_243473	ENSSSCG00000037313	0.950588	0.000290541
TCONS_00304953	XLOC_243473	XLOC_243473	ENSSSCG00000007039	-0.950855	0.000285918
TCONS_00304952	XLOC_243472	XLOC_243472	ENSSSCG00000006342	0.95831	0.000175534
TCONS_00304952	XLOC_243472	XLOC_243472	ENSSSCG00000030906	0.964189	0.000111754
TCONS_00304952	XLOC_243472	XLOC_243472	ENSSSCG00000034896	0.973645	4.49e-05
TCONS_00304952	XLOC_243472	XLOC_243472	ENSSSCG00000007317	0.974739	3.95e-05
TCONS_00304952	XLOC_243472	XLOC_243472	ENSSSCG00000035214	0.961379	0.000139874
TCONS_00304952	XLOC_243472	XLOC_243472	ENSSSCG00000007692	0.97197	5.39e-05
TCONS_00304952	XLOC_243472	XLOC_243472	ENSSSCG00000009657	0.957233	0.000189334
TCONS_00304952	XLOC_243472	XLOC_243472	ENSSSCG00000038916	0.980344	1.87e-05
TCONS_00304952	XLOC_243472	XLOC_243472	ENSSSCG00000006054	0.951065	0.000282307
TCONS_00304952	XLOC_243472	XLOC_243472	ENSSSCG00000025156	0.952063	0.000265587
TCONS_00304951	XLOC_243472	XLOC_243472	ENSSSCG00000013367	0.965047	0.000103977
TCONS_00304951	XLOC_243472	XLOC_243472	ENSSSCG00000011915	0.962409	0.000129082
TCONS_00304951	XLOC_243472	XLOC_243472	ENSSSCG00000013020	-0.960383	0.000150863
TCONS_00304951	XLOC_243472	XLOC_243472	ENSSSCG00000031140	0.950692	0.000288725
TCONS_00304951	XLOC_243472	XLOC_243472	ENSSSCG00000000217	-0.961202	0.000141792
TCONS_00304951	XLOC_243472	XLOC_243472	ENSSSCG00000013893	0.97761	2.76e-05
TCONS_00304951	XLOC_243472	XLOC_243472	ENSSSCG00000040929	0.953234	0.000246819
TCONS_00304951	XLOC_243472	XLOC_243472	ENSSSCG00000037264	-0.972253	5.23e-05
TCONS_00304951	XLOC_243472	XLOC_243472	ENSSSCG00000000645	0.968625	7.54e-05
TCONS_00304951	XLOC_243472	XLOC_243472	ENSSSCG00000014379	-0.953431	0.000243742
TCONS_00304951	XLOC_243472	XLOC_243472	ENSSSCG00000010688	0.958608	0.000171829
TCONS_00304951	XLOC_243472	XLOC_243472	ENSSSCG00000005432	0.984306	9.55e-06
TCONS_00304951	XLOC_243472	XLOC_243472	ENSSSCG00000032574	0.962655	0.000126593
TCONS_00304951	XLOC_243472	XLOC_243472	ENSSSCG00000017393	-0.96414	0.000112203
TCONS_00304951	XLOC_243472	XLOC_243472	ENSSSCG00000011230	-0.967502	8.37e-05
TCONS_00304951	XLOC_243472	XLOC_243472	ENSSSCG00000004635	0.959072	0.000166177
TCONS_00304951	XLOC_243472	XLOC_243472	ENSSSCG00000021657	0.968101	7.92e-05
TCONS_00304951	XLOC_243472	XLOC_243472	ENSSSCG00000004765	-0.953914	0.00023632
TCONS_00304951	XLOC_243472	XLOC_243472	ENSSSCG00000015933	0.958738	0.000170241
TCONS_00304951	XLOC_243472	XLOC_243472	ENSSSCG00000009492	0.975429	3.64e-05
TCONS_00304951	XLOC_243472	XLOC_243472	ENSSSCG00000026264	0.979631	2.08e-05
TCONS_00304951	XLOC_243472	XLOC_243472	ENSSSCG00000002443	0.950159	0.000298066
TCONS_00304951	XLOC_243472	XLOC_243472	ENSSSCG00000005310	-0.958907	0.000168178
TCONS_00304951	XLOC_243472	XLOC_243472	ENSSSCG00000028973	0.954392	0.000229133
TCONS_00304951	XLOC_243472	XLOC_243472	ENSSSCG00000002852	0.98048	1.83e-05
TCONS_00304951	XLOC_243472	XLOC_243472	ENSSSCG00000009112	-0.968846	7.38e-05
TCONS_00304951	XLOC_243472	XLOC_243472	ENSSSCG00000033161	-0.97011	6.53e-05
TCONS_00304951	XLOC_243472	XLOC_243472	ENSSSCG00000031589	0.952003	0.000266575
TCONS_00304951	XLOC_243472	XLOC_243472	ENSSSCG00000004280	0.979707	2.06e-05
TCONS_00304951	XLOC_243472	XLOC_243472	ENSSSCG00000015599	-0.953659	0.000240218
TCONS_00304951	XLOC_243472	XLOC_243472	ENSSSCG00000014182	-0.95299	0.000250654
TCONS_00304951	XLOC_243472	XLOC_243472	ENSSSCG00000002988	0.967428	8.43e-05
TCONS_00304951	XLOC_243472	XLOC_243472	ENSSSCG00000034715	0.976686	3.11e-05
TCONS_00304951	XLOC_243472	XLOC_243472	ENSSSCG00000023834	0.954299	0.000230528
TCONS_00304951	XLOC_243472	XLOC_243472	ENSSSCG00000007168	-0.954767	0.000223591
TCONS_00304951	XLOC_243472	XLOC_243472	ENSSSCG00000039544	0.952782	0.000253957
TCONS_00304951	XLOC_243472	XLOC_243472	ENSSSCG00000007313	0.977423	2.83e-05
TCONS_00304951	XLOC_243472	XLOC_243472	ENSSSCG00000035150	0.966095	9.5e-05
TCONS_00304951	XLOC_243472	XLOC_243472	ENSSSCG00000035997	0.975228	3.73e-05
TCONS_00304951	XLOC_243472	XLOC_243472	ENSSSCG00000014072	-0.959904	0.000156346
TCONS_00304951	XLOC_243472	XLOC_243472	ENSSSCG00000000900	0.955424	0.000214096
TCONS_00304957	XLOC_243464	XLOC_243464	ENSSSCG00000038066	0.995445	2.36e-07
TCONS_00304957	XLOC_243464	XLOC_243464	ENSSSCG00000004530	0.973885	4.37e-05
TCONS_00304957	XLOC_243464	XLOC_243464	ENSSSCG00000029990	0.97612	3.34e-05
TCONS_00304957	XLOC_243464	XLOC_243464	ENSSSCG00000002280	0.988318	3.95e-06
TCONS_00304957	XLOC_243464	XLOC_243464	ENSSSCG00000016511	0.961069	0.000143236
TCONS_00304956	XLOC_243473	XLOC_243473	ENSSSCG00000025820	0.950745	0.000287817
TCONS_00304956	XLOC_243473	XLOC_243473	ENSSSCG00000009380	0.971413	5.72e-05
TCONS_00304956	XLOC_243473	XLOC_243473	ENSSSCG00000012424	0.969986	6.61e-05
TCONS_00304956	XLOC_243473	XLOC_243473	ENSSSCG00000013401	0.97877	2.35e-05
TCONS_00304956	XLOC_243473	XLOC_243473	ENSSSCG00000001786	0.960836	0.000145802
TCONS_00304956	XLOC_243473	XLOC_243473	ENSSSCG00000017897	0.962834	0.000124795
TCONS_00304956	XLOC_243473	XLOC_243473	ENSSSCG00000008211	0.950655	0.000289374
TCONS_00304956	XLOC_243473	XLOC_243473	ENSSSCG00000014950	-0.952417	0.000259814
TCONS_00304956	XLOC_243473	XLOC_243473	ENSSSCG00000010535	0.97193	5.41e-05
TCONS_00304956	XLOC_243473	XLOC_243473	ENSSSCG00000008562	0.975825	3.47e-05
TCONS_00304956	XLOC_243473	XLOC_243473	ENSSSCG00000015039	0.980732	1.76e-05
TCONS_00304956	XLOC_243473	XLOC_243473	ENSSSCG00000009011	0.969499	6.93e-05
TCONS_00304956	XLOC_243473	XLOC_243473	ENSSSCG00000006932	0.954642	0.00022543
TCONS_00304956	XLOC_243473	XLOC_243473	ENSSSCG00000032605	0.987669	4.64e-06
TCONS_00304956	XLOC_243473	XLOC_243473	ENSSSCG00000026886	-0.957027	0.00019206
TCONS_00304956	XLOC_243473	XLOC_243473	ENSSSCG00000011950	0.959934	0.000156006
TCONS_00304956	XLOC_243473	XLOC_243473	ENSSSCG00000003054	0.967578	8.31e-05
TCONS_00304956	XLOC_243473	XLOC_243473	ENSSSCG00000016963	0.955952	0.000206662
TCONS_00304956	XLOC_243473	XLOC_243473	ENSSSCG00000035175	0.954467	0.000228012
TCONS_00304955	XLOC_243474	XLOC_243474	ENSSSCG00000040686	0.961472	0.000138879
TCONS_00304955	XLOC_243474	XLOC_243474	ENSSSCG00000014987	0.973048	4.8e-05
TCONS_00304955	XLOC_243474	XLOC_243474	ENSSSCG00000015792	0.972446	5.12e-05
TCONS_00304955	XLOC_243474	XLOC_243474	ENSSSCG00000024347	0.982328	1.36e-05
TCONS_00304955	XLOC_243474	XLOC_243474	ENSSSCG00000007072	0.974773	3.94e-05
TCONS_00304955	XLOC_243474	XLOC_243474	ENSSSCG00000007073	0.956136	0.000204106
TCONS_00304955	XLOC_243474	XLOC_243474	ENSSSCG00000014278	0.951018	0.000283107
TCONS_00304955	XLOC_243474	XLOC_243474	ENSSSCG00000001485	0.953282	0.000246065
TCONS_00304955	XLOC_243474	XLOC_243474	ENSSSCG00000022788	0.952976	0.000250869
TCONS_00304955	XLOC_243474	XLOC_243474	ENSSSCG00000040350	0.974776	3.94e-05
TCONS_00304955	XLOC_243474	XLOC_243474	ENSSSCG00000011186	0.951518	0.000274631
TCONS_00304955	XLOC_243474	XLOC_243474	ENSSSCG00000008447	0.981218	1.63e-05
TCONS_00304955	XLOC_243474	XLOC_243474	ENSSSCG00000033338	0.955825	0.000208429
TCONS_00304955	XLOC_243474	XLOC_243474	ENSSSCG00000015175	0.954337	0.000229952
TCONS_00304955	XLOC_243474	XLOC_243474	ENSSSCG00000004225	0.959306	0.000163375
TCONS_00304955	XLOC_243474	XLOC_243474	ENSSSCG00000013239	0.963772	0.000115665
TCONS_00304955	XLOC_243474	XLOC_243474	ENSSSCG00000036052	0.961008	0.000143909
TCONS_00304955	XLOC_243474	XLOC_243474	ENSSSCG00000028063	0.95523	0.000216877
TCONS_00304955	XLOC_243474	XLOC_243474	ENSSSCG00000040978	0.965932	9.63e-05
TCONS_00304955	XLOC_243474	XLOC_243474	ENSSSCG00000034213	0.960612	0.000148285
TCONS_00304955	XLOC_243474	XLOC_243474	ENSSSCG00000016859	0.961548	0.000138065
TCONS_00304955	XLOC_243474	XLOC_243474	ENSSSCG00000038745	0.976063	3.37e-05
TCONS_00304955	XLOC_243474	XLOC_243474	ENSSSCG00000027621	0.958616	0.000171733
TCONS_00304955	XLOC_243474	XLOC_243474	ENSSSCG00000016625	0.955375	0.0002148
TCONS_00304955	XLOC_243474	XLOC_243474	ENSSSCG00000004130	0.957606	0.000184483
TCONS_00304955	XLOC_243474	XLOC_243474	ENSSSCG00000028382	0.954785	0.000223331
TCONS_00304955	XLOC_243474	XLOC_243474	ENSSSCG00000035379	0.956436	0.000199996
TCONS_00304954	XLOC_243473	XLOC_243473	ENSSSCG00000000499	0.98888	3.41e-06
TCONS_00304954	XLOC_243473	XLOC_243473	ENSSSCG00000004263	0.963367	0.000119548
TCONS_00304954	XLOC_243473	XLOC_243473	ENSSSCG00000025592	0.958162	0.000177394
TCONS_00304954	XLOC_243473	XLOC_243473	ENSSSCG00000012178	0.961357	0.00014011
TCONS_00304954	XLOC_243473	XLOC_243473	ENSSSCG00000038525	0.954659	0.000225177
TCONS_00304954	XLOC_243473	XLOC_243473	ENSSSCG00000008385	0.971443	5.7e-05
TCONS_00304954	XLOC_243473	XLOC_243473	ENSSSCG00000000493	0.955744	0.000209574
TCONS_00304954	XLOC_243473	XLOC_243473	ENSSSCG00000015259	0.983444	1.12e-05
TCONS_00304954	XLOC_243473	XLOC_243473	ENSSSCG00000015327	0.986476	6.12e-06
TCONS_00304954	XLOC_243473	XLOC_243473	ENSSSCG00000007765	0.954079	0.00023382
TCONS_00304954	XLOC_243473	XLOC_243473	ENSSSCG00000002372	0.950519	0.00029174
TCONS_00304954	XLOC_243473	XLOC_243473	ENSSSCG00000027741	0.955747	0.000209531
TCONS_00304954	XLOC_243473	XLOC_243473	ENSSSCG00000002257	0.95924	0.000164157
TCONS_00304954	XLOC_243473	XLOC_243473	ENSSSCG00000038561	0.965304	0.000101723
TCONS_00304954	XLOC_243473	XLOC_243473	ENSSSCG00000010396	0.975961	3.41e-05
TCONS_00304954	XLOC_243473	XLOC_243473	ENSSSCG00000004941	0.951052	0.000282525
TCONS_00304954	XLOC_243473	XLOC_243473	ENSSSCG00000015793	0.975841	3.46e-05
TCONS_00304954	XLOC_243473	XLOC_243473	ENSSSCG00000035639	0.950117	0.000298826
TCONS_00304954	XLOC_243473	XLOC_243473	ENSSSCG00000030291	0.95033	0.000295053
TCONS_00304954	XLOC_243473	XLOC_243473	ENSSSCG00000034832	0.97757	2.77e-05
TCONS_00304954	XLOC_243473	XLOC_243473	ENSSSCG00000004420	0.95531	0.00021573
TCONS_00304954	XLOC_243473	XLOC_243473	ENSSSCG00000006645	0.991334	1.62e-06
TCONS_00304954	XLOC_243473	XLOC_243473	ENSSSCG00000034074	0.972862	4.9e-05
TCONS_00304954	XLOC_243473	XLOC_243473	ENSSSCG00000033338	0.968702	7.49e-05
TCONS_00304954	XLOC_243473	XLOC_243473	ENSSSCG00000010316	0.950697	0.000288651
TCONS_00304954	XLOC_243473	XLOC_243473	ENSSSCG00000009872	0.978304	2.51e-05
TCONS_00304954	XLOC_243473	XLOC_243473	ENSSSCG00000007462	0.984892	8.52e-06
TCONS_00304954	XLOC_243473	XLOC_243473	ENSSSCG00000012146	0.959535	0.00016066
TCONS_00304954	XLOC_243473	XLOC_243473	ENSSSCG00000011731	0.962608	0.000127065
TCONS_00304954	XLOC_243473	XLOC_243473	ENSSSCG00000005065	0.955819	0.00020852
TCONS_00304954	XLOC_243473	XLOC_243473	ENSSSCG00000012087	0.956925	0.000193409
TCONS_00304954	XLOC_243473	XLOC_243473	ENSSSCG00000030246	0.950601	0.000290318
TCONS_00304954	XLOC_243473	XLOC_243473	ENSSSCG00000013354	0.956204	0.00020318
TCONS_00304954	XLOC_243473	XLOC_243473	ENSSSCG00000004538	0.957747	0.00018266
TCONS_00304954	XLOC_243473	XLOC_243473	ENSSSCG00000011650	0.969907	6.66e-05
TCONS_00304954	XLOC_243473	XLOC_243473	ENSSSCG00000015699	0.972773	4.94e-05
TCONS_00304954	XLOC_243473	XLOC_243473	ENSSSCG00000035379	0.984874	8.55e-06
TCONS_00304954	XLOC_243473	XLOC_243473	ENSSSCG00000014187	0.95087	0.000285649
TCONS_00304954	XLOC_243473	XLOC_243473	ENSSSCG00000022250	0.969874	6.68e-05
TCONS_00304954	XLOC_243473	XLOC_243473	ENSSSCG00000007135	-0.951915	0.000268028
TCONS_00304954	XLOC_243473	XLOC_243473	ENSSSCG00000016272	0.955653	0.000210853
TCONS_00304954	XLOC_243473	XLOC_243473	ENSSSCG00000024125	0.954143	0.000232856
TCONS_00304954	XLOC_243473	XLOC_243473	ENSSSCG00000004684	0.968654	7.52e-05
TCONS_00304954	XLOC_243473	XLOC_243473	ENSSSCG00000005590	0.956593	0.000197864
TCONS_00304954	XLOC_243473	XLOC_243473	ENSSSCG00000014151	0.957084	0.0001913
TCONS_00304954	XLOC_243473	XLOC_243473	ENSSSCG00000005444	0.951605	0.000273173
TCONS_00304954	XLOC_243473	XLOC_243473	ENSSSCG00000015558	0.953969	0.000235491
TCONS_00304954	XLOC_243473	XLOC_243473	ENSSSCG00000016625	0.953863	0.000237107
TCONS_00304954	XLOC_243473	XLOC_243473	ENSSSCG00000008127	0.953971	0.000235462
TCONS_00304954	XLOC_243473	XLOC_243473	ENSSSCG00000008593	0.978704	2.38e-05
TCONS_00304954	XLOC_243473	XLOC_243473	ENSSSCG00000032354	0.959234	0.000164233
TCONS_00304954	XLOC_243473	XLOC_243473	ENSSSCG00000000784	0.965242	0.000102258
TCONS_00304954	XLOC_243473	XLOC_243473	ENSSSCG00000014016	0.9689	7.35e-05
TCONS_00304954	XLOC_243473	XLOC_243473	ENSSSCG00000034677	0.964035	0.000113186
TCONS_00304954	XLOC_243473	XLOC_243473	ENSSSCG00000030263	0.973122	4.76e-05
TCONS_00304954	XLOC_243473	XLOC_243473	ENSSSCG00000000679	0.969797	6.73e-05
TCONS_00304954	XLOC_243473	XLOC_243473	ENSSSCG00000021750	-0.964163	0.000111993
TCONS_00304954	XLOC_243473	XLOC_243473	ENSSSCG00000015293	0.966686	9.01e-05
TCONS_00304954	XLOC_243473	XLOC_243473	ENSSSCG00000018092	0.985809	7.07e-06
TCONS_00304954	XLOC_243473	XLOC_243473	ENSSSCG00000017346	0.970539	6.25e-05
TCONS_00079224	XLOC_063960	XLOC_063960	ENSSSCG00000000540	0.99131	1.63e-06
TCONS_00079224	XLOC_063960	XLOC_063960	ENSSSCG00000033797	0.992841	9.12e-07
TCONS_00079224	XLOC_063960	XLOC_063960	ENSSSCG00000037661	0.990204	2.33e-06
TCONS_00079224	XLOC_063960	XLOC_063960	ENSSSCG00000027970	0.999075	1.98e-09
TCONS_00079224	XLOC_063960	XLOC_063960	ENSSSCG00000032844	0.964573	0.00010823
TCONS_00079224	XLOC_063960	XLOC_063960	ENSSSCG00000026900	-0.96206	0.000132676
TCONS_00079224	XLOC_063960	XLOC_063960	ENSSSCG00000001950	0.993623	6.45e-07
TCONS_00079224	XLOC_063960	XLOC_063960	ENSSSCG00000004492	0.998455	9.21e-09
TCONS_00079224	XLOC_063960	XLOC_063960	ENSSSCG00000017645	0.990294	2.27e-06
TCONS_00079224	XLOC_063960	XLOC_063960	ENSSSCG00000031289	0.953615	0.000240901
TCONS_00079224	XLOC_063960	XLOC_063960	ENSSSCG00000033392	0.960407	0.000150591
TCONS_00079224	XLOC_063960	XLOC_063960	ENSSSCG00000029714	0.998663	5.97e-09
TCONS_00079224	XLOC_063960	XLOC_063960	ENSSSCG00000027665	0.973118	4.76e-05
TCONS_00079224	XLOC_063960	XLOC_063960	ENSSSCG00000033730	0.963734	0.000116026
TCONS_00079224	XLOC_063960	XLOC_063960	ENSSSCG00000036441	0.978571	2.42e-05
TCONS_00079224	XLOC_063960	XLOC_063960	ENSSSCG00000021082	0.960051	0.000154656
TCONS_00201793	XLOC_161639	XLOC_161639	ENSSSCG00000035854	0.981214	1.63e-05
TCONS_00201793	XLOC_161639	XLOC_161639	ENSSSCG00000029651	0.96468	0.000107256
TCONS_00201793	XLOC_161639	XLOC_161639	ENSSSCG00000009886	0.955015	0.000219981
TCONS_00201793	XLOC_161639	XLOC_161639	ENSSSCG00000035249	0.954192	0.000232129
TCONS_00201793	XLOC_161639	XLOC_161639	ENSSSCG00000027541	0.986298	6.37e-06
TCONS_00201793	XLOC_161639	XLOC_161639	ENSSSCG00000035790	0.966516	9.15e-05
TCONS_00201793	XLOC_161639	XLOC_161639	ENSSSCG00000006649	0.953557	0.000241794
TCONS_00201793	XLOC_161639	XLOC_161639	ENSSSCG00000030395	0.963992	0.000113586
TCONS_00201793	XLOC_161639	XLOC_161639	ENSSSCG00000017403	0.961122	0.000142662
TCONS_00201793	XLOC_161639	XLOC_161639	ENSSSCG00000015428	0.973911	4.35e-05
TCONS_00201793	XLOC_161639	XLOC_161639	ENSSSCG00000031456	0.974669	3.99e-05
TCONS_00201793	XLOC_161639	XLOC_161639	ENSSSCG00000039862	0.980916	1.71e-05
TCONS_00201793	XLOC_161639	XLOC_161639	ENSSSCG00000003766	0.997481	3.99e-08
TCONS_00201793	XLOC_161639	XLOC_161639	ENSSSCG00000024914	0.963706	0.000116287
TCONS_00201793	XLOC_161639	XLOC_161639	ENSSSCG00000029160	0.957003	0.000192372
TCONS_00201793	XLOC_161639	XLOC_161639	ENSSSCG00000010923	0.975697	3.52e-05
TCONS_00201793	XLOC_161639	XLOC_161639	ENSSSCG00000009445	0.982765	1.26e-05
TCONS_00201793	XLOC_161639	XLOC_161639	ENSSSCG00000011000	0.951077	0.000282109
TCONS_00201793	XLOC_161639	XLOC_161639	ENSSSCG00000027528	0.951612	0.000273054
TCONS_00201793	XLOC_161639	XLOC_161639	ENSSSCG00000017957	0.957266	0.000188897
TCONS_00201793	XLOC_161639	XLOC_161639	ENSSSCG00000035998	0.979052	2.26e-05
TCONS_00201793	XLOC_161639	XLOC_161639	ENSSSCG00000012631	0.974353	4.14e-05
TCONS_00201793	XLOC_161639	XLOC_161639	ENSSSCG00000009802	0.981887	1.47e-05
TCONS_00201793	XLOC_161639	XLOC_161639	ENSSSCG00000038965	0.982546	1.31e-05
TCONS_00201793	XLOC_161639	XLOC_161639	ENSSSCG00000040220	0.962151	0.000131735
TCONS_00201793	XLOC_161639	XLOC_161639	ENSSSCG00000010530	0.960834	0.000145818
TCONS_00201793	XLOC_161639	XLOC_161639	ENSSSCG00000032234	0.954322	0.000230173
TCONS_00201793	XLOC_161639	XLOC_161639	ENSSSCG00000008123	0.989232	3.1e-06
TCONS_00201793	XLOC_161639	XLOC_161639	ENSSSCG00000022370	0.966832	8.9e-05
TCONS_00201793	XLOC_161639	XLOC_161639	ENSSSCG00000003646	0.993036	8.4e-07
TCONS_00201793	XLOC_161639	XLOC_161639	ENSSSCG00000015808	0.956378	0.000200793
TCONS_00201793	XLOC_161639	XLOC_161639	ENSSSCG00000024299	0.967348	8.49e-05
TCONS_00201793	XLOC_161639	XLOC_161639	ENSSSCG00000011727	0.981281	1.62e-05
TCONS_00201793	XLOC_161639	XLOC_161639	ENSSSCG00000005004	0.977835	2.68e-05
TCONS_00201793	XLOC_161639	XLOC_161639	ENSSSCG00000033398	0.95946	0.00016154
TCONS_00201793	XLOC_161639	XLOC_161639	ENSSSCG00000030388	0.953381	0.000244526
TCONS_00201793	XLOC_161639	XLOC_161639	ENSSSCG00000013776	0.986148	6.58e-06
TCONS_00201793	XLOC_161639	XLOC_161639	ENSSSCG00000040981	0.981606	1.53e-05
TCONS_00201793	XLOC_161639	XLOC_161639	ENSSSCG00000004587	0.967288	8.54e-05
TCONS_00201793	XLOC_161639	XLOC_161639	ENSSSCG00000014447	0.964133	0.000112268
TCONS_00201793	XLOC_161639	XLOC_161639	ENSSSCG00000004065	0.979272	2.19e-05
TCONS_00201793	XLOC_161639	XLOC_161639	ENSSSCG00000013297	0.962782	0.000125311
TCONS_00201793	XLOC_161639	XLOC_161639	ENSSSCG00000006474	0.960595	0.000148486
TCONS_00201793	XLOC_161639	XLOC_161639	ENSSSCG00000034728	0.975217	3.74e-05
TCONS_00201793	XLOC_161639	XLOC_161639	ENSSSCG00000011894	0.959921	0.000156148
TCONS_00201793	XLOC_161639	XLOC_161639	ENSSSCG00000006878	0.986706	5.82e-06
TCONS_00201793	XLOC_161639	XLOC_161639	ENSSSCG00000012166	0.96997	6.62e-05
TCONS_00201793	XLOC_161639	XLOC_161639	ENSSSCG00000001795	0.954068	0.000233996
TCONS_00201793	XLOC_161639	XLOC_161639	ENSSSCG00000016186	0.95302	0.000250178
TCONS_00201793	XLOC_161639	XLOC_161639	ENSSSCG00000026043	0.978717	2.37e-05
TCONS_00201793	XLOC_161639	XLOC_161639	ENSSSCG00000039707	0.983132	1.18e-05
TCONS_00201793	XLOC_161639	XLOC_161639	ENSSSCG00000026533	0.988593	3.68e-06
TCONS_00201793	XLOC_161639	XLOC_161639	ENSSSCG00000012050	0.966062	9.53e-05
TCONS_00201793	XLOC_161639	XLOC_161639	ENSSSCG00000011322	0.953029	0.00025003
TCONS_00201793	XLOC_161639	XLOC_161639	ENSSSCG00000015413	0.977613	2.76e-05
TCONS_00201793	XLOC_161639	XLOC_161639	ENSSSCG00000026686	0.959207	0.00016456
TCONS_00201793	XLOC_161639	XLOC_161639	ENSSSCG00000012967	0.993267	7.59e-07
TCONS_00201793	XLOC_161639	XLOC_161639	ENSSSCG00000011486	0.965053	0.000103926
TCONS_00201793	XLOC_161639	XLOC_161639	ENSSSCG00000040815	0.983654	1.08e-05
TCONS_00201793	XLOC_161639	XLOC_161639	ENSSSCG00000034044	0.951811	0.000269749
TCONS_00201793	XLOC_161639	XLOC_161639	ENSSSCG00000003079	0.964453	0.000109316
TCONS_00201793	XLOC_161639	XLOC_161639	ENSSSCG00000010568	0.951232	0.00027947
TCONS_00201793	XLOC_161639	XLOC_161639	ENSSSCG00000037066	0.979505	2.12e-05
TCONS_00201793	XLOC_161639	XLOC_161639	ENSSSCG00000008625	0.962488	0.000128278
TCONS_00201793	XLOC_161639	XLOC_161639	ENSSSCG00000010894	0.982707	1.28e-05
TCONS_00201793	XLOC_161639	XLOC_161639	ENSSSCG00000037577	0.956099	0.000204616
TCONS_00201793	XLOC_161639	XLOC_161639	ENSSSCG00000010085	0.953708	0.000239473
TCONS_00201793	XLOC_161639	XLOC_161639	ENSSSCG00000006288	0.972483	5.1e-05
TCONS_00201793	XLOC_161639	XLOC_161639	ENSSSCG00000015798	0.98824	4.03e-06
TCONS_00201793	XLOC_161639	XLOC_161639	ENSSSCG00000006286	0.968424	7.69e-05
TCONS_00201793	XLOC_161639	XLOC_161639	ENSSSCG00000016220	0.985831	7.04e-06
TCONS_00201793	XLOC_161639	XLOC_161639	ENSSSCG00000021597	0.975958	3.41e-05
TCONS_00201793	XLOC_161639	XLOC_161639	ENSSSCG00000005601	0.957877	0.000180997
TCONS_00201793	XLOC_161639	XLOC_161639	ENSSSCG00000004572	0.994217	4.81e-07
TCONS_00201793	XLOC_161639	XLOC_161639	ENSSSCG00000004573	0.968475	7.65e-05
TCONS_00201793	XLOC_161639	XLOC_161639	ENSSSCG00000010319	0.963436	0.000118878
TCONS_00201793	XLOC_161639	XLOC_161639	ENSSSCG00000022780	0.957288	0.000188615
TCONS_00201793	XLOC_161639	XLOC_161639	ENSSSCG00000002827	0.985052	8.26e-06
TCONS_00201793	XLOC_161639	XLOC_161639	ENSSSCG00000035940	0.984383	9.41e-06
TCONS_00201793	XLOC_161639	XLOC_161639	ENSSSCG00000035101	0.954153	0.000232715
TCONS_00201793	XLOC_161639	XLOC_161639	ENSSSCG00000034753	0.986103	6.64e-06
TCONS_00201793	XLOC_161639	XLOC_161639	ENSSSCG00000021704	0.979057	2.26e-05
TCONS_00201793	XLOC_161639	XLOC_161639	ENSSSCG00000033952	0.986777	5.72e-06
TCONS_00201793	XLOC_161639	XLOC_161639	ENSSSCG00000014362	0.964781	0.000106347
TCONS_00201793	XLOC_161639	XLOC_161639	ENSSSCG00000013408	0.950735	0.00028799
TCONS_00201793	XLOC_161639	XLOC_161639	ENSSSCG00000016983	0.98042	1.85e-05
TCONS_00201793	XLOC_161639	XLOC_161639	ENSSSCG00000027722	0.952235	0.00026278
TCONS_00201793	XLOC_161639	XLOC_161639	ENSSSCG00000033669	0.970074	6.55e-05
TCONS_00201793	XLOC_161639	XLOC_161639	ENSSSCG00000005012	0.9648	0.000106174
TCONS_00201793	XLOC_161639	XLOC_161639	ENSSSCG00000003630	0.953421	0.000243899
TCONS_00201793	XLOC_161639	XLOC_161639	ENSSSCG00000028331	0.970163	6.49e-05
TCONS_00201793	XLOC_161639	XLOC_161639	ENSSSCG00000040684	0.973424	4.6e-05
TCONS_00201793	XLOC_161639	XLOC_161639	ENSSSCG00000024417	0.95652	0.00019885
TCONS_00201793	XLOC_161639	XLOC_161639	ENSSSCG00000017986	0.973879	4.37e-05
TCONS_00201793	XLOC_161639	XLOC_161639	ENSSSCG00000004217	0.983739	1.06e-05
TCONS_00201793	XLOC_161639	XLOC_161639	ENSSSCG00000013303	0.99656	1.02e-07
TCONS_00201793	XLOC_161639	XLOC_161639	ENSSSCG00000010461	0.993332	7.38e-07
TCONS_00201793	XLOC_161639	XLOC_161639	ENSSSCG00000013411	0.965706	9.83e-05
TCONS_00201793	XLOC_161639	XLOC_161639	ENSSSCG00000014271	0.984004	1.01e-05
TCONS_00201793	XLOC_161639	XLOC_161639	ENSSSCG00000006340	0.969743	6.77e-05
TCONS_00201793	XLOC_161639	XLOC_161639	ENSSSCG00000025021	0.965763	9.78e-05
TCONS_00201793	XLOC_161639	XLOC_161639	ENSSSCG00000003239	0.983182	1.17e-05
TCONS_00201793	XLOC_161639	XLOC_161639	ENSSSCG00000035007	0.962159	0.000131649
TCONS_00201793	XLOC_161639	XLOC_161639	ENSSSCG00000023028	-0.950734	0.000287995
TCONS_00201793	XLOC_161639	XLOC_161639	ENSSSCG00000012126	0.955818	0.000208533
TCONS_00201793	XLOC_161639	XLOC_161639	ENSSSCG00000012277	0.974704	3.97e-05
TCONS_00201793	XLOC_161639	XLOC_161639	ENSSSCG00000037358	0.989873	2.58e-06
TCONS_00201793	XLOC_161639	XLOC_161639	ENSSSCG00000015789	0.984116	9.9e-06
TCONS_00201793	XLOC_161639	XLOC_161639	ENSSSCG00000001564	0.978482	2.45e-05
TCONS_00201793	XLOC_161639	XLOC_161639	ENSSSCG00000015769	0.97411	4.25e-05
TCONS_00201793	XLOC_161639	XLOC_161639	ENSSSCG00000016273	0.981277	1.62e-05
TCONS_00201793	XLOC_161639	XLOC_161639	ENSSSCG00000008953	0.981843	1.48e-05
TCONS_00201793	XLOC_161639	XLOC_161639	ENSSSCG00000010450	0.969021	7.26e-05
TCONS_00201793	XLOC_161639	XLOC_161639	ENSSSCG00000010451	0.98206	1.42e-05
TCONS_00201793	XLOC_161639	XLOC_161639	ENSSSCG00000027607	0.971265	5.8e-05
TCONS_00201793	XLOC_161639	XLOC_161639	ENSSSCG00000010100	0.984953	8.42e-06
TCONS_00201793	XLOC_161639	XLOC_161639	ENSSSCG00000010219	0.986151	6.57e-06
TCONS_00201793	XLOC_161639	XLOC_161639	ENSSSCG00000005247	0.971396	5.73e-05
TCONS_00201793	XLOC_161639	XLOC_161639	ENSSSCG00000004143	-0.957732	0.000182859
TCONS_00201793	XLOC_161639	XLOC_161639	ENSSSCG00000015453	0.958977	0.000167323
TCONS_00201793	XLOC_161639	XLOC_161639	ENSSSCG00000000862	0.957005	0.000192352
TCONS_00201793	XLOC_161639	XLOC_161639	ENSSSCG00000036956	0.974825	3.91e-05
TCONS_00206165	XLOC_165471	XLOC_165471	ENSSSCG00000003760	0.981375	1.59e-05
TCONS_00206165	XLOC_165471	XLOC_165471	ENSSSCG00000031378	0.961643	0.000137053
TCONS_00206165	XLOC_165471	XLOC_165471	ENSSSCG00000034884	0.957723	0.000182974
TCONS_00206165	XLOC_165471	XLOC_165471	ENSSSCG00000008153	0.963275	0.000120442
TCONS_00206165	XLOC_165471	XLOC_165471	ENSSSCG00000023746	0.96132	0.000140507
TCONS_00206165	XLOC_165471	XLOC_165471	ENSSSCG00000027480	0.963292	0.000120276
TCONS_00206165	XLOC_165471	XLOC_165471	ENSSSCG00000035732	0.957112	0.000190935
TCONS_00049835	XLOC_041651	XLOC_041651	ENSSSCG00000005469	0.975675	3.53e-05
TCONS_00049835	XLOC_041651	XLOC_041651	ENSSSCG00000024204	0.990342	2.24e-06
TCONS_00049835	XLOC_041651	XLOC_041651	ENSSSCG00000029260	0.955012	0.000220021
TCONS_00049835	XLOC_041651	XLOC_041651	ENSSSCG00000001546	0.983971	1.02e-05
TCONS_00049835	XLOC_041651	XLOC_041651	ENSSSCG00000003905	0.963405	0.000119181
TCONS_00049835	XLOC_041651	XLOC_041651	ENSSSCG00000034211	0.97676	3.08e-05
TCONS_00049835	XLOC_041651	XLOC_041651	ENSSSCG00000003218	0.961963	0.000133681
TCONS_00049835	XLOC_041651	XLOC_041651	ENSSSCG00000001819	0.969596	6.87e-05
TCONS_00049835	XLOC_041651	XLOC_041651	ENSSSCG00000025806	0.971941	5.41e-05
TCONS_00049835	XLOC_041651	XLOC_041651	ENSSSCG00000025768	0.991513	1.52e-06
TCONS_00049835	XLOC_041651	XLOC_041651	ENSSSCG00000008767	0.952427	0.000259649
TCONS_00049835	XLOC_041651	XLOC_041651	ENSSSCG00000028327	0.97406	4.28e-05
TCONS_00049835	XLOC_041651	XLOC_041651	ENSSSCG00000032480	0.971726	5.53e-05
TCONS_00049835	XLOC_041651	XLOC_041651	ENSSSCG00000039331	-0.961572	0.000137811
TCONS_00049835	XLOC_041651	XLOC_041651	ENSSSCG00000030423	-0.96107	0.000143226
TCONS_00102048	XLOC_082134	XLOC_082134	ENSSSCG00000002472	0.976233	3.3e-05
TCONS_00102048	XLOC_082134	XLOC_082134	ENSSSCG00000004367	-0.951166	0.000280578
TCONS_00102048	XLOC_082134	XLOC_082134	ENSSSCG00000007280	-0.958727	0.000170374
TCONS_00102048	XLOC_082134	XLOC_082134	ENSSSCG00000008079	-0.955008	0.000220076
TCONS_00102048	XLOC_082134	XLOC_082134	ENSSSCG00000022592	-0.955451	0.000213717
TCONS_00102048	XLOC_082134	XLOC_082134	ENSSSCG00000012238	0.970225	6.45e-05
TCONS_00102048	XLOC_082134	XLOC_082134	ENSSSCG00000017254	0.970782	6.1e-05
TCONS_00102048	XLOC_082134	XLOC_082134	ENSSSCG00000028310	-0.950224	0.000296927
TCONS_00102048	XLOC_082134	XLOC_082134	ENSSSCG00000026232	0.967734	8.2e-05
TCONS_00102048	XLOC_082134	XLOC_082134	ENSSSCG00000002258	0.953603	0.000241087
TCONS_00102048	XLOC_082134	XLOC_082134	ENSSSCG00000011582	0.952004	0.000266554
TCONS_00102048	XLOC_082134	XLOC_082134	ENSSSCG00000038445	0.954295	0.000230579
TCONS_00102048	XLOC_082134	XLOC_082134	ENSSSCG00000000601	-0.97254	5.07e-05
TCONS_00102048	XLOC_082134	XLOC_082134	ENSSSCG00000001539	-0.95485	0.000222376
TCONS_00102048	XLOC_082134	XLOC_082134	ENSSSCG00000037430	0.961878	0.000134578
TCONS_00102048	XLOC_082134	XLOC_082134	ENSSSCG00000013079	0.962184	0.000131391
TCONS_00102048	XLOC_082134	XLOC_082134	ENSSSCG00000005271	-0.989019	3.28e-06
TCONS_00102048	XLOC_082134	XLOC_082134	ENSSSCG00000014378	0.968639	7.53e-05
TCONS_00102048	XLOC_082134	XLOC_082134	ENSSSCG00000025514	-0.951101	0.000281698
TCONS_00102048	XLOC_082134	XLOC_082134	ENSSSCG00000004412	0.967025	8.74e-05
TCONS_00102048	XLOC_082134	XLOC_082134	ENSSSCG00000017391	0.953473	0.000243098
TCONS_00102048	XLOC_082134	XLOC_082134	ENSSSCG00000007950	-0.958886	0.000168435
TCONS_00102048	XLOC_082134	XLOC_082134	ENSSSCG00000015671	-0.966349	9.29e-05
TCONS_00102048	XLOC_082134	XLOC_082134	ENSSSCG00000034763	-0.950824	0.000286441
TCONS_00102048	XLOC_082134	XLOC_082134	ENSSSCG00000010357	-0.95488	0.000221935
TCONS_00102048	XLOC_082134	XLOC_082134	ENSSSCG00000008348	-0.974477	4.08e-05
TCONS_00102048	XLOC_082134	XLOC_082134	ENSSSCG00000001921	0.97797	2.63e-05
TCONS_00102048	XLOC_082134	XLOC_082134	ENSSSCG00000021793	-0.969173	7.16e-05
TCONS_00102048	XLOC_082134	XLOC_082134	ENSSSCG00000011849	0.973738	4.44e-05
TCONS_00102048	XLOC_082134	XLOC_082134	ENSSSCG00000013273	0.951746	0.00027083
TCONS_00102048	XLOC_082134	XLOC_082134	ENSSSCG00000025582	-0.967136	8.66e-05
TCONS_00102048	XLOC_082134	XLOC_082134	ENSSSCG00000040013	0.951586	0.000273496
TCONS_00102048	XLOC_082134	XLOC_082134	ENSSSCG00000033228	-0.966282	9.34e-05
TCONS_00102048	XLOC_082134	XLOC_082134	ENSSSCG00000016009	-0.962272	0.000130489
TCONS_00102048	XLOC_082134	XLOC_082134	ENSSSCG00000026106	0.963769	0.000115693
TCONS_00102048	XLOC_082134	XLOC_082134	ENSSSCG00000009364	0.951664	0.000272198
TCONS_00102048	XLOC_082134	XLOC_082134	ENSSSCG00000028711	-0.96301	0.000123045
TCONS_00102048	XLOC_082134	XLOC_082134	ENSSSCG00000017298	0.960568	0.000148783
TCONS_00102048	XLOC_082134	XLOC_082134	ENSSSCG00000031509	0.959394	0.000162327
TCONS_00102048	XLOC_082134	XLOC_082134	ENSSSCG00000023924	0.955364	0.00021495
TCONS_00102048	XLOC_082134	XLOC_082134	ENSSSCG00000014894	0.959574	0.000160199
TCONS_00102048	XLOC_082134	XLOC_082134	ENSSSCG00000004861	0.958037	0.000178964
TCONS_00102048	XLOC_082134	XLOC_082134	ENSSSCG00000003979	-0.954621	0.00022574
TCONS_00102048	XLOC_082134	XLOC_082134	ENSSSCG00000015436	-0.958	0.000179435
TCONS_00102048	XLOC_082134	XLOC_082134	ENSSSCG00000014832	-0.966976	8.78e-05
TCONS_00102048	XLOC_082134	XLOC_082134	ENSSSCG00000015283	0.959244	0.000164109
TCONS_00102048	XLOC_082134	XLOC_082134	ENSSSCG00000038615	-0.972282	5.21e-05
TCONS_00102048	XLOC_082134	XLOC_082134	ENSSSCG00000029219	0.965055	0.000103905
TCONS_00102048	XLOC_082134	XLOC_082134	ENSSSCG00000025729	0.959193	0.000164725
TCONS_00102048	XLOC_082134	XLOC_082134	ENSSSCG00000017109	0.959847	0.000157004
TCONS_00102048	XLOC_082134	XLOC_082134	ENSSSCG00000032702	0.973124	4.76e-05
TCONS_00102048	XLOC_082134	XLOC_082134	ENSSSCG00000039838	-0.962467	0.000128495
TCONS_00102048	XLOC_082134	XLOC_082134	ENSSSCG00000014380	0.957291	0.000188569
TCONS_00102048	XLOC_082134	XLOC_082134	ENSSSCG00000022797	0.960029	0.000154907
TCONS_00102048	XLOC_082134	XLOC_082134	ENSSSCG00000032319	0.955151	0.000218014
TCONS_00102048	XLOC_082134	XLOC_082134	ENSSSCG00000000887	0.959559	0.000160372
TCONS_00213050	XLOC_170486	XLOC_170486	ENSSSCG00000017211	0.961284	0.0001409
TCONS_00213050	XLOC_170486	XLOC_170486	ENSSSCG00000031220	0.982139	1.41e-05
TCONS_00213050	XLOC_170486	XLOC_170486	ENSSSCG00000015578	0.974085	4.27e-05
TCONS_00213050	XLOC_170486	XLOC_170486	ENSSSCG00000007500	1	2.74e-47
TCONS_00213050	XLOC_170486	XLOC_170486	ENSSSCG00000015047	0.98411	9.91e-06
TCONS_00213050	XLOC_170486	XLOC_170486	ENSSSCG00000037347	0.97387	4.37e-05
TCONS_00213050	XLOC_170486	XLOC_170486	ENSSSCG00000029275	0.98071	1.77e-05
TCONS_00213050	XLOC_170486	XLOC_170486	ENSSSCG00000004012	0.985769	7.13e-06
TCONS_00213050	XLOC_170486	XLOC_170486	ENSSSCG00000039778	0.973833	4.39e-05
TCONS_00213050	XLOC_170486	XLOC_170486	ENSSSCG00000012293	0.959338	0.00016299
TCONS_00213050	XLOC_170486	XLOC_170486	ENSSSCG00000013415	0.999463	3.86e-10
TCONS_00213050	XLOC_170486	XLOC_170486	ENSSSCG00000016406	0.952534	0.000257925
TCONS_00213050	XLOC_170486	XLOC_170486	ENSSSCG00000006413	0.961282	0.000140924
TCONS_00213050	XLOC_170486	XLOC_170486	ENSSSCG00000013513	0.9529	0.000252084
TCONS_00213050	XLOC_170486	XLOC_170486	ENSSSCG00000011218	0.956873	0.000194101
TCONS_00213050	XLOC_170486	XLOC_170486	ENSSSCG00000010376	0.961768	0.000135732
TCONS_00213050	XLOC_170486	XLOC_170486	ENSSSCG00000032137	0.967136	8.66e-05
TCONS_00213050	XLOC_170486	XLOC_170486	ENSSSCG00000029879	0.959044	0.000166514
TCONS_00213050	XLOC_170486	XLOC_170486	ENSSSCG00000038932	0.952996	0.000250563
TCONS_00213050	XLOC_170486	XLOC_170486	ENSSSCG00000034402	0.972284	5.21e-05
TCONS_00213050	XLOC_170486	XLOC_170486	ENSSSCG00000036946	0.999627	1.29e-10
TCONS_00213050	XLOC_170486	XLOC_170486	ENSSSCG00000022042	1	0
TCONS_00213050	XLOC_170486	XLOC_170486	ENSSSCG00000011450	0.955211	0.000217147
TCONS_00213050	XLOC_170486	XLOC_170486	ENSSSCG00000004191	0.962393	0.000129246
TCONS_00213050	XLOC_170486	XLOC_170486	ENSSSCG00000039018	0.985414	7.67e-06
TCONS_00213050	XLOC_170486	XLOC_170486	ENSSSCG00000008984	0.979365	2.16e-05
TCONS_00213050	XLOC_170486	XLOC_170486	ENSSSCG00000011290	0.988317	3.95e-06
TCONS_00213050	XLOC_170486	XLOC_170486	ENSSSCG00000032277	0.957765	0.000182426
TCONS_00213050	XLOC_170486	XLOC_170486	ENSSSCG00000003851	0.951499	0.000274956
TCONS_00213050	XLOC_170486	XLOC_170486	ENSSSCG00000000141	0.98796	4.32e-06
TCONS_00213050	XLOC_170486	XLOC_170486	ENSSSCG00000012643	0.974488	4.07e-05
TCONS_00213050	XLOC_170486	XLOC_170486	ENSSSCG00000031090	0.998939	2.99e-09
TCONS_00213050	XLOC_170486	XLOC_170486	ENSSSCG00000027553	0.999936	6.47e-13
TCONS_00213050	XLOC_170486	XLOC_170486	ENSSSCG00000035404	0.97771	2.72e-05
TCONS_00213050	XLOC_170486	XLOC_170486	ENSSSCG00000000487	0.956711	0.000196279
TCONS_00213050	XLOC_170486	XLOC_170486	ENSSSCG00000017125	0.969686	6.81e-05
TCONS_00213050	XLOC_170486	XLOC_170486	ENSSSCG00000011349	0.99737	4.54e-08
TCONS_00213050	XLOC_170486	XLOC_170486	ENSSSCG00000001846	0.9547	0.00022458
TCONS_00213050	XLOC_170486	XLOC_170486	ENSSSCG00000022525	0.978686	2.38e-05
TCONS_00213050	XLOC_170486	XLOC_170486	ENSSSCG00000036990	0.986815	5.67e-06
TCONS_00213050	XLOC_170486	XLOC_170486	ENSSSCG00000025500	0.950799	0.000286886
TCONS_00213050	XLOC_170486	XLOC_170486	ENSSSCG00000022405	0.988974	3.32e-06
TCONS_00213050	XLOC_170486	XLOC_170486	ENSSSCG00000016838	0.997367	4.56e-08
TCONS_00213050	XLOC_170486	XLOC_170486	ENSSSCG00000033007	0.95007	0.000299658
TCONS_00213050	XLOC_170486	XLOC_170486	ENSSSCG00000016135	0.999603	1.57e-10
TCONS_00213050	XLOC_170486	XLOC_170486	ENSSSCG00000031326	0.995336	2.53e-07
TCONS_00213050	XLOC_170486	XLOC_170486	ENSSSCG00000006614	1	0
TCONS_00308278	XLOC_246104	XLOC_246104	ENSSSCG00000000499	0.987988	4.29e-06
TCONS_00308278	XLOC_246104	XLOC_246104	ENSSSCG00000004263	0.960188	0.000153078
TCONS_00308278	XLOC_246104	XLOC_246104	ENSSSCG00000036534	0.958059	0.000178691
TCONS_00308278	XLOC_246104	XLOC_246104	ENSSSCG00000008385	0.981161	1.65e-05
TCONS_00308278	XLOC_246104	XLOC_246104	ENSSSCG00000040686	0.950024	0.000300465
TCONS_00308278	XLOC_246104	XLOC_246104	ENSSSCG00000015259	0.988887	3.4e-06
TCONS_00308278	XLOC_246104	XLOC_246104	ENSSSCG00000015327	0.991635	1.45e-06
TCONS_00308278	XLOC_246104	XLOC_246104	ENSSSCG00000007765	0.956518	0.00019888
TCONS_00308278	XLOC_246104	XLOC_246104	ENSSSCG00000002372	0.964349	0.000110277
TCONS_00308278	XLOC_246104	XLOC_246104	ENSSSCG00000017861	0.952589	0.00025705
TCONS_00308278	XLOC_246104	XLOC_246104	ENSSSCG00000002257	0.95213	0.000264487
TCONS_00308278	XLOC_246104	XLOC_246104	ENSSSCG00000038561	0.971332	5.76e-05
TCONS_00308278	XLOC_246104	XLOC_246104	ENSSSCG00000006628	0.95338	0.000244542
TCONS_00308278	XLOC_246104	XLOC_246104	ENSSSCG00000004538	0.957933	0.000180292
TCONS_00308278	XLOC_246104	XLOC_246104	ENSSSCG00000011270	0.950098	0.000299163
TCONS_00308278	XLOC_246104	XLOC_246104	ENSSSCG00000030291	0.957025	0.000192077
TCONS_00308278	XLOC_246104	XLOC_246104	ENSSSCG00000008192	0.962442	0.000128745
TCONS_00308278	XLOC_246104	XLOC_246104	ENSSSCG00000007073	0.956591	0.0001979
TCONS_00308278	XLOC_246104	XLOC_246104	ENSSSCG00000034832	0.959902	0.00015637
TCONS_00308278	XLOC_246104	XLOC_246104	ENSSSCG00000036218	0.961698	0.000136472
TCONS_00308278	XLOC_246104	XLOC_246104	ENSSSCG00000006645	0.985509	7.52e-06
TCONS_00308278	XLOC_246104	XLOC_246104	ENSSSCG00000034074	0.975758	3.5e-05
TCONS_00308278	XLOC_246104	XLOC_246104	ENSSSCG00000022575	-0.953334	0.00024526
TCONS_00308278	XLOC_246104	XLOC_246104	ENSSSCG00000008447	0.964699	0.000107085
TCONS_00308278	XLOC_246104	XLOC_246104	ENSSSCG00000033338	0.980122	1.93e-05
TCONS_00308278	XLOC_246104	XLOC_246104	ENSSSCG00000010316	0.962255	0.000130665
TCONS_00308278	XLOC_246104	XLOC_246104	ENSSSCG00000009872	0.967034	8.74e-05
TCONS_00308278	XLOC_246104	XLOC_246104	ENSSSCG00000007462	0.993069	8.28e-07
TCONS_00308278	XLOC_246104	XLOC_246104	ENSSSCG00000004225	0.967168	8.63e-05
TCONS_00308278	XLOC_246104	XLOC_246104	ENSSSCG00000031421	0.955475	0.000213372
TCONS_00308278	XLOC_246104	XLOC_246104	ENSSSCG00000011731	0.951165	0.000280605
TCONS_00308278	XLOC_246104	XLOC_246104	ENSSSCG00000005065	0.966549	9.12e-05
TCONS_00308278	XLOC_246104	XLOC_246104	ENSSSCG00000012165	0.950693	0.000288713
TCONS_00308278	XLOC_246104	XLOC_246104	ENSSSCG00000028063	0.957682	0.000183501
TCONS_00308278	XLOC_246104	XLOC_246104	ENSSSCG00000013354	0.96164	0.000137088
TCONS_00308278	XLOC_246104	XLOC_246104	ENSSSCG00000011650	0.961845	0.000134927
TCONS_00308278	XLOC_246104	XLOC_246104	ENSSSCG00000038525	0.952074	0.000265413
TCONS_00308278	XLOC_246104	XLOC_246104	ENSSSCG00000022250	0.962641	0.00012673
TCONS_00308278	XLOC_246104	XLOC_246104	ENSSSCG00000015793	0.968891	7.35e-05
TCONS_00308278	XLOC_246104	XLOC_246104	ENSSSCG00000015699	0.974887	3.89e-05
TCONS_00308278	XLOC_246104	XLOC_246104	ENSSSCG00000008593	0.982583	1.3e-05
TCONS_00308278	XLOC_246104	XLOC_246104	ENSSSCG00000010396	0.968909	7.34e-05
TCONS_00308278	XLOC_246104	XLOC_246104	ENSSSCG00000024245	0.952419	0.000259789
TCONS_00308278	XLOC_246104	XLOC_246104	ENSSSCG00000016272	0.962604	0.000127099
TCONS_00308278	XLOC_246104	XLOC_246104	ENSSSCG00000004684	0.965496	0.00010006
TCONS_00308278	XLOC_246104	XLOC_246104	ENSSSCG00000037530	0.960331	0.00015145
TCONS_00308278	XLOC_246104	XLOC_246104	ENSSSCG00000034677	0.973273	4.68e-05
TCONS_00308278	XLOC_246104	XLOC_246104	ENSSSCG00000016625	0.970526	6.26e-05
TCONS_00308278	XLOC_246104	XLOC_246104	ENSSSCG00000008127	0.950028	0.000300394
TCONS_00308278	XLOC_246104	XLOC_246104	ENSSSCG00000004130	0.95417	0.000232454
TCONS_00308278	XLOC_246104	XLOC_246104	ENSSSCG00000035379	0.995384	2.45e-07
TCONS_00308278	XLOC_246104	XLOC_246104	ENSSSCG00000000784	0.961265	0.000141102
TCONS_00308278	XLOC_246104	XLOC_246104	ENSSSCG00000001485	0.960122	0.00015384
TCONS_00308278	XLOC_246104	XLOC_246104	ENSSSCG00000014016	0.955123	0.000218419
TCONS_00308278	XLOC_246104	XLOC_246104	ENSSSCG00000030263	0.958834	0.000169064
TCONS_00308278	XLOC_246104	XLOC_246104	ENSSSCG00000000679	0.96135	0.000140184
TCONS_00308278	XLOC_246104	XLOC_246104	ENSSSCG00000021750	-0.967064	8.71e-05
TCONS_00308278	XLOC_246104	XLOC_246104	ENSSSCG00000015293	0.954225	0.00023163
TCONS_00308278	XLOC_246104	XLOC_246104	ENSSSCG00000018092	0.991556	1.5e-06
TCONS_00308278	XLOC_246104	XLOC_246104	ENSSSCG00000017346	0.968488	7.64e-05
TCONS_00159914	XLOC_129327	XLOC_129327	ENSSSCG00000028643	0.95199	0.000266784
TCONS_00159914	XLOC_129327	XLOC_129327	ENSSSCG00000039723	0.995352	2.5e-07
TCONS_00159914	XLOC_129327	XLOC_129327	ENSSSCG00000023172	-0.96026	0.000152258
TCONS_00159914	XLOC_129327	XLOC_129327	ENSSSCG00000001550	0.950867	0.000285712
TCONS_00159914	XLOC_129327	XLOC_129327	ENSSSCG00000007309	0.969138	7.18e-05
TCONS_00159914	XLOC_129327	XLOC_129327	ENSSSCG00000000492	0.960076	0.000154366
TCONS_00159914	XLOC_129327	XLOC_129327	ENSSSCG00000026706	-0.958585	0.000172114
TCONS_00159914	XLOC_129327	XLOC_129327	ENSSSCG00000030437	0.960696	0.000147355
TCONS_00308273	XLOC_246102	XLOC_246102	ENSSSCG00000007275	-0.980525	1.82e-05
TCONS_00308273	XLOC_246102	XLOC_246102	ENSSSCG00000023834	0.953078	0.00024927
TCONS_00308273	XLOC_246102	XLOC_246102	ENSSSCG00000011120	0.973139	4.75e-05
TCONS_00308273	XLOC_246102	XLOC_246102	ENSSSCG00000002852	0.954078	0.000233837
TCONS_00308273	XLOC_246102	XLOC_246102	ENSSSCG00000016988	-0.979253	2.2e-05
TCONS_00308273	XLOC_246102	XLOC_246102	ENSSSCG00000011379	-0.983094	1.19e-05
TCONS_00308273	XLOC_246102	XLOC_246102	ENSSSCG00000031589	0.95877	0.000169839
TCONS_00308273	XLOC_246102	XLOC_246102	ENSSSCG00000007667	-0.950852	0.000285955
TCONS_00308273	XLOC_246102	XLOC_246102	ENSSSCG00000035950	0.981127	1.66e-05
TCONS_00308273	XLOC_246102	XLOC_246102	ENSSSCG00000013020	-0.956794	0.000195161
TCONS_00308273	XLOC_246102	XLOC_246102	ENSSSCG00000023759	-0.965657	9.87e-05
TCONS_00308276	XLOC_246103	XLOC_246103	ENSSSCG00000032574	0.951262	0.000278951
TCONS_00308276	XLOC_246103	XLOC_246103	ENSSSCG00000026005	0.966014	9.57e-05
TCONS_00308276	XLOC_246103	XLOC_246103	ENSSSCG00000004530	0.97756	2.78e-05
TCONS_00308276	XLOC_246103	XLOC_246103	ENSSSCG00000035566	0.965161	0.000102971
TCONS_00308276	XLOC_246103	XLOC_246103	ENSSSCG00000015599	-0.975901	3.44e-05
TCONS_00308276	XLOC_246103	XLOC_246103	ENSSSCG00000028706	0.969707	6.79e-05
TCONS_00308276	XLOC_246103	XLOC_246103	ENSSSCG00000013893	0.974096	4.26e-05
TCONS_00308276	XLOC_246103	XLOC_246103	ENSSSCG00000007039	-0.956959	0.000192956
TCONS_00308277	XLOC_246104	XLOC_246104	ENSSSCG00000006274	0.978113	2.58e-05
TCONS_00308277	XLOC_246104	XLOC_246104	ENSSSCG00000005953	0.960366	0.000151063
TCONS_00308277	XLOC_246104	XLOC_246104	ENSSSCG00000016549	0.951422	0.000276256
TCONS_00308277	XLOC_246104	XLOC_246104	ENSSSCG00000001612	0.951535	0.000274353
TCONS_00308277	XLOC_246104	XLOC_246104	ENSSSCG00000009500	0.975448	3.63e-05
TCONS_00308277	XLOC_246104	XLOC_246104	ENSSSCG00000036983	0.961081	0.000143107
TCONS_00308277	XLOC_246104	XLOC_246104	ENSSSCG00000015599	-0.957382	0.000187382
TCONS_00308277	XLOC_246104	XLOC_246104	ENSSSCG00000027100	0.969252	7.1e-05
TCONS_00308277	XLOC_246104	XLOC_246104	ENSSSCG00000028706	0.9594	0.000162249
TCONS_00308277	XLOC_246104	XLOC_246104	ENSSSCG00000013893	0.9615	0.000138581
TCONS_00308277	XLOC_246104	XLOC_246104	ENSSSCG00000013074	-0.976112	3.35e-05
TCONS_00308277	XLOC_246104	XLOC_246104	ENSSSCG00000035069	-0.96926	7.1e-05
TCONS_00308277	XLOC_246104	XLOC_246104	ENSSSCG00000007909	0.991726	1.41e-06
TCONS_00308277	XLOC_246104	XLOC_246104	ENSSSCG00000028382	0.969456	6.96e-05
TCONS_00308277	XLOC_246104	XLOC_246104	ENSSSCG00000000645	0.951493	0.000275057
TCONS_00308277	XLOC_246104	XLOC_246104	ENSSSCG00000014970	0.954613	0.000225851
TCONS_00308277	XLOC_246104	XLOC_246104	ENSSSCG00000009541	0.953733	0.000239091
TCONS_00308277	XLOC_246104	XLOC_246104	ENSSSCG00000037313	0.970558	6.24e-05
TCONS_00308277	XLOC_246104	XLOC_246104	ENSSSCG00000014280	0.951063	0.000282346
TCONS_00308274	XLOC_246102	XLOC_246102	ENSSSCG00000032574	0.967076	8.7e-05
TCONS_00308274	XLOC_246102	XLOC_246102	ENSSSCG00000003219	0.952604	0.000256807
TCONS_00308274	XLOC_246102	XLOC_246102	ENSSSCG00000023834	0.954866	0.000222141
TCONS_00308274	XLOC_246102	XLOC_246102	ENSSSCG00000026005	0.968045	7.96e-05
TCONS_00308274	XLOC_246102	XLOC_246102	ENSSSCG00000013367	0.957377	0.000187453
TCONS_00308274	XLOC_246102	XLOC_246102	ENSSSCG00000004530	0.979913	2e-05
TCONS_00308274	XLOC_246102	XLOC_246102	ENSSSCG00000035566	0.95413	0.00023306
TCONS_00308274	XLOC_246102	XLOC_246102	ENSSSCG00000002280	0.964125	0.000112343
TCONS_00308274	XLOC_246102	XLOC_246102	ENSSSCG00000015599	-0.95672	0.000196148
TCONS_00308274	XLOC_246102	XLOC_246102	ENSSSCG00000013893	0.969412	6.99e-05
TCONS_00308274	XLOC_246102	XLOC_246102	ENSSSCG00000004039	0.950973	0.000283878
TCONS_00308274	XLOC_246102	XLOC_246102	ENSSSCG00000009492	0.952314	0.000261487
TCONS_00308274	XLOC_246102	XLOC_246102	ENSSSCG00000016511	0.967452	8.41e-05
TCONS_00074902	XLOC_060600	XLOC_060600	ENSSSCG00000027100	0.983876	1.04e-05
TCONS_00074902	XLOC_060600	XLOC_060600	ENSSSCG00000013893	0.980185	1.92e-05
TCONS_00074902	XLOC_060600	XLOC_060600	ENSSSCG00000017861	0.962633	0.000126812
TCONS_00074902	XLOC_060600	XLOC_060600	ENSSSCG00000004280	0.960308	0.00015171
TCONS_00074902	XLOC_060600	XLOC_060600	ENSSSCG00000004907	-0.971973	5.39e-05
TCONS_00074902	XLOC_060600	XLOC_060600	ENSSSCG00000015390	0.980502	1.83e-05
TCONS_00074902	XLOC_060600	XLOC_060600	ENSSSCG00000036983	0.972872	4.89e-05
TCONS_00074902	XLOC_060600	XLOC_060600	ENSSSCG00000008529	0.950118	0.000298805
TCONS_00074902	XLOC_060600	XLOC_060600	ENSSSCG00000035150	0.978703	2.38e-05
TCONS_00074902	XLOC_060600	XLOC_060600	ENSSSCG00000002467	0.964608	0.000107912
TCONS_00074902	XLOC_060600	XLOC_060600	ENSSSCG00000026005	0.966497	9.17e-05
TCONS_00074902	XLOC_060600	XLOC_060600	ENSSSCG00000013231	0.980942	1.71e-05
TCONS_00074902	XLOC_060600	XLOC_060600	ENSSSCG00000015599	-0.960619	0.000148215
TCONS_00074902	XLOC_060600	XLOC_060600	ENSSSCG00000007881	0.969254	7.1e-05
TCONS_00074902	XLOC_060600	XLOC_060600	ENSSSCG00000001800	-0.972192	5.26e-05
TCONS_00074902	XLOC_060600	XLOC_060600	ENSSSCG00000006274	0.952234	0.000262789
TCONS_00074902	XLOC_060600	XLOC_060600	ENSSSCG00000000645	0.983292	1.15e-05
TCONS_00074902	XLOC_060600	XLOC_060600	ENSSSCG00000004390	0.971899	5.43e-05
TCONS_00074902	XLOC_060600	XLOC_060600	ENSSSCG00000003353	-0.964532	0.000108603
TCONS_00074902	XLOC_060600	XLOC_060600	ENSSSCG00000035069	-0.970356	6.37e-05
TCONS_00074902	XLOC_060600	XLOC_060600	ENSSSCG00000007909	0.961358	0.000140104
TCONS_00074902	XLOC_060600	XLOC_060600	ENSSSCG00000014970	0.966402	9.24e-05
TCONS_00074903	XLOC_060600	XLOC_060600	ENSSSCG00000015808	0.96319	0.000121275
TCONS_00074903	XLOC_060600	XLOC_060600	ENSSSCG00000036060	0.961604	0.000137474
TCONS_00074903	XLOC_060600	XLOC_060600	ENSSSCG00000030150	0.953374	0.000244629
TCONS_00074903	XLOC_060600	XLOC_060600	ENSSSCG00000024299	0.951141	0.000281016
TCONS_00074903	XLOC_060600	XLOC_060600	ENSSSCG00000040863	0.950026	0.00030044
TCONS_00074903	XLOC_060600	XLOC_060600	ENSSSCG00000000019	0.969318	7.06e-05
TCONS_00074903	XLOC_060600	XLOC_060600	ENSSSCG00000028331	0.981551	1.55e-05
TCONS_00074903	XLOC_060600	XLOC_060600	ENSSSCG00000017337	0.961079	0.000143124
TCONS_00074903	XLOC_060600	XLOC_060600	ENSSSCG00000000077	-0.957323	0.000188151
TCONS_00074903	XLOC_060600	XLOC_060600	ENSSSCG00000017986	0.954308	0.000230386
TCONS_00074903	XLOC_060600	XLOC_060600	ENSSSCG00000010187	0.950681	0.000288919
TCONS_00074903	XLOC_060600	XLOC_060600	ENSSSCG00000013992	0.975249	3.72e-05
TCONS_00074903	XLOC_060600	XLOC_060600	ENSSSCG00000009886	0.952428	0.000259645
TCONS_00074903	XLOC_060600	XLOC_060600	ENSSSCG00000004217	0.956736	0.000195932
TCONS_00074903	XLOC_060600	XLOC_060600	ENSSSCG00000013303	0.975385	3.66e-05
TCONS_00074903	XLOC_060600	XLOC_060600	ENSSSCG00000004587	0.973162	4.74e-05
TCONS_00074903	XLOC_060600	XLOC_060600	ENSSSCG00000014447	0.968577	7.58e-05
TCONS_00074903	XLOC_060600	XLOC_060600	ENSSSCG00000004065	0.969317	7.06e-05
TCONS_00074903	XLOC_060600	XLOC_060600	ENSSSCG00000016186	0.963274	0.000120453
TCONS_00074903	XLOC_060600	XLOC_060600	ENSSSCG00000012994	0.959786	0.000157712
TCONS_00074903	XLOC_060600	XLOC_060600	ENSSSCG00000021712	0.958158	0.000177435
TCONS_00074903	XLOC_060600	XLOC_060600	ENSSSCG00000006340	0.974606	4.02e-05
TCONS_00074903	XLOC_060600	XLOC_060600	ENSSSCG00000013297	0.956185	0.000203442
TCONS_00074903	XLOC_060600	XLOC_060600	ENSSSCG00000017403	0.953133	0.000248399
TCONS_00074903	XLOC_060600	XLOC_060600	ENSSSCG00000023028	-0.955826	0.000208421
TCONS_00074903	XLOC_060600	XLOC_060600	ENSSSCG00000006879	0.952813	0.000253457
TCONS_00074903	XLOC_060600	XLOC_060600	ENSSSCG00000005601	0.957006	0.000192328
TCONS_00074903	XLOC_060600	XLOC_060600	ENSSSCG00000004572	0.965562	9.95e-05
TCONS_00074903	XLOC_060600	XLOC_060600	ENSSSCG00000004573	0.972467	5.11e-05
TCONS_00074903	XLOC_060600	XLOC_060600	ENSSSCG00000010319	0.951824	0.000269522
TCONS_00074903	XLOC_060600	XLOC_060600	ENSSSCG00000031456	0.957169	0.000190179
TCONS_00074903	XLOC_060600	XLOC_060600	ENSSSCG00000005078	0.957373	0.0001875
TCONS_00074903	XLOC_060600	XLOC_060600	ENSSSCG00000001489	0.991676	1.43e-06
TCONS_00074903	XLOC_060600	XLOC_060600	ENSSSCG00000008208	0.96852	7.62e-05
TCONS_00074903	XLOC_060600	XLOC_060600	ENSSSCG00000037102	0.957089	0.000191233
TCONS_00074903	XLOC_060600	XLOC_060600	ENSSSCG00000029160	0.95652	0.00019886
TCONS_00074903	XLOC_060600	XLOC_060600	ENSSSCG00000033636	0.952447	0.00025933
TCONS_00074903	XLOC_060600	XLOC_060600	ENSSSCG00000027541	0.97003	6.58e-05
TCONS_00074903	XLOC_060600	XLOC_060600	ENSSSCG00000004441	0.951967	0.000267163
TCONS_00074903	XLOC_060600	XLOC_060600	ENSSSCG00000006649	0.977241	2.9e-05
TCONS_00074903	XLOC_060600	XLOC_060600	ENSSSCG00000014031	0.973894	4.36e-05
TCONS_00074903	XLOC_060600	XLOC_060600	ENSSSCG00000011783	0.956731	0.000196008
TCONS_00074903	XLOC_060600	XLOC_060600	ENSSSCG00000008576	0.980845	1.73e-05
TCONS_00074903	XLOC_060600	XLOC_060600	ENSSSCG00000008953	0.963317	0.000120036
TCONS_00074903	XLOC_060600	XLOC_060600	ENSSSCG00000021704	0.972496	5.09e-05
TCONS_00074903	XLOC_060600	XLOC_060600	ENSSSCG00000010451	0.975616	3.56e-05
TCONS_00074903	XLOC_060600	XLOC_060600	ENSSSCG00000012050	0.973683	4.47e-05
TCONS_00074903	XLOC_060600	XLOC_060600	ENSSSCG00000015413	0.959066	0.000166252
TCONS_00074903	XLOC_060600	XLOC_060600	ENSSSCG00000016192	0.950757	0.000287601
TCONS_00074903	XLOC_060600	XLOC_060600	ENSSSCG00000027722	0.967037	8.73e-05
TCONS_00074903	XLOC_060600	XLOC_060600	ENSSSCG00000005247	0.977602	2.76e-05
TCONS_00074903	XLOC_060600	XLOC_060600	ENSSSCG00000034753	0.967587	8.31e-05
TCONS_00074903	XLOC_060600	XLOC_060600	ENSSSCG00000016983	0.967688	8.23e-05
TCONS_00074903	XLOC_060600	XLOC_060600	ENSSSCG00000033457	0.978267	2.52e-05
TCONS_00074903	XLOC_060600	XLOC_060600	ENSSSCG00000025021	0.957102	0.000191062
TCONS_00074903	XLOC_060600	XLOC_060600	ENSSSCG00000015453	0.97026	6.43e-05
TCONS_00074903	XLOC_060600	XLOC_060600	ENSSSCG00000010530	0.971543	5.64e-05
TCONS_00074903	XLOC_060600	XLOC_060600	ENSSSCG00000032234	0.954989	0.00022036
TCONS_00074903	XLOC_060600	XLOC_060600	ENSSSCG00000003766	0.973179	4.73e-05
TCONS_00074903	XLOC_060600	XLOC_060600	ENSSSCG00000003079	0.950977	0.000283812
TCONS_00120649	XLOC_097568	XLOC_097568	ENSSSCG00000028889	0.958137	0.000177709
TCONS_00120649	XLOC_097568	XLOC_097568	ENSSSCG00000033424	-0.959366	0.000162662
TCONS_00120649	XLOC_097568	XLOC_097568	ENSSSCG00000011582	0.962325	0.000129943
TCONS_00120649	XLOC_097568	XLOC_097568	ENSSSCG00000040965	0.992559	1.02e-06
TCONS_00120649	XLOC_097568	XLOC_097568	ENSSSCG00000004094	0.974302	4.16e-05
TCONS_00120649	XLOC_097568	XLOC_097568	ENSSSCG00000024776	-0.985904	6.93e-06
TCONS_00120649	XLOC_097568	XLOC_097568	ENSSSCG00000033690	-0.952612	0.000256671
TCONS_00120649	XLOC_097568	XLOC_097568	ENSSSCG00000009349	-0.967404	8.45e-05
TCONS_00120649	XLOC_097568	XLOC_097568	ENSSSCG00000036062	0.969865	6.69e-05
TCONS_00120649	XLOC_097568	XLOC_097568	ENSSSCG00000001683	0.97836	2.49e-05
TCONS_00120649	XLOC_097568	XLOC_097568	ENSSSCG00000023975	0.951941	0.000267598
TCONS_00120649	XLOC_097568	XLOC_097568	ENSSSCG00000011646	0.975084	3.79e-05
TCONS_00120649	XLOC_097568	XLOC_097568	ENSSSCG00000031733	0.965306	0.000101707
TCONS_00120649	XLOC_097568	XLOC_097568	ENSSSCG00000007623	-0.975602	3.56e-05
TCONS_00120649	XLOC_097568	XLOC_097568	ENSSSCG00000015568	-0.959258	0.000163945
TCONS_00120649	XLOC_097568	XLOC_097568	ENSSSCG00000008190	0.986501	6.09e-06
TCONS_00120649	XLOC_097568	XLOC_097568	ENSSSCG00000036658	-0.952686	0.000255489
TCONS_00120649	XLOC_097568	XLOC_097568	ENSSSCG00000012551	0.983304	1.15e-05
TCONS_00120649	XLOC_097568	XLOC_097568	ENSSSCG00000039364	0.959006	0.000166977
TCONS_00120649	XLOC_097568	XLOC_097568	ENSSSCG00000030801	0.969955	6.63e-05
TCONS_00120649	XLOC_097568	XLOC_097568	ENSSSCG00000003218	0.975277	3.71e-05
TCONS_00120649	XLOC_097568	XLOC_097568	ENSSSCG00000005370	-0.983032	1.21e-05
TCONS_00120649	XLOC_097568	XLOC_097568	ENSSSCG00000034211	0.961968	0.000133638
TCONS_00120649	XLOC_097568	XLOC_097568	ENSSSCG00000011857	-0.968113	7.91e-05
TCONS_00120649	XLOC_097568	XLOC_097568	ENSSSCG00000032165	-0.971742	5.52e-05
TCONS_00120649	XLOC_097568	XLOC_097568	ENSSSCG00000040236	-0.987874	4.42e-06
TCONS_00120649	XLOC_097568	XLOC_097568	ENSSSCG00000008014	-0.959763	0.000157982
TCONS_00120649	XLOC_097568	XLOC_097568	ENSSSCG00000004347	0.977881	2.66e-05
TCONS_00120649	XLOC_097568	XLOC_097568	ENSSSCG00000021851	-0.95167	0.000272087
[truncated: 18,942 more rows]

## Sheet: co_location
Chromosome	lncRNA_ID	lncRNA_Gene_ID	lncRNA_Gene_Symbol	lncRNA_Start	lncRNA_End	lncRNA_Strand	Gene_Id	Gene_Start	Gene_End	Gene_Strand	Distance	Location
1	TCONS_00000027	XLOC_000018	XLOC_000018	229959	239607	+	ENSSSCG00000029697	96217	186785	-	43173	upstream
1	TCONS_00000027	XLOC_000018	XLOC_000018	229959	239607	+	ENSSSCG00000027726	198991	211342	+	18616	downstream
1	TCONS_00001434	XLOC_001193	XLOC_001193	25663616	25703613	+	ENSSSCG00000004149	25736369	25988645	+	32756	upstream
1	TCONS_00001434	XLOC_001193	XLOC_001193	25663616	25703613	+	ENSSSCG00000004148	25645194	25663547	-	68	upstream
1	TCONS_00001434	XLOC_001193	XLOC_001193	25663616	25703613	+	ENSSSCG00000004147	25566902	25645094	-	18521	upstream
1	TCONS_00001434	XLOC_001193	XLOC_001193	25663616	25703613	+	ENSSSCG00000004146	25480922	25565277	+	98338	downstream
1	TCONS_00006711	XLOC_005773	XLOC_005773	110507856	110567865	+	ENSSSCG00000004575	110433014	110435540	-	72315	upstream
1	TCONS_00008682	XLOC_007284	XLOC_007284	136465595	136467898	+	ENSSSCG00000004806	136497447	136522347	+	29549	upstream
1	TCONS_00008682	XLOC_007284	XLOC_007284	136465595	136467898	+	ENSSSCG00000004807	136525960	136590965	+	58062	upstream
1	TCONS_00008683	XLOC_007284	XLOC_007284	136465595	136467898	+	ENSSSCG00000004806	136497447	136522347	+	29549	upstream
1	TCONS_00008683	XLOC_007284	XLOC_007284	136465595	136467898	+	ENSSSCG00000004807	136525960	136590965	+	58062	upstream
1	TCONS_00011136	XLOC_009438	XLOC_009438	179788676	179799802	+	ENSSSCG00000036735	179899645	179906978	-	99843	downstream
1	TCONS_00011136	XLOC_009438	XLOC_009438	179788676	179799802	+	ENSSSCG00000005012	179712931	179734451	+	54224	downstream
1	TCONS_00011136	XLOC_009438	XLOC_009438	179788676	179799802	+	ENSSSCG00000005009	179611200	179727608	+	61067	downstream
1	TCONS_00011196	XLOC_009482	XLOC_009482	181015327	181083312	+	ENSSSCG00000038422	180933693	180947417	+	67909	downstream
1	TCONS_00012927	XLOC_010968	XLOC_010968	208914983	209145478	+	ENSSSCG00000005191	209181442	209349299	+	35964	upstream
1	TCONS_00012928	XLOC_010968	XLOC_010968	208915123	209173684	+	ENSSSCG00000005191	209181442	209349299	+	7758	upstream
1	TCONS_00014929	XLOC_012690	XLOC_012690	241077211	241087328	+	ENSSSCG00000038914	240985157	240993455	+	85585	downstream
1	TCONS_00014929	XLOC_012690	XLOC_012690	241077211	241087328	+	ENSSSCG00000005383	240979602	240984817	-	92393	upstream
1	TCONS_00017434	XLOC_014592	XLOC_014592	2529281	2533320	-	ENSSSCG00000004020	2576728	2593516	+	43408	upstream
1	TCONS_00017434	XLOC_014592	XLOC_014592	2529281	2533320	-	ENSSSCG00000004021	2599705	2602266	+	66385	upstream
1	TCONS_00017434	XLOC_014592	XLOC_014592	2529281	2533320	-	ENSSSCG00000004022	2203605	2522601	+	6680	downstream
1	TCONS_00017434	XLOC_014592	XLOC_014592	2529281	2533320	-	ENSSSCG00000040654	2568526	2581990	-	35206	downstream
1	TCONS_00017434	XLOC_014592	XLOC_014592	2529281	2533320	-	ENSSSCG00000032916	2541628	2552388	+	8308	upstream
1	TCONS_00017960	XLOC_015019	XLOC_015019	13251447	13275655	-	ENSSSCG00000004075	13340247	13442039	+	64592	upstream
1	TCONS_00020197	XLOC_016949	XLOC_016949	45074796	45113174	-	ENSSSCG00000040851	44994772	44995210	-	79585	upstream
1	TCONS_00020197	XLOC_016949	XLOC_016949	45074796	45113174	-	ENSSSCG00000032533	45011227	45026102	-	48693	upstream
1	TCONS_00020197	XLOC_016949	XLOC_016949	45074796	45113174	-	ENSSSCG00000023834	44963885	45002493	-	72302	upstream
1	TCONS_00020197	XLOC_016949	XLOC_016949	45074796	45113174	-	ENSSSCG00000025941	45144489	45218748	+	31315	upstream
1	TCONS_00020199	XLOC_016949	XLOC_016949	45106897	45113174	-	ENSSSCG00000032533	45011227	45026102	-	80794	upstream
1	TCONS_00020199	XLOC_016949	XLOC_016949	45106897	45113174	-	ENSSSCG00000025941	45144489	45218748	+	31315	upstream
1	TCONS_00024225	XLOC_020421	XLOC_020421	115196352	115214280	-	ENSSSCG00000026960	115219882	115345923	+	5602	upstream
1	TCONS_00024569	XLOC_020703	XLOC_020703	121995432	122028736	-	ENSSSCG00000004646	121629032	121913168	+	82263	downstream
1	TCONS_00024569	XLOC_020703	XLOC_020703	121995432	122028736	-	ENSSSCG00000004647	122119694	122139404	-	90958	downstream
1	TCONS_00025177	XLOC_021126	XLOC_021126	129754347	129773590	-	ENSSSCG00000040414	129859478	129866834	+	85888	upstream
1	TCONS_00025177	XLOC_021126	XLOC_021126	129754347	129773590	-	ENSSSCG00000004745	129838331	129860971	+	64741	upstream
1	TCONS_00025177	XLOC_021126	XLOC_021126	129754347	129773590	-	ENSSSCG00000004744	129811545	129830209	-	37955	downstream
1	TCONS_00025177	XLOC_021126	XLOC_021126	129754347	129773590	-	ENSSSCG00000004746	129867641	129875639	-	94051	downstream
1	TCONS_00025177	XLOC_021126	XLOC_021126	129754347	129773590	-	ENSSSCG00000004739	129594989	129697417	-	56929	upstream
1	TCONS_00025177	XLOC_021126	XLOC_021126	129754347	129773590	-	ENSSSCG00000033197	129675105	129675291	+	79055	downstream
1	TCONS_00025177	XLOC_021126	XLOC_021126	129754347	129773590	-	ENSSSCG00000039919	129738105	129741414	+	12932	downstream
1	TCONS_00028700	XLOC_024134	XLOC_024134	186285355	186347448	-	ENSSSCG00000005066	186377518	186430107	-	30070	downstream
1	TCONS_00028700	XLOC_024134	XLOC_024134	186285355	186347448	-	ENSSSCG00000005065	186430247	186459932	+	82799	upstream
1	TCONS_00029040	XLOC_024423	XLOC_024423	191228106	191258880	-	ENSSSCG00000024867	191183503	191195477	-	32628	upstream
1	TCONS_00029040	XLOC_024423	XLOC_024423	191228106	191258880	-	ENSSSCG00000037343	191306304	191321638	-	47424	downstream
1	TCONS_00029040	XLOC_024423	XLOC_024423	191228106	191258880	-	ENSSSCG00000005105	191321998	191331319	+	63118	upstream
1	TCONS_00029040	XLOC_024423	XLOC_024423	191228106	191258880	-	ENSSSCG00000005102	191197507	191211879	-	16226	upstream
1	TCONS_00029040	XLOC_024423	XLOC_024423	191228106	191258880	-	ENSSSCG00000005103	191263435	191284968	+	4555	upstream
1	TCONS_00030676	XLOC_025867	XLOC_025867	220954300	220979841	-	ENSSSCG00000005236	220841484	220953442	-	857	upstream
1	TCONS_00030676	XLOC_025867	XLOC_025867	220954300	220979841	-	ENSSSCG00000005235	221013399	221218875	-	33558	downstream
1	TCONS_00032603	XLOC_027442	XLOC_027442	253669888	253694279	-	ENSSSCG00000005472	253556918	253569950	-	99937	upstream
1	TCONS_00032603	XLOC_027442	XLOC_027442	253669888	253694279	-	ENSSSCG00000005473	253618539	253623206	+	46681	downstream
1	TCONS_00032603	XLOC_027442	XLOC_027442	253669888	253694279	-	ENSSSCG00000005474	253638014	253642866	-	27021	upstream
1	TCONS_00032603	XLOC_027442	XLOC_027442	253669888	253694279	-	ENSSSCG00000005475	253723775	253742985	-	29496	downstream
1	TCONS_00032603	XLOC_027442	XLOC_027442	253669888	253694279	-	ENSSSCG00000038875	253585889	253586202	+	83685	downstream
2	TCONS_00153234	XLOC_124173	XLOC_124173	41894524	41895593	+	ENSSSCG00000013380	41782037	41830532	-	63991	upstream
2	TCONS_00153234	XLOC_124173	XLOC_124173	41894524	41895593	+	ENSSSCG00000025406	41933428	42022209	+	37835	upstream
2	TCONS_00154533	XLOC_125162	XLOC_125162	59744463	59770864	+	ENSSSCG00000013900	59637367	59684319	-	60143	upstream
2	TCONS_00154533	XLOC_125162	XLOC_125162	59744463	59770864	+	ENSSSCG00000013891	59819110	59831566	-	48246	downstream
2	TCONS_00154533	XLOC_125162	XLOC_125162	59744463	59770864	+	ENSSSCG00000013890	59869154	59885266	-	98290	downstream
2	TCONS_00154533	XLOC_125162	XLOC_125162	59744463	59770864	+	ENSSSCG00000013893	59771104	59778155	-	240	downstream
2	TCONS_00154533	XLOC_125162	XLOC_125162	59744463	59770864	+	ENSSSCG00000013892	59779789	59814815	-	8925	downstream
2	TCONS_00154533	XLOC_125162	XLOC_125162	59744463	59770864	+	ENSSSCG00000013895	59652896	59699333	-	45129	upstream
2	TCONS_00154533	XLOC_125162	XLOC_125162	59744463	59770864	+	ENSSSCG00000013894	59708066	59740245	+	4217	downstream
2	TCONS_00154534	XLOC_125162	XLOC_125162	59744469	59770864	+	ENSSSCG00000013900	59637367	59684319	-	60149	upstream
2	TCONS_00154534	XLOC_125162	XLOC_125162	59744469	59770864	+	ENSSSCG00000013891	59819110	59831566	-	48246	downstream
2	TCONS_00154534	XLOC_125162	XLOC_125162	59744469	59770864	+	ENSSSCG00000013890	59869154	59885266	-	98290	downstream
2	TCONS_00154534	XLOC_125162	XLOC_125162	59744469	59770864	+	ENSSSCG00000013893	59771104	59778155	-	240	downstream
2	TCONS_00154534	XLOC_125162	XLOC_125162	59744469	59770864	+	ENSSSCG00000013892	59779789	59814815	-	8925	downstream
2	TCONS_00154534	XLOC_125162	XLOC_125162	59744469	59770864	+	ENSSSCG00000013895	59652896	59699333	-	45135	upstream
2	TCONS_00154534	XLOC_125162	XLOC_125162	59744469	59770864	+	ENSSSCG00000013894	59708066	59740245	+	4223	downstream
2	TCONS_00158065	XLOC_127634	XLOC_127634	103437272	103439601	+	ENSSSCG00000014171	103380000	103408759	-	28512	upstream
2	TCONS_00158065	XLOC_127634	XLOC_127634	103437272	103439601	+	ENSSSCG00000014170	103255737	103378623	+	58653	downstream
2	TCONS_00158065	XLOC_127634	XLOC_127634	103437272	103439601	+	ENSSSCG00000027860	103510716	103564435	+	71115	upstream
2	TCONS_00159914	XLOC_129327	XLOC_129327	127217189	127229840	+	ENSSSCG00000014240	127017025	127130631	+	87131	downstream
2	TCONS_00160754	XLOC_129982	XLOC_129982	140620183	140670343	+	ENSSSCG00000014339	140682370	140873347	+	12027	upstream
2	TCONS_00160754	XLOC_129982	XLOC_129982	140620183	140670343	+	ENSSSCG00000014338	140515242	140532443	-	87739	upstream
2	TCONS_00168644	XLOC_135472	XLOC_135472	91224715	91287564	-	ENSSSCG00000014136	91287930	91811674	+	366	upstream
2	TCONS_00168644	XLOC_135472	XLOC_135472	91224715	91287564	-	ENSSSCG00000040801	91323787	91358178	-	36223	downstream
2	TCONS_00169802	XLOC_136480	XLOC_136480	108123665	108215705	-	ENSSSCG00000014184	108256028	108536880	+	40323	upstream
2	TCONS_00170909	XLOC_137501	XLOC_137501	122680941	122746091	-	ENSSSCG00000014225	122817434	122936995	-	71343	downstream
3	TCONS_00173135	XLOC_139285	XLOC_139285	2690979	2737194	+	ENSSSCG00000007574	2814546	3324467	+	77352	upstream
3	TCONS_00173478	XLOC_139498	XLOC_139498	6920777	6926367	+	ENSSSCG00000023320	6615342	6892457	+	28319	downstream
3	TCONS_00173478	XLOC_139498	XLOC_139498	6920777	6926367	+	ENSSSCG00000000146	7002705	7143100	+	76338	upstream
3	TCONS_00173478	XLOC_139498	XLOC_139498	6920777	6926367	+	ENSSSCG00000033377	6977226	6996021	+	50859	upstream
3	TCONS_00173478	XLOC_139498	XLOC_139498	6920777	6926367	+	ENSSSCG00000035922	6860292	6875464	+	45312	downstream
3	TCONS_00173479	XLOC_139498	XLOC_139498	6921074	6926367	+	ENSSSCG00000023320	6615342	6892457	+	28616	downstream
3	TCONS_00173479	XLOC_139498	XLOC_139498	6921074	6926367	+	ENSSSCG00000000146	7002705	7143100	+	76338	upstream
3	TCONS_00173479	XLOC_139498	XLOC_139498	6921074	6926367	+	ENSSSCG00000033377	6977226	6996021	+	50859	upstream
3	TCONS_00173479	XLOC_139498	XLOC_139498	6921074	6926367	+	ENSSSCG00000035922	6860292	6875464	+	45609	downstream
3	TCONS_00173480	XLOC_139498	XLOC_139498	6921080	6926367	+	ENSSSCG00000023320	6615342	6892457	+	28622	downstream
3	TCONS_00173480	XLOC_139498	XLOC_139498	6921080	6926367	+	ENSSSCG00000000146	7002705	7143100	+	76338	upstream
3	TCONS_00173480	XLOC_139498	XLOC_139498	6921080	6926367	+	ENSSSCG00000033377	6977226	6996021	+	50859	upstream
3	TCONS_00173480	XLOC_139498	XLOC_139498	6921080	6926367	+	ENSSSCG00000035922	6860292	6875464	+	45615	downstream
3	TCONS_00173481	XLOC_139499	XLOC_139499	6922230	6927158	+	ENSSSCG00000023320	6615342	6892457	+	29772	downstream
3	TCONS_00173481	XLOC_139499	XLOC_139499	6922230	6927158	+	ENSSSCG00000000146	7002705	7143100	+	75547	upstream
3	TCONS_00173481	XLOC_139499	XLOC_139499	6922230	6927158	+	ENSSSCG00000033377	6977226	6996021	+	50068	upstream
3	TCONS_00173481	XLOC_139499	XLOC_139499	6922230	6927158	+	ENSSSCG00000035922	6860292	6875464	+	46765	downstream
3	TCONS_00173870	XLOC_139750	XLOC_139750	11150575	11190396	+	ENSSSCG00000007717	11053203	11057793	-	92781	upstream
3	TCONS_00173870	XLOC_139750	XLOC_139750	11150575	11190396	+	ENSSSCG00000007716	11076099	11078442	+	72132	downstream
3	TCONS_00173870	XLOC_139750	XLOC_139750	11150575	11190396	+	ENSSSCG00000030378	11252657	11279965	+	62261	upstream
3	TCONS_00173870	XLOC_139750	XLOC_139750	11150575	11190396	+	ENSSSCG00000025858	11214423	11244894	+	24027	upstream
3	TCONS_00173870	XLOC_139750	XLOC_139750	11150575	11190396	+	ENSSSCG00000007718	11039705	11053923	+	96651	downstream
3	TCONS_00175808	XLOC_141271	XLOC_141271	39180702	39181644	+	ENSSSCG00000029375	39087631	39123442	-	57259	upstream
3	TCONS_00175808	XLOC_141271	XLOC_141271	39180702	39181644	+	ENSSSCG00000029264	39201877	39211380	+	20233	upstream
3	TCONS_00175808	XLOC_141271	XLOC_141271	39180702	39181644	+	ENSSSCG00000023315	39157550	39164625	-	16076	upstream
3	TCONS_00175808	XLOC_141271	XLOC_141271	39180702	39181644	+	ENSSSCG00000021569	39130780	39142303	-	38398	upstream
3	TCONS_00175808	XLOC_141271	XLOC_141271	39180702	39181644	+	ENSSSCG00000023304	39275287	39297969	+	93643	upstream
3	TCONS_00175808	XLOC_141271	XLOC_141271	39180702	39181644	+	ENSSSCG00000029641	39113401	39118779	+	61922	downstream
3	TCONS_00175808	XLOC_141271	XLOC_141271	39180702	39181644	+	ENSSSCG00000027252	39164374	39166043	+	14658	downstream
3	TCONS_00175808	XLOC_141271	XLOC_141271	39180702	39181644	+	ENSSSCG00000027130	39166291	39168358	-	12343	upstream
3	TCONS_00175808	XLOC_141271	XLOC_141271	39180702	39181644	+	ENSSSCG00000020895	39153523	39162727	+	19620	downstream
3	TCONS_00175808	XLOC_141271	XLOC_141271	39180702	39181644	+	ENSSSCG00000023743	39171389	39172135	+	8566	downstream
3	TCONS_00175808	XLOC_141271	XLOC_141271	39180702	39181644	+	ENSSSCG00000028381	39221751	39242675	-	40107	downstream
3	TCONS_00175808	XLOC_141271	XLOC_141271	39180702	39181644	+	ENSSSCG00000035052	39214250	39218776	-	32606	downstream
3	TCONS_00175808	XLOC_141271	XLOC_141271	39180702	39181644	+	ENSSSCG00000026248	39206095	39213229	-	24451	downstream
3	TCONS_00175808	XLOC_141271	XLOC_141271	39180702	39181644	+	ENSSSCG00000021536	39173300	39173954	-	6747	upstream
3	TCONS_00175808	XLOC_141271	XLOC_141271	39180702	39181644	+	ENSSSCG00000022630	39251486	39261226	-	69842	downstream
3	TCONS_00176202	XLOC_141405	XLOC_141405	41655292	41658854	+	ENSSSCG00000007973	41582064	41590481	+	64810	downstream
3	TCONS_00176202	XLOC_141405	XLOC_141405	41655292	41658854	+	ENSSSCG00000007970	41563266	41574988	+	80303	downstream
3	TCONS_00176202	XLOC_141405	XLOC_141405	41655292	41658854	+	ENSSSCG00000007968	41548399	41567393	+	87898	downstream
3	TCONS_00176202	XLOC_141405	XLOC_141405	41655292	41658854	+	ENSSSCG00000007962	41568040	41571642	-	83649	upstream
3	TCONS_00176202	XLOC_141405	XLOC_141405	41655292	41658854	+	ENSSSCG00000033810	41607916	41613472	-	41822	upstream
3	TCONS_00176203	XLOC_141406	XLOC_141406	41659003	41667171	+	ENSSSCG00000007973	41582064	41590481	+	68521	downstream
3	TCONS_00176203	XLOC_141406	XLOC_141406	41659003	41667171	+	ENSSSCG00000007970	41563266	41574988	+	84014	downstream
3	TCONS_00176203	XLOC_141406	XLOC_141406	41659003	41667171	+	ENSSSCG00000007968	41548399	41567393	+	91609	downstream
3	TCONS_00176203	XLOC_141406	XLOC_141406	41659003	41667171	+	ENSSSCG00000007962	41568040	41571642	-	87360	upstream
3	TCONS_00176203	XLOC_141406	XLOC_141406	41659003	41667171	+	ENSSSCG00000033810	41607916	41613472	-	45533	upstream
3	TCONS_00176204	XLOC_141406	XLOC_141406	41659003	41667171	+	ENSSSCG00000007973	41582064	41590481	+	68521	downstream
3	TCONS_00176204	XLOC_141406	XLOC_141406	41659003	41667171	+	ENSSSCG00000007970	41563266	41574988	+	84014	downstream
3	TCONS_00176204	XLOC_141406	XLOC_141406	41659003	41667171	+	ENSSSCG00000007968	41548399	41567393	+	91609	downstream
3	TCONS_00176204	XLOC_141406	XLOC_141406	41659003	41667171	+	ENSSSCG00000007962	41568040	41571642	-	87360	upstream
3	TCONS_00176204	XLOC_141406	XLOC_141406	41659003	41667171	+	ENSSSCG00000033810	41607916	41613472	-	45533	upstream
3	TCONS_00176205	XLOC_141406	XLOC_141406	41660406	41667171	+	ENSSSCG00000007973	41582064	41590481	+	69924	downstream
3	TCONS_00176205	XLOC_141406	XLOC_141406	41660406	41667171	+	ENSSSCG00000007970	41563266	41574988	+	85417	downstream
3	TCONS_00176205	XLOC_141406	XLOC_141406	41660406	41667171	+	ENSSSCG00000007968	41548399	41567393	+	93012	downstream
3	TCONS_00176205	XLOC_141406	XLOC_141406	41660406	41667171	+	ENSSSCG00000007962	41568040	41571642	-	88763	upstream
3	TCONS_00176205	XLOC_141406	XLOC_141406	41660406	41667171	+	ENSSSCG00000033810	41607916	41613472	-	46936	upstream
3	TCONS_00176206	XLOC_141406	XLOC_141406	41662250	41665800	+	ENSSSCG00000007973	41582064	41590481	+	71768	downstream
3	TCONS_00176206	XLOC_141406	XLOC_141406	41662250	41665800	+	ENSSSCG00000007970	41563266	41574988	+	87261	downstream
3	TCONS_00176206	XLOC_141406	XLOC_141406	41662250	41665800	+	ENSSSCG00000007968	41548399	41567393	+	94856	downstream
3	TCONS_00176206	XLOC_141406	XLOC_141406	41662250	41665800	+	ENSSSCG00000007962	41568040	41571642	-	90607	upstream
3	TCONS_00176206	XLOC_141406	XLOC_141406	41662250	41665800	+	ENSSSCG00000033810	41607916	41613472	-	48780	upstream
3	TCONS_00176643	XLOC_141763	XLOC_141763	46610675	46692143	+	ENSSSCG00000023050	46481206	46546753	-	64044	upstream
3	TCONS_00176643	XLOC_141763	XLOC_141763	46610675	46692143	+	ENSSSCG00000032937	46547549	46549917	+	60757	downstream
3	TCONS_00176643	XLOC_141763	XLOC_141763	46610675	46692143	+	ENSSSCG00000008123	46701631	46714113	-	9488	downstream
3	TCONS_00176643	XLOC_141763	XLOC_141763	46610675	46692143	+	ENSSSCG00000008124	46725996	46751505	+	33853	upstream
3	TCONS_00177310	XLOC_142238	XLOC_142238	58096865	58116988	+	ENSSSCG00000008217	57998829	58031823	+	67100	downstream
3	TCONS_00177310	XLOC_142238	XLOC_142238	58096865	58116988	+	ENSSSCG00000008218	58160953	58183766	+	43965	upstream
3	TCONS_00177310	XLOC_142238	XLOC_142238	58096865	58116988	+	ENSSSCG00000008222	58206926	58279243	+	89938	upstream
3	TCONS_00177310	XLOC_142238	XLOC_142238	58096865	58116988	+	ENSSSCG00000035478	58038030	58096720	-	144	upstream
3	TCONS_00182832	XLOC_146722	XLOC_146722	6921284	6926316	-	ENSSSCG00000023320	6615342	6892457	+	28826	downstream
3	TCONS_00182832	XLOC_146722	XLOC_146722	6921284	6926316	-	ENSSSCG00000000146	7002705	7143100	+	76389	upstream
3	TCONS_00182832	XLOC_146722	XLOC_146722	6921284	6926316	-	ENSSSCG00000033377	6977226	6996021	+	50910	upstream
3	TCONS_00182832	XLOC_146722	XLOC_146722	6921284	6926316	-	ENSSSCG00000035922	6860292	6875464	+	45819	downstream
3	TCONS_00182833	XLOC_146723	XLOC_146723	6922420	6927171	-	ENSSSCG00000023320	6615342	6892457	+	29962	downstream
3	TCONS_00182833	XLOC_146723	XLOC_146723	6922420	6927171	-	ENSSSCG00000000146	7002705	7143100	+	75534	upstream
3	TCONS_00182833	XLOC_146723	XLOC_146723	6922420	6927171	-	ENSSSCG00000033377	6977226	6996021	+	50055	upstream
3	TCONS_00182833	XLOC_146723	XLOC_146723	6922420	6927171	-	ENSSSCG00000035922	6860292	6875464	+	46955	downstream
3	TCONS_00182835	XLOC_146722	XLOC_146722	6923354	6928099	-	ENSSSCG00000023320	6615342	6892457	+	30896	downstream
3	TCONS_00182835	XLOC_146722	XLOC_146722	6923354	6928099	-	ENSSSCG00000000146	7002705	7143100	+	74606	upstream
3	TCONS_00182835	XLOC_146722	XLOC_146722	6923354	6928099	-	ENSSSCG00000033377	6977226	6996021	+	49127	upstream
3	TCONS_00182835	XLOC_146722	XLOC_146722	6923354	6928099	-	ENSSSCG00000035922	6860292	6875464	+	47889	downstream
3	TCONS_00183960	XLOC_147459	XLOC_147459	21457206	21467662	-	ENSSSCG00000007826	21548347	21593670	-	80685	downstream
3	TCONS_00183960	XLOC_147459	XLOC_147459	21457206	21467662	-	ENSSSCG00000031865	21483280	21504014	-	15618	downstream
3	TCONS_00183960	XLOC_147459	XLOC_147459	21457206	21467662	-	ENSSSCG00000007823	21467801	21486005	+	139	upstream
3	TCONS_00184897	XLOC_148195	XLOC_148195	36897207	37209725	-	ENSSSCG00000007921	37306577	37309914	+	96852	upstream
3	TCONS_00185614	XLOC_148583	XLOC_148583	41655313	41658868	-	ENSSSCG00000007973	41582064	41590481	+	64831	downstream
3	TCONS_00185614	XLOC_148583	XLOC_148583	41655313	41658868	-	ENSSSCG00000007970	41563266	41574988	+	80324	downstream
3	TCONS_00185614	XLOC_148583	XLOC_148583	41655313	41658868	-	ENSSSCG00000007968	41548399	41567393	+	87919	downstream
3	TCONS_00185614	XLOC_148583	XLOC_148583	41655313	41658868	-	ENSSSCG00000007962	41568040	41571642	-	83670	upstream
3	TCONS_00185614	XLOC_148583	XLOC_148583	41655313	41658868	-	ENSSSCG00000033810	41607916	41613472	-	41843	upstream
3	TCONS_00185616	XLOC_148585	XLOC_148585	41663588	41667049	-	ENSSSCG00000007973	41582064	41590481	+	73106	downstream
3	TCONS_00185616	XLOC_148585	XLOC_148585	41663588	41667049	-	ENSSSCG00000007970	41563266	41574988	+	88599	downstream
3	TCONS_00185616	XLOC_148585	XLOC_148585	41663588	41667049	-	ENSSSCG00000007968	41548399	41567393	+	96194	downstream
3	TCONS_00185616	XLOC_148585	XLOC_148585	41663588	41667049	-	ENSSSCG00000007962	41568040	41571642	-	91945	upstream
3	TCONS_00185616	XLOC_148585	XLOC_148585	41663588	41667049	-	ENSSSCG00000033810	41607916	41613472	-	50118	upstream
3	TCONS_00185620	XLOC_148587	XLOC_148587	41675300	41679426	-	ENSSSCG00000007973	41582064	41590481	+	84818	downstream
3	TCONS_00185620	XLOC_148587	XLOC_148587	41675300	41679426	-	ENSSSCG00000033810	41607916	41613472	-	61830	upstream
3	TCONS_00189689	XLOC_151899	XLOC_151899	99800655	99810281	-	ENSSSCG00000036418	99823547	100244770	+	13266	upstream
3	TCONS_00190344	XLOC_152412	XLOC_152412	110488177	110499027	-	ENSSSCG00000008540	110436525	110474765	-	13411	upstream
3	TCONS_00190344	XLOC_152412	XLOC_152412	110488177	110499027	-	ENSSSCG00000030147	110383633	110397973	+	90203	downstream
3	TCONS_00190344	XLOC_152412	XLOC_152412	110488177	110499027	-	ENSSSCG00000003166	110594399	110594999	-	95372	downstream
3	TCONS_00190344	XLOC_152412	XLOC_152412	110488177	110499027	-	ENSSSCG00000008538	110395650	110433373	-	54803	upstream
3	TCONS_00190345	XLOC_152413	XLOC_152413	110497403	110511565	-	ENSSSCG00000008540	110436525	110474765	-	22637	upstream
3	TCONS_00190345	XLOC_152413	XLOC_152413	110497403	110511565	-	ENSSSCG00000030147	110383633	110397973	+	99429	downstream
3	TCONS_00190345	XLOC_152413	XLOC_152413	110497403	110511565	-	ENSSSCG00000003166	110594399	110594999	-	82834	downstream
3	TCONS_00190345	XLOC_152413	XLOC_152413	110497403	110511565	-	ENSSSCG00000008538	110395650	110433373	-	64029	upstream
3	TCONS_00190345	XLOC_152413	XLOC_152413	110497403	110511565	-	ENSSSCG00000034756	110605922	110741130	-	94357	downstream
3	TCONS_00190600	XLOC_152581	XLOC_152581	114274913	114280124	-	ENSSSCG00000008581	113996775	114250254	-	24658	upstream
3	TCONS_00191286	XLOC_153228	XLOC_153228	124882768	124920735	-	ENSSSCG00000008624	124940546	125074509	-	19811	downstream
3	TCONS_00191289	XLOC_153228	XLOC_153228	124888548	124910020	-	ENSSSCG00000008624	124940546	125074509	-	30526	downstream
3	TCONS_00191290	XLOC_153228	XLOC_153228	124888548	124929168	-	ENSSSCG00000008624	124940546	125074509	-	11378	downstream
3	TCONS_00191298	XLOC_153228	XLOC_153228	124920797	124939746	-	ENSSSCG00000008624	124940546	125074509	-	800	downstream
4	TCONS_00193226	XLOC_154730	XLOC_154730	19850336	19866517	+	ENSSSCG00000027762	19869583	19878269	+	3066	upstream
4	TCONS_00195049	XLOC_156330	XLOC_156330	46447824	46457220	+	ENSSSCG00000040180	46339656	46364985	+	83088	downstream
4	TCONS_00195052	XLOC_156333	XLOC_156333	46458916	46466576	+	ENSSSCG00000040180	46339656	46364985	+	94180	downstream
4	TCONS_00203642	XLOC_163282	XLOC_163282	42784337	42813896	-	ENSSSCG00000006108	42867764	42931137	-	53868	downstream
4	TCONS_00203642	XLOC_163282	XLOC_163282	42784337	42813896	-	ENSSSCG00000006107	42767892	42777833	-	6503	upstream
4	TCONS_00203643	XLOC_163282	XLOC_163282	42784337	42813906	-	ENSSSCG00000006108	42867764	42931137	-	53858	downstream
4	TCONS_00203643	XLOC_163282	XLOC_163282	42784337	42813906	-	ENSSSCG00000006107	42767892	42777833	-	6503	upstream
4	TCONS_00203644	XLOC_163282	XLOC_163282	42784337	42813909	-	ENSSSCG00000006108	42867764	42931137	-	53855	downstream
4	TCONS_00203644	XLOC_163282	XLOC_163282	42784337	42813909	-	ENSSSCG00000006107	42767892	42777833	-	6503	upstream
4	TCONS_00203646	XLOC_163282	XLOC_163282	42795020	42813896	-	ENSSSCG00000006108	42867764	42931137	-	53868	downstream
4	TCONS_00203646	XLOC_163282	XLOC_163282	42795020	42813896	-	ENSSSCG00000006107	42767892	42777833	-	17186	upstream
4	TCONS_00203875	XLOC_163477	XLOC_163477	46447202	46451222	-	ENSSSCG00000040180	46339656	46364985	+	82466	downstream
4	TCONS_00203877	XLOC_163479	XLOC_163479	46461741	46469029	-	ENSSSCG00000040180	46339656	46364985	+	97005	downstream
4	TCONS_00203878	XLOC_163479	XLOC_163479	46462218	46469036	-	ENSSSCG00000040180	46339656	46364985	+	97482	downstream
4	TCONS_00205529	XLOC_164937	XLOC_164937	72958112	73006520	-	ENSSSCG00000006233	73047874	73141990	+	41354	upstream
4	TCONS_00205529	XLOC_164937	XLOC_164937	72958112	73006520	-	ENSSSCG00000006232	72800572	72882208	-	75903	upstream
4	TCONS_00205529	XLOC_164937	XLOC_164937	72958112	73006520	-	ENSSSCG00000037927	73031827	73131429	-	25307	downstream
4	TCONS_00206165	XLOC_165471	XLOC_165471	82613199	82625783	-	ENSSSCG00000006299	82663580	82697813	-	37797	downstream
4	TCONS_00206165	XLOC_165471	XLOC_165471	82613199	82625783	-	ENSSSCG00000031617	82712891	82734492	-	87108	downstream
4	TCONS_00206165	XLOC_165471	XLOC_165471	82613199	82625783	-	ENSSSCG00000037930	82719001	82751678	+	93218	upstream
4	TCONS_00207192	XLOC_166158	XLOC_166158	95725006	95725347	-	ENSSSCG00000006553	95471130	95697954	-	27051	upstream
4	TCONS_00207192	XLOC_166158	XLOC_166158	95725006	95725347	-	ENSSSCG00000038125	95574317	95699321	+	25684	downstream
4	TCONS_00207192	XLOC_166158	XLOC_166158	95725006	95725347	-	ENSSSCG00000006568	95746576	95762188	+	21229	upstream
4	TCONS_00207192	XLOC_166158	XLOC_166158	95725006	95725347	-	ENSSSCG00000006562	95766588	95865502	+	41241	upstream
4	TCONS_00207192	XLOC_166158	XLOC_166158	95725006	95725347	-	ENSSSCG00000006561	95729504	95733821	+	4157	upstream
4	TCONS_00207192	XLOC_166158	XLOC_166158	95725006	95725347	-	ENSSSCG00000006559	95713631	95716153	+	8853	downstream
4	TCONS_00207192	XLOC_166158	XLOC_166158	95725006	95725347	-	ENSSSCG00000006567	95734288	95745629	+	8941	upstream
4	TCONS_00207192	XLOC_166158	XLOC_166158	95725006	95725347	-	ENSSSCG00000006564	95705090	95709933	+	15072	downstream
4	TCONS_00207192	XLOC_166158	XLOC_166158	95725006	95725347	-	ENSSSCG00000031838	95695808	95699449	-	25558	upstream
4	TCONS_00207192	XLOC_166158	XLOC_166158	95725006	95725347	-	ENSSSCG00000006560	95714760	95723394	-	1611	upstream
4	TCONS_00207192	XLOC_166158	XLOC_166158	95725006	95725347	-	ENSSSCG00000036335	95679158	95709888	+	15117	downstream
4	TCONS_00207856	XLOC_166611	XLOC_166611	104041186	104047673	-	ENSSSCG00000006736	103962526	103977913	-	63874	upstream
4	TCONS_00207856	XLOC_166611	XLOC_166611	104041186	104047673	-	ENSSSCG00000006737	104117242	104164244	+	69569	upstream
4	TCONS_00207967	XLOC_166704	XLOC_166704	106269270	106336686	-	ENSSSCG00000006757	106058102	106191800	+	77901	downstream
4	TCONS_00207967	XLOC_166704	XLOC_166704	106269270	106336686	-	ENSSSCG00000006758	106425488	106486931	+	88802	upstream
4	TCONS_00208129	XLOC_166825	XLOC_166825	108075552	108076189	-	ENSSSCG00000006779	107821380	107976340	+	99211	downstream
4	TCONS_00208129	XLOC_166825	XLOC_166825	108075552	108076189	-	ENSSSCG00000006781	107956713	108013647	-	61904	upstream
4	TCONS_00208566	XLOC_167119	XLOC_167119	114944558	114961094	-	ENSSSCG00000035697	114936588	114940929	-	3628	upstream
4	TCONS_00208567	XLOC_167119	XLOC_167119	114944558	114961094	-	ENSSSCG00000035697	114936588	114940929	-	3628	upstream
5	TCONS_00213018	XLOC_170454	XLOC_170454	39818726	39893739	+	ENSSSCG00000027503	39545742	39744655	-	74224	upstream
5	TCONS_00213019	XLOC_170455	XLOC_170455	39824532	39894492	+	ENSSSCG00000027503	39545742	39744655	-	80030	upstream
5	TCONS_00213050	XLOC_170486	XLOC_170486	40285360	40353633	+	ENSSSCG00000026719	40416334	40423016	-	62701	downstream
5	TCONS_00214125	XLOC_171394	XLOC_171394	54086595	54096798	+	ENSSSCG00000040033	54149461	54149902	-	52663	downstream
5	TCONS_00214125	XLOC_171394	XLOC_171394	54086595	54096798	+	ENSSSCG00000000588	53760817	54016938	-	69656	upstream
5	TCONS_00214393	XLOC_171632	XLOC_171632	59330104	59375268	+	ENSSSCG00000000619	59411879	59491536	-	36611	downstream
5	TCONS_00214393	XLOC_171632	XLOC_171632	59330104	59375268	+	ENSSSCG00000039316	59391503	59410392	+	16235	upstream
5	TCONS_00214393	XLOC_171632	XLOC_171632	59330104	59375268	+	ENSSSCG00000036723	59244701	59268025	-	62078	upstream
5	TCONS_00215106	XLOC_172140	XLOC_172140	67917838	67975722	+	ENSSSCG00000000753	68001539	68143818	+	25817	upstream
5	TCONS_00215106	XLOC_172140	XLOC_172140	67917838	67975722	+	ENSSSCG00000033412	67772425	67859017	+	58820	downstream
5	TCONS_00216440	XLOC_173233	XLOC_173233	85864197	85882640	+	ENSSSCG00000032850	85954713	85954904	-	72073	downstream
5	TCONS_00216442	XLOC_173233	XLOC_173233	85881008	85926034	+	ENSSSCG00000032850	85954713	85954904	-	28679	downstream
5	TCONS_00220509	XLOC_176424	XLOC_176424	35353655	35412086	-	ENSSSCG00000030511	35462253	35596150	+	50167	upstream
5	TCONS_00220509	XLOC_176424	XLOC_176424	35353655	35412086	-	ENSSSCG00000036177	35245307	35274685	-	78969	upstream
5	TCONS_00220800	XLOC_176667	XLOC_176667	39824533	39894490	-	ENSSSCG00000027503	39545742	39744655	-	80031	upstream
5	TCONS_00221351	XLOC_177106	XLOC_177106	50984574	51034271	-	ENSSSCG00000000570	51040518	51132282	+	6247	upstream
5	TCONS_00221351	XLOC_177106	XLOC_177106	50984574	51034271	-	ENSSSCG00000039397	50914826	50970738	-	13835	upstream
5	TCONS_00222357	XLOC_177874	XLOC_177874	66819143	66839585	-	ENSSSCG00000000730	66665262	66753868	-	65274	upstream
5	TCONS_00222357	XLOC_177874	XLOC_177874	66819143	66839585	-	ENSSSCG00000000734	66853317	66911608	+	13732	upstream
5	TCONS_00222357	XLOC_177874	XLOC_177874	66819143	66839585	-	ENSSSCG00000000735	66913754	67106257	-	74169	downstream
5	TCONS_00222875	XLOC_178274	XLOC_178274	76041145	76053013	-	ENSSSCG00000035938	75941813	75980834	-	60310	upstream
6	TCONS_00224911	XLOC_179978	XLOC_179978	455726	488961	+	ENSSSCG00000039541	519827	612194	+	30866	upstream
6	TCONS_00224911	XLOC_179978	XLOC_179978	455726	488961	+	ENSSSCG00000031104	389353	406099	-	49626	upstream
6	TCONS_00224911	XLOC_179978	XLOC_179978	455726	488961	+	ENSSSCG00000023677	351861	358654	+	97071	downstream
6	TCONS_00224911	XLOC_179978	XLOC_179978	455726	488961	+	ENSSSCG00000024756	414931	439212	-	16534	upstream
6	TCONS_00224911	XLOC_179978	XLOC_179978	455726	488961	+	ENSSSCG00000024974	410921	413335	-	42390	upstream
6	TCONS_00224911	XLOC_179978	XLOC_179978	455726	488961	+	ENSSSCG00000021971	359896	376731	-	78994	upstream
6	TCONS_00224913	XLOC_179978	XLOC_179978	455795	483442	+	ENSSSCG00000039541	519827	612194	+	36385	upstream
6	TCONS_00224913	XLOC_179978	XLOC_179978	455795	483442	+	ENSSSCG00000031104	389353	406099	-	49695	upstream
6	TCONS_00224913	XLOC_179978	XLOC_179978	455795	483442	+	ENSSSCG00000023677	351861	358654	+	97140	downstream
6	TCONS_00224913	XLOC_179978	XLOC_179978	455795	483442	+	ENSSSCG00000024756	414931	439212	-	16603	upstream
6	TCONS_00224913	XLOC_179978	XLOC_179978	455795	483442	+	ENSSSCG00000024974	410921	413335	-	42459	upstream
6	TCONS_00224913	XLOC_179978	XLOC_179978	455795	483442	+	ENSSSCG00000021971	359896	376731	-	79063	upstream
6	TCONS_00230719	XLOC_184037	XLOC_184037	73295784	73567229	+	ENSSSCG00000020710	73202715	73211128	+	84655	downstream
6	TCONS_00230719	XLOC_184037	XLOC_184037	73295784	73567229	+	ENSSSCG00000040249	73238345	73238566	+	57217	downstream
6	TCONS_00230719	XLOC_184037	XLOC_184037	73295784	73567229	+	ENSSSCG00000003453	73137756	73238288	+	57495	downstream
6	TCONS_00230720	XLOC_184037	XLOC_184037	73296522	73588866	+	ENSSSCG00000020710	73202715	73211128	+	85393	downstream
6	TCONS_00230720	XLOC_184037	XLOC_184037	73296522	73588866	+	ENSSSCG00000040249	73238345	73238566	+	57955	downstream
6	TCONS_00230720	XLOC_184037	XLOC_184037	73296522	73588866	+	ENSSSCG00000003453	73137756	73238288	+	58233	downstream
6	TCONS_00231612	XLOC_184742	XLOC_184742	83518673	83525257	+	ENSSSCG00000038619	83421186	83447249	-	71423	upstream
6	TCONS_00231612	XLOC_184742	XLOC_184742	83518673	83525257	+	ENSSSCG00000026526	83609348	83627855	+	84091	upstream
6	TCONS_00231612	XLOC_184742	XLOC_184742	83518673	83525257	+	ENSSSCG00000026386	83478760	83484876	-	33796	upstream
6	TCONS_00231612	XLOC_184742	XLOC_184742	83518673	83525257	+	ENSSSCG00000031074	83581361	83585994	+	56104	upstream
6	TCONS_00231612	XLOC_184742	XLOC_184742	83518673	83525257	+	ENSSSCG00000030660	83543792	83554307	+	18535	upstream
6	TCONS_00231612	XLOC_184742	XLOC_184742	83518673	83525257	+	ENSSSCG00000036593	83590893	83593279	+	65636	upstream
6	TCONS_00231612	XLOC_184742	XLOC_184742	83518673	83525257	+	ENSSSCG00000027684	83488972	83508007	-	10665	upstream
6	TCONS_00231612	XLOC_184742	XLOC_184742	83518673	83525257	+	ENSSSCG00000028387	83598371	83608612	+	73114	upstream
6	TCONS_00231612	XLOC_184742	XLOC_184742	83518673	83525257	+	ENSSSCG00000029558	83462322	83475564	+	43108	downstream
6	TCONS_00236577	XLOC_188651	XLOC_188651	169732436	169735420	+	ENSSSCG00000037856	169752025	169757418	+	16605	upstream
6	TCONS_00236577	XLOC_188651	XLOC_188651	169732436	169735420	+	ENSSSCG00000033465	169669088	169722985	+	9450	downstream
6	TCONS_00237187	XLOC_189089	XLOC_189089	5863384	5867628	-	ENSSSCG00000000615	5874462	5874987	+	6834	upstream
6	TCONS_00238221	XLOC_190012	XLOC_190012	14931101	14937214	-	ENSSSCG00000025218	14985473	14998074	-	48259	downstream
6	TCONS_00238221	XLOC_190012	XLOC_190012	14931101	14937214	-	ENSSSCG00000002747	15020159	15064382	-	82945	downstream
6	TCONS_00238221	XLOC_190012	XLOC_190012	14931101	14937214	-	ENSSSCG00000002746	14942932	14955990	+	5718	upstream
6	TCONS_00238221	XLOC_190012	XLOC_190012	14931101	14937214	-	ENSSSCG00000002745	14913696	14913897	+	17203	downstream
6	TCONS_00238221	XLOC_190012	XLOC_190012	14931101	14937214	-	ENSSSCG00000040279	14896030	14925095	-	6005	upstream
6	TCONS_00238221	XLOC_190012	XLOC_190012	14931101	14937214	-	ENSSSCG00000002741	14850251	14870622	-	60478	upstream
6	TCONS_00238221	XLOC_190012	XLOC_190012	14931101	14937214	-	ENSSSCG00000038917	14841111	14848259	+	82841	downstream
6	TCONS_00238221	XLOC_190012	XLOC_190012	14931101	14937214	-	ENSSSCG00000002743	14868902	14913143	+	17957	downstream
6	TCONS_00238221	XLOC_190012	XLOC_190012	14931101	14937214	-	ENSSSCG00000002749	14980381	14989624	+	43167	upstream
6	TCONS_00238221	XLOC_190012	XLOC_190012	14931101	14937214	-	ENSSSCG00000002748	14998070	15017174	+	60856	upstream
6	TCONS_00239187	XLOC_190728	XLOC_190728	29116438	29120242	-	ENSSSCG00000002764	28936466	29025391	-	91046	upstream
6	TCONS_00240887	XLOC_191959	XLOC_191959	51089619	51124667	-	ENSSSCG00000028218	51010308	51031579	-	58039	upstream
6	TCONS_00240887	XLOC_191959	XLOC_191959	51089619	51124667	-	ENSSSCG00000026699	50987466	51008541	-	81077	upstream
6	TCONS_00240887	XLOC_191959	XLOC_191959	51089619	51124667	-	ENSSSCG00000003080	51133101	51150573	+	8434	upstream
6	TCONS_00240887	XLOC_191959	XLOC_191959	51089619	51124667	-	ENSSSCG00000003081	51220878	51228654	+	96211	upstream
6	TCONS_00240887	XLOC_191959	XLOC_191959	51089619	51124667	-	ENSSSCG00000003078	51182431	51203807	+	57764	upstream
6	TCONS_00240887	XLOC_191959	XLOC_191959	51089619	51124667	-	ENSSSCG00000003079	51161183	51180731	+	36516	upstream
6	TCONS_00242861	XLOC_193144	XLOC_193144	69632429	69641492	-	ENSSSCG00000034502	69666377	69700298	+	24885	upstream
6	TCONS_00242861	XLOC_193144	XLOC_193144	69632429	69641492	-	ENSSSCG00000035940	69720805	69789567	+	79313	upstream
6	TCONS_00242861	XLOC_193144	XLOC_193144	69632429	69641492	-	ENSSSCG00000033456	69559344	69581551	-	50877	upstream
6	TCONS_00242861	XLOC_193144	XLOC_193144	69632429	69641492	-	ENSSSCG00000039651	69507825	69535528	-	96900	upstream
6	TCONS_00246771	XLOC_196082	XLOC_196082	135079037	135131037	-	ENSSSCG00000035582	135133304	135217787	-	2267	downstream
6	TCONS_00247835	XLOC_196967	XLOC_196967	150073179	150090946	-	ENSSSCG00000003821	150106761	150185439	+	15815	upstream
6	TCONS_00247835	XLOC_196967	XLOC_196967	150073179	150090946	-	ENSSSCG00000003820	149966193	149986255	-	86923	upstream
6	TCONS_00247836	XLOC_196967	XLOC_196967	150073179	150090957	-	ENSSSCG00000003821	150106761	150185439	+	15804	upstream
6	TCONS_00247836	XLOC_196967	XLOC_196967	150073179	150090957	-	ENSSSCG00000003820	149966193	149986255	-	86923	upstream
7	TCONS_00253094	XLOC_201005	XLOC_201005	47088008	47091611	+	ENSSSCG00000024149	46860498	47043818	-	44189	upstream
7	TCONS_00256488	XLOC_203603	XLOC_203603	94689949	94761393	+	ENSSSCG00000002332	94790538	95171117	+	29145	upstream
7	TCONS_00256488	XLOC_203603	XLOC_203603	94689949	94761393	+	ENSSSCG00000002330	94445383	94617925	+	73498	downstream
7	TCONS_00256851	XLOC_203876	XLOC_203876	99255709	99283003	+	ENSSSCG00000002387	99325557	99375831	+	42554	upstream
7	TCONS_00256851	XLOC_203876	XLOC_203876	99255709	99283003	+	ENSSSCG00000002386	99158552	99254302	+	1406	downstream
7	TCONS_00256851	XLOC_203876	XLOC_203876	99255709	99283003	+	ENSSSCG00000002385	99133510	99162221	-	93487	upstream
7	TCONS_00261282	XLOC_207110	XLOC_207110	48013673	48041459	-	ENSSSCG00000001765	47929032	47994484	-	19188	upstream
7	TCONS_00261282	XLOC_207110	XLOC_207110	48013673	48041459	-	ENSSSCG00000001771	48118208	48246288	-	76749	downstream
7	TCONS_00261282	XLOC_207110	XLOC_207110	48013673	48041459	-	ENSSSCG00000027477	47839078	47929092	+	84580	downstream
7	TCONS_00261282	XLOC_207110	XLOC_207110	48013673	48041459	-	ENSSSCG00000001769	48050044	48075796	+	8585	upstream
7	TCONS_00261282	XLOC_207110	XLOC_207110	48013673	48041459	-	ENSSSCG00000001770	48083571	48106074	-	42112	downstream
7	TCONS_00264560	XLOC_209707	XLOC_209707	92218833	92230736	-	ENSSSCG00000028877	91592444	92177108	+	41724	downstream
7	TCONS_00265267	XLOC_210253	XLOC_210253	103115482	103323304	-	ENSSSCG00000040638	103096416	103111385	-	4096	upstream
7	TCONS_00265267	XLOC_210253	XLOC_210253	103115482	103323304	-	ENSSSCG00000002410	103353894	103760323	-	30590	downstream
8	TCONS_00266319	XLOC_211146	XLOC_211146	2081	12503	+	ENSSSCG00000036645	80377	110369	+	67874	upstream
8	TCONS_00266319	XLOC_211146	XLOC_211146	2081	12503	+	ENSSSCG00000039991	21468	43330	+	8965	upstream
8	TCONS_00266319	XLOC_211146	XLOC_211146	2081	12503	+	ENSSSCG00000023903	112024	113574	-	99521	downstream
8	TCONS_00266320	XLOC_211146	XLOC_211146	2081	12503	+	ENSSSCG00000036645	80377	110369	+	67874	upstream
8	TCONS_00266320	XLOC_211146	XLOC_211146	2081	12503	+	ENSSSCG00000039991	21468	43330	+	8965	upstream
8	TCONS_00266320	XLOC_211146	XLOC_211146	2081	12503	+	ENSSSCG00000023903	112024	113574	-	99521	downstream
8	TCONS_00266321	XLOC_211146	XLOC_211146	2254	16200	+	ENSSSCG00000036645	80377	110369	+	64177	upstream
8	TCONS_00266321	XLOC_211146	XLOC_211146	2254	16200	+	ENSSSCG00000039991	21468	43330	+	5268	upstream
8	TCONS_00266321	XLOC_211146	XLOC_211146	2254	16200	+	ENSSSCG00000023903	112024	113574	-	95824	downstream
8	TCONS_00266322	XLOC_211146	XLOC_211146	3179	13928	+	ENSSSCG00000036645	80377	110369	+	66449	upstream
8	TCONS_00266322	XLOC_211146	XLOC_211146	3179	13928	+	ENSSSCG00000039991	21468	43330	+	7540	upstream
8	TCONS_00266322	XLOC_211146	XLOC_211146	3179	13928	+	ENSSSCG00000023903	112024	113574	-	98096	downstream
8	TCONS_00266324	XLOC_211146	XLOC_211146	4463	12503	+	ENSSSCG00000036645	80377	110369	+	67874	upstream
8	TCONS_00266324	XLOC_211146	XLOC_211146	4463	12503	+	ENSSSCG00000039991	21468	43330	+	8965	upstream
8	TCONS_00266324	XLOC_211146	XLOC_211146	4463	12503	+	ENSSSCG00000023903	112024	113574	-	99521	downstream
8	TCONS_00266326	XLOC_211146	XLOC_211146	5330	12503	+	ENSSSCG00000036645	80377	110369	+	67874	upstream
8	TCONS_00266326	XLOC_211146	XLOC_211146	5330	12503	+	ENSSSCG00000039991	21468	43330	+	8965	upstream
8	TCONS_00266326	XLOC_211146	XLOC_211146	5330	12503	+	ENSSSCG00000023903	112024	113574	-	99521	downstream
8	TCONS_00266327	XLOC_211146	XLOC_211146	5330	12503	+	ENSSSCG00000036645	80377	110369	+	67874	upstream
8	TCONS_00266327	XLOC_211146	XLOC_211146	5330	12503	+	ENSSSCG00000039991	21468	43330	+	8965	upstream
8	TCONS_00266327	XLOC_211146	XLOC_211146	5330	12503	+	ENSSSCG00000023903	112024	113574	-	99521	downstream
8	TCONS_00266328	XLOC_211146	XLOC_211146	5330	12503	+	ENSSSCG00000036645	80377	110369	+	67874	upstream
8	TCONS_00266328	XLOC_211146	XLOC_211146	5330	12503	+	ENSSSCG00000039991	21468	43330	+	8965	upstream
8	TCONS_00266328	XLOC_211146	XLOC_211146	5330	12503	+	ENSSSCG00000023903	112024	113574	-	99521	downstream
8	TCONS_00266329	XLOC_211146	XLOC_211146	5330	14593	+	ENSSSCG00000036645	80377	110369	+	65784	upstream
8	TCONS_00266329	XLOC_211146	XLOC_211146	5330	14593	+	ENSSSCG00000039991	21468	43330	+	6875	upstream
8	TCONS_00266329	XLOC_211146	XLOC_211146	5330	14593	+	ENSSSCG00000023903	112024	113574	-	97431	downstream
8	TCONS_00266330	XLOC_211146	XLOC_211146	5554	12503	+	ENSSSCG00000036645	80377	110369	+	67874	upstream
8	TCONS_00266330	XLOC_211146	XLOC_211146	5554	12503	+	ENSSSCG00000039991	21468	43330	+	8965	upstream
8	TCONS_00266330	XLOC_211146	XLOC_211146	5554	12503	+	ENSSSCG00000023903	112024	113574	-	99521	downstream
8	TCONS_00266331	XLOC_211146	XLOC_211146	5555	10564	+	ENSSSCG00000036645	80377	110369	+	69813	upstream
8	TCONS_00266331	XLOC_211146	XLOC_211146	5555	10564	+	ENSSSCG00000039991	21468	43330	+	10904	upstream
8	TCONS_00266332	XLOC_211146	XLOC_211146	8210	11590	+	ENSSSCG00000036645	80377	110369	+	68787	upstream
8	TCONS_00266332	XLOC_211146	XLOC_211146	8210	11590	+	ENSSSCG00000039991	21468	43330	+	9878	upstream
8	TCONS_00266333	XLOC_211146	XLOC_211146	8210	11844	+	ENSSSCG00000036645	80377	110369	+	68533	upstream
8	TCONS_00266333	XLOC_211146	XLOC_211146	8210	11844	+	ENSSSCG00000039991	21468	43330	+	9624	upstream
8	TCONS_00266334	XLOC_211146	XLOC_211146	8210	13928	+	ENSSSCG00000036645	80377	110369	+	66449	upstream
8	TCONS_00266334	XLOC_211146	XLOC_211146	8210	13928	+	ENSSSCG00000039991	21468	43330	+	7540	upstream
8	TCONS_00266334	XLOC_211146	XLOC_211146	8210	13928	+	ENSSSCG00000023903	112024	113574	-	98096	downstream
8	TCONS_00266335	XLOC_211146	XLOC_211146	8210	14593	+	ENSSSCG00000036645	80377	110369	+	65784	upstream
8	TCONS_00266335	XLOC_211146	XLOC_211146	8210	14593	+	ENSSSCG00000039991	21468	43330	+	6875	upstream
8	TCONS_00266335	XLOC_211146	XLOC_211146	8210	14593	+	ENSSSCG00000023903	112024	113574	-	97431	downstream
8	TCONS_00266336	XLOC_211146	XLOC_211146	10311	11590	+	ENSSSCG00000036645	80377	110369	+	68787	upstream
8	TCONS_00266336	XLOC_211146	XLOC_211146	10311	11590	+	ENSSSCG00000039991	21468	43330	+	9878	upstream
8	TCONS_00266337	XLOC_211146	XLOC_211146	10311	12503	+	ENSSSCG00000036645	80377	110369	+	67874	upstream
8	TCONS_00266337	XLOC_211146	XLOC_211146	10311	12503	+	ENSSSCG00000039991	21468	43330	+	8965	upstream
8	TCONS_00266337	XLOC_211146	XLOC_211146	10311	12503	+	ENSSSCG00000023903	112024	113574	-	99521	downstream
8	TCONS_00266338	XLOC_211146	XLOC_211146	10311	13928	+	ENSSSCG00000036645	80377	110369	+	66449	upstream
8	TCONS_00266338	XLOC_211146	XLOC_211146	10311	13928	+	ENSSSCG00000039991	21468	43330	+	7540	upstream
8	TCONS_00266338	XLOC_211146	XLOC_211146	10311	13928	+	ENSSSCG00000023903	112024	113574	-	98096	downstream
8	TCONS_00266339	XLOC_211146	XLOC_211146	13245	16200	+	ENSSSCG00000036645	80377	110369	+	64177	upstream
8	TCONS_00266339	XLOC_211146	XLOC_211146	13245	16200	+	ENSSSCG00000039991	21468	43330	+	5268	upstream
8	TCONS_00266339	XLOC_211146	XLOC_211146	13245	16200	+	ENSSSCG00000023903	112024	113574	-	95824	downstream
8	TCONS_00266341	XLOC_211146	XLOC_211146	15208	16200	+	ENSSSCG00000036645	80377	110369	+	64177	upstream
8	TCONS_00266341	XLOC_211146	XLOC_211146	15208	16200	+	ENSSSCG00000039991	21468	43330	+	5268	upstream
8	TCONS_00266341	XLOC_211146	XLOC_211146	15208	16200	+	ENSSSCG00000023903	112024	113574	-	95824	downstream
8	TCONS_00267193	XLOC_211817	XLOC_211817	16817630	16823955	+	ENSSSCG00000008753	16666605	16787940	-	29689	upstream
8	TCONS_00267193	XLOC_211817	XLOC_211817	16817630	16823955	+	ENSSSCG00000008754	16897269	17014061	+	73314	upstream
8	TCONS_00267483	XLOC_212072	XLOC_212072	21725241	22031889	+	ENSSSCG00000008763	22036454	22037584	-	4565	downstream
8	TCONS_00274172	XLOC_217851	XLOC_217851	134058837	134117776	+	ENSSSCG00000009232	134138295	134145219	+	20519	upstream
8	TCONS_00274172	XLOC_217851	XLOC_217851	134058837	134117776	+	ENSSSCG00000009231	133959245	134041258	-	17985	upstream
8	TCONS_00274565	XLOC_218131	XLOC_218131	2076	12502	-	ENSSSCG00000036645	80377	110369	+	67875	upstream
8	TCONS_00274565	XLOC_218131	XLOC_218131	2076	12502	-	ENSSSCG00000039991	21468	43330	+	8966	upstream
8	TCONS_00274565	XLOC_218131	XLOC_218131	2076	12502	-	ENSSSCG00000023903	112024	113574	-	99522	downstream
8	TCONS_00274566	XLOC_218131	XLOC_218131	2076	12502	-	ENSSSCG00000036645	80377	110369	+	67875	upstream
8	TCONS_00274566	XLOC_218131	XLOC_218131	2076	12502	-	ENSSSCG00000039991	21468	43330	+	8966	upstream
8	TCONS_00274566	XLOC_218131	XLOC_218131	2076	12502	-	ENSSSCG00000023903	112024	113574	-	99522	downstream
8	TCONS_00274567	XLOC_218131	XLOC_218131	2076	16113	-	ENSSSCG00000036645	80377	110369	+	64264	upstream
8	TCONS_00274567	XLOC_218131	XLOC_218131	2076	16113	-	ENSSSCG00000039991	21468	43330	+	5355	upstream
8	TCONS_00274567	XLOC_218131	XLOC_218131	2076	16113	-	ENSSSCG00000023903	112024	113574	-	95911	downstream
8	TCONS_00274568	XLOC_218132	XLOC_218132	2908	4336	-	ENSSSCG00000036645	80377	110369	+	76041	upstream
8	TCONS_00274568	XLOC_218132	XLOC_218132	2908	4336	-	ENSSSCG00000039991	21468	43330	+	17132	upstream
8	TCONS_00274570	XLOC_218131	XLOC_218131	4465	12502	-	ENSSSCG00000036645	80377	110369	+	67875	upstream
8	TCONS_00274570	XLOC_218131	XLOC_218131	4465	12502	-	ENSSSCG00000039991	21468	43330	+	8966	upstream
8	TCONS_00274570	XLOC_218131	XLOC_218131	4465	12502	-	ENSSSCG00000023903	112024	113574	-	99522	downstream
8	TCONS_00274573	XLOC_218131	XLOC_218131	8213	11354	-	ENSSSCG00000036645	80377	110369	+	69023	upstream
8	TCONS_00274573	XLOC_218131	XLOC_218131	8213	11354	-	ENSSSCG00000039991	21468	43330	+	10114	upstream
8	TCONS_00274574	XLOC_218131	XLOC_218131	8213	11887	-	ENSSSCG00000036645	80377	110369	+	68490	upstream
8	TCONS_00274574	XLOC_218131	XLOC_218131	8213	11887	-	ENSSSCG00000039991	21468	43330	+	9581	upstream
8	TCONS_00274575	XLOC_218131	XLOC_218131	8213	12502	-	ENSSSCG00000036645	80377	110369	+	67875	upstream
8	TCONS_00274575	XLOC_218131	XLOC_218131	8213	12502	-	ENSSSCG00000039991	21468	43330	+	8966	upstream
8	TCONS_00274575	XLOC_218131	XLOC_218131	8213	12502	-	ENSSSCG00000023903	112024	113574	-	99522	downstream
8	TCONS_00274576	XLOC_218131	XLOC_218131	8213	13973	-	ENSSSCG00000036645	80377	110369	+	66404	upstream
8	TCONS_00274576	XLOC_218131	XLOC_218131	8213	13973	-	ENSSSCG00000039991	21468	43330	+	7495	upstream
8	TCONS_00274576	XLOC_218131	XLOC_218131	8213	13973	-	ENSSSCG00000023903	112024	113574	-	98051	downstream
8	TCONS_00274578	XLOC_218131	XLOC_218131	8213	16113	-	ENSSSCG00000036645	80377	110369	+	64264	upstream
8	TCONS_00274578	XLOC_218131	XLOC_218131	8213	16113	-	ENSSSCG00000039991	21468	43330	+	5355	upstream
8	TCONS_00274578	XLOC_218131	XLOC_218131	8213	16113	-	ENSSSCG00000023903	112024	113574	-	95911	downstream
8	TCONS_00274579	XLOC_218131	XLOC_218131	9775	12502	-	ENSSSCG00000036645	80377	110369	+	67875	upstream
8	TCONS_00274579	XLOC_218131	XLOC_218131	9775	12502	-	ENSSSCG00000039991	21468	43330	+	8966	upstream
8	TCONS_00274579	XLOC_218131	XLOC_218131	9775	12502	-	ENSSSCG00000023903	112024	113574	-	99522	downstream
8	TCONS_00274580	XLOC_218131	XLOC_218131	10311	11844	-	ENSSSCG00000036645	80377	110369	+	68533	upstream
8	TCONS_00274580	XLOC_218131	XLOC_218131	10311	11844	-	ENSSSCG00000039991	21468	43330	+	9624	upstream
8	TCONS_00274581	XLOC_218131	XLOC_218131	10311	11887	-	ENSSSCG00000036645	80377	110369	+	68490	upstream
8	TCONS_00274581	XLOC_218131	XLOC_218131	10311	11887	-	ENSSSCG00000039991	21468	43330	+	9581	upstream
8	TCONS_00274582	XLOC_218131	XLOC_218131	10311	13973	-	ENSSSCG00000036645	80377	110369	+	66404	upstream
8	TCONS_00274582	XLOC_218131	XLOC_218131	10311	13973	-	ENSSSCG00000039991	21468	43330	+	7495	upstream
8	TCONS_00274582	XLOC_218131	XLOC_218131	10311	13973	-	ENSSSCG00000023903	112024	113574	-	98051	downstream
8	TCONS_00274584	XLOC_218131	XLOC_218131	10695	12502	-	ENSSSCG00000036645	80377	110369	+	67875	upstream
8	TCONS_00274584	XLOC_218131	XLOC_218131	10695	12502	-	ENSSSCG00000039991	21468	43330	+	8966	upstream
8	TCONS_00274584	XLOC_218131	XLOC_218131	10695	12502	-	ENSSSCG00000023903	112024	113574	-	99522	downstream
8	TCONS_00274586	XLOC_218131	XLOC_218131	15245	16113	-	ENSSSCG00000036645	80377	110369	+	64264	upstream
8	TCONS_00274586	XLOC_218131	XLOC_218131	15245	16113	-	ENSSSCG00000039991	21468	43330	+	5355	upstream
8	TCONS_00274586	XLOC_218131	XLOC_218131	15245	16113	-	ENSSSCG00000023903	112024	113574	-	95911	downstream
8	TCONS_00275641	XLOC_218988	XLOC_218988	17766026	17770702	-	ENSSSCG00000029275	17841843	17961834	-	71141	downstream
8	TCONS_00276333	XLOC_219633	XLOC_219633	29890808	29999013	-	ENSSSCG00000036488	30024829	30060982	+	25816	upstream
8	TCONS_00276333	XLOC_219633	XLOC_219633	29890808	29999013	-	ENSSSCG00000035208	30026787	30027255	+	27774	upstream
8	TCONS_00276407	XLOC_219633	XLOC_219633	29995965	29999007	-	ENSSSCG00000036488	30024829	30060982	+	25822	upstream
8	TCONS_00276407	XLOC_219633	XLOC_219633	29995965	29999007	-	ENSSSCG00000035208	30026787	30027255	+	27780	upstream
8	TCONS_00279467	XLOC_222290	XLOC_222290	85774200	85962663	-	ENSSSCG00000009052	86019112	86036213	-	56449	downstream
8	TCONS_00279467	XLOC_222290	XLOC_222290	85774200	85962663	-	ENSSSCG00000009051	85668365	85678374	-	95825	upstream
8	TCONS_00280209	XLOC_222978	XLOC_222978	96434326	96608350	-	ENSSSCG00000009072	96692822	96710214	+	84472	upstream
8	TCONS_00280781	XLOC_223510	XLOC_223510	100818931	100837296	-	ENSSSCG00000009083	100854657	100861157	-	17361	downstream
9	TCONS_00284038	XLOC_226274	XLOC_226274	8840624	8888529	+	ENSSSCG00000029323	8810702	8822341	-	18282	upstream
9	TCONS_00284038	XLOC_226274	XLOC_226274	8840624	8888529	+	ENSSSCG00000027506	8906569	8956265	+	18040	upstream
9	TCONS_00284038	XLOC_226274	XLOC_226274	8840624	8888529	+	ENSSSCG00000024060	8838355	8840613	-	10	upstream
9	TCONS_00284038	XLOC_226274	XLOC_226274	8840624	8888529	+	ENSSSCG00000014838	8686975	8761709	-	78914	upstream
9	TCONS_00289391	XLOC_230602	XLOC_230602	93482084	93511588	+	ENSSSCG00000025326	93393689	93419741	+	65456	downstream
9	TCONS_00289391	XLOC_230602	XLOC_230602	93482084	93511588	+	ENSSSCG00000015394	93540873	93723874	+	29285	upstream
9	TCONS_00289391	XLOC_230602	XLOC_230602	93482084	93511588	+	ENSSSCG00000015393	93416452	93463082	-	19001	upstream
9	TCONS_00291867	XLOC_232674	XLOC_232674	130853924	130873653	+	ENSSSCG00000015596	130766238	130768026	-	85897	upstream
9	TCONS_00291867	XLOC_232674	XLOC_232674	130853924	130873653	+	ENSSSCG00000015595	130772261	130785599	-	68324	upstream
9	TCONS_00291867	XLOC_232674	XLOC_232674	130853924	130873653	+	ENSSSCG00000038614	130944683	130959164	-	71030	downstream
9	TCONS_00291867	XLOC_232674	XLOC_232674	130853924	130873653	+	ENSSSCG00000015598	130968202	131001479	+	94549	upstream
9	TCONS_00292464	XLOC_233142	XLOC_233142	1547622	1582268	-	ENSSSCG00000037135	1677380	1678289	+	95112	upstream
9	TCONS_00292464	XLOC_233142	XLOC_233142	1547622	1582268	-	ENSSSCG00000036606	1595836	1596831	-	13568	downstream
9	TCONS_00292464	XLOC_233142	XLOC_233142	1547622	1582268	-	ENSSSCG00000034067	1642194	1643127	-	59926	downstream
9	TCONS_00292464	XLOC_233142	XLOC_233142	1547622	1582268	-	ENSSSCG00000031202	1485050	1485986	-	61635	upstream
9	TCONS_00292464	XLOC_233142	XLOC_233142	1547622	1582268	-	ENSSSCG00000032130	1626485	1627481	-	44217	downstream
9	TCONS_00292464	XLOC_233142	XLOC_233142	1547622	1582268	-	ENSSSCG00000040443	1454669	1455602	+	92019	downstream
9	TCONS_00292464	XLOC_233142	XLOC_233142	1547622	1582268	-	ENSSSCG00000036240	1662239	1663184	-	79971	downstream
9	TCONS_00292464	XLOC_233142	XLOC_233142	1547622	1582268	-	ENSSSCG00000035389	1493318	1493844	-	53777	upstream
9	TCONS_00292464	XLOC_233142	XLOC_233142	1547622	1582268	-	ENSSSCG00000039567	1473899	1474826	+	72795	downstream
9	TCONS_00294370	XLOC_234669	XLOC_234669	21036213	21068557	-	ENSSSCG00000035619	20721945	21021460	+	14752	downstream
9	TCONS_00294464	XLOC_234755	XLOC_234755	22817827	22864317	-	ENSSSCG00000027093	22903934	22961756	+	39617	upstream
9	TCONS_00294464	XLOC_234755	XLOC_234755	22817827	22864317	-	ENSSSCG00000037795	22891162	22892830	+	26845	upstream
9	TCONS_00294464	XLOC_234755	XLOC_234755	22817827	22864317	-	ENSSSCG00000014927	22624211	22776088	-	41738	upstream
9	TCONS_00296747	XLOC_236568	XLOC_236568	56440312	56452308	-	ENSSSCG00000036157	56261856	56343241	+	97070	downstream
9	TCONS_00299555	XLOC_238935	XLOC_238935	106194681	106294652	-	ENSSSCG00000015435	106119910	106162792	-	31888	upstream
9	TCONS_00299555	XLOC_238935	XLOC_238935	106194681	106294652	-	ENSSSCG00000040138	106121596	106121812	-	72868	upstream
9	TCONS_00299556	XLOC_238935	XLOC_238935	106201766	106294609	-	ENSSSCG00000015435	106119910	106162792	-	38973	upstream
9	TCONS_00299556	XLOC_238935	XLOC_238935	106201766	106294609	-	ENSSSCG00000040138	106121596	106121812	-	79953	upstream
9	TCONS_00299557	XLOC_238941	XLOC_238941	106213808	106255680	-	ENSSSCG00000015435	106119910	106162792	-	51015	upstream
9	TCONS_00299557	XLOC_238941	XLOC_238941	106213808	106255680	-	ENSSSCG00000040138	106121596	106121812	-	91995	upstream
9	TCONS_00299861	XLOC_239192	XLOC_239192	113671350	113712982	-	ENSSSCG00000032373	113571925	113572858	-	98491	upstream
9	TCONS_00299861	XLOC_239192	XLOC_239192	113671350	113712982	-	ENSSSCG00000031257	113806711	113809505	-	93729	downstream
9	TCONS_00299861	XLOC_239192	XLOC_239192	113671350	113712982	-	ENSSSCG00000015474	113727851	113777766	+	14869	upstream
9	TCONS_00299861	XLOC_239192	XLOC_239192	113671350	113712982	-	ENSSSCG00000015473	113713028	113725847	+	46	upstream
9	TCONS_00299861	XLOC_239192	XLOC_239192	113671350	113712982	-	ENSSSCG00000032045	113670693	113670924	+	425	downstream
9	TCONS_00299861	XLOC_239192	XLOC_239192	113671350	113712982	-	ENSSSCG00000034654	113779111	113785381	-	66129	downstream
10	TCONS_00036317	XLOC_030379	XLOC_030379	39061226	39063332	+	ENSSSCG00000029783	39099167	39171105	-	35835	downstream
10	TCONS_00036317	XLOC_030379	XLOC_030379	39061226	39063332	+	ENSSSCG00000028655	38970427	39004972	+	56253	downstream
10	TCONS_00037344	XLOC_031229	XLOC_031229	55842719	55866968	+	ENSSSCG00000032896	55910356	56036697	+	43388	upstream
10	TCONS_00037393	XLOC_031229	XLOC_031229	56041426	56044357	+	ENSSSCG00000032896	55910356	56036697	+	4728	downstream
10	TCONS_00037393	XLOC_031229	XLOC_031229	56041426	56044357	+	ENSSSCG00000011101	56078400	56173795	-	34043	downstream
10	TCONS_00037542	XLOC_031387	XLOC_031387	58826186	58880485	+	ENSSSCG00000039816	58962196	58962741	+	81711	upstream
10	TCONS_00038730	XLOC_032422	XLOC_032422	8216936	8229541	-	ENSSSCG00000010816	8305538	8405771	+	75997	upstream
10	TCONS_00038730	XLOC_032422	XLOC_032422	8216936	8229541	-	ENSSSCG00000027846	8253768	8296143	+	24227	upstream
10	TCONS_00040760	XLOC_033972	XLOC_033972	41804955	41816040	-	ENSSSCG00000011023	41574146	41773616	-	31338	upstream
10	TCONS_00040761	XLOC_033972	XLOC_033972	41804955	41816040	-	ENSSSCG00000011023	41574146	41773616	-	31338	upstream
10	TCONS_00040762	XLOC_033972	XLOC_033972	41804955	41875807	-	ENSSSCG00000011023	41574146	41773616	-	31338	upstream
11	TCONS_00044126	XLOC_036718	XLOC_036718	19737461	19793745	+	ENSSSCG00000009405	19613681	19670861	+	66796	downstream
11	TCONS_00044281	XLOC_036839	XLOC_036839	22844325	22862398	+	ENSSSCG00000022876	22871752	22873663	-	9354	downstream
11	TCONS_00044281	XLOC_036839	XLOC_036839	22844325	22862398	+	ENSSSCG00000033908	22902927	22903495	+	40529	upstream
11	TCONS_00046571	XLOC_038975	XLOC_038975	66742809	66756449	+	ENSSSCG00000039812	66679192	66720045	+	22763	downstream
11	TCONS_00047177	XLOC_039529	XLOC_039529	74459168	74543086	+	ENSSSCG00000016840	74450947	74451322	-	7845	upstream
11	TCONS_00047178	XLOC_039529	XLOC_039529	74459218	74590824	+	ENSSSCG00000016840	74450947	74451322	-	7895	upstream
11	TCONS_00047511	XLOC_039789	XLOC_039789	79157444	79164225	+	ENSSSCG00000036065	79145914	79153583	-	3860	upstream
11	TCONS_00047511	XLOC_039789	XLOC_039789	79157444	79164225	+	ENSSSCG00000024679	79118835	79136222	+	21227	downstream
11	TCONS_00047511	XLOC_039789	XLOC_039789	79157444	79164225	+	ENSSSCG00000020899	79083546	79111757	+	45688	downstream
11	TCONS_00047975	XLOC_040109	XLOC_040109	6006785	6013109	-	ENSSSCG00000037170	5953927	5968313	+	38471	downstream
11	TCONS_00047975	XLOC_040109	XLOC_040109	6006785	6013109	-	ENSSSCG00000009322	5985726	6000701	-	6098	upstream
11	TCONS_00049583	XLOC_041438	XLOC_041438	22909307	22920521	-	ENSSSCG00000022876	22871752	22873663	-	35643	upstream
11	TCONS_00049583	XLOC_041438	XLOC_041438	22909307	22920521	-	ENSSSCG00000033908	22902927	22903495	+	5811	downstream
11	TCONS_00050969	XLOC_042739	XLOC_042739	48729678	48945270	-	ENSSSCG00000009468	48946451	49031093	-	1181	downstream
11	TCONS_00052160	XLOC_043799	XLOC_043799	73578480	73662148	-	ENSSSCG00000037984	73510548	73510782	+	67697	downstream
11	TCONS_00052213	XLOC_043848	XLOC_043848	74643290	74678242	-	ENSSSCG00000009537	74744142	74779944	-	65900	downstream
12	TCONS_00053305	XLOC_044558	XLOC_044558	7686468	7688801	+	ENSSSCG00000037754	7759612	8204762	+	70811	upstream
12	TCONS_00053305	XLOC_044558	XLOC_044558	7686468	7688801	+	ENSSSCG00000017248	7743940	7760504	-	55139	downstream
12	TCONS_00053305	XLOC_044558	XLOC_044558	7686468	7688801	+	ENSSSCG00000017249	7764050	7789410	-	75249	downstream
12	TCONS_00053305	XLOC_044558	XLOC_044558	7686468	7688801	+	ENSSSCG00000017244	7511266	7615730	+	70737	downstream
12	TCONS_00053305	XLOC_044558	XLOC_044558	7686468	7688801	+	ENSSSCG00000017245	7638084	7660172	+	26295	downstream
12	TCONS_00053305	XLOC_044558	XLOC_044558	7686468	7688801	+	ENSSSCG00000017246	7710264	7727656	-	21463	downstream
12	TCONS_00053305	XLOC_044558	XLOC_044558	7686468	7688801	+	ENSSSCG00000031686	7727730	7748893	+	38929	upstream
12	TCONS_00053305	XLOC_044558	XLOC_044558	7686468	7688801	+	ENSSSCG00000040611	7671387	7684496	+	1971	downstream
12	TCONS_00054930	XLOC_045532	XLOC_045532	27120280	27134317	+	ENSSSCG00000033228	27198945	27425463	-	64628	downstream
12	TCONS_00054930	XLOC_045532	XLOC_045532	27120280	27134317	+	ENSSSCG00000040773	27115823	27119928	-	351	upstream
12	TCONS_00054930	XLOC_045532	XLOC_045532	27120280	27134317	+	ENSSSCG00000017555	27004912	27032924	+	88191	downstream
12	TCONS_00054930	XLOC_045532	XLOC_045532	27120280	27134317	+	ENSSSCG00000017556	27039035	27041684	-	78595	upstream
12	TCONS_00054930	XLOC_045532	XLOC_045532	27120280	27134317	+	ENSSSCG00000017557	27093232	27100483	+	19796	downstream
12	TCONS_00054931	XLOC_045532	XLOC_045532	27120320	27121564	+	ENSSSCG00000033228	27198945	27425463	-	77381	downstream
12	TCONS_00054931	XLOC_045532	XLOC_045532	27120320	27121564	+	ENSSSCG00000040773	27115823	27119928	-	391	upstream
12	TCONS_00054931	XLOC_045532	XLOC_045532	27120320	27121564	+	ENSSSCG00000017555	27004912	27032924	+	88231	downstream
12	TCONS_00054931	XLOC_045532	XLOC_045532	27120320	27121564	+	ENSSSCG00000017556	27039035	27041684	-	78635	upstream
12	TCONS_00054931	XLOC_045532	XLOC_045532	27120320	27121564	+	ENSSSCG00000017557	27093232	27100483	+	19836	downstream
12	TCONS_00057361	XLOC_047145	XLOC_047145	61584011	61587545	+	ENSSSCG00000034773	61506576	61507870	+	76140	downstream
12	TCONS_00057362	XLOC_047145	XLOC_047145	61584011	61590765	+	ENSSSCG00000034773	61506576	61507870	+	76140	downstream
12	TCONS_00057363	XLOC_047146	XLOC_047146	61584552	61591452	+	ENSSSCG00000034773	61506576	61507870	+	76681	downstream
12	TCONS_00057364	XLOC_047147	XLOC_047147	61586769	61593949	+	ENSSSCG00000034773	61506576	61507870	+	78898	downstream
12	TCONS_00057365	XLOC_047148	XLOC_047148	61590825	61594794	+	ENSSSCG00000034773	61506576	61507870	+	82954	downstream
12	TCONS_00059000	XLOC_048207	XLOC_048207	20104289	20107989	-	ENSSSCG00000017395	20179218	20243295	+	71229	upstream
12	TCONS_00059000	XLOC_048207	XLOC_048207	20104289	20107989	-	ENSSSCG00000040866	20054516	20062515	-	41773	upstream
12	TCONS_00059000	XLOC_048207	XLOC_048207	20104289	20107989	-	ENSSSCG00000037487	20015320	20024890	-	79398	upstream
12	TCONS_00059000	XLOC_048207	XLOC_048207	20104289	20107989	-	ENSSSCG00000017389	20092006	20094474	-	9814	upstream
12	TCONS_00059000	XLOC_048207	XLOC_048207	20104289	20107989	-	ENSSSCG00000017388	20062825	20063983	+	40305	downstream
12	TCONS_00059000	XLOC_048207	XLOC_048207	20104289	20107989	-	ENSSSCG00000017385	20024787	20035870	-	68418	upstream
12	TCONS_00059000	XLOC_048207	XLOC_048207	20104289	20107989	-	ENSSSCG00000017384	20022428	20027248	-	77040	upstream
12	TCONS_00059000	XLOC_048207	XLOC_048207	20104289	20107989	-	ENSSSCG00000017387	20062893	20082467	-	21821	upstream
12	TCONS_00059000	XLOC_048207	XLOC_048207	20104289	20107989	-	ENSSSCG00000017386	20041637	20057256	+	47032	downstream
12	TCONS_00059000	XLOC_048207	XLOC_048207	20104289	20107989	-	ENSSSCG00000017392	20156615	20162612	+	48626	upstream
12	TCONS_00059000	XLOC_048207	XLOC_048207	20104289	20107989	-	ENSSSCG00000035659	20156585	20157189	+	48596	upstream
12	TCONS_00059000	XLOC_048207	XLOC_048207	20104289	20107989	-	ENSSSCG00000017383	19996342	20006198	-	98090	upstream
12	TCONS_00059000	XLOC_048207	XLOC_048207	20104289	20107989	-	ENSSSCG00000017382	20118355	20139419	+	10366	upstream
12	TCONS_00059000	XLOC_048207	XLOC_048207	20104289	20107989	-	ENSSSCG00000036106	20170040	20220929	-	62051	downstream
12	TCONS_00059000	XLOC_048207	XLOC_048207	20104289	20107989	-	ENSSSCG00000034782	20081927	20087963	-	16325	upstream
12	TCONS_00059000	XLOC_048207	XLOC_048207	20104289	20107989	-	ENSSSCG00000017391	20162172	20170602	+	54183	upstream
12	TCONS_00059000	XLOC_048207	XLOC_048207	20104289	20107989	-	ENSSSCG00000017393	20142127	20157027	-	34138	downstream
12	TCONS_00062334	XLOC_050305	XLOC_050305	61584013	61593975	-	ENSSSCG00000034773	61506576	61507870	+	76142	downstream
12	TCONS_00062336	XLOC_050306	XLOC_050306	61584951	61588510	-	ENSSSCG00000034773	61506576	61507870	+	77080	downstream
12	TCONS_00062337	XLOC_050306	XLOC_050306	61584951	61591654	-	ENSSSCG00000034773	61506576	61507870	+	77080	downstream
12	TCONS_00062338	XLOC_050307	XLOC_050307	61585874	61589358	-	ENSSSCG00000034773	61506576	61507870	+	78003	downstream
13	TCONS_00067304	XLOC_054069	XLOC_054069	83049035	83064876	+	ENSSSCG00000011677	82947739	83036424	-	12610	upstream
13	TCONS_00067304	XLOC_054069	XLOC_054069	83049035	83064876	+	ENSSSCG00000011678	83116342	83174532	-	51466	downstream
13	TCONS_00067305	XLOC_054069	XLOC_054069	83049065	83054343	+	ENSSSCG00000011677	82947739	83036424	-	12640	upstream
13	TCONS_00067305	XLOC_054069	XLOC_054069	83049065	83054343	+	ENSSSCG00000011678	83116342	83174532	-	61999	downstream
13	TCONS_00067916	XLOC_054620	XLOC_054620	92326269	92433704	+	ENSSSCG00000011720	92491807	92697422	+	58103	upstream
13	TCONS_00067916	XLOC_054620	XLOC_054620	92326269	92433704	+	ENSSSCG00000011718	92458462	92458768	+	24758	upstream
13	TCONS_00068210	XLOC_054866	XLOC_054866	96404406	96469434	+	ENSSSCG00000030567	96363416	96390190	-	14215	upstream
13	TCONS_00068210	XLOC_054866	XLOC_054866	96404406	96469434	+	ENSSSCG00000025810	95981786	96374064	+	30341	downstream
13	TCONS_00068210	XLOC_054866	XLOC_054866	96404406	96469434	+	ENSSSCG00000027646	96496404	96525731	+	26970	upstream
13	TCONS_00070251	XLOC_056662	XLOC_056662	123716456	123733067	+	ENSSSCG00000011795	123485622	123650043	-	66444	upstream
13	TCONS_00070251	XLOC_056662	XLOC_056662	123716456	123733067	+	ENSSSCG00000039758	123802606	123837658	+	69539	upstream
13	TCONS_00070251	XLOC_056662	XLOC_056662	123716456	123733067	+	ENSSSCG00000034464	123709468	123714123	+	2332	downstream
13	TCONS_00070251	XLOC_056662	XLOC_056662	123716456	123733067	+	ENSSSCG00000030225	123759324	123780920	-	26257	downstream
13	TCONS_00072696	XLOC_058610	XLOC_058610	168569673	168645026	+	ENSSSCG00000011996	168510747	168528711	+	40961	downstream
13	TCONS_00072696	XLOC_058610	XLOC_058610	168569673	168645026	+	ENSSSCG00000011997	168531816	168569669	-	98	upstream
13	TCONS_00074902	XLOC_060600	XLOC_060600	202523621	202530867	+	ENSSSCG00000038948	202464369	202484608	+	39012	downstream
13	TCONS_00074903	XLOC_060600	XLOC_060600	202523665	202530867	+	ENSSSCG00000038948	202464369	202484608	+	39056	downstream
13	TCONS_00076202	XLOC_061619	XLOC_061619	21281572	21289444	-	ENSSSCG00000038068	21308668	21309988	+	19224	upstream
13	TCONS_00080476	XLOC_064979	XLOC_064979	79802774	79827746	-	ENSSSCG00000037344	79796403	79797195	-	5578	upstream
13	TCONS_00080476	XLOC_064979	XLOC_064979	79802774	79827746	-	ENSSSCG00000038551	79771649	79773046	+	29727	downstream
13	TCONS_00081760	XLOC_066131	XLOC_066131	95294113	95356621	-	ENSSSCG00000021501	95238667	95239165	+	54947	downstream
13	TCONS_00081760	XLOC_066131	XLOC_066131	95294113	95356621	-	ENSSSCG00000026718	95406826	95643193	-	50205	downstream
14	TCONS_00089190	XLOC_072509	XLOC_072509	1374524	1379971	+	ENSSSCG00000031962	1365728	1365956	-	8567	upstream
14	TCONS_00089191	XLOC_072509	XLOC_072509	1374524	1400488	+	ENSSSCG00000031962	1365728	1365956	-	8567	upstream
14	TCONS_00089193	XLOC_072509	XLOC_072509	1374546	1379971	+	ENSSSCG00000031962	1365728	1365956	-	8589	upstream
14	TCONS_00089194	XLOC_072509	XLOC_072509	1374600	1400488	+	ENSSSCG00000031962	1365728	1365956	-	8643	upstream
14	TCONS_00092984	XLOC_075192	XLOC_075192	60426059	60442599	+	ENSSSCG00000036039	60480290	60528835	-	37691	downstream
14	TCONS_00092984	XLOC_075192	XLOC_075192	60426059	60442599	+	ENSSSCG00000010190	60412627	60422994	+	3064	downstream
14	TCONS_00092984	XLOC_075192	XLOC_075192	60426059	60442599	+	ENSSSCG00000010188	60309892	60346280	+	79778	downstream
14	TCONS_00092984	XLOC_075192	XLOC_075192	60426059	60442599	+	ENSSSCG00000010189	60353553	60408969	+	17089	downstream
14	TCONS_00092984	XLOC_075192	XLOC_075192	60426059	60442599	+	ENSSSCG00000023776	60444976	60464599	+	2377	upstream
14	TCONS_00094489	XLOC_076420	XLOC_076420	81965358	82029060	+	ENSSSCG00000024300	81930551	81940515	-	24842	upstream
14	TCONS_00094489	XLOC_076420	XLOC_076420	81965358	82029060	+	ENSSSCG00000010334	82051275	82070302	+	22215	upstream
14	TCONS_00094489	XLOC_076420	XLOC_076420	81965358	82029060	+	ENSSSCG00000010337	82111315	82126341	-	82255	downstream
14	TCONS_00094489	XLOC_076420	XLOC_076420	81965358	82029060	+	ENSSSCG00000010336	82091179	82095393	-	62119	downstream
14	TCONS_00094489	XLOC_076420	XLOC_076420	81965358	82029060	+	ENSSSCG00000010331	81835193	81879565	+	85983	downstream
14	TCONS_00094489	XLOC_076420	XLOC_076420	81965358	82029060	+	ENSSSCG00000010338	82126802	82197770	-	97742	downstream
14	TCONS_00094489	XLOC_076420	XLOC_076420	81965358	82029060	+	ENSSSCG00000010332	81889283	81901909	-	63448	upstream
14	TCONS_00094489	XLOC_076420	XLOC_076420	81965358	82029060	+	ENSSSCG00000032975	82099486	82100569	-	70426	downstream
14	TCONS_00094489	XLOC_076420	XLOC_076420	81965358	82029060	+	ENSSSCG00000024252	82077948	82085609	-	48888	downstream
14	TCONS_00094489	XLOC_076420	XLOC_076420	81965358	82029060	+	ENSSSCG00000035717	81961283	81965175	-	182	upstream
14	TCONS_00094793	XLOC_076693	XLOC_076693	87357782	87402299	+	ENSSSCG00000010357	87492113	87588730	-	89814	downstream
14	TCONS_00094793	XLOC_076693	XLOC_076693	87357782	87402299	+	ENSSSCG00000031807	87457213	87457882	+	54914	upstream
14	TCONS_00098076	XLOC_079298	XLOC_079298	5951159	6090007	-	ENSSSCG00000009611	6187599	6280032	+	97592	upstream
14	TCONS_00098076	XLOC_079298	XLOC_079298	5951159	6090007	-	ENSSSCG00000009612	6177008	6180818	-	87001	downstream
14	TCONS_00098077	XLOC_079299	XLOC_079299	5954454	6129080	-	ENSSSCG00000009611	6187599	6280032	+	58519	upstream
14	TCONS_00098077	XLOC_079299	XLOC_079299	5954454	6129080	-	ENSSSCG00000009612	6177008	6180818	-	47928	downstream
14	TCONS_00098637	XLOC_079732	XLOC_079732	15279421	15296776	-	ENSSSCG00000009698	15303537	15594421	+	6761	upstream
14	TCONS_00098637	XLOC_079732	XLOC_079732	15279421	15296776	-	ENSSSCG00000026659	15298729	15305590	-	1953	downstream
14	TCONS_00098637	XLOC_079732	XLOC_079732	15279421	15296776	-	ENSSSCG00000009697	15382622	15384833	-	85846	downstream
14	TCONS_00103965	XLOC_083653	XLOC_083653	92188979	92189802	-	ENSSSCG00000029576	92189819	92203062	+	17	upstream
14	TCONS_00103965	XLOC_083653	XLOC_083653	92188979	92189802	-	ENSSSCG00000040185	92259541	92279731	-	69739	downstream
14	TCONS_00103965	XLOC_083653	XLOC_083653	92188979	92189802	-	ENSSSCG00000021978	92254307	92254583	-	64505	downstream
14	TCONS_00103965	XLOC_083653	XLOC_083653	92188979	92189802	-	ENSSSCG00000010416	92150506	92156070	+	33087	downstream
14	TCONS_00103965	XLOC_083653	XLOC_083653	92188979	92189802	-	ENSSSCG00000039475	92113626	92119010	-	69968	upstream
14	TCONS_00105562	XLOC_084900	XLOC_084900	121124510	121125361	-	ENSSSCG00000010626	121210317	121266919	+	84956	upstream
14	TCONS_00105757	XLOC_085065	XLOC_085065	124740177	124757461	-	ENSSSCG00000010650	124631967	124672174	-	68002	upstream
14	TCONS_00105757	XLOC_085065	XLOC_085065	124740177	124757461	-	ENSSSCG00000010651	124760403	125108691	-	2942	downstream
14	TCONS_00106283	XLOC_085456	XLOC_085456	133763065	133767466	-	ENSSSCG00000010733	133853192	133855747	-	85726	downstream
14	TCONS_00106283	XLOC_085456	XLOC_085456	133763065	133767466	-	ENSSSCG00000010735	133863377	133999166	+	95911	upstream
14	TCONS_00106283	XLOC_085456	XLOC_085456	133763065	133767466	-	ENSSSCG00000010734	133808185	133830499	-	40719	downstream
15	TCONS_00108167	XLOC_087066	XLOC_087066	25307085	25317923	+	ENSSSCG00000031497	25244758	25258871	+	48213	downstream
15	TCONS_00108167	XLOC_087066	XLOC_087066	25307085	25317923	+	ENSSSCG00000015721	25189206	25225979	+	82712	downstream
15	TCONS_00108167	XLOC_087066	XLOC_087066	25307085	25317923	+	ENSSSCG00000015720	25328673	25383659	+	10750	upstream
15	TCONS_00109023	XLOC_087820	XLOC_087820	39137206	39372336	+	ENSSSCG00000015770	39039310	39133142	-	4063	upstream
15	TCONS_00109023	XLOC_087820	XLOC_087820	39137206	39372336	+	ENSSSCG00000034267	39406058	39718205	+	33722	upstream
15	TCONS_00109525	XLOC_088288	XLOC_088288	46165629	46173103	+	ENSSSCG00000015790	46193492	46200987	+	20389	upstream
15	TCONS_00109525	XLOC_088288	XLOC_088288	46165629	46173103	+	ENSSSCG00000038390	46087987	46089822	+	75806	downstream
15	TCONS_00109525	XLOC_088288	XLOC_088288	46165629	46173103	+	ENSSSCG00000015789	46266761	46388329	+	93658	upstream
15	TCONS_00109525	XLOC_088288	XLOC_088288	46165629	46173103	+	ENSSSCG00000015791	46210831	46248114	-	37728	downstream
15	TCONS_00111070	XLOC_089620	XLOC_089620	71259534	71287606	+	ENSSSCG00000015901	71119928	71247449	-	12084	upstream
15	TCONS_00111070	XLOC_089620	XLOC_089620	71259534	71287606	+	ENSSSCG00000025598	71342164	71498401	-	54558	downstream
15	TCONS_00111071	XLOC_089620	XLOC_089620	71259534	71296117	+	ENSSSCG00000015901	71119928	71247449	-	12084	upstream
15	TCONS_00111071	XLOC_089620	XLOC_089620	71259534	71296117	+	ENSSSCG00000025598	71342164	71498401	-	46047	downstream
15	TCONS_00112758	XLOC_091051	XLOC_091051	93412341	93458723	+	ENSSSCG00000016034	93556913	93596360	+	98190	upstream
15	TCONS_00113186	XLOC_091392	XLOC_091392	101601793	101619106	+	ENSSSCG00000032326	101624303	101628397	+	5197	upstream
15	TCONS_00113186	XLOC_091392	XLOC_091392	101601793	101619106	+	ENSSSCG00000034494	101510594	101524065	+	77727	downstream
15	TCONS_00113186	XLOC_091392	XLOC_091392	101601793	101619106	+	ENSSSCG00000016082	101568470	101597381	-	4411	upstream
15	TCONS_00114049	XLOC_092070	XLOC_092070	112981589	112984508	+	ENSSSCG00000016157	113036193	113063231	-	51685	downstream
15	TCONS_00114049	XLOC_092070	XLOC_092070	112981589	112984508	+	ENSSSCG00000016156	112933499	112969577	-	12011	upstream
15	TCONS_00114049	XLOC_092070	XLOC_092070	112981589	112984508	+	ENSSSCG00000038074	112978781	112981056	-	532	upstream
15	TCONS_00114049	XLOC_092070	XLOC_092070	112981589	112984508	+	ENSSSCG00000038840	113023619	113061998	+	39111	upstream
15	TCONS_00114049	XLOC_092070	XLOC_092070	112981589	112984508	+	ENSSSCG00000022830	112763185	112896614	-	84974	upstream
15	TCONS_00114049	XLOC_092070	XLOC_092070	112981589	112984508	+	ENSSSCG00000034195	113026212	113074313	+	41704	upstream
15	TCONS_00115911	XLOC_093516	XLOC_093516	14296	22499	-	ENSSSCG00000016399	115118	167698	+	92619	upstream
15	TCONS_00116115	XLOC_093661	XLOC_093661	2495251	2496132	-	ENSSSCG00000031246	2543263	2543530	-	47131	downstream
15	TCONS_00116115	XLOC_093661	XLOC_093661	2495251	2496132	-	ENSSSCG00000028646	2499096	2520184	+	2964	upstream
15	TCONS_00116115	XLOC_093661	XLOC_093661	2495251	2496132	-	ENSSSCG00000023627	2579623	2696565	-	83491	downstream
15	TCONS_00117071	XLOC_094551	XLOC_094551	20022110	20084409	-	ENSSSCG00000015710	20104800	20189190	+	20391	upstream
15	TCONS_00117071	XLOC_094551	XLOC_094551	20022110	20084409	-	ENSSSCG00000015709	19924304	19971733	-	50376	upstream
15	TCONS_00117072	XLOC_094551	XLOC_094551	20022110	20104707	-	ENSSSCG00000015710	20104800	20189190	+	93	upstream
15	TCONS_00117072	XLOC_094551	XLOC_094551	20022110	20104707	-	ENSSSCG00000015709	19924304	19971733	-	50376	upstream
15	TCONS_00117090	XLOC_094551	XLOC_094551	20069451	20084409	-	ENSSSCG00000015710	20104800	20189190	+	20391	upstream
15	TCONS_00117090	XLOC_094551	XLOC_094551	20069451	20084409	-	ENSSSCG00000015709	19924304	19971733	-	97717	upstream
15	TCONS_00117091	XLOC_094551	XLOC_094551	20069451	20104707	-	ENSSSCG00000015710	20104800	20189190	+	93	upstream
15	TCONS_00117091	XLOC_094551	XLOC_094551	20069451	20104707	-	ENSSSCG00000015709	19924304	19971733	-	97717	upstream
15	TCONS_00120635	XLOC_097494	XLOC_097494	81333337	81693364	-	ENSSSCG00000034193	81714585	81789534	+	21221	upstream
15	TCONS_00120635	XLOC_097494	XLOC_097494	81333337	81693364	-	ENSSSCG00000039002	81747574	81750095	+	54210	upstream
15	TCONS_00120635	XLOC_097494	XLOC_097494	81333337	81693364	-	ENSSSCG00000015976	81721625	81806168	-	28261	downstream
15	TCONS_00120652	XLOC_097494	XLOC_097494	81418901	81693589	-	ENSSSCG00000034193	81714585	81789534	+	20996	upstream
15	TCONS_00120652	XLOC_097494	XLOC_097494	81418901	81693589	-	ENSSSCG00000039002	81747574	81750095	+	53985	upstream
15	TCONS_00120652	XLOC_097494	XLOC_097494	81418901	81693589	-	ENSSSCG00000015976	81721625	81806168	-	28036	downstream
15	TCONS_00120656	XLOC_097494	XLOC_097494	81418901	81693642	-	ENSSSCG00000034193	81714585	81789534	+	20943	upstream
15	TCONS_00120656	XLOC_097494	XLOC_097494	81418901	81693642	-	ENSSSCG00000039002	81747574	81750095	+	53932	upstream
15	TCONS_00120656	XLOC_097494	XLOC_097494	81418901	81693642	-	ENSSSCG00000015976	81721625	81806168	-	27983	downstream
15	TCONS_00120657	XLOC_097494	XLOC_097494	81418901	81693642	-	ENSSSCG00000034193	81714585	81789534	+	20943	upstream
15	TCONS_00120657	XLOC_097494	XLOC_097494	81418901	81693642	-	ENSSSCG00000039002	81747574	81750095	+	53932	upstream
15	TCONS_00120657	XLOC_097494	XLOC_097494	81418901	81693642	-	ENSSSCG00000015976	81721625	81806168	-	27983	downstream
15	TCONS_00120658	XLOC_097494	XLOC_097494	81418901	81693642	-	ENSSSCG00000034193	81714585	81789534	+	20943	upstream
15	TCONS_00120658	XLOC_097494	XLOC_097494	81418901	81693642	-	ENSSSCG00000039002	81747574	81750095	+	53932	upstream
15	TCONS_00120658	XLOC_097494	XLOC_097494	81418901	81693642	-	ENSSSCG00000015976	81721625	81806168	-	27983	downstream
15	TCONS_00121537	XLOC_098318	XLOC_098318	93326857	93414575	-	ENSSSCG00000016033	92988350	93254389	+	72467	downstream
15	TCONS_00124238	XLOC_100560	XLOC_100560	132310192	132328423	-	ENSSSCG00000016278	132266199	132267618	+	42573	downstream
15	TCONS_00124238	XLOC_100560	XLOC_100560	132310192	132328423	-	ENSSSCG00000037274	132356413	132361442	+	27990	upstream
15	TCONS_00124238	XLOC_100560	XLOC_100560	132310192	132328423	-	ENSSSCG00000033334	132426789	132451196	+	98366	upstream
15	TCONS_00124238	XLOC_100560	XLOC_100560	132310192	132328423	-	ENSSSCG00000016277	132217222	132228645	-	81546	upstream
15	TCONS_00124238	XLOC_100560	XLOC_100560	132310192	132328423	-	ENSSSCG00000016279	132376133	132449796	-	47710	downstream
15	TCONS_00124706	XLOC_100917	XLOC_100917	140375435	140382250	-	ENSSSCG00000037319	140336257	140347478	-	27956	upstream
15	TCONS_00124706	XLOC_100917	XLOC_100917	140375435	140382250	-	ENSSSCG00000032505	140264666	140280190	+	96424	downstream
15	TCONS_00124706	XLOC_100917	XLOC_100917	140375435	140382250	-	ENSSSCG00000032511	140355445	140359046	+	16388	downstream
15	TCONS_00124706	XLOC_100917	XLOC_100917	140375435	140382250	-	ENSSSCG00000034101	140280818	140324109	+	51325	downstream
15	TCONS_00124706	XLOC_100917	XLOC_100917	140375435	140382250	-	ENSSSCG00000037090	140324286	140331274	+	47286	downstream
15	TCONS_00124707	XLOC_100917	XLOC_100917	140375435	140382250	-	ENSSSCG00000037319	140336257	140347478	-	27956	upstream
15	TCONS_00124707	XLOC_100917	XLOC_100917	140375435	140382250	-	ENSSSCG00000032505	140264666	140280190	+	96424	downstream
15	TCONS_00124707	XLOC_100917	XLOC_100917	140375435	140382250	-	ENSSSCG00000032511	140355445	140359046	+	16388	downstream
15	TCONS_00124707	XLOC_100917	XLOC_100917	140375435	140382250	-	ENSSSCG00000034101	140280818	140324109	+	51325	downstream
15	TCONS_00124707	XLOC_100917	XLOC_100917	140375435	140382250	-	ENSSSCG00000037090	140324286	140331274	+	47286	downstream
16	TCONS_00125829	XLOC_101958	XLOC_101958	23146867	23388005	+	ENSSSCG00000016848	23469348	23605906	+	81343	upstream
16	TCONS_00129397	XLOC_105128	XLOC_105128	76239034	76254171	+	ENSSSCG00000031547	76212783	76221265	-	17768	upstream
16	TCONS_00129397	XLOC_105128	XLOC_105128	76239034	76254171	+	ENSSSCG00000017109	76327749	76490894	-	73578	downstream
16	TCONS_00129397	XLOC_105128	XLOC_105128	76239034	76254171	+	ENSSSCG00000017108	76195381	76213181	-	25852	upstream
16	TCONS_00129574	XLOC_105285	XLOC_105285	8191	20390	-	ENSSSCG00000022306	43232	58448	+	22842	upstream
16	TCONS_00129575	XLOC_105285	XLOC_105285	8191	21423	-	ENSSSCG00000022306	43232	58448	+	21809	upstream
16	TCONS_00129576	XLOC_105285	XLOC_105285	8191	21423	-	ENSSSCG00000022306	43232	58448	+	21809	upstream
16	TCONS_00129577	XLOC_105285	XLOC_105285	8191	22375	-	ENSSSCG00000022306	43232	58448	+	20857	upstream
16	TCONS_00129578	XLOC_105285	XLOC_105285	8191	23722	-	ENSSSCG00000022306	43232	58448	+	19510	upstream
16	TCONS_00129580	XLOC_105285	XLOC_105285	18039	22375	-	ENSSSCG00000022306	43232	58448	+	20857	upstream
16	TCONS_00130791	XLOC_106345	XLOC_106345	25489479	25565573	-	ENSSSCG00000035391	25578964	25579213	+	13391	upstream
16	TCONS_00131836	XLOC_107236	XLOC_107236	38343340	38471993	-	ENSSSCG00000016929	37897301	38315961	-	27378	upstream
16	TCONS_00134562	XLOC_109766	XLOC_109766	70936354	70965049	-	ENSSSCG00000017077	70893234	70893705	-	42648	upstream
17	TCONS_00136836	XLOC_111683	XLOC_111683	30474631	30489201	+	ENSSSCG00000029289	30451666	30455111	-	19519	upstream
17	TCONS_00136836	XLOC_111683	XLOC_111683	30474631	30489201	+	ENSSSCG00000031219	30361135	30396105	-	78525	upstream
17	TCONS_00136836	XLOC_111683	XLOC_111683	30474631	30489201	+	ENSSSCG00000037360	30468257	30474471	-	159	upstream
17	TCONS_00136836	XLOC_111683	XLOC_111683	30474631	30489201	+	ENSSSCG00000007121	30403840	30407507	+	67123	downstream
17	TCONS_00136836	XLOC_111683	XLOC_111683	30474631	30489201	+	ENSSSCG00000007122	30414013	30417054	-	57576	upstream
17	TCONS_00136836	XLOC_111683	XLOC_111683	30474631	30489201	+	ENSSSCG00000007123	30422952	30426578	+	48052	downstream
17	TCONS_00136836	XLOC_111683	XLOC_111683	30474631	30489201	+	ENSSSCG00000007124	30431105	30435547	+	39083	downstream
17	TCONS_00136836	XLOC_111683	XLOC_111683	30474631	30489201	+	ENSSSCG00000007125	30443009	30447263	+	27367	downstream
17	TCONS_00140463	XLOC_114463	XLOC_114463	26565419	26576761	-	ENSSSCG00000007092	26480878	26525380	+	40038	downstream
17	TCONS_00140463	XLOC_114463	XLOC_114463	26565419	26576761	-	ENSSSCG00000033630	26578909	26583722	+	2148	upstream
17	TCONS_00140463	XLOC_114463	XLOC_114463	26565419	26576761	-	ENSSSCG00000007094	26651160	26719192	-	74399	downstream
17	TCONS_00140463	XLOC_114463	XLOC_114463	26565419	26576761	-	ENSSSCG00000007093	26595348	26620444	+	18587	upstream
17	TCONS_00140701	XLOC_114651	XLOC_114651	31263269	31270492	-	ENSSSCG00000039380	31207663	31217371	-	45897	upstream
17	TCONS_00140701	XLOC_114651	XLOC_114651	31263269	31270492	-	ENSSSCG00000007135	31082968	31195045	-	68223	upstream
17	TCONS_00142670	XLOC_116132	XLOC_116132	58389731	58397414	-	ENSSSCG00000007511	58425164	58434669	-	27750	downstream
17	TCONS_00142670	XLOC_116132	XLOC_116132	58389731	58397414	-	ENSSSCG00000007510	58373219	58382803	+	6927	downstream
17	TCONS_00142670	XLOC_116132	XLOC_116132	58389731	58397414	-	ENSSSCG00000007512	58437583	58490700	-	40169	downstream
18	TCONS_00144242	XLOC_117291	XLOC_117291	17851775	17975156	+	ENSSSCG00000038347	17834211	17834424	+	17350	downstream
18	TCONS_00144242	XLOC_117291	XLOC_117291	17851775	17975156	+	ENSSSCG00000016549	17504857	17832503	-	19271	upstream
18	TCONS_00144243	XLOC_117291	XLOC_117291	17858907	17913708	+	ENSSSCG00000038347	17834211	17834424	+	24482	downstream
18	TCONS_00144243	XLOC_117291	XLOC_117291	17858907	17913708	+	ENSSSCG00000016549	17504857	17832503	-	26403	upstream
18	TCONS_00144245	XLOC_117291	XLOC_117291	17871014	17975156	+	ENSSSCG00000038347	17834211	17834424	+	36589	downstream
18	TCONS_00144245	XLOC_117291	XLOC_117291	17871014	17975156	+	ENSSSCG00000016549	17504857	17832503	-	38510	upstream
18	TCONS_00149142	XLOC_121283	XLOC_121283	37799179	37821792	-	ENSSSCG00000016658	37645003	37708565	-	90613	upstream
18	TCONS_00149142	XLOC_121283	XLOC_121283	37799179	37821792	-	ENSSSCG00000016659	37724468	37793150	+	6122	downstream
18	TCONS_00149142	XLOC_121283	XLOC_121283	37799179	37821792	-	ENSSSCG00000039703	37824451	37948860	-	2659	downstream
18	TCONS_00149143	XLOC_121283	XLOC_121283	37799179	37822256	-	ENSSSCG00000016658	37645003	37708565	-	90613	upstream
18	TCONS_00149143	XLOC_121283	XLOC_121283	37799179	37822256	-	ENSSSCG00000016659	37724468	37793150	+	6122	downstream
18	TCONS_00149143	XLOC_121283	XLOC_121283	37799179	37822256	-	ENSSSCG00000039703	37824451	37948860	-	2195	downstream
AEMK02000213.1	TCONS_00302033	XLOC_240947	XLOC_240947	336514	345138	+	ENSSSCG00000037456	245029	245935	+	90578	downstream
AEMK02000213.1	TCONS_00302033	XLOC_240947	XLOC_240947	336514	345138	+	ENSSSCG00000032412	267150	285644	-	50869	upstream
AEMK02000213.1	TCONS_00302033	XLOC_240947	XLOC_240947	336514	345138	+	ENSSSCG00000037055	329651	330607	-	5906	upstream
AEMK02000213.1	TCONS_00302034	XLOC_240947	XLOC_240947	336514	349775	+	ENSSSCG00000037456	245029	245935	+	90578	downstream
AEMK02000213.1	TCONS_00302034	XLOC_240947	XLOC_240947	336514	349775	+	ENSSSCG00000032412	267150	285644	-	50869	upstream
AEMK02000213.1	TCONS_00302034	XLOC_240947	XLOC_240947	336514	349775	+	ENSSSCG00000037055	329651	330607	-	5906	upstream
AEMK02000213.1	TCONS_00302035	XLOC_240947	XLOC_240947	336515	342311	+	ENSSSCG00000037456	245029	245935	+	90579	downstream
AEMK02000213.1	TCONS_00302035	XLOC_240947	XLOC_240947	336515	342311	+	ENSSSCG00000032412	267150	285644	-	50870	upstream
AEMK02000213.1	TCONS_00302035	XLOC_240947	XLOC_240947	336515	342311	+	ENSSSCG00000037055	329651	330607	-	5907	upstream
AEMK02000213.1	TCONS_00302036	XLOC_240947	XLOC_240947	336515	349775	+	ENSSSCG00000037456	245029	245935	+	90579	downstream
AEMK02000213.1	TCONS_00302036	XLOC_240947	XLOC_240947	336515	349775	+	ENSSSCG00000032412	267150	285644	-	50870	upstream
AEMK02000213.1	TCONS_00302036	XLOC_240947	XLOC_240947	336515	349775	+	ENSSSCG00000037055	329651	330607	-	5907	upstream
AEMK02000213.1	TCONS_00302037	XLOC_240947	XLOC_240947	336515	350244	+	ENSSSCG00000037456	245029	245935	+	90579	downstream
AEMK02000213.1	TCONS_00302037	XLOC_240947	XLOC_240947	336515	350244	+	ENSSSCG00000032412	267150	285644	-	50870	upstream
AEMK02000213.1	TCONS_00302037	XLOC_240947	XLOC_240947	336515	350244	+	ENSSSCG00000037055	329651	330607	-	5907	upstream
AEMK02000213.1	TCONS_00302038	XLOC_240947	XLOC_240947	336515	350614	+	ENSSSCG00000037456	245029	245935	+	90579	downstream
AEMK02000213.1	TCONS_00302038	XLOC_240947	XLOC_240947	336515	350614	+	ENSSSCG00000032412	267150	285644	-	50870	upstream
AEMK02000213.1	TCONS_00302038	XLOC_240947	XLOC_240947	336515	350614	+	ENSSSCG00000037055	329651	330607	-	5907	upstream
AEMK02000213.1	TCONS_00302039	XLOC_240947	XLOC_240947	336550	341807	+	ENSSSCG00000037456	245029	245935	+	90614	downstream
AEMK02000213.1	TCONS_00302039	XLOC_240947	XLOC_240947	336550	341807	+	ENSSSCG00000032412	267150	285644	-	50905	upstream
AEMK02000213.1	TCONS_00302039	XLOC_240947	XLOC_240947	336550	341807	+	ENSSSCG00000037055	329651	330607	-	5942	upstream
AEMK02000213.1	TCONS_00302040	XLOC_240947	XLOC_240947	336550	350244	+	ENSSSCG00000037456	245029	245935	+	90614	downstream
AEMK02000213.1	TCONS_00302040	XLOC_240947	XLOC_240947	336550	350244	+	ENSSSCG00000032412	267150	285644	-	50905	upstream
AEMK02000213.1	TCONS_00302040	XLOC_240947	XLOC_240947	336550	350244	+	ENSSSCG00000037055	329651	330607	-	5942	upstream
AEMK02000213.1	TCONS_00302041	XLOC_240947	XLOC_240947	336566	350244	+	ENSSSCG00000037456	245029	245935	+	90630	downstream
AEMK02000213.1	TCONS_00302041	XLOC_240947	XLOC_240947	336566	350244	+	ENSSSCG00000032412	267150	285644	-	50921	upstream
AEMK02000213.1	TCONS_00302041	XLOC_240947	XLOC_240947	336566	350244	+	ENSSSCG00000037055	329651	330607	-	5958	upstream
AEMK02000213.1	TCONS_00302042	XLOC_240947	XLOC_240947	336566	350614	+	ENSSSCG00000037456	245029	245935	+	90630	downstream
AEMK02000213.1	TCONS_00302042	XLOC_240947	XLOC_240947	336566	350614	+	ENSSSCG00000032412	267150	285644	-	50921	upstream
AEMK02000213.1	TCONS_00302042	XLOC_240947	XLOC_240947	336566	350614	+	ENSSSCG00000037055	329651	330607	-	5958	upstream
AEMK02000213.1	TCONS_00302043	XLOC_240947	XLOC_240947	338344	347821	+	ENSSSCG00000037456	245029	245935	+	92408	downstream
AEMK02000213.1	TCONS_00302043	XLOC_240947	XLOC_240947	338344	347821	+	ENSSSCG00000032412	267150	285644	-	52699	upstream
AEMK02000213.1	TCONS_00302043	XLOC_240947	XLOC_240947	338344	347821	+	ENSSSCG00000037055	329651	330607	-	7736	upstream
AEMK02000213.1	TCONS_00302044	XLOC_240947	XLOC_240947	338537	340205	+	ENSSSCG00000037456	245029	245935	+	92601	downstream
AEMK02000213.1	TCONS_00302044	XLOC_240947	XLOC_240947	338537	340205	+	ENSSSCG00000032412	267150	285644	-	52892	upstream
AEMK02000213.1	TCONS_00302044	XLOC_240947	XLOC_240947	338537	340205	+	ENSSSCG00000037055	329651	330607	-	7929	upstream
AEMK02000213.1	TCONS_00302045	XLOC_240947	XLOC_240947	338537	340205	+	ENSSSCG00000037456	245029	245935	+	92601	downstream
AEMK02000213.1	TCONS_00302045	XLOC_240947	XLOC_240947	338537	340205	+	ENSSSCG00000032412	267150	285644	-	52892	upstream
AEMK02000213.1	TCONS_00302045	XLOC_240947	XLOC_240947	338537	340205	+	ENSSSCG00000037055	329651	330607	-	7929	upstream
AEMK02000213.1	TCONS_00302046	XLOC_240947	XLOC_240947	338537	349775	+	ENSSSCG00000037456	245029	245935	+	92601	downstream
AEMK02000213.1	TCONS_00302046	XLOC_240947	XLOC_240947	338537	349775	+	ENSSSCG00000032412	267150	285644	-	52892	upstream
AEMK02000213.1	TCONS_00302046	XLOC_240947	XLOC_240947	338537	349775	+	ENSSSCG00000037055	329651	330607	-	7929	upstream
AEMK02000213.1	TCONS_00302047	XLOC_240947	XLOC_240947	338537	350244	+	ENSSSCG00000037456	245029	245935	+	92601	downstream
AEMK02000213.1	TCONS_00302047	XLOC_240947	XLOC_240947	338537	350244	+	ENSSSCG00000032412	267150	285644	-	52892	upstream
AEMK02000213.1	TCONS_00302047	XLOC_240947	XLOC_240947	338537	350244	+	ENSSSCG00000037055	329651	330607	-	7929	upstream
AEMK02000213.1	TCONS_00302048	XLOC_240947	XLOC_240947	340276	342479	+	ENSSSCG00000037456	245029	245935	+	94340	downstream
AEMK02000213.1	TCONS_00302048	XLOC_240947	XLOC_240947	340276	342479	+	ENSSSCG00000032412	267150	285644	-	54631	upstream
AEMK02000213.1	TCONS_00302048	XLOC_240947	XLOC_240947	340276	342479	+	ENSSSCG00000037055	329651	330607	-	9668	upstream
AEMK02000213.1	TCONS_00302049	XLOC_240947	XLOC_240947	340276	351210	+	ENSSSCG00000037456	245029	245935	+	94340	downstream
AEMK02000213.1	TCONS_00302049	XLOC_240947	XLOC_240947	340276	351210	+	ENSSSCG00000032412	267150	285644	-	54631	upstream
AEMK02000213.1	TCONS_00302049	XLOC_240947	XLOC_240947	340276	351210	+	ENSSSCG00000037055	329651	330607	-	9668	upstream
AEMK02000213.1	TCONS_00302050	XLOC_240947	XLOC_240947	340414	349775	+	ENSSSCG00000037456	245029	245935	+	94478	downstream
AEMK02000213.1	TCONS_00302050	XLOC_240947	XLOC_240947	340414	349775	+	ENSSSCG00000032412	267150	285644	-	54769	upstream
AEMK02000213.1	TCONS_00302050	XLOC_240947	XLOC_240947	340414	349775	+	ENSSSCG00000037055	329651	330607	-	9806	upstream
AEMK02000213.1	TCONS_00302051	XLOC_240947	XLOC_240947	340414	349775	+	ENSSSCG00000037456	245029	245935	+	94478	downstream
AEMK02000213.1	TCONS_00302051	XLOC_240947	XLOC_240947	340414	349775	+	ENSSSCG00000032412	267150	285644	-	54769	upstream
AEMK02000213.1	TCONS_00302051	XLOC_240947	XLOC_240947	340414	349775	+	ENSSSCG00000037055	329651	330607	-	9806	upstream
AEMK02000213.1	TCONS_00302052	XLOC_240947	XLOC_240947	340414	349775	+	ENSSSCG00000037456	245029	245935	+	94478	downstream
AEMK02000213.1	TCONS_00302052	XLOC_240947	XLOC_240947	340414	349775	+	ENSSSCG00000032412	267150	285644	-	54769	upstream
AEMK02000213.1	TCONS_00302052	XLOC_240947	XLOC_240947	340414	349775	+	ENSSSCG00000037055	329651	330607	-	9806	upstream
AEMK02000213.1	TCONS_00302053	XLOC_240947	XLOC_240947	341165	349775	+	ENSSSCG00000037456	245029	245935	+	95229	downstream
AEMK02000213.1	TCONS_00302053	XLOC_240947	XLOC_240947	341165	349775	+	ENSSSCG00000032412	267150	285644	-	55520	upstream
AEMK02000213.1	TCONS_00302053	XLOC_240947	XLOC_240947	341165	349775	+	ENSSSCG00000037055	329651	330607	-	10557	upstream
AEMK02000213.1	TCONS_00302054	XLOC_240947	XLOC_240947	341881	351210	+	ENSSSCG00000037456	245029	245935	+	95945	downstream
AEMK02000213.1	TCONS_00302054	XLOC_240947	XLOC_240947	341881	351210	+	ENSSSCG00000032412	267150	285644	-	56236	upstream
AEMK02000213.1	TCONS_00302054	XLOC_240947	XLOC_240947	341881	351210	+	ENSSSCG00000037055	329651	330607	-	11273	upstream
AEMK02000213.1	TCONS_00302055	XLOC_240947	XLOC_240947	342600	349775	+	ENSSSCG00000037456	245029	245935	+	96664	downstream
AEMK02000213.1	TCONS_00302055	XLOC_240947	XLOC_240947	342600	349775	+	ENSSSCG00000032412	267150	285644	-	56955	upstream
AEMK02000213.1	TCONS_00302055	XLOC_240947	XLOC_240947	342600	349775	+	ENSSSCG00000037055	329651	330607	-	11992	upstream
AEMK02000213.1	TCONS_00302056	XLOC_240947	XLOC_240947	342600	351210	+	ENSSSCG00000037456	245029	245935	+	96664	downstream
AEMK02000213.1	TCONS_00302056	XLOC_240947	XLOC_240947	342600	351210	+	ENSSSCG00000032412	267150	285644	-	56955	upstream
AEMK02000213.1	TCONS_00302056	XLOC_240947	XLOC_240947	342600	351210	+	ENSSSCG00000037055	329651	330607	-	11992	upstream
AEMK02000213.1	TCONS_00302057	XLOC_240947	XLOC_240947	345359	349775	+	ENSSSCG00000037456	245029	245935	+	99423	downstream
AEMK02000213.1	TCONS_00302057	XLOC_240947	XLOC_240947	345359	349775	+	ENSSSCG00000032412	267150	285644	-	59714	upstream
AEMK02000213.1	TCONS_00302057	XLOC_240947	XLOC_240947	345359	349775	+	ENSSSCG00000037055	329651	330607	-	14751	upstream
AEMK02000213.1	TCONS_00302086	XLOC_240975	XLOC_240975	336515	344330	-	ENSSSCG00000037456	245029	245935	+	90579	downstream
AEMK02000213.1	TCONS_00302086	XLOC_240975	XLOC_240975	336515	344330	-	ENSSSCG00000032412	267150	285644	-	50870	upstream
AEMK02000213.1	TCONS_00302086	XLOC_240975	XLOC_240975	336515	344330	-	ENSSSCG00000037055	329651	330607	-	5907	upstream
AEMK02000213.1	TCONS_00302088	XLOC_240975	XLOC_240975	336515	350081	-	ENSSSCG00000037456	245029	245935	+	90579	downstream
AEMK02000213.1	TCONS_00302088	XLOC_240975	XLOC_240975	336515	350081	-	ENSSSCG00000032412	267150	285644	-	50870	upstream
AEMK02000213.1	TCONS_00302088	XLOC_240975	XLOC_240975	336515	350081	-	ENSSSCG00000037055	329651	330607	-	5907	upstream
AEMK02000213.1	TCONS_00302089	XLOC_240975	XLOC_240975	336515	350497	-	ENSSSCG00000037456	245029	245935	+	90579	downstream
AEMK02000213.1	TCONS_00302089	XLOC_240975	XLOC_240975	336515	350497	-	ENSSSCG00000032412	267150	285644	-	50870	upstream
AEMK02000213.1	TCONS_00302089	XLOC_240975	XLOC_240975	336515	350497	-	ENSSSCG00000037055	329651	330607	-	5907	upstream
AEMK02000213.1	TCONS_00302090	XLOC_240975	XLOC_240975	338344	344284	-	ENSSSCG00000037456	245029	245935	+	92408	downstream
AEMK02000213.1	TCONS_00302090	XLOC_240975	XLOC_240975	338344	344284	-	ENSSSCG00000032412	267150	285644	-	52699	upstream
AEMK02000213.1	TCONS_00302090	XLOC_240975	XLOC_240975	338344	344284	-	ENSSSCG00000037055	329651	330607	-	7736	upstream
AEMK02000213.1	TCONS_00302092	XLOC_240975	XLOC_240975	338344	349763	-	ENSSSCG00000037456	245029	245935	+	92408	downstream
AEMK02000213.1	TCONS_00302092	XLOC_240975	XLOC_240975	338344	349763	-	ENSSSCG00000032412	267150	285644	-	52699	upstream
AEMK02000213.1	TCONS_00302092	XLOC_240975	XLOC_240975	338344	349763	-	ENSSSCG00000037055	329651	330607	-	7736	upstream
AEMK02000213.1	TCONS_00302093	XLOC_240975	XLOC_240975	338537	340188	-	ENSSSCG00000037456	245029	245935	+	92601	downstream
AEMK02000213.1	TCONS_00302093	XLOC_240975	XLOC_240975	338537	340188	-	ENSSSCG00000032412	267150	285644	-	52892	upstream
AEMK02000213.1	TCONS_00302093	XLOC_240975	XLOC_240975	338537	340188	-	ENSSSCG00000037055	329651	330607	-	7929	upstream
AEMK02000213.1	TCONS_00302094	XLOC_240975	XLOC_240975	338537	344284	-	ENSSSCG00000037456	245029	245935	+	92601	downstream
AEMK02000213.1	TCONS_00302094	XLOC_240975	XLOC_240975	338537	344284	-	ENSSSCG00000032412	267150	285644	-	52892	upstream
AEMK02000213.1	TCONS_00302094	XLOC_240975	XLOC_240975	338537	344284	-	ENSSSCG00000037055	329651	330607	-	7929	upstream
AEMK02000213.1	TCONS_00302095	XLOC_240975	XLOC_240975	338537	349765	-	ENSSSCG00000037456	245029	245935	+	92601	downstream
AEMK02000213.1	TCONS_00302095	XLOC_240975	XLOC_240975	338537	349765	-	ENSSSCG00000032412	267150	285644	-	52892	upstream
AEMK02000213.1	TCONS_00302095	XLOC_240975	XLOC_240975	338537	349765	-	ENSSSCG00000037055	329651	330607	-	7929	upstream
AEMK02000213.1	TCONS_00302096	XLOC_240975	XLOC_240975	338537	350219	-	ENSSSCG00000037456	245029	245935	+	92601	downstream
AEMK02000213.1	TCONS_00302096	XLOC_240975	XLOC_240975	338537	350219	-	ENSSSCG00000032412	267150	285644	-	52892	upstream
AEMK02000213.1	TCONS_00302096	XLOC_240975	XLOC_240975	338537	350219	-	ENSSSCG00000037055	329651	330607	-	7929	upstream
AEMK02000213.1	TCONS_00302098	XLOC_240975	XLOC_240975	338537	350472	-	ENSSSCG00000037456	245029	245935	+	92601	downstream
AEMK02000213.1	TCONS_00302098	XLOC_240975	XLOC_240975	338537	350472	-	ENSSSCG00000032412	267150	285644	-	52892	upstream
AEMK02000213.1	TCONS_00302098	XLOC_240975	XLOC_240975	338537	350472	-	ENSSSCG00000037055	329651	330607	-	7929	upstream
AEMK02000213.1	TCONS_00302100	XLOC_240975	XLOC_240975	340363	349771	-	ENSSSCG00000037456	245029	245935	+	94427	downstream
AEMK02000213.1	TCONS_00302100	XLOC_240975	XLOC_240975	340363	349771	-	ENSSSCG00000032412	267150	285644	-	54718	upstream
AEMK02000213.1	TCONS_00302100	XLOC_240975	XLOC_240975	340363	349771	-	ENSSSCG00000037055	329651	330607	-	9755	upstream
AEMK02000213.1	TCONS_00302102	XLOC_240975	XLOC_240975	340363	351100	-	ENSSSCG00000037456	245029	245935	+	94427	downstream
AEMK02000213.1	TCONS_00302102	XLOC_240975	XLOC_240975	340363	351100	-	ENSSSCG00000032412	267150	285644	-	54718	upstream
AEMK02000213.1	TCONS_00302102	XLOC_240975	XLOC_240975	340363	351100	-	ENSSSCG00000037055	329651	330607	-	9755	upstream
AEMK02000213.1	TCONS_00302103	XLOC_240975	XLOC_240975	342010	351091	-	ENSSSCG00000037456	245029	245935	+	96074	downstream
AEMK02000213.1	TCONS_00302103	XLOC_240975	XLOC_240975	342010	351091	-	ENSSSCG00000032412	267150	285644	-	56365	upstream
AEMK02000213.1	TCONS_00302103	XLOC_240975	XLOC_240975	342010	351091	-	ENSSSCG00000037055	329651	330607	-	11402	upstream
AEMK02000213.1	TCONS_00302108	XLOC_240975	XLOC_240975	347910	351098	-	ENSSSCG00000032412	267150	285644	-	62265	upstream
AEMK02000213.1	TCONS_00302108	XLOC_240975	XLOC_240975	347910	351098	-	ENSSSCG00000037055	329651	330607	-	17302	upstream
AEMK02000361.1	TCONS_00303722	XLOC_242366	XLOC_242366	1698014	1701899	-	ENSSSCG00000040934	1670488	1688639	+	9374	downstream
AEMK02000451.1	TCONS_00304919	XLOC_243449	XLOC_243449	137497	150843	+	ENSSSCG00000035307	181634	207954	+	30791	upstream
AEMK02000451.1	TCONS_00304919	XLOC_243449	XLOC_243449	137497	150843	+	ENSSSCG00000037491	205028	219066	-	54185	downstream
AEMK02000451.1	TCONS_00304922	XLOC_243452	XLOC_243452	153577	157081	+	ENSSSCG00000035307	181634	207954	+	24553	upstream
AEMK02000451.1	TCONS_00304922	XLOC_243452	XLOC_243452	153577	157081	+	ENSSSCG00000037491	205028	219066	-	47947	downstream
AEMK02000451.1	TCONS_00304923	XLOC_243453	XLOC_243453	154022	160844	+	ENSSSCG00000035307	181634	207954	+	20790	upstream
AEMK02000451.1	TCONS_00304923	XLOC_243453	XLOC_243453	154022	160844	+	ENSSSCG00000037491	205028	219066	-	44184	downstream
AEMK02000451.1	TCONS_00304924	XLOC_243453	XLOC_243453	157203	160844	+	ENSSSCG00000035307	181634	207954	+	20790	upstream
AEMK02000451.1	TCONS_00304924	XLOC_243453	XLOC_243453	157203	160844	+	ENSSSCG00000037491	205028	219066	-	44184	downstream
AEMK02000451.1	TCONS_00304941	XLOC_243464	XLOC_243464	107748	141491	-	ENSSSCG00000035307	181634	207954	+	40143	upstream
AEMK02000451.1	TCONS_00304941	XLOC_243464	XLOC_243464	107748	141491	-	ENSSSCG00000037491	205028	219066	-	63537	downstream
AEMK02000451.1	TCONS_00304942	XLOC_243464	XLOC_243464	107748	150906	-	ENSSSCG00000035307	181634	207954	+	30728	upstream
AEMK02000451.1	TCONS_00304942	XLOC_243464	XLOC_243464	107748	150906	-	ENSSSCG00000037491	205028	219066	-	54122	downstream
AEMK02000451.1	TCONS_00304945	XLOC_243466	XLOC_243466	111318	118115	-	ENSSSCG00000035307	181634	207954	+	63519	upstream
AEMK02000451.1	TCONS_00304945	XLOC_243466	XLOC_243466	111318	118115	-	ENSSSCG00000037491	205028	219066	-	86913	downstream
AEMK02000451.1	TCONS_00304946	XLOC_243467	XLOC_243467	113473	152057	-	ENSSSCG00000035307	181634	207954	+	29577	upstream
AEMK02000451.1	TCONS_00304946	XLOC_243467	XLOC_243467	113473	152057	-	ENSSSCG00000037491	205028	219066	-	52971	downstream
AEMK02000451.1	TCONS_00304948	XLOC_243469	XLOC_243469	127314	131133	-	ENSSSCG00000035307	181634	207954	+	50501	upstream
AEMK02000451.1	TCONS_00304948	XLOC_243469	XLOC_243469	127314	131133	-	ENSSSCG00000037491	205028	219066	-	73895	downstream
AEMK02000451.1	TCONS_00304951	XLOC_243472	XLOC_243472	142763	146520	-	ENSSSCG00000035307	181634	207954	+	35114	upstream
AEMK02000451.1	TCONS_00304951	XLOC_243472	XLOC_243472	142763	146520	-	ENSSSCG00000037491	205028	219066	-	58508	downstream
AEMK02000451.1	TCONS_00304952	XLOC_243472	XLOC_243472	142763	149454	-	ENSSSCG00000035307	181634	207954	+	32180	upstream
AEMK02000451.1	TCONS_00304952	XLOC_243472	XLOC_243472	142763	149454	-	ENSSSCG00000037491	205028	219066	-	55574	downstream
AEMK02000451.1	TCONS_00304953	XLOC_243473	XLOC_243473	149026	159110	-	ENSSSCG00000035307	181634	207954	+	22524	upstream
AEMK02000451.1	TCONS_00304953	XLOC_243473	XLOC_243473	149026	159110	-	ENSSSCG00000037491	205028	219066	-	45918	downstream
AEMK02000451.1	TCONS_00304954	XLOC_243473	XLOC_243473	149026	159110	-	ENSSSCG00000035307	181634	207954	+	22524	upstream
AEMK02000451.1	TCONS_00304954	XLOC_243473	XLOC_243473	149026	159110	-	ENSSSCG00000037491	205028	219066	-	45918	downstream
AEMK02000451.1	TCONS_00304955	XLOC_243474	XLOC_243474	151472	161819	-	ENSSSCG00000035307	181634	207954	+	19815	upstream
AEMK02000451.1	TCONS_00304955	XLOC_243474	XLOC_243474	151472	161819	-	ENSSSCG00000037491	205028	219066	-	43209	downstream
AEMK02000451.1	TCONS_00304956	XLOC_243473	XLOC_243473	152372	159076	-	ENSSSCG00000035307	181634	207954	+	22558	upstream
AEMK02000451.1	TCONS_00304956	XLOC_243473	XLOC_243473	152372	159076	-	ENSSSCG00000037491	205028	219066	-	45952	downstream
AEMK02000451.1	TCONS_00304957	XLOC_243464	XLOC_243464	152596	156321	-	ENSSSCG00000035307	181634	207954	+	25313	upstream
AEMK02000451.1	TCONS_00304957	XLOC_243464	XLOC_243464	152596	156321	-	ENSSSCG00000037491	205028	219066	-	48707	downstream
AEMK02000451.1	TCONS_00304958	XLOC_243464	XLOC_243464	152596	157017	-	ENSSSCG00000035307	181634	207954	+	24617	upstream
AEMK02000451.1	TCONS_00304958	XLOC_243464	XLOC_243464	152596	157017	-	ENSSSCG00000037491	205028	219066	-	48011	downstream
AEMK02000451.1	TCONS_00304959	XLOC_243474	XLOC_243474	154989	161819	-	ENSSSCG00000035307	181634	207954	+	19815	upstream
AEMK02000451.1	TCONS_00304959	XLOC_243474	XLOC_243474	154989	161819	-	ENSSSCG00000037491	205028	219066	-	43209	downstream
AEMK02000478.1	TCONS_00306062	XLOC_244288	XLOC_244288	246924	292526	-	ENSSSCG00000034597	358001	358927	-	65475	downstream
AEMK02000478.1	TCONS_00306062	XLOC_244288	XLOC_244288	246924	292526	-	ENSSSCG00000040133	201185	202109	-	44814	upstream
AEMK02000478.1	TCONS_00306062	XLOC_244288	XLOC_244288	246924	292526	-	ENSSSCG00000036254	164284	165214	-	81709	upstream
AEMK02000478.1	TCONS_00306062	XLOC_244288	XLOC_244288	246924	292526	-	ENSSSCG00000033755	320547	321513	-	28021	downstream
AEMK02000510.1	TCONS_00306427	XLOC_244566	XLOC_244566	315275	339840	-	ENSSSCG00000031488	357434	465583	+	17594	upstream
AEMK02000510.1	TCONS_00306428	XLOC_244566	XLOC_244566	315275	339850	-	ENSSSCG00000031488	357434	465583	+	17584	upstream
AEMK02000614.1	TCONS_00307837	XLOC_245711	XLOC_245711	6627	14325	+	ENSSSCG00000034391	39494	42049	+	25169	upstream
AEMK02000614.1	TCONS_00307838	XLOC_245711	XLOC_245711	7590	14325	+	ENSSSCG00000034391	39494	42049	+	25169	upstream
AEMK02000614.1	TCONS_00307839	XLOC_245711	XLOC_245711	7862	14325	+	ENSSSCG00000034391	39494	42049	+	25169	upstream
AEMK02000614.1	TCONS_00307841	XLOC_245711	XLOC_245711	9583	12201	+	ENSSSCG00000034391	39494	42049	+	27293	upstream
AEMK02000614.1	TCONS_00307842	XLOC_245711	XLOC_245711	9788	16874	+	ENSSSCG00000034391	39494	42049	+	22620	upstream
AEMK02000644.1	TCONS_00308185	XLOC_246030	XLOC_246030	40788	47633	+	ENSSSCG00000033024	7639	11792	-	28995	upstream
AEMK02000644.1	TCONS_00308186	XLOC_246031	XLOC_246031	46135	71783	+	ENSSSCG00000033024	7639	11792	-	34342	upstream
AEMK02000644.1	TCONS_00308188	XLOC_246033	XLOC_246033	57967	60850	+	ENSSSCG00000033024	7639	11792	-	46174	upstream
AEMK02000644.1	TCONS_00308189	XLOC_246033	XLOC_246033	57967	62205	+	ENSSSCG00000033024	7639	11792	-	46174	upstream
AEMK02000644.1	TCONS_00308201	XLOC_246045	XLOC_246045	30945	64660	-	ENSSSCG00000033024	7639	11792	-	19152	upstream
AEMK02000644.1	TCONS_00308202	XLOC_246046	XLOC_246046	40749	47546	-	ENSSSCG00000033024	7639	11792	-	28956	upstream
AEMK02000644.1	TCONS_00308204	XLOC_246048	XLOC_246048	57956	62135	-	ENSSSCG00000033024	7639	11792	-	46163	upstream
AEMK02000644.1	TCONS_00308205	XLOC_246049	XLOC_246049	64244	66324	-	ENSSSCG00000033024	7639	11792	-	52451	upstream
X	TCONS_00309841	XLOC_247320	XLOC_247320	4624684	4639089	+	ENSSSCG00000012100	4561866	4623541	-	1142	upstream
X	TCONS_00309842	XLOC_247320	XLOC_247320	4624684	4703628	+	ENSSSCG00000012100	4561866	4623541	-	1142	upstream
X	TCONS_00309853	XLOC_247320	XLOC_247320	4700072	4703628	+	ENSSSCG00000012100	4561866	4623541	-	76530	upstream
X	TCONS_00309854	XLOC_247320	XLOC_247320	4700072	4703628	+	ENSSSCG00000012100	4561866	4623541	-	76530	upstream
X	TCONS_00320128	XLOC_256090	XLOC_256090	55691941	55723614	-	ENSSSCG00000021647	55770962	56103289	+	47348	upstream
X	TCONS_00320128	XLOC_256090	XLOC_256090	55691941	55723614	-	ENSSSCG00000012386	55631038	55658303	+	33637	downstream
X	TCONS_00320472	XLOC_256352	XLOC_256352	61405947	61472030	-	ENSSSCG00000031428	61314543	61319243	+	86703	downstream
X	TCONS_00320472	XLOC_256352	XLOC_256352	61405947	61472030	-	ENSSSCG00000022833	61551779	61561230	+	79749	upstream
X	TCONS_00322992	XLOC_258563	XLOC_258563	110550455	110578859	-	ENSSSCG00000030908	110622131	110682248	+	43272	upstream
X	TCONS_00322992	XLOC_258563	XLOC_258563	110550455	110578859	-	ENSSSCG00000025292	110636909	110637781	-	58050	downstream
X	TCONS_00322992	XLOC_258563	XLOC_258563	110550455	110578859	-	ENSSSCG00000012685	110593935	110617784	-	15076	downstream
X	TCONS_00322992	XLOC_258563	XLOC_258563	110550455	110578859	-	ENSSSCG00000012686	110663851	110785622	-	84992	downstream
X	TCONS_00322992	XLOC_258563	XLOC_258563	110550455	110578859	-	ENSSSCG00000031207	110403436	110539258	-	11196	upstream
X	TCONS_00323013	XLOC_258571	XLOC_258571	110786403	110792987	-	ENSSSCG00000025913	110826332	110826781	-	33345	downstream
X	TCONS_00323013	XLOC_258571	XLOC_258571	110786403	110792987	-	ENSSSCG00000032291	110811058	110811400	-	18071	downstream
X	TCONS_00323013	XLOC_258571	XLOC_258571	110786403	110792987	-	ENSSSCG00000034668	110873500	110873737	+	80513	upstream
X	TCONS_00323013	XLOC_258571	XLOC_258571	110786403	110792987	-	ENSSSCG00000040769	110793273	110793615	+	286	upstream
X	TCONS_00323013	XLOC_258571	XLOC_258571	110786403	110792987	-	ENSSSCG00000037479	110834170	110834512	-	41183	downstream
X	TCONS_00323013	XLOC_258571	XLOC_258571	110786403	110792987	-	ENSSSCG00000033978	110813976	110814318	+	20989	upstream
X	TCONS_00323013	XLOC_258571	XLOC_258571	110786403	110792987	-	ENSSSCG00000039173	110760027	110760285	+	26117	downstream
X	TCONS_00323013	XLOC_258571	XLOC_258571	110786403	110792987	-	ENSSSCG00000034882	110758747	110760321	-	26081	upstream
X	TCONS_00323013	XLOC_258571	XLOC_258571	110786403	110792987	-	ENSSSCG00000012686	110663851	110785622	-	780	upstream
X	TCONS_00323013	XLOC_258571	XLOC_258571	110786403	110792987	-	ENSSSCG00000039482	110842698	110842878	+	49711	upstream
X	TCONS_00323013	XLOC_258571	XLOC_258571	110786403	110792987	-	ENSSSCG00000012693	110843955	110963522	-	50968	downstream
X	TCONS_00323013	XLOC_258571	XLOC_258571	110786403	110792987	-	ENSSSCG00000033339	110869553	110873785	-	76566	downstream
X	TCONS_00323013	XLOC_258571	XLOC_258571	110786403	110792987	-	ENSSSCG00000012689	110890256	110908348	+	97269	upstream
