# Supplementary material for: Genome-Wide Expression Profiling of mRNAs, lncRNAs and circRNAs in Skeletal Muscle of Two Different Pig Breeds
Source: Animals (Basel). 2021 Nov 5;11(11):3169. doi: 10.3390/ani11113169 (PMC8614396; doi:10.3390/ani11113169)
Supplement: Supplementary file 1 [file animals-11-03169-s001.zip › TableS8.xlsx]

## Sheet: BP_Co-expression
Category	Term	Count	%	PValue	Genes	List Total	Pop Hits	Pop Total	Fold Enrichment	Bonferroni	Benjamini	FDR
GOTERM_BP_DIRECT	GO:0006986~response to unfolded protein	26	0.738846	5.75396e-09	HERPUD2, HSP90AB1, FAF2, HSPB7, DERL1, HSPB1, HSPB3, THBS1, THBS4, HSPD1, HERPUD1, HSPH1, DNAJB4, TMEM129, SERPINH1, UBXN4, HSPA8, HSP90AA1, HSPA4, HSPE1, TOR1B, MANF, DNAJA1, ERP44, CREBRF, TMBIM6	3155	42	16792	3.29479	3.63932e-05	3.63938e-05	3.62845e-05
GOTERM_BP_DIRECT	GO:0000209~protein polyubiquitination	65	1.84712	1.81991e-07	UBE2D3, UBE2D1, RNF19B, FBXO22, PSMD6, RNF115, PSMD7, RNF114, PSMD5, PSMD3, PSMD1, BTRC, RNF152, RNF111, HERC6, SKP1, SHPRH, WSB1, UBE4B, RC3H2, RNF41, RBX1, RNF144A, PSMA6, RNF125, PSMA4, TRAF6, PSME4, RNF122, PSMD12, PSMD11, CBFB, PSMD14, TNKS, MGRN1, CUL3, RNF180, CUL1, NEDD4L, PSMB7, PSMB4, C18ORF25, UBB, PSMB2, TNKS2, PSMB3, RNF138, TMEM129, PSMB1, RBBP6, UBE2B, RNF24, SIAH1, BFAR, RNF145, S…	3155	184	16792	1.88018	0.00115043	0.000575546	0.000573817
GOTERM_BP_DIRECT	GO:0043161~proteasome-mediated ubiquitin-dependent protein catabolic process	68	1.93237	8.57633e-07	UBE2D3, UBE2D1, ARRB1, CDC20, PSMD6, RNF115, MAEA, PSMD7, PSMD5, PSMD3, CDC27, PSMD1, BTRC, RNF111, SKP1, UBE4B, KCTD2, RBX1, PSMA6, PSMA4, TBL1XR1, PSME4, PLAA, SPOPL, ANAPC4, ANAPC5, RNF122, PSMD12, PSMD11, ANAPC16, PSMD14, CUL3, CUL1, NEDD4L, RNF6, ARNTL, PPP2CB, PSMB7, PSMB4, C18ORF25, RMND5A, UBB, PSMB2, RNF216, BTBD1, PSMB3, PSMB1, PCBP2, BUB3, UBE2B, RNF24, CRBN, SIAH1, BFAR, BTBD9, CUL4A,…	3155	203	16792	1.78285	0.00540984	0.00180818	0.00180274
GOTERM_BP_DIRECT	GO:0051437~positive regulation of ubiquitin-protein ligase activity involved in regulation of mitotic cell cycle transition	33	0.937766	2.21486e-06	PSMD12, PSMD11, ANAPC16, PSMD14, CUL1, UBE2D1, CDC20, PSMB7, PSMD6, PSMB4, PSMD7, UBB, PSMB2, PSMD5, PSMB3, PSMD3, CDC27, PSMB1, PSMD1, BUB3, BTRC, SKP1, PSMA6, PSMC6, PSMA4, PSMC3, PSMC4, PSMC1, PSMC2, PSME4, CDC16, ANAPC4, ANAPC5	3155	76	16792	2.31102	0.0139113	0.00293741	0.00292859
GOTERM_BP_DIRECT	GO:0038061~NIK/NF-kappaB signaling	30	0.852515	2.32206e-06	PSMD12, PSMD11, PSMD14, CUL1, RELB, PSMB7, PSMD6, PSMB4, PSMD7, PPP4C, UBB, PSMB2, PSMD5, PSMB3, PSMD3, PSMB1, PSMD1, BTRC, SKP1, CHUK, NFKB1, NFKB2, PSMA6, PSMC6, PSMA4, PSMC3, PSMC4, PSMC1, PSMC2, PSME4	3155	66	16792	2.41925	0.0145797	0.00293741	0.00292859
GOTERM_BP_DIRECT	GO:0016032~viral process	89	2.52913	4.63112e-06	RB1, EIF4A2, NCKAP1, EIF4A1, TRAM1, CRTC2, NUP188, CALCOCO2, CRTC1, GTF2B, UBE3A, IPO5, XPO1, TNPO1, BTRC, PAAF1, CCR2, HTATIP2, TRIM23, MAP3K5, USP7, MORC3, RBM15, TBP, SCRIB, VRK2, DYNLL1, CDC25C, RBX1, CLDN6, KIN, DYNC1LI1, KAT2A, CD200R1, RBL1, PSMA4, MDFIC, KARS, NFX1, NUP50, CCDC86, SLC25A4, EPHA2, ANKRD17, CX3CR1, DYNC1I2, CUL7, CUL5, COPB1, CUL2, CUL1, NUP160, HSPD1, PSMB7, PSMB4, PSMB2, …	3155	299	16792	1.58424	0.0288671	0.00488197	0.00486731
GOTERM_BP_DIRECT	GO:0090263~positive regulation of canonical Wnt signaling pathway	44	1.25036	7.59279e-06	YAP1, PSMD12, PSMD11, WNT2B, PSMD14, TNKS, LRRK2, USP34, LRP6, ARNTL, PSMB7, PSMD6, PSMB4, PSMD7, FGF9, UBB, TNKS2, PSMB2, PSMD5, PSMB3, PSMD3, PSMB1, RSPO3, PSMD1, VPS35, WNT2, TRPM4, WLS, DAPK3, NFKB1, TMEM198, RNF146, COL1A1, PSMA6, SFRP1, PSMC6, PSMA4, PSMC3, PSMC4, PSMC1, PSMC2, PSME4, PIN1, ROR2	3155	120	16792	1.95153	0.0468897	0.00686063	0.00684002
GOTERM_BP_DIRECT	GO:0060071~Wnt signaling pathway, planar cell polarity pathway	36	1.02302	1.17551e-05	PSMD12, PSMD11, PSMD14, CLTC, PRICKLE1, PSMB7, PSMD6, PSMB4, PSMD7, ZNRF3, WNT11, UBB, PSMB2, PSMD5, PSMB3, PSMD3, PSMB1, DVL3, PSMD1, RAC1, GPC4, AP2M1, CTHRC1, FZD3, WNT9B, VANGL1, PSMA6, PSMC6, PSMA4, PSMC3, DAAM1, PSMC4, PSMC1, PSMC2, PSME4, ROR2	3155	92	16792	2.08266	0.0716547	0.00929388	0.00926596
GOTERM_BP_DIRECT	GO:0006521~regulation of cellular amino acid metabolic process	24	0.682012	1.50802e-05	NQO1, PSMD12, PSMD11, PSMD14, ODC1, AZIN1, PSMA6, PSMB7, PSMD6, PSMB4, PSMC6, PSMD7, PSMA4, PSMC3, PSMB2, PSMC4, PSMD5, PSMB3, PSMC1, PSMC2, PSMD3, PSMB1, PSME4, PSMD1	3155	51	16792	2.50463	0.0909755	0.0105981	0.0105662
GOTERM_BP_DIRECT	GO:0007050~cell cycle arrest	47	1.36402	2.63499e-05	CDKN1C, RB1, PRKAA1, CXCL8, CUL5, CAB39, CUL3, CUL2, AK1, CUL1, PRKAG2, FOXO4, THBS1, PRKAG3, PPM1G, MLST8, NBN, RPRM, MAP2K6, RBM38, PRNP, TGFB2, MAP2K1, PRKAB2, CDKN2C, DDIAS, GADD45A, DHCR24, VASH1, CGRRF1, MLF1, UHMK1, CUL4A, PPM1A, RRAGA, CDK7, RRAGC, RHEB, IRF1, RRAGD, JMY, GAS1, HBP1, ATM, LAMTOR3, EIF4G2, CDKN3	3155	141	16792	1.81186	0.153517	0.0155277	0.0154811
GOTERM_BP_DIRECT	GO:0042787~protein ubiquitination involved in ubiquitin-dependent protein catabolic process	51	1.44928	2.70047e-05	UBE2D1, RNF19B, UBE2Z, CDC20, HERC4, RNF115, MAEA, CDC27, RNF111, HERC6, UBE4B, RBX1, RNF144A, RNF128, SPOPL, ANAPC4, ANAPC5, RNF122, CUL5, ANAPC16, UHRF1, CUL3, CUL2, CUL1, NEDD4L, RNF7, C18ORF25, RMND5A, HECTD1, UBB, OS9, BTBD1, RBBP6, BUB3, HACE1, KLHL25, RNF24, SIAH1, KLHL21, KLHL3, BFAR, BTBD9, CUL4A, RNF146, ABTB2, RNF145, ITCH, CDC16, ASB2, DZIP3, CUL4B	3155	153	16792	1.77412	0.157016	0.0155277	0.0154811
GOTERM_BP_DIRECT	GO:0051436~negative regulation of ubiquitin-protein ligase activity involved in mitotic cell cycle	29	0.824098	4.00959e-05	PSMD12, PSMD11, ANAPC16, PSMD14, UBE2D1, CDC20, PSMB7, PSMD6, PSMB4, PSMD7, UBB, PSMB2, PSMD5, PSMB3, PSMD3, CDC27, PSMB1, PSMD1, BUB3, PSMA6, PSMC6, PSMA4, PSMC3, PSMC4, PSMC1, PSMC2, CDC16, ANAPC4, ANAPC5	3155	71	16792	2.17392	0.224007	0.0211339	0.0210704
GOTERM_BP_DIRECT	GO:0031145~anaphase-promoting complex-dependent catabolic process	31	0.880932	5.02652e-05	PSMD12, PSMD11, ANAPC16, PSMD14, CUL3, UBE2D1, CDC20, PSMB7, PSMD6, PSMB4, PSMD7, UBB, PSMB2, PSMD5, PSMB3, PSMD3, CDC27, PSMB1, PSMD1, BUB3, PSMA6, PSMC6, PSMA4, PSMC3, PSMC4, PSMC1, PSMC2, PSME4, CDC16, ANAPC4, ANAPC5	3155	79	16792	2.08852	0.27235	0.0244559	0.0243825
GOTERM_BP_DIRECT	GO:0043488~regulation of mRNA stability	37	1.05144	7.39877e-05	PSMD12, PSMD11, PSMD14, PARN, HSPB1, ZFP36L2, EXOSC6, PSMB7, PSMD6, PSMB4, PSMD7, XPO1, CALCR, EXOSC4, UBB, PSMB2, PSMD5, PSMB3, PSMD3, PSMB1, PSMD1, EXOSC3, TNPO1, HSPA8, YTHDF2, DIS3, PUM1, PUM2, PSMA6, PSMC6, PSMA4, PSMC3, PSMC4, PSMC1, PSMC2, PSME4, PABPC1	3155	103	16792	1.91191	0.37374	0.0334266	0.0333262
GOTERM_BP_DIRECT	GO:0002223~stimulatory C-type lectin receptor signaling pathway	37	1.05144	0.000116158	PSMD12, PSMD11, PSMD14, CUL1, ICAM2, UBE2D1, RELB, PSMB7, PSMD6, PSMB4, PSMD7, UBB, PSMB2, CLEC7A, PSMD5, PSMB3, PSMD3, PSMB1, PSMD1, BTRC, PAK2, SKP1, FCER1G, CHUK, NFKB1, NFKBIA, PSMA6, PSMC6, PSMA4, PSMC3, PSMC4, CD209, PSMC1, TRAF6, PSMC2, PSME4, RAF1	3155	105	16792	1.87549	0.520372	0.0489802	0.048833
GOTERM_BP_DIRECT	GO:0034976~response to endoplasmic reticulum stress	29	0.824098	0.000125016	SRPX, CEBPB, CXCL8, UBA5, FAM129A, TXNDC11, ATP2A1, THBS1, THBS4, HERPUD1, PPP2CB, UFL1, OS9, UBQLN1, FLOT1, TXNDC5, MAP3K5, EIF2B5, EIF2AK3, UBE4B, EIF2S1, PDIA4, ERP44, UFM1, TMX3, TMEM33, CREBRF, TRIB3, MBTPS2	3155	75	16792	2.05797	0.546506	0.0494203	0.0492718
GOTERM_BP_DIRECT	GO:0000165~MAPK cascade	74	2.10287	0.000196103	RET, IRS1, LRRK2, IRS2, FGF6, PSMD6, PSMD7, RASGEF1A, FGF9, PSMD5, PSMD3, PSMD1, SPTAN1, MAP3K5, MAP2K3, DUSP5, MAP2K1, MEF2C, ACTN2, FRS2, NRG2, EREG, RBX1, ITPKB, PSMA6, PSMA4, DOK4, MAPKAPK3, AKAP9, PSME4, KIT, MAPKAPK5, RAF1, SOS1, HBEGF, CAMK2D, PSMD12, PSMD11, PSMD14, CUL3, CAMK2A, PDGFA, CAMKK2, PSMB7, PSMB4, MAPK7, UBB, PSMB2, PSMB3, ERBB2, PSMB1, MARK3, CAMK2G, SPTBN2, MAP2K6, BRAP, SMAD…	3155	262	16792	1.50326	0.710754	0.0687373	0.0685308
GOTERM_BP_DIRECT	GO:0006853~carnitine shuttle	8	0.227337	0.000206484	PRKAB2, CPT1A, CPT2, PRKAG2, SLC25A20, ACACB, CPT1B, ACACA	3155	9	16792	4.73097	0.729138	0.0687373	0.0685308
GOTERM_BP_DIRECT	GO:0032000~positive regulation of fatty acid beta-oxidation	8	0.227337	0.000206484	ABCD2, CPT1A, IRS1, AKT2, TWIST1, IRS2, PPARA, PLIN5	3155	9	16792	4.73097	0.729138	0.0687373	0.0685308
GOTERM_BP_DIRECT	GO:1900034~regulation of cellular response to heat	28	0.795681	0.000327217	CAMK2D, HSP90AB1, NUP188, HSPB8, CAMK2A, HIKESHI, NUP160, HSPH1, BAG2, BAG3, TPR, CHORDC1, MLST8, NUP43, CAMK2G, RANBP2, HSPA8, HSP90AA1, NUP155, PTGES3, RPA1, NUP153, DNAJC2, NUP50, ATM, FKBP4, CRYAB, ATR	3155	75	16792	1.98701	0.873812	0.103482	0.103172
GOTERM_BP_DIRECT	GO:0007062~sister chromatid cohesion	35	0.994601	0.000399047	ERCC6L, ZWILCH, CDCA5, MIS12, CDCA8, SMC3, PHB2, NUP160, CDC20, XPO1, MCMBP, NUP43, KNTC1, BUB3, BUB1, CLASP1, NDEL1, RANBP2, CENPT, NUDC, SEC13, KIF22, WAPL, SGO2, CENPE, STAG1, CLIP1, RPS27, STAG2, KIF2A, CENPI, CENPM, B9D2, CENPQ, SPC25	3155	103	16792	1.80856	0.9199	0.120115	0.119755
GOTERM_BP_DIRECT	GO:0016236~macroautophagy	28	0.795681	0.000417793	BECN1, PRKAA1, TOMM40, PIK3R4, PRKAG2, PRKAG3, MAP1LC3B, UBB, RB1CC1, UBQLN1, MLST8, ATG3, GABARAPL1, PRKAB2, ATG10, WIPI1, DYNLL1, ATG13, ATG12, RRAGA, RRAGC, ATG16L1, RHEB, RRAGD, ATG4B, LAMTOR3, SQSTM1, OPTN	3155	76	16792	1.96086	0.928859	0.120115	0.119755
GOTERM_BP_DIRECT	GO:0009267~cellular response to starvation	20	0.568343	0.000467087	KLF10, SREBF1, CADPS2, HSPA8, BMPR2, WNT2B, MAX, LRRK2, WNT9B, PCSK9, CTSV, FBXO22, FOXO1, PIK3C2B, SFRP1, WRN, MYOD1, RRAGD, PDK4, FNIP1	3155	47	16792	2.26483	0.947922	0.12392	0.123548
GOTERM_BP_DIRECT	GO:0006357~regulation of transcription from RNA polymerase II promoter	112	3.18272	0.00047021	RB1, ATF1, ATF2, UBP1, ARID4B, GABPB1, YY1, EPC2, CIR1, SMARCC1, MED8, ARID5A, MED9, WDR75, MITF, SOX12, MED6, MED7, MYCN, MAF, DMTF1, NUPR1, ATF6, BLZF1, URI1, ZNF274, ZNF395, CBFB, MAGED1, TSHZ1, SUPT4H1, FOXO6, FOXO3, CIAO1, BRIP1, MED31, HOXC5, ZBED5, SMARCA5, NFATC3, MAFA, SMARCA2, NFKB1, MED13L, NFKB2, FOSL1, SNW1, SP2, MAFG, JMY, MYF6, SIM1, BRWD1, SIM2, BRWD3, NFE2L1, MYF5, ZNF770, ECM1, …	3155	441	16792	1.35171	0.948941	0.12392	0.123548
GOTERM_BP_DIRECT	GO:0016055~Wnt signaling pathway	55	1.56294	0.00049763	VPS29, WNT2B, DDX3X, USP34, CDC73, RSPO3, VPS35, LRRFIP2, LZTS2, BTRC, WLS, SKP1, TLE4, APC2, TLE3, TLE1, CTNNBIP1, WNT9B, ZBTB33, ETV2, SENP2, DKK3, RBX1, PYGO1, PPM1A, TNIK, MACF1, PRKAA1, TNKS, CUL3, CTR9, CUL1, VPS26A, RTF1, NKD2, LRP6, SNX3, SLC9A3R1, WNT11, UBB, TNKS2, RNF138, DVL3, BRD7, WNT2, WWOX, ZRANB1, RYK, TMEM198, RNF146, CYLD, CCDC88C, CPE, HBP1, FERMT2	3155	187	16792	1.5654	0.957075	0.1259	0.125522
GOTERM_BP_DIRECT	GO:0051496~positive regulation of stress fiber assembly	17	0.511509	0.000901623	CARMIL1, MYOC, SDC4, FHOD1, SERPINF2, LIMK1, APOA1, PPM1E, PPM1F, SFRP1, WNT11, NOX4, EVL, RAC1, ARHGEF5, PFN2, S100A10	3155	42	16792	2.28101	0.996672	0.219337	0.218678
GOTERM_BP_DIRECT	GO:0090090~negative regulation of canonical Wnt signaling pathway	48	1.36402	0.00114827	PSMD12, PSMD11, PSMD14, CUL3, PTPRO, PRICKLE1, FOXO3, FOXO1, LRP6, NKD2, PSMB7, PSMD6, PSMB4, PSMD7, ZNRF3, WNT11, UBB, CDH2, PSMB2, PSMD5, PSMB3, PSMD3, G3BP1, PSMB1, DVL3, PSMD1, SOX9, APOE, LZTS2, SCYL2, CTHRC1, ANKRD6, APC2, IGFBP2, FUZ, DKK3, RBX1, CYLD, PSMA6, SFRP1, PSMC6, PSMA4, PSMC3, PSMC4, PSMC1, PSMC2, PSME4, ROR2	3155	163	16792	1.56732	0.999302	0.268993	0.268185
GOTERM_BP_DIRECT	GO:1901998~toxin transport	16	0.454675	0.00125604	CCT3, CCT2, SLC22A3, COPB2, NRP1, CRTC2, HSPA5, MTMR12, TRIP4, CCT6B, LRP6, DNAJA1, CASP1, CCT8, CCT4, ATP6V0A1	3155	36	16792	2.36549	0.999647	0.283731	0.282879
GOTERM_BP_DIRECT	GO:0006470~protein dephosphorylation	39	1.10827	0.00134121	MTMR2, PTPRO, PPP2R2A, PPM1J, PPM1K, CTDSPL2, DUSP13, STYXL1, MTMR6, PPM1G, PPP2CA, PPP1CB, PPP2CB, PPP3CA, PPP4C, PPP3CC, BTRC, CAMK2G, LHPP, PTPN1, DUSP5, PPP1R12A, PPTC7, PPP4R3B, PTPN12, SSH2, DUSP27, PTPRD, DUSP22, PPM1A, DLG1, MYH3, PTPRC, UBLCP1, PPA2, PPP1R3B, PPP1R3D, PTPN4, PTPN3	3155	126	16792	1.64739	0.999794	0.292522	0.291643
GOTERM_BP_DIRECT	GO:0006511~ubiquitin-dependent protein catabolic process	52	1.47769	0.0014593	USP37, USP38, USP31, USP34, UBE2D3, UBE2D1, UBE3A, FBXO21, FBXO22, HERPUD1, PSMD3, BTRC, SKP1, USP47, USP7, USP42, USP3, USP45, UBE4B, UCHL3, FBXO11, PSMA6, PSMA4, USP40, SQSTM1, USP14, CUL7, PSMD11, USP27X, USP16, CUL5, PSMD14, CUL3, CUL2, CUL1, RNF6, ZNRF3, UBE2B, USP22, SIAH1, USP28, FBXO32, CUL4A, CYLD, ITCH, PSMC6, NPLOC4, PSMC2, TTC3, UBE2K, FBXL4, CUL4B	3155	182	16792	1.52067	0.999903	0.307669	0.306745
GOTERM_BP_DIRECT	GO:0000045~autophagosome assembly	17	0.483092	0.00199696	BECN1, ATG3, GABARAPL1, WIPI1, TRAPPC8, PSEN1, WDR45, ATG13, ATG12, MAP1LC3B, ATG16L1, RAB23, RB1CC1, ATG4C, UBQLN1, ATG4B, EMC6	3155	41	16792	2.20683	0.999997	0.407444	0.40622
GOTERM_BP_DIRECT	GO:0071560~cellular response to transforming growth factor beta stimulus	18	0.539926	0.00238874	CX3CR1, WWOX, POSTN, MEF2C, EDN1, APAF1, ZFP36L2, COL1A1, PPM1A, SFRP1, MAPK7, PENK, ANKRD1, NOX4, SOX9, SOX6, PPARGC1A, WNT2	3155	49	16792	2.06377	1	0.472148	0.47073
GOTERM_BP_DIRECT	GO:0000082~G1/S transition of mitotic cell cycle	32	0.909349	0.00311318	RB1, ITGB1, USP37, CAMK2D, CUL5, CCNH, CUL3, CDCA5, CUL2, CAMK2A, CUL1, ACVR1B, ORC4, PPP3CA, PPAT, ORC3, ORC2, CAMK2G, POLE, EIF4E, ACVR1, CDKN2C, PLK2, RPS6, RPA1, CUL4A, CDK7, CCNE2, MCM3, RHOU, MCM6, CDKN3	3155	102	16792	1.66976	1	0.596693	0.5949
GOTERM_BP_DIRECT	GO:0000375~RNA splicing, via transesterification reactions	12	0.341006	0.00332498	SNRNP40, DBR1, SCAF11, GEMIN2, LSM1, MPHOSPH10, SRSF10, SLU7, SF3B1, SMNDC1, BCAS2, SRRM1	3155	25	16792	2.55473	1	0.611194	0.609358
GOTERM_BP_DIRECT	GO:0006457~protein folding	50	1.42086	0.00339558	FKBP10, HSP90AB1, PPWD1, TXNDC11, CCT6B, NUDCD3, SIL1, CCT3, CCT2, NUDC, HSP90AA1, AIP, DNAJB13, P3H1, PDIA4, DNAJC1, TMX3, CDC37, DNLZ, PFDN2, PPIH, FKBP9, PFDN4, FKBP4, CRYAB, ATF6, PPID, PPIC, FKBP5, LRPAP1, LMAN2L, GNAI3, BAG2, BAG3, DNAJB4, CDC37L1, MLEC, CCT8, TXNDC5, CCT4, NKTR, RANBP2, HSPA9, HSPA8, TXNL1, HSPE1, DNAJA1, ERP44, DNAJA4, DNAJA2	3155	180	16792	1.47843	1	0.611194	0.609358
GOTERM_BP_DIRECT	GO:0051726~regulation of cell cycle	37	1.05144	0.00360412	RB1, ITGB1, LIN54, USP16, CCNI, ARNTL, RBBP4, PES1, E2F2, MYBL2, BTRC, LIN52, PHACTR4, CDK18, MED1, HSPA8, GADD45A, STAT3, PUM1, CDC25C, CABLES2, HIPK2, GADD45G, ICK, PER2, BCR, BOP1, PTPRC, RBL1, CCNE2, CCNG2, IRF1, MAK, CCNG1, ATM, CDK12, PLCB1	3155	124	16792	1.58812	1	0.611194	0.609358
GOTERM_BP_DIRECT	GO:0007067~mitotic nuclear division	65	1.84712	0.00370838	ERCC6L, USP37, CCNK, NUMA1, ZWILCH, CETN3, CLTC, NCAPG2, SMC3, CDC20, MIS18BP1, KNTC1, NEK3, KMT5A, LZTS2, PBRM1, NUDC, PPP1R12A, DYNLT1, RPS6, NSMCE2, HAUS6, ACTR8, KIF22, CDC25C, GEM, DYNC1LI1, CLIP1, ANAPC4, BIRC6, ANAPC5, CEP63, ANAPC13, USP16, RGS14, ANAPC16, TNKS, CDCA5, MIS12, DCTN3, NOLC1, VCPIP1, TPR, MCMBP, NUP43, SNX9, FAM83D, BUB1, STOX1, CENPT, LMLN, NEK4, NEK6, SETDB2, KLHL21, NEDD1…	3155	248	16792	1.39497	1	0.611194	0.609358
GOTERM_BP_DIRECT	GO:0070936~protein K48-linked ubiquitination	18	0.511509	0.00376204	HACE1, UBE2D4, UBE2B, UBE2D3, UBE2D1, NEDD4L, RNF6, KLHL3, UBE3A, BFAR, RNF146, RNF115, ITCH, RNF216, UBE2T, TTC3, UBE2K, RNF152	3155	47	16792	2.03835	1	0.611194	0.609358
GOTERM_BP_DIRECT	GO:0032465~regulation of cytokinesis	11	0.312589	0.00381015	BECN1, UVRAG, PIK3R4, KLHL21, PIN1, CCP110, BIRC6, CALM3, PRPF40A, CALM1, BBS4	3155	22	16792	2.66117	1	0.611194	0.609358
GOTERM_BP_DIRECT	GO:0006446~regulation of translational initiation	15	0.426257	0.00389024	EIF4A2, EIF5B, EIF4A1, NCBP1, KLHL25, DDX1, HSPB1, EIF1, EIF3L, EIF3J, EIF4G3, EIF1B, EIF3D, EIF3A, EIF4G2	3155	36	16792	2.21764	1	0.611194	0.609358
GOTERM_BP_DIRECT	GO:0051301~cell division	87	2.47229	0.00396189	RB1, MAP10, ERCC6L, USP37, CCNK, NUMA1, ZWILCH, CCDC124, CETN3, CLTC, NCAPG2, SMC3, SMC4, CDC73, CDC14A, CDC20, PPP1CB, MAEA, MIS18BP1, CDC27, KNTC1, NEK3, KMT5A, LZTS2, PELO, NUDC, DYNLT1, PRKCE, NSMCE2, LIG3, HAUS6, TEX14, PRPF40A, ACTR8, CDC25C, CDC40, DYNC1LI1, SGO2, CCNE2, KIF2A, KIFC1, CDC37, CKS2, ANAPC4, BIRC6, ANAPC5, CEP63, ARF6, ANAPC13, USP16, RGS14, ANAPC16, TNKS, CDCA5, MIS12, GNAI3…	3155	350	16792	1.32298	1	0.611194	0.609358
GOTERM_BP_DIRECT	GO:0002479~antigen processing and presentation of exogenous peptide antigen via MHC class I, TAP-dependent	22	0.625178	0.00423416	PSMD12, PSMD11, PSMD14, PSMA6, PSMB7, PSMD6, PSMB4, PSMC6, PSMD7, PSMA4, PSMC3, PSMB2, PSMC4, PSMD5, PSMB3, PSMC1, PSMC2, PSMD3, PSMB1, PSME4, PSMD1, ITGAV	3155	63	16792	1.8586	1	0.637645	0.635729
GOTERM_BP_DIRECT	GO:2000772~regulation of cellular senescence	7	0.19892	0.00457804	RSL1D1, ING2, PNPT1, NEK4, NEK6, VASH1, ARNTL	3155	10	16792	3.72564	1	0.651275	0.649319
GOTERM_BP_DIRECT	GO:0006635~fatty acid beta-oxidation	17	0.483092	0.0045865	ABCD2, ACADVL, CPT1A, ABCD3, ECH1, HSD17B4, CPT1B, HADHB, HADHA, BDH2, CPT2, EHHADH, ECHDC2, ACADM, ACAD11, ACAA1, PPARD	3155	44	16792	2.05636	1	0.651275	0.649319
GOTERM_BP_DIRECT	GO:0006364~rRNA processing	57	1.61978	0.00463786	DDX49, WDR3, RPL34, DIS3L, CHD7, RPL10A, RPL9, RPL6, WDR43, RPL7, NOB1, RPS18, RPP38, RRP15, WDR36, UTP11, DIS3, RPL23, TEX10, RPS6, WDR75, RPS3A, RPSA, XRN2, MRTO4, SBDS, CCDC86, RPL27, NAF1, RPP25, RPL10, HEATR1, NOLC1, DDX21, NOL8, NOL6, EXOSC6, EXOSC4, YBEY, PES1, BMS1, UTP20, EXOSC3, NOP56, NOP58, UTP4, RIOK3, UTP3, RPP40, WDR12, NPM3, BOP1, RPS27, TSR1, MPHOSPH10, NOL11, RPL26L1	3155	214	16792	1.41763	1	0.651275	0.649319
GOTERM_BP_DIRECT	GO:0006468~protein phosphorylation	108	3.09747	0.00473655	CCNK, GMFB, CCNH, GMFG, TESK2, CCNC, MYLK, RPS6KA3, PDK4, CPNE3, NEK3, PDK1, MAP3K5, EIF2A, ACVR1, PRKAB2, PRKCI, MORC3, DAPK1, DAPK2, PRKCE, DAPK3, DYRK1A, LMTK2, DYRK1B, VRK2, BCR, PRKAR1B, MAK, SIK3, BTK, TRIB3, ALPK3, TNIK, ALPK2, RAF1, SQSTM1, PXK, PIK3R4, STK31, GRK3, STK36, IRAK2, STK38L, SRPK2, CDK18, TGFB2, NEK4, NEK5, PLK2, NEK6, EIF2AK3, SMAD9, SMAD5, SRPK1, CLK2, ICK, CDK7, ADCK1, WNK…	3155	456	16792	1.27223	1	0.651275	0.649319
GOTERM_BP_DIRECT	GO:0050852~T cell receptor signaling pathway	42	1.19352	0.00500376	DENND1B, PSMD12, PSMD11, PSMD14, CUL1, WAS, UBE2D1, THY1, PSEN1, PIK3CB, CD3D, PSMB7, PSMD6, PSMB4, PSMD7, UBB, PSMB2, PSMD5, PSMB3, PSMD3, PSMB1, PSMD1, BTRC, PAK2, NCK1, SKP1, CHUK, PDE4D, NFKB1, NFKBIA, PSMA6, CACNB3, PSMC6, PTPRC, PSMA4, PSMC3, PIK3CA, PSMC4, PSMC1, TRAF6, PSMC2, PSME4	3155	148	16792	1.5104	1	0.673379	0.671356
GOTERM_BP_DIRECT	GO:0030433~ER-associated ubiquitin-dependent protein catabolic process	21	0.59676	0.00518009	HSPA5, FAF2, DERL1, UBE4B, YOD1, AUP1, PSMC6, NPLOC4, PSMC3, OS9, SELENOS, PSMC4, PSMC1, TMEM67, PSMC2, TMEM129, UBXN8, UBQLN1, DNAJB9, SEC61B, UBXN4	3155	60	16792	1.86282	1	0.682584	0.680534
GOTERM_BP_DIRECT	GO:0007052~mitotic spindle organization	13	0.369423	0.00562849	SUN2, CEP126, TNKS, PLK2, SMC3, EML1, KIF2A, KIF3B, STMN1, SBDS, CLASP1, RAN, SPC25	3155	30	16792	2.30635	1	0.726534	0.724352
GOTERM_BP_DIRECT	GO:0046777~protein autophosphorylation	47	1.33561	0.00631135	MYLK2, CAMK2D, FLT4, LRRK2, CAMK2A, THY1, ACVR1B, CAMKK2, IGF1R, EEF2K, TRIM28, ERBB2, TRPM7, PAK2, CAMK2G, EPHB1, MUSK, DAPK1, EIF2AK1, NEK6, DAPK2, INSR, DAPK3, MINK1, DYRK1A, EIF2AK3, LMTK2, VRK2, EIF2S1, CLK2, UHMK1, BCR, CLK1, MELK, TAOK3, MAPKAPK3, WNK1, STK25, MAK, STK17B, KIT, AAK1, ATM, MAPKAPK5, TNIK, CDK12, ATR	3155	172	16792	1.45436	1	0.798386	0.795988
GOTERM_BP_DIRECT	GO:1901796~regulation of signal transduction by p53 class mediator	36	1.02302	0.00660138	PRKAA1, TAF9, EHMT1, PRKAG2, CHD3, BRCA1, PRKAG3, BRIP1, WRN, UBB, RBBP4, SMYD2, TP53BP2, TOPBP1, NBN, KMT5A, BRD7, ZNF385A, TP63, RFC5, PRMT5, RFC3, PRKAB2, SUPT16H, TBP, RPA1, SSRP1, HIPK2, JMY, PIN1, ATM, TAF6, MAPKAPK5, RAD1, TAF4, ATR	3155	124	16792	1.5452	1	0.8187	0.816241
GOTERM_BP_DIRECT	GO:0038128~ERBB2 signaling pathway	15	0.426257	0.00682546	HSP90AA1, CUL5, EGF, GAB1, NRG2, RNF41, EREG, PIK3CA, UBB, CDC37, ERBB2, GRB2, CPNE3, SOS1, HBEGF	3155	38	16792	2.10093	1	0.830212	0.827719
GOTERM_BP_DIRECT	GO:0045893~positive regulation of transcription, DNA-templated	119	3.41006	0.00734913	RB1, CD86, RORC, RORA, ETS1, TRIM28, GPBP1, SOX9, BTRC, TP63, RNF111, PITX3, ACVR1, MAP2K3, MED1, MEF2C, SMARCC1, MAP2K1, ANKRD49, DYRK1B, MITF, POU3F1, PIAS2, RUNX1, SFRP1, MYCN, TBL1XR1, KAT6B, TFAM, ROR2, MAGED1, PSEN1, FOXO3, FOXO1, NPAS2, NPAT, HMBOX1, DVL3, RREB1, PPARGC1A, NEK4, ZBTB16, INSR, SMARCA5, HMGA1, NFATC3, TRIP4, ESRRG, FOXN3, IGF1, ESR1, BMP7, SMARCA2, SMAD5, NFKB1, COL1A1, CDK7…	3155	515	16792	1.24016	1	0.86202	0.85943
GOTERM_BP_DIRECT	GO:0007030~Golgi organization	24	0.682012	0.00746122	ARFGEF1, RAB2A, USP6NL, BCAS3, CUL7, ATP8B3, HACE1, ATL3, LMAN2L, LRRK2, ATL2, DNAJC28, VMP1, GAK, NSFL1C, RAB30, SEC23IP, NPLOC4, GOLGA5, TBC1D20, TRIP11, BLZF1, CLASP1, OPTN	3155	74	16792	1.72617	1	0.86202	0.85943
GOTERM_BP_DIRECT	GO:0048666~neuron development	17	0.483092	0.00749582	DGKG, TENM1, BECN1, MTMR2, TGFB2, MEF2C, TENM4, SRF, SECISBP2, PBX3, THOC2, PSEN1, SOD2, WNK1, TDP2, VSX1, PITX3	3155	46	16792	1.96695	1	0.86202	0.85943
GOTERM_BP_DIRECT	GO:0045765~regulation of angiogenesis	13	0.369423	0.00763908	TNFRSF12A, PLXND1, VASH2, EMP2, ETS1, SFRP1, MAPK7, GPNMB, ERBB2, ENPP2, NF1, EPHA2, HTATIP2	3155	31	16792	2.23195	1	0.862732	0.860141
GOTERM_BP_DIRECT	GO:0070371~ERK1 and ERK2 cascade	11	0.312589	0.00803547	MED1, MAP2K1, EGF, HTR2B, CTSH, APOA1, ITGAV, SOX9, IGF1, ZFP36L2, AGT	3155	24	16792	2.43941	1	0.862732	0.860141
GOTERM_BP_DIRECT	GO:0046856~phosphatidylinositol dephosphorylation	11	0.312589	0.00803547	INPP5B, MTMR2, SYNJ1, INPP5F, PTPRQ, SACM1L, INPP5J, INPPL1, OCRL, SYNJ2, MTMR6	3155	24	16792	2.43941	1	0.862732	0.860141
GOTERM_BP_DIRECT	GO:0030970~retrograde protein transport, ER to cytosol	8	0.227337	0.00813866	NPLOC4, SELENOS, TMEM129, FAF2, DERL1, AUP1, SEC61B, HERPUD1	3155	14	16792	3.04134	1	0.862732	0.860141
GOTERM_BP_DIRECT	GO:0001649~osteoblast differentiation	31	0.880932	0.00818402	CBFB, LRRC17, CLTC, TNC, HSD17B4, DDX21, TWIST1, RRBP1, UFL1, HIRA, WNT11, FGF9, GPNMB, PENK, SPP1, GDF10, WWOX, MEF2C, H3F3B, IGFBP5, MYOC, HSPE1, BMP6, COL1A1, RSL1D1, SFRP1, PSMC2, NF1, HNRNPC, SNRNP200, EPHA2	3155	104	16792	1.58647	1	0.862732	0.860141
GOTERM_BP_DIRECT	GO:0030199~collagen fibril organization	14	0.426257	0.00884152	TGFB2, SERPINF2, COL12A1, LOXL2, COL1A1, ADAMTS3, COL1A2, P4HA1, LOX, COL5A2, SERPINH1, NF1, CYP1B1, ATP7A	3155	39	16792	2.04706	1	0.886346	0.883683
GOTERM_BP_DIRECT	GO:2000145~regulation of cell motility	12	0.341006	0.00924921	INPP5F, ROCK1, ROCK2, EGF, ERBB2, DAPK3, MEMO1, NRG2, RAF1, SSX2IP, EREG, HBEGF	3155	28	16792	2.28101	1	0.886346	0.883683
GOTERM_BP_DIRECT	GO:0043647~inositol phosphate metabolic process	17	0.483092	0.00942294	IPMK, INPPL1, OCRL, NUDT3, INPP4A, INPP5B, ITPKB, MINPP1, SYNJ1, PPIP5K2, ITPKA, INPP5J, CALM3, CALM1, PLCB1, IP6K1, IP6K2	3155	47	16792	1.9251	1	0.886346	0.883683
GOTERM_BP_DIRECT	GO:0051894~positive regulation of focal adhesion assembly	10	0.284172	0.00951226	SFRP1, COL16A1, SDC4, MYOC, ROCK1, RAC1, IQGAP1, PPM1F, S100A10, VEGFA	3155	21	16792	2.53445	1	0.886346	0.883683
GOTERM_BP_DIRECT	GO:0045663~positive regulation of myoblast differentiation	10	0.284172	0.00951226	MEF2C, CSRP3, BTG1, MYOD1, MYF6, FLT3LG, SMYD1, PLCB1, MAP3K5, MYF5	3155	21	16792	2.53445	1	0.886346	0.883683
GOTERM_BP_DIRECT	GO:0006281~DNA repair	60	1.70503	0.00951828	UBE2D3, BRCA1, SMC3, BACH1, TRIM28, ALKBH1, EPC2, POLL, TOPBP1, NBN, POLK, POLE, POLH, RFC5, PARP3, SUPT16H, RBM14, SHPRH, PARP1, USP3, USP45, ACTL6A, LIG3, ACTR8, KIF22, EMSY, RAD51B, KIN, NSMCE4A, PSME4, INO80D, UHRF1, IGHMBP2, WRN, RAD54L, MBD4, UVRAG, NPM1, SLF1, SLF2, UBE2B, GADD45A, TREX1, RPA1, GTF2H1, INO80, SSRP1, USP28, EEPD1, TAOK3, ERCC4, UBE2T, JMY, NABP2, SPRTN, NABP1, RAD1, ATM, RA…	3155	235	16792	1.3589	1	0.886346	0.883683
GOTERM_BP_DIRECT	GO:0071407~cellular response to organic cyclic compound	20	0.568343	0.00952909	MSR1, CEBPB, SLC16A1, TMF1, HSP90AB1, IGFBP5, STAT3, SMAD9, TMEM173, SMAD5, RAP1B, NFKBIA, KLF5, CASP3, P2RY1, CYP1A1, ANKRD1, CYP1B1, BTRC, PAK2	3155	59	16792	1.80418	1	0.886346	0.883683
GOTERM_BP_DIRECT	GO:0051216~cartilage development	20	0.568343	0.00952909	ESRRA, SMAD1, EDN1, PRRX1, SATB2, ZBTB16, SMAD9, BMP7, SMAD5, BMP6, EVC, GNAS, ITGB8, CHI3L1, HOXD3, TIMP1, SOX9, SOX6, ATP7A, CD44	3155	59	16792	1.80418	1	0.886346	0.883683
GOTERM_BP_DIRECT	GO:0015031~protein transport	94	2.67121	0.00982857	PLEKHF2, RAB3B, DENND1B, VPS29, TRAM1, PGAP1, DGKD, ARRB1, HIKESHI, PHAX, TRAM2, CCT6B, AP4M1, SERP1, TMED3, BBS9, CCDC93, TMED5, BBS4, TMED4, RAB2A, CADPS2, SLC15A2, EXOC8, AKTIP, ATG10, RAB3IL1, VPS37B, AP5B1, SENP2, RBSN, GRIP2, UNC50, ATG4C, ATG4B, ASTN2, SFT2D2, PPID, ARF5, SEC22C, EXOC1, ARF6, CD63, LMAN2L, TNKS, TIMM9, AGAP1, RRBP1, LIN7A, NMD3, PSEN1, NUP160, SNX3, RAB21, SNX4, RAP1A, CAL…	3155	395	16792	1.26658	1	0.900952	0.898246
GOTERM_BP_DIRECT	GO:0042769~DNA damage response, detection of DNA damage	14	0.39784	0.010841	RFC5, RFC3, MRPS35, PARP1, UBE2B, RFC1, RPA1, RBX1, CUL4A, DNAJA1, POLD3, UBB, RAD18, CUL4B	3155	36	16792	2.0698	1	0.916903	0.914149
GOTERM_BP_DIRECT	GO:0042254~ribosome biogenesis	14	0.39784	0.010841	RRN3, NVL, RPL34, URB2, AATF, GNL3, BOP1, RPS18, ZNHIT6, PES1, ZNF658, TSR1, NAF1, RSL24D1	3155	36	16792	2.0698	1	0.916903	0.914149
GOTERM_BP_DIRECT	GO:0010880~regulation of release of sequestered calcium ion into cytosol by sarcoplasmic reticulum	9	0.255754	0.0111394	CAMK2D, PDE4D, CHD7, DHRS7C, HRC, CASQ2, CALM3, CALM1, CLIC2	3155	18	16792	2.66117	1	0.916903	0.914149
GOTERM_BP_DIRECT	GO:0006413~translational initiation	38	1.07985	0.0113081	DDX3Y, EIF4A2, EIF4A1, RPL10, RPL34, RPL10A, RPL9, RPL6, RPL7, RPS18, EIF4E, EIF2A, EIF2B5, EIF5B, EIF2B4, EIF1AY, EIF1AX, RPL23, RPS6, RPSA, RPS3A, EIF2S1, EIF1, RPS27, EIF6, EIF3L, AGO2, EIF3J, RPL27, DHX29, PABPC1, ABCE1, EIF3D, EIF4G3, EIF1B, EIF3A, RPL26L1, EIF4G2	3155	137	16792	1.47627	1	0.916903	0.914149
GOTERM_BP_DIRECT	GO:0045669~positive regulation of osteoblast differentiation	20	0.568343	0.0115445	ACVR1, SMAD1, MEF2C, CEBPB, BMPR2, CEBPD, CTNNBIP1, SUCO, IGF1, BMP7, SMAD5, BMP6, ACVR2A, NPPC, GNAS, FAM20C, IL6R, TP63, CTHRC1, LTF	3155	60	16792	1.77412	1	0.916903	0.914149
GOTERM_BP_DIRECT	GO:0010501~RNA secondary structure unwinding	16	0.454675	0.011582	DDX3Y, EIF4A2, DDX17, EIF4A1, DDX18, DDX3X, DDX49, DDX46, DDX25, DDX1, DDX21, DDX50, DDX39A, AGO3, DHX36, AGO2	3155	44	16792	1.9354	1	0.916903	0.914149
GOTERM_BP_DIRECT	GO:0032508~DNA duplex unwinding	16	0.454675	0.011582	DDX3X, XRCC5, DDX1, GINS4, IGHMBP2, CHD3, INO80, CHD1, SUPV3L1, SETX, BRIP1, WRN, G3BP1, MCM3, NBN, ASCC3	3155	44	16792	1.9354	1	0.916903	0.914149
GOTERM_BP_DIRECT	GO:0006633~fatty acid biosynthetic process	18	0.511509	0.0117491	HACD1, PRKAA1, PRKAB2, ABCD3, ACSM3, FAXDC2, PRKAG2, BRCA1, ACSL3, ACACB, MCAT, PRKAG3, ACACA, AGMO, MLYCD, CBR4, MGLL, AASDHPPT	3155	52	16792	1.84235	1	0.916903	0.914149
GOTERM_BP_DIRECT	GO:0045944~positive regulation of transcription from RNA polymerase II promoter	213	6.05286	0.0119111	RB1, ATF1, ATF2, CCNK, PID1, CCNH, CCNC, RBPJ, GABPB1, BACH1, RPS6KA3, TBK1, CREB3L3, TRIM28, NAMPT, SOX9, HOXA7, SOX6, TP63, RNF111, ACVR1, DDX17, MED1, MEF2C, SMARCC1, SERPINF2, FLT3LG, SOX12, EBF4, MED6, RUNX1, HOXB4, TFAM, ATF6, PRKDC, CTR9, SUPT4H1, TWIST1, RTF1, GATA2, HSPH1, GALR1, PCBP1, DHX36, ZNF148, PPARGC1A, NFATC3, PBX3, FZD8, INO80, IGF1, SMARCA2, ELL3, PBX1, SETX, FOSL1, MLLT10, ST…	3155	981	16792	1.15562	1	0.916903	0.914149
GOTERM_BP_DIRECT	GO:0035556~intracellular signal transduction	94	2.69963	0.0122318	DGKG, DGKD, DDX3X, CXCL8, TRAF3IP2, MAST4, LRRK2, PRKAG2, HSPB1, ADRA1B, PRKAG3, RPS6KA3, SMPD2, PREX1, RASSF5, AKT2, STMN1, BLNK, TLK1, RAC3, RAC1, RGS6, MAP4K2, PRKCI, EDN1, WSB1, IGFBP5, DAPK1, DAPK2, PRKCE, MINK1, DAPK3, ZBTB33, NRG2, DGKZ, SDCBP2, TGFBR3, BCR, TIAM2, TYROBP, MELK, ADCY9, KIT, BTK, ARHGEF4, TNIK, RAF1, RAPGEF5, SGK1, PLCB1, SQSTM1, ARHGEF5, PRKAA1, GUCY2D, CAB39, RGS14, ASB11…	3155	403	16792	1.25465	1	0.916903	0.914149
GOTERM_BP_DIRECT	GO:0032869~cellular response to insulin stimulus	24	0.682012	0.0124129	PRKCI, C2CD5, PARP1, IRS1, PRKDC, INSR, DENND4C, MYO5A, PCSK9, IRS2, SORBS1, FOXO1, APRT, GHR, EEF2K, RAB31, SELENOS, AKT2, PPAT, ENPP1, TRIB3, LPIN1, CPEB2, SLC25A33	3155	77	16792	1.65891	1	0.916903	0.914149
GOTERM_BP_DIRECT	GO:0048008~platelet-derived growth factor receptor signaling pathway	12	0.341006	0.0124196	BCR, MYO1E, NRP1, PLEKHA1, RGS14, ZFAND5, GAB1, PDGFA, TXNIP, ARID5B, IQGAP1, PIK3C2A	3155	29	16792	2.20235	1	0.916903	0.914149
GOTERM_BP_DIRECT	GO:0097009~energy homeostasis	8	0.227337	0.0128159	PIK3CA, CRTC1, STAT3, LEPR, PRCP, AMPD3, OMA1, ACACB	3155	15	16792	2.83858	1	0.916903	0.914149
GOTERM_BP_DIRECT	GO:0034389~lipid particle organization	8	0.227337	0.0128159	TBC1D20, FAF2, RAB18, FITM2, PTGFRN, RAB3GAP1, PPID, PLIN5	3155	15	16792	2.83858	1	0.916903	0.914149
GOTERM_BP_DIRECT	GO:0008631~intrinsic apoptotic signaling pathway in response to oxidative stress	8	0.227337	0.0128159	MELK, DIABLO, ARL6IP5, CYP1B1, ZNF622, SOD2, MAP3K5, PDK1	3155	15	16792	2.83858	1	0.916903	0.914149
GOTERM_BP_DIRECT	GO:0007568~aging	44	1.25036	0.0128354	CDKN1C, CD86, RPN2, CNP, ATP6, ITGB2, ADM, ABAT, FOXO4, FOXO3, LOXL2, CASP7, WRN, EDNRB, OPA1, KCNMB1, UCP3, P2RY1, PENK, APOD, TIMP1, PPARGC1A, EIF2B5, NQO1, SREBF1, IGFBP5, APAF1, PDE4D, SERPINF1, IGFBP2, STAT3, CACYBP, TNFRSF1B, EIF2S1, DCN, AGT, NFKB2, CYP1A1, RGN, GRB2, GCLM, CRYAB, NFE2L2, ND4	3155	165	16792	1.41929	1	0.916903	0.914149
GOTERM_BP_DIRECT	GO:0002576~platelet degranulation	30	0.852515	0.0130427	LGALS3BP, CD63, ITIH4, ECM1, ITIH3, PLEK, PDGFA, F13A1, A1BG, THBS1, CDC37L1, TIMP3, TIMP1, A2M, SRGN, TGFB2, ACTN2, EGF, SERPINF2, VEGFC, APOA1, VEGFD, IGF1, VEGFA, SELP, TMX3, MMRN1, CALM3, CALM1, VCL	3155	103	16792	1.5502	1	0.916903	0.914149
GOTERM_BP_DIRECT	GO:0035690~cellular response to drug	22	0.625178	0.0132081	EIF2B5, PRNP, DDC, MEF2C, EDN1, PPP1R12A, HSP90AB1, KCNC1, PPM1E, PPM1F, NME1, ACER2, RAP1B, EFTUD2, PPP3CA, RAP1A, RNF149, PPAT, ANKRD1, ADSSL1, UMPS, NFE2L2	3155	69	16792	1.69698	1	0.916903	0.914149
GOTERM_BP_DIRECT	GO:0008283~cell proliferation	87	2.47229	0.0132891	ACHE, USPL1, CSE1L, PAK1IP1, MPL, IRS2, ADRA1B, LIPA, DNPH1, CDC14A, FGF6, OGFOD1, SIX2, LIPG, CDC27, ANXA7, NBN, RAC1, PELO, PDK1, KLF10, APC2, CDV3, PRMT5, NUDC, SERPINF1, LMNTD1, GAB1, SCRIB, EMP2, CDC25C, CBFA2T3, GNL3, DUSP22, KAT2A, MELK, CKS2, HOXB4, SBDS, FSCN1, YME1L1, RAF1, MET, BLZF1, IL9R, PPARD, YAP1, IGSF8, RRN3, CUL5, UHRF1, PRKDC, CUL1, ZFP36L2, RAP1B, THPO, PES1, ERBB2, POC1B, GP…	3155	366	16792	1.26515	1	0.916903	0.914149
GOTERM_BP_DIRECT	GO:0006361~transcription initiation from RNA polymerase I promoter	13	0.369423	0.0133065	RRN3, TBP, CCNH, CD3EAP, GTF2H1, TAF1D, CDK7, TAF1B, POLR1A, TWISTNB, POLR1C, POLR1D, POLR2E	3155	33	16792	2.09668	1	0.916903	0.914149
GOTERM_BP_DIRECT	GO:0002755~MyD88-dependent toll-like receptor signaling pathway	13	0.369423	0.0133065	LY96, HSPD1, TLR1, TNIP1, UBB, IRAK2, TRAF6, BTK, TLR8, TLR7, NAF1, TLR4, MYD88	3155	33	16792	2.09668	1	0.916903	0.914149
GOTERM_BP_DIRECT	GO:1900087~positive regulation of G1/S transition of mitotic cell cycle	10	0.284172	0.0134599	CUL4A, LSM10, ANKRD17, DDX3X, RDX, CYP1A1, KCNA5, PLCB1, AIF1, CUL4B	3155	22	16792	2.41925	1	0.916903	0.914149
GOTERM_BP_DIRECT	GO:0042255~ribosome assembly	5	0.142086	0.0134817	NPM1, NIP7, BMS1, TSR1, EIF2A	3155	6	16792	4.43529	1	0.916903	0.914149
GOTERM_BP_DIRECT	GO:0030953~astral microtubule organization	5	0.142086	0.0134817	DLG1, CEP120, CLASP1, KPNB1, RAB11A	3155	6	16792	4.43529	1	0.916903	0.914149
GOTERM_BP_DIRECT	GO:0043065~positive regulation of apoptotic process	73	2.07445	0.0136912	ITGB1, CSRNP3, DDX3X, TRADD, ADM, IFIT2, ING2, AIFM2, TNFSF10, ARL6IP5, ANKRD1, CYP1B1, RAC1, MAP3K5, KLF11, BNIP3L, TNFRSF12A, UTP11, APAF1, PRMT2, RPS6, DAPK3, ANO6, SCRIB, CLIP3, TIAM2, ALDH1A3, SFRP1, MELK, SHQ1, TRAF6, TXNIP, ARHGEF4, NUPR1, SOS1, ATF6, SQSTM1, PPID, USP27X, DIABLO, PRKDC, PSEN1, FOXO3, FOXO1, HSPD1, PTPA, BCLAF1, WNT11, SCIN, UBB, ZMAT3, ZNF622, BID, MAP2K6, IP6K2, EIF2B5, …	3155	300	16792	1.2951	1	0.921245	0.918478
GOTERM_BP_DIRECT	GO:0048024~regulation of mRNA splicing, via spliceosome	7	0.19892	0.0142906	SRPK2, KHDRBS2, YTHDC1, SRSF3, SRSF10, JMJD6, SRPK1	3155	12	16792	3.1047	1	0.951451	0.948593
GOTERM_BP_DIRECT	GO:0036092~phosphatidylinositol-3-phosphate biosynthetic process	17	0.483092	0.0144415	IRS1, PIK3R4, GAB1, FRS2, IRS2, SYNJ2, PIK3CB, PIK3C2A, PIK3C2B, INPP4A, FGF6, SYNJ1, PIK3CA, FGF9, FGF18, GRB2, ATM	3155	49	16792	1.84653	1	0.951482	0.948624
GOTERM_BP_DIRECT	GO:0000463~maturation of LSU-rRNA from tricistronic rRNA transcript (SSU-rRNA, 5.8S rRNA, LSU-rRNA)	6	0.170503	0.0149743	BOP1, PES1, RPF2, WDR12, RPL7, FTSJ3	3155	9	16792	3.54823	1	0.968714	0.965804
GOTERM_BP_DIRECT	GO:0018108~peptidyl-tyrosine phosphorylation	41	1.1651	0.0151342	RET, FLT4, TESK1, TESK2, CAMKK2, FGF6, RELN, FGF9, CUX1, FGFR1OP2, ERBB2, EPHB2, EPHB1, MAP2K6, MAP2K3, MAP2K1, HSP90AA1, EPHA7, MUSK, EGF, RYK, TIE1, INSR, DYRK1A, DYRK1B, NRG2, EREG, CLK2, BCR, CLK1, MELK, IL5, CDC37, ABI1, KIT, FGF18, BTK, ROR2, MET, HBEGF, EPHA2	3155	153	16792	1.42625	1	0.968714	0.965804
GOTERM_BP_DIRECT	GO:0030488~tRNA methylation	11	0.312589	0.0151625	METTL1, WDR4, TRMT6, TRMO, TRMT13, THUMPD3, LCMT2, TRMT11, TRMT61A, TRDMT1, ALKBH8	3155	26	16792	2.25176	1	0.968714	0.965804
GOTERM_BP_DIRECT	GO:0006974~cellular response to DNA damage stimulus	53	1.50611	0.0154025	ATF2, CCNK, BRCA1, AATF, ALKBH8, YY1, HPF1, NIPBL, MACROD1, TLK1, TOPBP1, TP63, ZNF385A, USP47, SHPRH, PARP1, ZBTB38, SPIDR, KIN, DDX39A, TRAF6, PSME4, WAC, SGK1, YAP1, USP16, TAF9, PSEN1, TANK, FOXO1, NPAS2, WRN, ZMAT3, RBBP6, MCTS1, TIGAR, SLF1, SLF2, NEK4, UBE2B, USP28, CUL4A, SETX, TAOK3, UBE2T, APLF, NABP2, SPRTN, NABP1, RAD1, ATM, RAD18, ATR	3155	208	16792	1.35617	1	0.974211	0.971284
GOTERM_BP_DIRECT	GO:0016567~protein ubiquitination	85	2.41546	0.0158223	UBE2D4, LRR1, UBE2D3, ARRB1, KLHL34, FBXO24, BRCA1, FBXO21, BACH1, SH3RF1, KLHL30, KLHL31, MED11, KBTBD12, RABGEF1, TRIM4, TRIM28, ENC1, RNF151, BTRC, RNF111, SKP1, TRIM23, ATG3, MED1, WSB1, TRIM63, AKTIP, MED8, MSL2, UBE2QL1, KLHL40, FBXO11, MED7, RBX1, RNF123, TRAF3, G2E3, BIRC6, CBLL1, CUL7, ANAPC16, CUL3, CUL1, NEDD4L, ASB11, DTX2, UBR1, ASB12, CAND2, DCAF16, VCPIP1, ZNRF3, OS9, ASB10, RNF138…	3155	359	16792	1.26017	1	0.980716	0.97777
GOTERM_BP_DIRECT	GO:0002244~hematopoietic progenitor cell differentiation	21	0.59676	0.0161132	RBM47, CEBPD, PTPRQ, FST, PLEK, PRRC2C, STON2, PSEN1, EML1, FSTL3, SLC8A3, PYGO1, SFRP1, SLC7A6OS, PTPRC, ARMC6, ZFAT, RRS1, KCP, WDR7, HERC6	3155	66	16792	1.69347	1	0.980716	0.97777
GOTERM_BP_DIRECT	GO:0030325~adrenal gland development	9	0.255754	0.0161256	CDKN1C, WNT11, INSR, NF1, ARID5B, APOA1, PBX1, FSTL3, DKK3	3155	19	16792	2.52111	1	0.980716	0.97777
GOTERM_BP_DIRECT	GO:0051276~chromosome organization	9	0.255754	0.0161256	YY1, CENPT, SMCHD1, RAD54L, CDCA8, SMC4, PELO, ITPA, GEM	3155	19	16792	2.52111	1	0.980716	0.97777
GOTERM_BP_DIRECT	GO:0006362~transcription elongation from RNA polymerase I promoter	12	0.341006	0.0163512	TAF1D, CDK7, TBP, TAF1B, CCNH, POLR1A, TWISTNB, POLR1C, POLR1D, POLR2E, CD3EAP, GTF2H1	3155	30	16792	2.12894	1	0.984967	0.982008
GOTERM_BP_DIRECT	GO:0051865~protein autoubiquitination	17	0.483092	0.017625	RNF10, UBE2B, UHRF1, UBE2D3, LTN1, UBE4B, UBE3A, BFAR, BRCA1, RNF41, RNF146, RNF115, UBE2T, TRAF6, ASB4, RNF141, RAD18	3155	50	16792	1.8096	1	1	0.997154
GOTERM_BP_DIRECT	GO:0043547~positive regulation of GTPase activity	127	3.60898	0.018139	ITSN2, DENND5B, IRS1, RGSL1, IRS2, ARHGAP35, DOCK10, DOCK11, FGF6, RABGEF1, PREX1, FGF9, RGS6, AGFG1, FNBP1, ACTN2, STARD8, FRS2, OCRL, EREG, BCR, TIAM2, ACAP3, SFRP1, ACAP2, TBC1D20, AKAP9, PREB, TBC1D19, PDGFA, AGAP1, IQGAP1, THY1, ARHGAP15, INPP5B, ARHGAP22, RAP1A, RACGAP1, TBXA2R, DVL3, SNX9, A2M, SRGAP1, SPTBN2, S100A10, EIF2B5, EIF2B4, STARD13, IQSEC2, DENND4A, IQSEC1, DENND4C, ARHGAP26, GR…	3155	565	16792	1.19635	1	1	0.997154
GOTERM_BP_DIRECT	GO:0044804~nucleophagy	8	0.227337	0.019149	BECN1, ATG3, ATG4C, ATG4B, WIPI1, TRAPPC8, WDR45, ATG12	3155	16	16792	2.66117	1	1	0.997154
GOTERM_BP_DIRECT	GO:0048015~phosphatidylinositol-mediated signaling	30	0.852515	0.0193264	CD86, IRS1, NPR3, PDGFA, IRS2, PIK3CB, PIK3C2A, IGF1R, PIK3C2B, FGF6, FGF9, INPP5F, ERBB2, MLST8, RICTOR, EGF, GAB1, FRS2, NRG2, IGF1, EREG, TNRC6C, AGO3, PIK3CA, AGO2, KIT, FGF18, GRB2, EXOC1, HBEGF	3155	106	16792	1.50632	1	1	0.997154
GOTERM_BP_DIRECT	GO:0006914~autophagy	36	1.02302	0.0199358	SRPX, BECN1, LRRK2, PIK3CB, WDR45, C9ORF72, FOXO1, MAP1LC3B, RB1CC1, ANXA7, SUPT20H, DRAM2, CTSD, VPS39, UVRAG, TIGAR, GABARAPL1, VTA1, TFEB, ATG10, WIPI1, VPS37B, ATG13, RNF41, VMP1, NPC1, RAB12, ATG4C, PLEKHM1, ATG4B, TMBIM6, S100A9, SQSTM1, S100A8, OPTN, TECPR1	3155	133	16792	1.44063	1	1	0.997154
GOTERM_BP_DIRECT	GO:0032008~positive regulation of TOR signaling	11	0.312589	0.0201164	SEC13, RRAGA, RELN, MIOS, RRAGC, RHEB, RRAGD, MLST8, SLC38A9, RICTOR, LAMTOR3	3155	27	16792	2.16836	1	1	0.997154
GOTERM_BP_DIRECT	GO:0006363~termination of RNA polymerase I transcription	12	0.341006	0.0211429	TAF1D, CDK7, TBP, TAF1B, CCNH, POLR1A, TWISTNB, POLR1C, POLR1D, POLR2E, CD3EAP, GTF2H1	3155	31	16792	2.06026	1	1	0.997154
GOTERM_BP_DIRECT	GO:0032481~positive regulation of type I interferon production	17	0.483092	0.0213205	XRCC5, PRKDC, TMEM173, NFKB1, NFKB2, TBK1, POLR3A, POLR3C, IRF1, POLR3E, DHX36, POLR1C, POLR1D, POLR2E, POLR3F, POLR3H, MYD88	3155	51	16792	1.77412	1	1	0.997154
GOTERM_BP_DIRECT	GO:0001522~pseudouridine synthesis	7	0.19892	0.0223834	PUS3, TRUB2, PUS10, PUS1, NAF1, PUS7, PUS7L	3155	13	16792	2.86588	1	1	0.997154
GOTERM_BP_DIRECT	GO:0060317~cardiac epithelial to mesenchymal transition	6	0.19892	0.0223834	TGFBR3, OLFM1, TGFB2, HEY2, WNT2, RTN4	3155	13	16792	2.86588	1	1	0.997154
GOTERM_BP_DIRECT	GO:0032497~detection of lipopolysaccharide	4	0.113669	0.022757	SCARB1, LY96, TREM2, TLR4	3155	4	16792	5.32235	1	1	0.997154
GOTERM_BP_DIRECT	GO:0000466~maturation of 5.8S rRNA from tricistronic rRNA transcript (SSU-rRNA, 5.8S rRNA, LSU-rRNA)	4	0.113669	0.022757	BOP1, PES1, WDR12, FTSJ3	3155	4	16792	5.32235	1	1	0.997154
GOTERM_BP_DIRECT	GO:0007005~mitochondrion organization	23	0.653595	0.0238255	ESRRA, CLUH, PARP1, LRRK2, LIG3, TFB2M, SPG7, PPRC1, GABPB1, PHB2, CAMKMT, RAB32, RHOT1, OPA1, TMEM11, MAN2A1, YME1L1, TFAM, MTERF1, ATP7A, PPARGC1A, SLC25A33, SLC25A36	3155	77	16792	1.58979	1	1	0.997154
GOTERM_BP_DIRECT	GO:0051289~protein homotetramerization	19	0.539926	0.0240278	CDA, CRTC2, USP16, CRTC1, ACTN2, GPX3, DCXR, IDE, SAMHD1, SOD2, ACACB, ACACA, GNMT, THG1L, PPAT, EVL, TK1, CBR4, TP63	3155	60	16792	1.68541	1	1	0.997154
GOTERM_BP_DIRECT	GO:0006469~negative regulation of protein kinase activity	28	0.795681	0.0243212	RB1, GMFB, LRRC19, GMFG, LRTM1, PRKAG2, HSPB1, THY1, PPM1E, PPM1F, LRP6, SH3BP5, SMYD3, PAK2, SOCS7, NCK1, GADD45A, NYX, DCN, DNAJC3, PTPRC, TAOK3, PPP1R1A, RTN4RL1, RGN, NF1, TAF7, TRIB3	3155	99	16792	1.50531	1	1	0.997154
GOTERM_BP_DIRECT	GO:0030511~positive regulation of transforming growth factor beta receptor signaling pathway	10	0.284172	0.0247786	CDKN1C, TGFBR3, SDCBP, ING2, SNW1, HSP90AB1, ITGA8, THBS1, RNF111, HIPK2	3155	24	16792	2.21764	1	1	0.997154
GOTERM_BP_DIRECT	GO:0045444~fat cell differentiation	22	0.625178	0.0249208	GDF10, SREBF1, ATF2, MED1, PID1, CEBPD, TMEM120A, ARID5B, NOC3L, OSBPL11, METRNL, SENP2, FOXO1, CLIP3, NR4A1, NIPBL, AKT2, BBS9, SDF4, PLCB1, SOCS7, BBS4	3155	73	16792	1.60399	1	1	0.997154
GOTERM_BP_DIRECT	GO:0051146~striated muscle cell differentiation	6	0.170503	0.0253705	SPAG9, RB1, MTPN, IGFBP5, CDH2, CHUK	3155	10	16792	3.19341	1	1	0.997154
GOTERM_BP_DIRECT	GO:0051085~chaperone mediated protein folding requiring cofactor	6	0.170503	0.0253705	HSPA8, TOR1A, HSPH1, TOR1B, HSPE1, HSPD1	3155	10	16792	3.19341	1	1	0.997154
GOTERM_BP_DIRECT	GO:0031115~negative regulation of microtubule polymerization	6	0.170503	0.0253705	CLIP3, CAPZB, STMN1, INPP5J, FKBP4, EML2	3155	10	16792	3.19341	1	1	0.997154
GOTERM_BP_DIRECT	GO:0001666~response to hypoxia	44	1.25036	0.0256507	BECN1, CAMK2D, PRKAA1, AHCY, SRF, CXCR4, ADM, ABAT, KCNA5, ETS1, THBS1, HSPD1, LOXL2, PDLIM1, NPPC, CASP3, UCP3, PENK, CASP1, ADORA1, NOS1, HMOX2, TGFB2, POSTN, ADSL, APAF1, VEGFC, VEGFD, ATP1B1, SOD2, CBFA2T3, VEGFA, TGFBR3, PKM, CXCL12, CYP1A1, NF1, NOX4, ATM, ANGPTL4, RAF1, PPARA, CRYAB, ND4	3155	172	16792	1.36153	1	1	0.997154
GOTERM_BP_DIRECT	GO:0006513~protein monoubiquitination	11	0.312589	0.0261537	UBE2B, MGRN1, UBE2T, CUL3, UBE2D3, NEURL1, CUL1, NEDD4L, UBE4B, RAD18, RBX1	3155	28	16792	2.09092	1	1	0.997154
GOTERM_BP_DIRECT	GO:0090503~RNA phosphodiester bond hydrolysis, exonucleolytic	11	0.312589	0.0261537	TOE1, PAN2, EXOSC4, PNPT1, CNOT6L, DIS3, XRN2, DIS3L, PARN, CNOT8, REXO2	3155	28	16792	2.09092	1	1	0.997154
GOTERM_BP_DIRECT	GO:0071679~commissural neuron axon guidance	5	0.142086	0.0268057	NRP1, FZD3, RYK, EPHB2, VEGFA	3155	7	16792	3.80168	1	1	0.997154
GOTERM_BP_DIRECT	GO:2000144~positive regulation of DNA-templated transcription, initiation	5	0.142086	0.0268057	SETX, FOSL1, BCLAF1, TWIST1, MITF	3155	7	16792	3.80168	1	1	0.997154
GOTERM_BP_DIRECT	GO:0046330~positive regulation of JNK cascade	20	0.568343	0.0271553	MAP4K2, GADD45A, FLT4, SERPINF2, TNFRSF19, MINK1, TPD52L1, GADD45G, HIPK2, DUSP22, SDCBP, TAOK3, RB1CC1, ZNF622, LTBR, PLCB1, TLR4, MYD88, ANKRD6, MAP3K5	3155	65	16792	1.63764	1	1	0.997154
GOTERM_BP_DIRECT	GO:1901214~regulation of neuron death	8	0.227337	0.0273811	TBK1, UBB, RILPL1, LRRK2, SARM1, DHCR24, APOE, EPHB1	3155	17	16792	2.50463	1	1	0.997154
GOTERM_BP_DIRECT	GO:2000114~regulation of establishment of cell polarity	8	0.227337	0.0273811	RAP1B, ARFGEF1, BCAS3, ROCK1, ROCK2, RUFY3, RICTOR, RNF41	3155	17	16792	2.50463	1	1	0.997154
GOTERM_BP_DIRECT	GO:0030033~microvillus assembly	8	0.227337	0.0273811	RAP2C, RAP1B, SLC9A3R1, KLF5, RAP1A, MINK1, RDX, TNIK	3155	17	16792	2.50463	1	1	0.997154
GOTERM_BP_DIRECT	GO:0008286~insulin receptor signaling pathway	23	0.653595	0.0274689	SREBF1, PTPN1, SMARCC1, IRS1, INSR, GAB1, IRS2, FOXO4, SORBS1, IDE, PIK3C2A, SOGA1, FOXO1, IGF1R, AKT2, NAMPT, PDK4, ATP6V0A2, GRB2, SOS1, SOCS7, ATP6V1C1, ATP6V0A1	3155	78	16792	1.56941	1	1	0.997154
GOTERM_BP_DIRECT	GO:0033209~tumor necrosis factor-mediated signaling pathway	32	0.909349	0.0278414	PSMD12, PSMD11, PSMD14, TRADD, FOXO3, TXNDC17, PSMB7, PSMD6, PSMB4, PSMD7, UBB, PSMB2, PSMD5, PSMB3, PSMD3, PSMB1, PSMD1, RELT, TNFRSF12A, TNFRSF19, TNFRSF1B, PSMA6, PSMC6, PSMA4, PSMC3, PSMC4, TRAF3, PSMC1, PSMC2, PSME4, FAS, LTBR	3155	118	16792	1.44335	1	1	0.997154
GOTERM_BP_DIRECT	GO:0006283~transcription-coupled nucleotide-excision repair	22	0.625178	0.0288167	RFC5, USP7, AQR, RFC3, RFC1, CCNH, RPA1, LIG3, GTF2H1, COPS7A, RBX1, CUL4A, POLD3, CDK7, UBB, POLR2B, ERCC4, COPS2, POLR2E, TCEA1, POLK, CUL4B	3155	74	16792	1.58232	1	1	0.997154
GOTERM_BP_DIRECT	GO:0014070~response to organic cyclic compound	16	0.454675	0.0314222	ATF1, CPT1A, ABCD3, ACSL1, ACSL3, ACACB, SFRP1, KAT2A, EDNRB, PSMB2, NAMPT, CYP1A1, LONP2, ANXA7, PLIN2, SLC37A4	3155	49	16792	1.73791	1	1	0.997154
GOTERM_BP_DIRECT	GO:0060612~adipose tissue development	10	0.284172	0.0324301	ATF2, PIK3CA, NAMPT, RORC, DYRK1B, ARID5B, PPARGC1A, AACS, SLC25A25, PPARD	3155	25	16792	2.12894	1	1	0.997154
GOTERM_BP_DIRECT	GO:0032526~response to retinoic acid	14	0.39784	0.0330264	SREBF1, DNAAF2, TIE1, SLC10A3, IGFBP2, WNT9B, OVCA2, BMP6, GDAP2, IGF2R, CLK2, ACER2, SYNJ1, CTSH	3155	41	16792	1.81739	1	1	0.997154
GOTERM_BP_DIRECT	GO:1990126~retrograde transport, endosome to plasma membrane	7	0.19892	0.033067	VPS29, SNX27, MICALL1, VPS26A, VPS35, SNX31, VPS39	3155	14	16792	2.66117	1	1	0.997154
GOTERM_BP_DIRECT	GO:2001241~positive regulation of extrinsic apoptotic signaling pathway in absence of ligand	7	0.19892	0.033067	RET, SRPX, WWOX, TGFB2, DAPK3, NF1, FAS	3155	14	16792	2.66117	1	1	0.997154
GOTERM_BP_DIRECT	GO:0048009~insulin-like growth factor receptor signaling pathway	7	0.19892	0.033067	GHR, IRS1, EIF2AK3, IGF1, PLCB1, IGF2R, IGF1R	3155	14	16792	2.66117	1	1	0.997154
GOTERM_BP_DIRECT	GO:0006296~nucleotide-excision repair, DNA incision, 5'-to lesion	13	0.369423	0.033518	RFC5, RFC3, PARP1, RFC1, RPA1, GTF2H1, RBX1, CUL4A, POLD3, UBB, ERCC4, POLK, CUL4B	3155	37	16792	1.87001	1	1	0.997154
GOTERM_BP_DIRECT	GO:0061077~chaperone-mediated protein folding	13	0.369423	0.033518	FKBP10, UNC45B, CRTAP, TOR1A, P3H1, TTC9C, PDIA4, TTC9, CHORDC1, FKBP9, FKBP4, PPID, FKBP5	3155	37	16792	1.87001	1	1	0.997154
GOTERM_BP_DIRECT	GO:0002931~response to ischemia	12	0.341006	0.0336817	PER2, MEF2C, TIGAR, EEF2K, CAMK2A, NDNF, FAIM2, MLYCD, PPARGC1A, HSPD1, MAP2K6, MAP3K5	3155	33	16792	1.9354	1	1	0.997154
GOTERM_BP_DIRECT	GO:0030307~positive regulation of cell growth	23	0.682012	0.0341368	USP47, MTPN, TGFB2, DDX3X, H3F3B, NCBP1, TAF9, NOL8, INO80, DNPH1, SUPV3L1, SDCBP, RPS6KA3, SFRP1, EXOSC4, ZNF639, ERBB2, S100A9, SLC25A33, S100A8, IL9R, EIF4G2, HBEGF	3155	84	16792	1.52067	1	1	0.997154
GOTERM_BP_DIRECT	GO:0016192~vesicle-mediated transport	39	1.10827	0.0342299	LRPAP1, COPB2, STX16, COPB1, CLTC, AP4E1, CLINT1, AP3M2, AP4M1, AP3M1, GOLGA4, GGA3, AP1G1, AP1S2, CPNE3, AP3S2, ZFPL1, YKT6, RAB11FIP3, AP2M1, VPS39, NCK1, SPTBN2, BCAS3, PRKCI, FNBP1, CACFD1, ARAP3, MYO5A, AP4B1, RAB11A, MAPK8IP1, VAMP7, RAB14, KXD1, SFT2D2, OPTN, BLZF1, ARF6	3155	152	16792	1.3656	1	1	0.997154
GOTERM_BP_DIRECT	GO:0046718~viral entry into host cell	23	0.653595	0.0360046	ITGB1, CD86, UVRAG, SCARB1, SLC20A2, DYNLT1, RPSA, NUP153, IDE, EFNB2, ACE2, ITCH, NPC1, CD209, ZNF639, ANPEP, MRC1, CLEC5A, ITGAV, EPS15, KPNA3, NECTIN2, NECTIN1	3155	80	16792	1.53017	1	1	0.997154
GOTERM_BP_DIRECT	GO:0001525~angiogenesis	54	1.53453	0.0362505	GPI, NRP1, ECM1, CXCL8, PLXND1, UBP1, RORA, RBPJ, SAT1, TMEM100, FGF6, FGF9, POFUT1, ANPEP, LEPR, CYP1B1, NRCAM, ITGAV, THSD7A, EPHB2, HOXA7, EPHB1, HTATIP2, BCAS3, MED1, TNFRSF12A, UNC5B, VASH1, HSPG2, EREG, PIK3CA, COL8A2, ANGPTL4, COL15A1, PDGFA, NDNF, THY1, ARHGAP22, PDCD10, APOD, SRPK2, TGFB2, EGF, TIE1, EIF2AK3, VEGFC, FZD8, VEGFD, PLXDC1, VEGFA, AIMP1, KLF5, FGF18, NAA15	3155	223	16792	1.28882	1	1	0.997154
GOTERM_BP_DIRECT	GO:0030036~actin cytoskeleton organization	34	0.966184	0.037801	ROCK1, FLII, PDGFA, TESK2, SLC9A3R1, CYTH2, SDCBP, CAPZB, XIRP2, RAC3, RAC1, PHACTR4, SPECC1, GAS2L3, IQSEC2, IQSEC1, LIMK1, ARPC5, DYNLL1, SSH2, ARHGAP26, CORO2B, SHROOM4, BCR, MRAS, DAAM1, MAP3K19, ITPKA, NF1, FSCN1, RHOU, RAN, ARHGEF5, PFN2	3155	130	16792	1.392	1	1	0.997154
GOTERM_BP_DIRECT	GO:0050727~regulation of inflammatory response	19	0.539926	0.0384123	PGLYRP2, IL1R1, SETD6, ADAMTS12, ESR1, SLC7A2, ACE2, PSMA6, IL1RL2, SBNO2, TNIP1, CASP1, RICTOR, NAF1, TBC1D23, PIK3AP1, MYD88, MGLL, MCPH1	3155	63	16792	1.60515	1	1	0.997154
GOTERM_BP_DIRECT	GO:0072659~protein localization to plasma membrane	19	0.539926	0.0384123	C2CD5, PLEKHF1, FCER1G, DENND4C, MYO5A, EMP2, ATP1B1, PIGW, RAB11A, LRP6, DLG1, CACNB3, CALCR, AKT2, P2RY1, FCHO2, TNIK, RAC1, SCN3B	3155	63	16792	1.60515	1	1	0.997154
GOTERM_BP_DIRECT	GO:0042535~positive regulation of tumor necrosis factor biosynthetic process	6	0.170503	0.0394463	TLR1, HSPB1, AZU1, THBS1, TLR4, CCR2	3155	11	16792	2.9031	1	1	0.997154
GOTERM_BP_DIRECT	GO:0045820~negative regulation of glycolytic process	6	0.170503	0.0394463	TIGAR, ACTN3, STAT3, PPARA, PPARGC1A, CBFA2T3	3155	11	16792	2.9031	1	1	0.997154
GOTERM_BP_DIRECT	GO:0048745~smooth muscle tissue development	6	0.170503	0.0394463	DLG1, ZFAND5, ITGA8, NF1, TP63, FOXP2	3155	11	16792	2.9031	1	1	0.997154
GOTERM_BP_DIRECT	GO:0034113~heterotypic cell-cell adhesion	9	0.255754	0.0403261	ITGB1, ITGA4, RNASE10, ITGB2, ITGA7, NRCAM, ITGAV, CD58, GLDN	3155	22	16792	2.17732	1	1	0.997154
GOTERM_BP_DIRECT	GO:0016925~protein sumoylation	31	0.880932	0.0407189	ZNF451, NUP188, CDCA8, BRCA1, SMC3, RNF2, NUP160, SENP6, WRN, TRIM28, TPR, NUP43, TRPM4, RANBP2, PIAS3, NOP58, PARP1, NUP155, NSMCE2, RPA1, NUP153, MITF, SENP2, PHC3, PIAS2, STAG1, STAG2, NSMCE4A, NUP50, SP3, HNRNPC	3155	117	16792	1.41019	1	1	0.997154
GOTERM_BP_DIRECT	GO:0033683~nucleotide-excision repair, DNA incision	13	0.369423	0.0408745	RFC5, RFC3, PARP1, RFC1, RPA1, GTF2H1, RBX1, CUL4A, POLD3, UBB, ERCC4, POLK, CUL4B	3155	38	16792	1.8208	1	1	0.997154
GOTERM_BP_DIRECT	GO:0019432~triglyceride biosynthetic process	10	0.284172	0.0415718	GPAM, GPAT4, AGMO, MOGAT1, GPD1, GPAT3, LPIN1, LCLAT1, LPIN2, LPIN3	3155	26	16792	2.04706	1	1	0.997154
GOTERM_BP_DIRECT	GO:0006612~protein targeting to membrane	10	0.284172	0.0415718	SDCBP, ATG3, RABGEF1, PRKCI, ICMT, MICALL1, ADORA1, ATG4C, ATG4B, GOLGA7	3155	26	16792	2.04706	1	1	0.997154
GOTERM_BP_DIRECT	GO:0002053~positive regulation of mesenchymal cell proliferation	10	0.284172	0.0415718	MYCN, PRRX1, FGF9, PDGFA, IRS2, SOX9, WNT2, TP63, FOXP2, VEGFA	3155	26	16792	2.04706	1	1	0.997154
GOTERM_BP_DIRECT	GO:0009968~negative regulation of signal transduction	12	0.341006	0.0415988	RGS18, ACVR1, BRAP, PTPN1, KIF26A, RGS16, PAK1IP1, RGS10, DDIT4L, RGS12, PRR5L, RGS6	3155	34	16792	1.87847	1	1	0.997154
GOTERM_BP_DIRECT	GO:0097193~intrinsic apoptotic signaling pathway	11	0.312589	0.0418977	CUL4A, DDX3X, CUL5, APAF1, DIABLO, CUL3, CUL2, CUL1, NBN, PPM1F, HIPK2	3155	30	16792	1.95153	1	1	0.997154
GOTERM_BP_DIRECT	GO:0045773~positive regulation of axon extension	11	0.312589	0.0418977	MACF1, GOLGA4, TNFRSF12A, SRF, RUFY3, LIMK1, TWF2, ISLR2, RAB11A, EIF4G2, NDEL1	3155	30	16792	1.95153	1	1	0.997154
GOTERM_BP_DIRECT	GO:0038095~Fc-epsilon receptor signaling pathway	44	1.25036	0.0432482	PSMD12, PSMD11, PSMD14, CUL1, UBE2D1, PIK3CB, PPP3CA, PSMB7, PSMD6, PSMB4, PSMD7, UBB, PSMB2, PSMD5, PSMB3, PSMD3, PSMB1, PSMD1, FCER1A, RAC1, BTRC, PAK2, SKP1, FCER1G, CHUK, NFATC3, NFKB1, NFKBIA, PSMA6, PSMC6, PSMA4, PSMC3, PIK3CA, PSMC4, PSMC1, TRAF6, PSMC2, PSME4, BTK, GRB2, CALM3, MS4A2, CALM1, SOS1	3155	178	16792	1.31564	1	1	0.997154
GOTERM_BP_DIRECT	GO:0006338~chromatin remodeling	24	0.682012	0.0437995	RB1, SMARCE1, SMARCD1, SMARCC1, PBRM1, SATB2, CHD7, ACTL6A, SUPT4H1, SMARCA5, MSL3, RSF1, BAZ1A, ACTR8, INO80, SMARCA2, CHD1, MYSM1, ESR1, KAT2A, RBBP4, SMYD1, SOX9, TP63	3155	86	16792	1.48531	1	1	0.997154
GOTERM_BP_DIRECT	GO:0007519~skeletal muscle tissue development	16	0.454675	0.044008	IGSF8, MEF2C, HOXD10, DCN, FOXP2, KLHL31, RCAN1, CSRP3, MYOD1, CFL2, NEURL1, MYF6, NF1, CASQ1, HOXD9, MYF5	3155	51	16792	1.66976	1	1	0.997154
GOTERM_BP_DIRECT	GO:0034599~cellular response to oxidative stress	19	0.539926	0.0443715	PNPT1, SRXN1, PARP1, LRRK2, TXNL1, PYCR1, PRR5L, VRK2, FOXO3, FOXO1, SETX, SELENOS, PRKRA, PENK, CPEB2, PPARGC1A, NFE2L1, SLC25A24, NFE2L2	3155	64	16792	1.58007	1	1	0.997154
GOTERM_BP_DIRECT	GO:1904948~midbrain dopaminergic neuron differentiation	5	0.142086	0.0457468	RYK, WNT9B, RAC1, WNT2, LRP6	3155	8	16792	3.32647	1	1	0.997154
GOTERM_BP_DIRECT	GO:1901844~regulation of cell communication by electrical coupling involved in cardiac conduction	5	0.142086	0.0457468	CAMK2D, PDE4D, HRC, CALM3, CALM1	3155	8	16792	3.32647	1	1	0.997154
GOTERM_BP_DIRECT	GO:2000650~negative regulation of sodium ion transmembrane transporter activity	5	0.142086	0.0457468	CAMK2D, PRKCE, PCSK9, NEDD4L, AGT	3155	8	16792	3.32647	1	1	0.997154
GOTERM_BP_DIRECT	GO:0002042~cell migration involved in sprouting angiogenesis	7	0.19892	0.0465677	ITGB1, EFNB2, NR4A1, NRP1, SRF, ROBO1, VEGFA	3155	15	16792	2.48376	1	1	0.997154
GOTERM_BP_DIRECT	GO:0034162~toll-like receptor 9 signaling pathway	7	0.19892	0.0465677	IRAK2, TRAF6, PIK3R4, TLR8, TLR7, PIK3AP1, MYD88	3155	15	16792	2.48376	1	1	0.997154
GOTERM_BP_DIRECT	GO:0007095~mitotic G2 DNA damage checkpoint	7	0.19892	0.0465677	SLF1, TAOK3, SYF2, TOPBP1, FOXN3, NBN, FOXO4	3155	15	16792	2.48376	1	1	0.997154
GOTERM_BP_DIRECT	GO:0006886~intracellular protein transport	56	1.59136	0.0466011	USP6NL, VPS29, CLTC, AP4E1, IPO5, AP4M1, RIMS1, XPO1, AP1G1, TBC1D30, AP1S2, TLK1, VPS35, ARFIP1, AP3S2, SEC61B, TNPO1, SIL1, AP2M1, VPS39, WLS, YWHAH, SEC13, STX7, SYTL5, TBC1D1, SELENOS, SLU7, KPNB1, COPB2, COPA, STX16, COPB1, STX18, VPS26A, SNX31, AP3M2, AP3M1, GGA3, SNX27, SNX9, STX3, TBC1D12, EVI5, TBC1D15, TBC1D16, CTSA, NPM1, RIC1, GRTP1, AP4B1, ARCN1, SEC23IP, MLPH, SEC24D, RAN	3155	236	16792	1.26293	1	1	0.997154
GOTERM_BP_DIRECT	GO:0007049~cell cycle	52	1.47769	0.0470163	LIN54, RIF1, CCDC124, BRCA1, CDC73, CCAR1, CDC20, RPS6KA3, MAEA, RB1CC1, TLK1, PELO, TP63, LIN52, TSPYL2, PRKCE, LIG3, PRPF40A, THAP1, GAK, THAP5, RBL1, DMTF1, POC5, TXNIP, ARF6, USP16, ANAPC16, UHRF1, GNAI3, NOLC1, MAPK7, RBBP4, TP53BP2, E2F2, E2F3, BRD7, EVI5, MCTS1, RBM38, CASP8AP2, HACE1, WTAP, USP22, SIAH1, CABLES2, CYLD, CROCC, PIN1, CUL4B, CDKN3, ATR	3155	217	16792	1.2754	1	1	0.997154
GOTERM_BP_DIRECT	GO:0000413~protein peptidyl-prolyl isomerization	14	0.39784	0.0476387	RANBP2, FKBP10, PPWD1, TTC9C, PTPA, TTC9, PIN1, PPIH, FKBP9, FKBP4, PPID, PPIC, FKBP5, NKTR	3155	43	16792	1.73286	1	1	0.997154
GOTERM_BP_DIRECT	GO:0030335~positive regulation of cell migration	44	1.27877	0.0479426	RET, SEMA3D, PDGFA, IRS2, AIF1, THBS1, CCAR1, IGF1R, MYLK, FAM83H, SDCBP, WNT11, GPNMB, PDCD10, AKT2, CTSH, ITGAV, CPNE3, SEMA6B, CCR1, SPAG9, ACVR1, SEMA6C, SUN2, CARMIL1, EDN1, HSPA5, MYOC, SEMA6D, INSR, RDX, DAPK3, SEMA4C, IGF1, ELP6, F3, VEGFA, COL1A1, RUFY3, TRIP6, KIT, ROR2, CBLL1, HBEGF	3155	184	16792	1.30166	1	1	0.997154
GOTERM_BP_DIRECT	GO:0070345~negative regulation of fat cell proliferation	4	0.113669	0.0489714	PER2, E2F1, E2F3, GATA2	3155	5	16792	4.25788	1	1	0.997154
GOTERM_BP_DIRECT	GO:1990966~ATP generation from poly-ADP-D-ribose	4	0.113669	0.0489714	PARG, NMNAT1, PARP1, BPHL	3155	5	16792	4.25788	1	1	0.997154
GOTERM_BP_DIRECT	GO:0034349~glial cell apoptotic process	4	0.113669	0.0489714	RB1, APAF1, CASP3, BID	3155	5	16792	4.25788	1	1	0.997154
GOTERM_BP_DIRECT	GO:0050680~negative regulation of epithelial cell proliferation	17	0.483092	0.0490507	CDKN1C, RB1, ATF2, TGFB2, MEF2C, MAGED1, WFDC1, CDC73, EREG, TGFBR3, IFT74, RIDA, DLG1, SFRP1, RGN, SOX9, PPARD	3155	56	16792	1.61571	1	1	0.997154
GOTERM_BP_DIRECT	GO:0071456~cellular response to hypoxia	26	0.738846	0.0491249	PRKAA1, HP1BP3, MPL, TWIST1, NDNF, RORA, FOXO3, KCNMB1, STC2, E2F1, UBQLN1, ANKRD1, PPARGC1A, BNIP3L, TIGAR, EDN1, PTGIS, PRKCE, BMP7, HIPK2, VEGFA, SLC8A3, SFRP1, CPEB2, PPARD, NFE2L2	3155	96	16792	1.44147	1	1	0.997154
GOTERM_BP_DIRECT	GO:0001756~somitogenesis	13	0.369423	0.0492863	POGLUT1, PRKDC, PCDH8, PSEN1, RBPJ, PALB2, KAT2A, POFUT1, ABI1, MYF6, ATM, ROR2, MYF5	3155	39	16792	1.77412	1	1	0.997154

## Sheet: CC_Co-expression
Category	Term	Count	%	PValue	Genes	List Total	Pop Hits	Pop Total	Fold Enrichment	Bonferroni	Benjamini	FDR
GOTERM_CC_DIRECT	GO:0005654~nucleoplasm	733	20.8298	1.42768e-31	ATF1, RB1, ATF2, PID1, POP1, C2ORF88, TMEM94, TESK2, EHMT1, PHAX, RBPJ, GABPB1, SMC3, SMC4, PTPDC1, ALKBH8, LSM10, PSMD6, PSMD7, PSMD5, AKT2, GPBP1, PSMD3, NAMPT, PSMD1, ANKS1A, IER2, RNF111, DDX17, TSPYL2, MED1, MBNL1, MEF2C, PRKAB2, SECISBP2, MED8, DNTTIP1, WDR75, CD3EAP, SCRIB, SOX12, RC3H2, MED6, MED7, DYNC1LI1, DDX39A, YME1L1, ATF6, CGGBP1, OPTN, ANAPC16, PRKDC, FLII, CDCA5, NOLC1, NEDD4L, C…	3315	2784	18224	1.44742	1.47193e-28	1.47193e-28	1.4391e-28
GOTERM_CC_DIRECT	GO:0005829~cytosol	804	22.8474	8.25436e-23	USP6NL, TESK1, MYLK, ALKBH8, PREX1, PSMD6, TBK1, PSMD7, PSMD5, AKT2, FGFR1OP2, PSMD3, PSMD1, ATG3, MEF2C, GABARAPL1, PRKAB2, STARD8, EML1, BCR, CNBD2, MTHFD1, PRKAR1B, PSME4, TXNIP, OPTN, MTMR2, CDCA5, CDCA8, IQGAP1, THY1, MTMR6, HSPH1, RHOT1, RNF216, AFMID, PMM1, UCK2, AGO3, EIF6, ZFAT, AGO2, NMT1, FERMT2, ARHGAP1, PRKAG2, ARHGAP5, ARHGAP6, PRKAG3, AACS, NINL, CNOT6L, MYBPC2, DUSP3, GSTO2, EMP2,…	3315	3315	18224	1.33331	8.51024e-20	4.25512e-20	4.1602e-20
GOTERM_CC_DIRECT	GO:0005737~cytoplasm	1163	33.0492	1.178e-19	ITSN2, ATF2, PID1, TESK2, SPINT2, RBPJ, PTPDC1, MYLK, PREX1, TBK1, MPRIP, FAM110B, GPBP1, PSMD3, MLYCD, MEF2C, TYW5, FRS2, RC3H2, EML2, ACE2, DDX39A, RUFY3, FEZ2, TXNIP, TBPL1, OPTN, URI1, ZNF274, MTMR2, LXN, PADI6, FLII, CDCA5, AGAP1, MTMR9, COPS7A, IQGAP1, PLA2G7, MTMR6, HSPH1, CYB5R3, RDH10, EPB41L2, AFMID, MCTS1, TOE1, PMM1, EIF2AK1, EIF2AK3, LARP7, BTBD10, PBX1, EIF1, SETX, ABTB2, MLLT10, AG…	3315	5222	18224	1.22434	1.21452e-16	4.0484e-17	3.95809e-17
GOTERM_CC_DIRECT	GO:0005730~nucleolus	233	6.6212	3.22207e-11	RPL34, THUMPD3, RBPJ, RPL9, RPL7, RNF111, TSPYL2, DDX17, DDX18, MED1, METTL1, SCAF11, RPL23, DNTTIP1, CD3EAP, DNTTIP2, WDR75, JMJD6, THAP1, DHX40, GRWD1, XRN2, CCDC86, TRIB3, ZNF274, PRKDC, NOLC1, CDCA8, NMD3, RTF1, RPAP2, DHX33, ERI1, RRS1, SURF6, RREB1, SRPK2, TOE1, XRCC5, NFATC3, SMARCA5, BTBD10, PUM3, ELL3, SETX, STAG2, EIF6, TDP2, NOX4, MPHOSPH10, NOL10, GRB2, CDK12, NOL11, PAK1IP1, CETN3, S…	3315	857	18224	1.49464	3.32195e-08	8.30487e-09	8.11961e-09
GOTERM_CC_DIRECT	GO:0005634~nucleus	1114	31.6567	5.12075e-08	ATF1, ATF2, TESK2, EHMT1, RBPJ, PTPDC1, ALKBH8, LSM10, KIAA1109, PSMD7, AKT2, GPBP1, PSMD3, PSMD1, SAMD11, MEF2C, DNTTIP1, DNTTIP2, DDX39A, PSME4, TXNIP, TCEANC2, ATF6, CGGBP1, OPTN, URI1, ZNF274, MTMR2, ZBTB8A, PADI6, CDCA5, MRPL19, MYNN, CDCA8, IQGAP1, GATA2, RNF216, RDH10, EPB41L2, AFMID, PPARGC1A, TOE1, HACE1, TEX30, PBX3, TEX35, LARP7, BTBD10, PBX1, EIF1, SETX, ABTB2, MLLT10, EIF6, TDP2, ZFA…	3315	5415	18224	1.13096	5.27936e-05	1.0559e-05	1.03234e-05
GOTERM_CC_DIRECT	GO:0016020~membrane	491	13.9812	9.31226e-08	PI4K2B, PGLYRP2, PHB2, RPL9, RPL6, RPL7, KIAA1109, PSMD7, CREB3L3, PSMD3, STMN1, PSMD1, DDX17, MED1, DDX18, RPL23, FRS2, RC3H2, MED6, BCR, DYNC1LI1, DYNC1LI2, DDX39A, MTHFD1, DAAM1, RUFY3, YME1L1, RPL27, ATF6, RPN2, PRKDC, PDGFA, AGAP1, HSD11B1, CYB5R3, RHOT1, HMOX2, PRRT2, ICMT, ABCA3, ABCA4, STARD10, EIF2AK3, PRRC2C, LARP4, SLC6A7, GRIN3A, AGO3, AGO2, SFXN4, HNRNPC, PIGS, RET, ACHE, SRPX, GPI, …	3315	2200	18224	1.22943	9.60048e-05	1.60016e-05	1.56446e-05
GOTERM_CC_DIRECT	GO:0000502~proteasome complex	29	0.824098	3.93648e-07	USP14, PSMD12, PSMD11, PSMD14, ZFAND2A, HSPB1, UBE3A, UBR1, PSMB7, PSMD6, PSMB4, PSMD7, PSMB2, PSMD5, PSMB3, PSMD3, PSMB1, UBQLN1, PSMD1, PAAF1, TXNL1, PSMA6, PSMC6, PSMA4, PSMC3, PSMC4, PSMC1, PSMC2, PSME4	3315	60	18224	2.65709	0.000405769	5.79788e-05	5.66854e-05
GOTERM_CC_DIRECT	GO:0005813~centrosome	119	3.38164	6.71833e-07	DCLRE1B, MAP10, ITSN2, CEP126, ERCC6L, TRAF3IP1, CEP19, CEP120, CCP110, PHAX, CCDC28B, CDC14A, CDC20, TBC1D31, CSPP1, CDC27, RTTN, CEP95, NEK3, LZTS2, ZNF322, SKP1, TSPYL2, MBNL1, CEP135, RPGRIP1L, PPP4R3B, PROCR, DYNC1LI1, CLIP1, DYNC1LI2, CEP57L1, MAK, AKAP9, ZNF274, CUL7, TXNDC9, SLAIN2, SLC1A4, PSEN1, SLC9A3R1, ODF2L, SPAST, KIF3B, ORC2, PIBF1, RAB11FIP3, UVRAG, CEP112, PLK2, KLHL21, CYLD, CD…	3315	426	18224	1.53567	0.00069242	8.65824e-05	8.46509e-05
GOTERM_CC_DIRECT	GO:0070062~extracellular exosome	591	16.7945	2.03286e-05	ITSN2, VPS29, NCKAP1, PGLYRP2, RPL34, UXS1, COL12A1, ABAT, GHITM, PHB2, SLC4A4, LIPA, MYLK, RPL7, PSMD6, PSMD7, PSMD3, STMN1, NAMPT, PSMD1, VPS35, TMEM8A, WLS, PRKCI, NHLRC3, SERPINF1, RPL23, SERPINF2, ARMC9, SCRIB, HSPG2, BCR, ACE2, MTHFD1, RPL27, FREM2, PLBD2, MTMR2, LXN, TTYH3, ABCB6, NEDD4L, VPS26A, A1BG, SLC5A1, IQGAP1, THY1, ACMSD, HSPH1, CYB5R3, C7, EPB41L2, SERPINH1, PNPO, ST3GAL6, CHST14…	3315	2811	18224	1.15581	0.0207409	0.00232876	0.00227681
GOTERM_CC_DIRECT	GO:0022624~proteasome accessory complex	12	0.341006	2.96159e-05	PSMD6, PSMD12, PSMD11, PSMC6, PSMD14, PSMC3, PSMC4, PSMD5, PSMC1, PSMC2, PSMD3, PSMD1	3315	17	18224	3.88054	0.0300729	0.0030534	0.00298528
GOTERM_CC_DIRECT	GO:0043231~intracellular membrane-bounded organelle	139	3.94999	5.35884e-05	CD86, RSC1A1, SCARB1, VPS29, AHCYL1, IRS1, SLC35B1, C2ORF88, AQP9, SPPL2A, RORC, CISD2, PHAX, SAYSD1, IPO5, IGF1R, PREX1, GOLGA4, GPBP1, GOLGA1, AP1S2, CYP1B1, ACAA1, MTPAP, AGFG1, CADPS2, MEF2C, USP3, STX7, CGRRF1, RUNX1, THAP1, DPM1, RRAGA, RNF125, RRAGC, PPP1R3B, HAT1, PPP1R3D, AKAP9, BTK, URI1, UBA5, COPB1, VPS26A, ABHD5, SLC9A3R1, CLEC7A, RDH10, PCBP1, PROM1, EVI5, RAB11FIP3, ATP6V0A1, CTSA,…	3315	558	18224	1.36943	0.0537525	0.00502269	0.00491065
GOTERM_CC_DIRECT	GO:0030018~Z disc	40	1.13669	7.4087e-05	NEXN, HSPB1, KCNA5, FBXO22, MYPN, PPP3CA, PDLIM3, CSRP3, CAPZB, BAG3, CFL2, MYO18B, XIRP2, MYOZ3, FLNC, NOS1, SCN3B, MYOZ2, SCN1A, POLR2M, TRIM63, PPP1R12A, ACTN3, ACTN2, NEBL, PPP2R5A, SORBS2, NEB, FBXO32, ANK1, KY, SYNPO2L, MYOT, SCN8A, HRC, CASQ2, SYNC, PPP1R12B, CRYAB, TRIM54	3315	118	18224	1.86354	0.073542	0.00636531	0.00622331
GOTERM_CC_DIRECT	GO:0005694~chromosome	35	0.994601	0.00032179	NUMA1, CDCA5, HP1BP3, EHMT1, C1ORF131, BRCA1, SMC3, SMC4, LOXL2, SMCHD1, PES1, RBBP6, TOPBP1, HORMAD1, KMT5A, DDX18, SUPT16H, SETDB1, UTP4, ZBTB38, SETDB2, CD3EAP, SSRP1, ASH1L, FBXO11, PUM3, WAPL, NSFL1C, CENPE, STAG1, STAG2, SPRTN, MPHOSPH10, RAD1, ATR	3315	105	18224	1.83248	0.282383	0.0255205	0.0249511
GOTERM_CC_DIRECT	GO:0005783~endoplasmic reticulum	187	5.31401	0.000840499	PGAP1, CISD2, TXNDC11, ZDHHC6, IFIT2, APMAP, CREB3L3, POFUT1, ARL6IP5, ADORA1, SIL1, CAST, BNIP3L, GABARAPL1, MAP2K1, PRKCE, ANGEL1, P3H1, ATP11C, VRK2, P3H3, VASH1, ACSL3, MR1, TPST2, DPM1, RAB32, MINPP1, OLFM1, DPM3, SELENOS, TBC1D20, RNF128, STIM2, SOAT2, FKBP9, ATF6, SQSTM1, RNF122, LRPAP1, UBIAD1, HACD1, RPN2, ABCB6, GPR85, ITPR3, PSEN1, THY1, RTN4, HACD4, PGS1, VCPIP1, SPAST, CYB5R3, STC2, …	3315	828	18224	1.24157	0.579756	0.0618967	0.0605159
GOTERM_CC_DIRECT	GO:0015030~Cajal body	20	0.568343	0.00101235	TOE1, ZNF473, NOP58, USPL1, DDX46, HSPB7, EAF1, NOLC1, PHAX, AK6, FAM118B, COIL, LSM10, EFTUD2, NPAT, XPO1, SHQ1, TGS1, SNRPC, SMNDC1	3315	51	18224	2.15586	0.648048	0.0695821	0.0680298
GOTERM_CC_DIRECT	GO:0031674~I band	12	0.341006	0.00110353	POLR2M, ACTC1, NEBL, CFL2, ANKRD1, ATP2A1, CACNA1S, CASQ1, ANKRD2, KLHL40, FERMT2, MYPN	3315	23	18224	2.86823	0.679658	0.0711087	0.0695224
GOTERM_CC_DIRECT	GO:0030176~integral component of endoplasmic reticulum membrane	33	0.937766	0.00126171	SLC35B2, HACD1, SAMD8, SLC35B1, TECR, DERL1, RRBP1, FITM2, SGMS2, AUP1, RTN4, HACD4, ZMPSTE24, UBXN8, SARAF, EMC6, SLC37A4, SLC37A3, SLC37A1, HSPA5, RHBDD1, SACM1L, EIF2AK3, BFAR, ELOVL6, TMCO1, DPM3, SELENOS, DHRS9, LRIT1, TMEM33, PREB, ATF6	3315	104	18224	1.74438	0.727915	0.0765187	0.0748117
GOTERM_CC_DIRECT	GO:0042470~melanosome	32	0.909349	0.00155736	ITGB1, CD63, HSP90AB1, AHCY, CNP, CLTC, SLC1A4, CAPG, GNA13, SDCBP, GPNMB, FLOT1, ANXA6, MYH11, STX3, RAC1, CTSD, CCT4, ATP6V0A1, RAB2A, HSPA8, HSP90AA1, MREG, HSPA5, SERPINF1, MYO5A, PDIA4, RAB32, TMEM33, RAB9A, RAB5A, RAN	3315	101	18224	1.74176	0.79949	0.0873302	0.085382
GOTERM_CC_DIRECT	GO:0016363~nuclear matrix	31	0.880932	0.00160938	TENM1, CEBPB, NUFIP1, NUMA1, UHRF1, SATB2, SMC3, PHB2, LMNB1, YY1, MAEA, ALOX5, CFL2, ENC1, PHACTR3, ARFGEF1, MORC3, THOC1, PRPF40A, SORBS1, SRRM1, SRPK1, KIN, PSMA6, SNW1, PHF5A, TEP1, PSPC1, HAT1, RGS12, LRIF1	3315	97	18224	1.75691	0.809977	0.0873302	0.085382
GOTERM_CC_DIRECT	GO:0005802~trans-Golgi network	40	1.13669	0.00176632	BECN1, SYS1, STX16, LRRK2, GCC2, AP4M1, RAB21, GOLGA4, GGA3, MICALL1, GOLGA1, VPS54, SNX9, RAC1, ATP7A, ATP9B, NCK1, WLS, ARFGEF1, ARFGEF2, POSTN, FNBP1, WIPI1, OCRL, NMNAT2, AP4B1, IGF2R, RAB11A, BACE1, CLIP3, RAB32, RAB30, TRAPPC6A, VAMP7, RAB14, SLC9A7, CPD, BIRC6, OPTN, CHST2	3315	136	18224	1.61689	0.838409	0.0910538	0.0890226
GOTERM_CC_DIRECT	GO:0016605~PML body	31	0.880932	0.00192268	RB1, ZNF451, RGS14, MAX, RNF6, NR2C1, ARNTL, HIRA, MAPK7, TOPBP1, NBN, ANKRD2, PPARGC1A, CASP8AP2, USP7, MLIP, MORC3, ZBTB16, DAPK3, NSMCE2, RPA1, SENP2, PATL1, PIAS2, HIPK2, THAP1, TDP2, SP3, LRCH4, SQSTM1, ATR	3315	98	18224	1.73898	0.862508	0.0939469	0.0918511
GOTERM_CC_DIRECT	GO:0005925~focal adhesion	95	2.69963	0.00200469	ITGB1, NCKAP1, NRP1, CLTC, TNC, HSPB1, RPL10A, AATF, RPL9, RPL6, RPL7, AKAP12, PPP1CB, CDH2, MPRIP, RPS18, ANXA6, FLOT1, CPNE3, ITGAV, CAPN1, RAC1, MAP2K1, PPP1R12A, ACTN3, ITGA4, ACTN2, RPL23, STARD8, ZFYVE21, RPS3A, KIF22, REXO2, HSPG2, GAK, PROCR, ITGA8, ADAM9, EVL, RPL27, RHOU, LCP1, PABPC1, CD44, VCL, EPHA2, ARF6, FBLN7, SDC4, FBLIM1, STX16, FLII, PXN, PRUNE1, NEXN, THY1, IQGAP1, ARHGAP22, E…	3315	391	18224	1.33569	0.873676	0.0939469	0.0918511
GOTERM_CC_DIRECT	GO:0005868~cytoplasmic dynein complex	9	0.255754	0.0022528	SNX4, DYNC1I2, DYNC1LI1, DYNC1LI2, DYNLT1, TPR, DYNLRB2, DYNLL1, DYNC1I1	3315	15	18224	3.29846	0.902241	0.100984	0.0987313
GOTERM_CC_DIRECT	GO:0031012~extracellular matrix	74	2.10287	0.00304415	LGALS3BP, EIF4A1, SPON1, ECM1, COL12A1, CLTC, TNC, HSPB1, LAMC1, RPL9, LOXL2, EFTUD2, LGALS3, ADAMTS3, MMP27, RPS18, EMILIN3, TIMP3, EMILIN1, RAC1, LMCD1, CTSD, CCT2, POSTN, HSP90AA1, MYOC, RPL23, SERPINF1, RPS3A, PCOLCE, MMP8, HSPG2, F3, DCN, HADHA, SFRP1, PKM, MMRN1, COL6A2, MMP23B, COL8A2, RPL27, COL6A5, S100A9, COL15A1, PRKDC, LAMA4, NDNF, LTBP2, ADAMTS12, THBS2, THBS1, FBLN5, THBS4, HSPD1, V…	3315	296	18224	1.37436	0.95686	0.120856	0.11816
GOTERM_CC_DIRECT	GO:0030687~preribosome, large subunit precursor	13	0.369423	0.00307481	TEX10, NIP7, MAK16, WDR12, FTSJ3, BOP1, EIF6, PES1, MRTO4, RRS1, CCDC86, ZNF622, RRP15	3315	29	18224	2.46437	0.958206	0.120856	0.11816
GOTERM_CC_DIRECT	GO:0005578~proteinaceous extracellular matrix	68	1.93237	0.00310785	LGALS3BP, SPON1, ECM1, COL16A1, OLFML2B, WNT2B, HPSE2, CRISP3, GLDN, ADAMTSL1, ADAMTS3, CRTAC1, EMILIN3, TIMP3, EMILIN1, TIMP1, ADAMTS6, TIMP4, CCBE1, POSTN, MYOC, MAMDC2, OMD, WNT9B, P3H1, KERA, MMP8, TGFBR3, MMP12, SFRP1, LOX, CRISPLD2, COL6A2, MMP23B, COL8A2, CHI3L1, COL6A6, ANGPTL4, COL6A5, FBLN7, COL15A1, PAPLN, NDNF, LTBP2, ADAMTS12, FBLN5, ADAMTS16, ADAMTS15, RELN, WNT11, CHADL, SPOCK2, AD…	3315	268	18224	1.39487	0.95961	0.120856	0.11816
GOTERM_CC_DIRECT	GO:0010008~endosome membrane	50	1.42086	0.00316499	RET, VPS29, PLEKHF1, UBE2D3, RABEPK, ANTXR1, TBK1, MRC1, PMEPA1, VPS35, SCYL2, SUN2, DIO3, WIPI1, VPS37B, RBSN, BACE1, ACAP2, TRAF6, TMBIM1, TLR8, TLR7, TLR4, CD63, BECN1, ABCB6, LY96, VPS26A, TMEM165, SNX3, GGA3, UBB, IRAK2, RAB23, SNX25, ERBB2, ATP6V0A2, ATP6V0A1, INSR, VTA1, TM9SF2, MYO1B, RAB15, PLEKHM1, CD68, LAMTOR3, RAB5A, MYD88, ITM2B, CD320	3315	185	18224	1.48579	0.961928	0.120856	0.11816
GOTERM_CC_DIRECT	GO:0031597~cytosolic proteasome complex	7	0.19892	0.00386222	PSMC6, PSMD14, PSMC3, PSMC4, PSMC1, PSMC2, IDE	3315	10	18224	3.84821	0.981494	0.142212	0.13904
GOTERM_CC_DIRECT	GO:0000784~nuclear chromosome, telomeric region	37	1.05144	0.00486559	DCLRE1B, TNKS, PRKDC, CDC73, PPP1CB, ORC4, HMBOX1, SMCHD1, WRN, TNKS2, POLR2B, ORC3, ORC2, NBN, SUN2, SSB, H3F3B, PARP1, XRCC5, CBX1, THOC1, RPA1, THOC2, THOC5, TERB1, TOX4, HIST1H4B, WDR82, ERCC4, HAT1, MCM3, NABP2, NABP1, ATM, MCM6, LRIF1, ATR	3315	130	18224	1.56465	0.993452	0.17298	0.169121
GOTERM_CC_DIRECT	GO:0035869~ciliary transition zone	11	0.312589	0.00635357	TRAF3IP1, TMEM67, TMEM107, CETN3, BBS9, B9D1, B9D2, RPGRIP1L, BBS4, C5ORF30, TTBK2	3315	24	18224	2.51966	0.9986	0.218351	0.21348
GOTERM_CC_DIRECT	GO:0016607~nuclear speck	52	1.47769	0.00665407	TENM1, RBM25, NXT1, DDX3X, DDX46, SRP54, PQBP1, EFTUD2, CIR1, PIAS3, MEF2C, RBM15, METTL3, THOC1, DYRK1A, PRPF40A, THOC2, PATL1, PIAS2, SRRM1, PSPC1, PSME4, WAC, SRSF3, FAM76B, PPIH, PLCB1, CBLL1, SLU7, FYTTD1, YTHDC1, CTR9, WBP4, BCLAF1, ATOH8, SRSF10, SF3B1, SMNDC1, RREB1, TOE1, RBM39, WTAP, ZBTB16, NEK6, EAF1, YLPM1, NOC3L, CLK2, PHF5A, SPRTN, PIN1, CDK12	3315	201	18224	1.42222	0.998975	0.219349	0.214455
GOTERM_CC_DIRECT	GO:0031595~nuclear proteasome complex	6	0.170503	0.00680811	PSMD12, PSMC6, PSMC3, PSMC4, PSMC1, PSMC2	3315	8	18224	4.12308	0.999127	0.219349	0.214455
GOTERM_CC_DIRECT	GO:0000785~chromatin	27	0.767263	0.00733475	ANKRD17, RB1, MAGED1, ARRB1, HR, SMC3, HMGN4, NIPBL, HMGN3, MED1, MBD4, SLF2, UBE2B, PLK2, CBX1, HMGA1, KIF22, WAPL, TOX4, STAG1, MYCN, SNW1, STAG2, MAF, WDR82, RAN, NFE2L2	3315	89	18224	1.66776	0.999495	0.229155	0.224043
GOTERM_CC_DIRECT	GO:0042383~sarcolemma	26	0.738846	0.00770535	POPDC2, ITGB1, DYSF, SLC2A5, CLCN1, FGF6, PPP3CA, SGCD, FLOT1, FLNC, NOS1, SLC38A2, SGCG, KCNB1, ATP1B1, ANK1, CACNB1, SLC8A3, DLG1, MYOT, COL6A2, FXYD1, SSPN, SLC27A6, SYNC, SNTB1	3315	85	18224	1.68157	0.999656	0.233653	0.228441
GOTERM_CC_DIRECT	GO:0010494~cytoplasmic stress granule	14	0.39784	0.00825839	MBNL1, DDX3X, NUFIP2, DDX1, PUM1, EIF2S1, PQBP1, PUM2, MCRIP1, OGFOD1, G3BP1, PABPC1, LSM14A, EIF4E	3315	36	18224	2.13789	0.999806	0.243269	0.237842
GOTERM_CC_DIRECT	GO:0005739~mitochondrion	276	7.84314	0.00976956	RPL34, UXS1, ABAT, PHB2, ALKBH1, FAM110B, PDK4, FDXR, CYP1B1, MTERF1, VPS35, MLYCD, TP63, PDK1, GABARAPL1, STARD4, CPT1A, STARD6, ACSL1, SECISBP2, PRKCE, ECH1, MTUS1, CD3EAP, ATG13, CPT1B, ARMC1, KARS, MTHFD1, LACTB2, FDX1, MTHFD2L, TFAM, YME1L1, TARS2, ALDH7A1, MMADHC, GCDH, LIPT1, URI1, ABCB6, ABCB7, MAOA, PGS1, DHX30, CYB5R3, RHOT1, TP53BP2, MYL10, RDH13, TRMT1L, PCK2, CIDEA, PYCR1, RMDN3, MCA…	3315	1331	18224	1.13996	0.99996	0.275073	0.268936
GOTERM_CC_DIRECT	GO:0005770~late endosome	34	0.966184	0.00987167	CD63, VPS29, ANKRD13D, SPPL2A, PIK3R4, DERL1, DYSF, CXCR4, PCSK9, FYCO1, AP5M1, RAP1A, MICALL1, SDF4, SLC38A9, VPS35, ATP7A, UVRAG, RUBCN, HSPA8, MAP2K1, EXOC8, STX7, MYO5A, NMNAT2, IGF2R, BACE1, SNX16, RAB14, RNF128, SNX14, RAB9A, ASTN2, SQSTM1	3315	122	18224	1.53207	0.999964	0.275073	0.268936
GOTERM_CC_DIRECT	GO:0005874~microtubule	74	2.10287	0.0106294	SPAG17, WDR43, MAP1LC3B, RASSF5, CSPP1, STMN1, CEP170, KIF1B, LZTS2, NINL, CCDC50, NDEL1, CCT3, APC2, CCT2, GABARAPL1, GAS2L3, NUDC, TRIM63, MTUS1, SHROOM3, HAUS6, TUBG2, KIF22, DYNLL1, TCTE3, EML1, EML2, DNM3, DYNC1LI1, CLIP1, DYNC1LI2, KIF2A, KATNAL1, CEP57L1, KIFC1, EHHADH, MAP1A, FKBP4, TRIM54, DNAH3, MACF1, DYNC1I2, RGS14, CNP, DNAH8, TUBD1, PBXIP1, IQGAP1, SPAST, HSPH1, KLC2, KIF3B, RACGAP1…	3315	311	18224	1.30807	0.999984	0.287355	0.280945
GOTERM_CC_DIRECT	GO:0045121~membrane raft	51	1.47769	0.0108699	RET, ITGB1, TRADD, FAIM2, SLC6A2, EDNRB, CASP3, FLOT1, OLR1, NOS1, CTSD, EPHB1, UNC5B, DAPK3, EMP2, TNFRSF1B, CLIP3, TLR1, BACE1, ACE2, NPC1, RTN4RL1, MALL, BTK, CD48, VCL, STOML3, SDC4, GNAI3, KCNA5, THY1, PSEN1, ADCY1, IQGAP1, HSPD1, RAP1B, SLC9A3R1, SDCBP, SERPINH1, PGK1, MAL2, S100A10, ABCA1, PRNP, SYNJ2, SORBS1, DLG1, PTPRC, P2RX1, FAS, RAB5A	3315	206	18224	1.3877	0.999987	0.287355	0.280945
GOTERM_CC_DIRECT	GO:0005604~basement membrane	24	0.682012	0.011714	LAMA4, SERPINF1, TNC, NTN4, RPSA, LAMC1, SMC3, THBS2, USH2A, HSPG2, THBS4, LOXL2, VTN, SMOC2, CCDC80, FRAS1, FGF9, SMOC1, COL8A2, TIMP3, VWA1, TIMP1, FREM1, FREM2	3315	79	18224	1.67011	0.999995	0.299399	0.29272
GOTERM_CC_DIRECT	GO:0070761~pre-snoRNP complex	5	0.142086	0.0119783	NOP56, NOP58, NUFIP1, ZNHIT6, TAF9	3315	6	18224	4.5812	0.999996	0.299399	0.29272
GOTERM_CC_DIRECT	GO:0008540~proteasome regulatory particle, base subcomplex	7	0.19892	0.0121967	PSMC6, PSMC3, PSMC4, PSMD5, PSMC1, PSMC2, PSMD1	3315	12	18224	3.20684	0.999997	0.299399	0.29272
GOTERM_CC_DIRECT	GO:0030119~AP-type membrane coat adaptor complex	6	0.170503	0.0130361	AP3M2, AP4M1, AP5M1, AP1G1, AP1S2, AP5B1	3315	9	18224	3.66496	0.999999	0.30546	0.298646
GOTERM_CC_DIRECT	GO:0031461~cullin-RING ubiquitin ligase complex	6	0.170503	0.0130361	CUL4A, CUL5, CUL3, CUL2, CUL1, RBX1	3315	9	18224	3.66496	0.999999	0.30546	0.298646
GOTERM_CC_DIRECT	GO:0000776~kinetochore	24	0.682012	0.0159	CENPT, SEC13, PPP1R12A, ANAPC16, ZWILCH, TEX14, KIF22, PSEN1, DYNLL1, NUP160, WDR43, CENPE, DYNC1LI1, CLIP1, XPO1, CENPI, TPR, NUP43, BUB3, SUGT1, BUB1, CLASP1, DYNC1I1, NDEL1	3315	81	18224	1.62887	1	0.364288	0.356161
GOTERM_CC_DIRECT	GO:0005856~cytoskeleton	85	2.41546	0.0164111	TENM1, CALCOCO2, TRADD, FHOD1, INPPL1, HSPB1, OSBPL10, AKAP12, CSRP3, SGCD, MAEA, CAPZB, TCTN2, ENC1, ARL6IP5, COTL1, NOS1, ERC2, NINL, SGCG, LZTS3, CCT3, GAS2L3, FNBP1, ACTN2, SWAP70, PRKCE, CEP295, SHROOM3, ARAP3, WIPI1, RHOF, FRMD4B, ANK1, PREPL, RNF128, AKAP9, FSCN1, EVL, TNIK, S100A9, S100A8, VCL, PFN2, MACF1, PLEKHH3, ROCK1, PXN, TWF2, NEXN, SNX31, PDLIM1, FAM83H, SDCBP, SCIN, EPB41L2, FLNC…	3315	371	18224	1.25952	1	0.367309	0.359115
GOTERM_CC_DIRECT	GO:0030017~sarcomere	14	0.39784	0.0170256	TMOD1, MYLK2, LMOD1, PSMA6, ACTC1, MYH3, CAPZB, MYO18B, ANKRD1, CALM3, ANKRD2, CALM1, MYOZ2, TIMP4	3315	39	18224	1.97344	1	0.367309	0.359115
GOTERM_CC_DIRECT	GO:0005635~nuclear envelope	41	1.1651	0.0171007	NUP188, CSE1L, RNF180, ROGDI, RTCB, MTMR6, NUP160, RTN4, LMNB1, XPO1, TNKS2, SLC22A18, ALOX5, TPR, ANXA7, NUP43, UBXN4, NDEL1, HTATIP2, RANBP2, POLR2M, SREBF1, BNIP3L, SUN2, MLIP, SEC13, TOR1A, PARP1, NUP155, TREX1, LMNTD1, ATP1B4, TOR1B, PLPP7, CLIP1, NPC1, TMEM33, CNEP1R1, LPIN1, ATF6, KPNB1	3315	159	18224	1.41758	1	0.367309	0.359115
GOTERM_CC_DIRECT	GO:0005777~peroxisome	29	0.824098	0.0175477	ABCD2, ABCD3, MVK, HSD17B4, IDE, MFF, RIDA, PMVK, LONP2, ACADM, MLYCD, ACAA1, ACAD11, NUDT12, HSDL2, PNPLA8, EPHX2, IDH2, ECH1, MYO5A, PEX1, TMEM173, PEX14, ZADH2, EHHADH, AGPS, SERHL2, VIM, ACOT4	3315	104	18224	1.53294	1	0.369217	0.360981
GOTERM_CC_DIRECT	GO:0005794~Golgi apparatus	182	5.17192	0.0180451	SLC35B2, RSC1A1, MPL, INPPL1, GCC2, CXCL14, IPO5, GOLGA4, GOLGA5, GNPTAB, LIPG, GOLGA1, AP1S2, PTGFRN, ZFPL1, WLS, RAB2A, SLC30A6, GABARAPL1, MAP2K1, MMGT1, SACM1L, PRKCE, MTUS1, LMTK2, ACSL3, CAMKMT, TPST2, PREPL, RRAGA, RNF128, AKAP9, RAF1, ATF6, OPTN, RNF122, LRPAP1, MACF1, CUL7, ABCB6, LMAN2L, TNKS, CUL3, COPB1, PSEN1, PLD1, INPP5B, STIP1, PRRC1, PDCD10, STC2, ST3GAL5, ST3GAL6, APOE, ZNF148, …	3315	863	18224	1.15937	1	0.37209	0.363789
GOTERM_CC_DIRECT	GO:0000139~Golgi membrane	128	3.6374	0.0209746	GALNT12, SLC35B2, SYS1, TMEM167B, GALNT15, CLSTN3, PGAP3, GOLGA4, GOLGA5, GNPTAB, AP1S2, ARFIP1, WLS, TRIM23, RAB2A, SLC30A6, PRKCI, MMGT1, SACM1L, TPST2, RAB30, RNF125, SLC9A7, UNC50, MALL, PREB, ATF6, BLZF1, OPTN, COPB2, COPA, ABCB6, LMAN2L, TNKS, CUL3, COPB1, FUT11, PDGFA, PSEN1, PLD1, UGCG, MAN2A2, MAN2A1, PDCD10, CHST15, ST8SIA4, ST3GAL5, ST3GAL6, CHST14, KIAA0319L, ANKRD28, SEC16B, HACE1, T…	3315	591	18224	1.19065	1	0.423076	0.413638
GOTERM_CC_DIRECT	GO:0005581~collagen trimer	26	0.738846	0.0213385	FCN1, FCN2, COL15A1, COL12A1, GLDN, RPS18, C1QTNF6, SERPINH1, EMILIN1, TIMP1, CTHRC1, MSR1, CCBE1, SAAL1, PCOLCE, MMP8, COLQ, COL1A1, COL1A2, P4HA1, LOX, COL6A2, COL5A2, COL8A2, COL6A6, COL6A5	3315	92	18224	1.55362	1	0.423076	0.413638
GOTERM_CC_DIRECT	GO:0031965~nuclear membrane	55	1.56294	0.0230252	C2ORF42, CUEDC2, WDR3, ADRA1B, IPO5, LMNB1, XPO1, EDNRB, RB1CC1, SIX2, CEP170, TNPO1, SUN2, RBM15, CERS6, TEX10, TMC8, AEN, SENP2, DNAJC2, DNAJC1, TBC1D20, NUP50, CNEP1R1, MRTO4, TRIB3, FAM76B, PLCB1, KPNB1, TNKS, MRPL19, RNF6, DTX2, PSEN1, PRICKLE1, TMEM201, BRIP1, SPAST, ALOX5, TPR, RANBP2, BRAP, AKIRIN1, OSBPL6, TOR1A, NUP155, INTS1, WTAP, OSBPL3, NUP153, TOR1B, PUM2, NR4A1, LPIN1, PLCD4	3315	229	18224	1.32034	1	0.43619	0.426459
GOTERM_CC_DIRECT	GO:0005769~early endosome	55	1.56294	0.0230252	RET, VPS29, NRP1, ZFYVE9, DYSF, PCSK9, RABGEF1, AKT2, LIPG, DNER, FLOT1, VPS35, CCDC93, WLS, RUBCN, MAP2K1, DBNL, MMGT1, ARRDC3, STX7, LMTK2, APOA1, OCRL, RAB32, RAB31, KIFC1, STAMBP, ASTN2, ARF6, MGRN1, DERL1, CXCR4, VPS26A, SNX31, HSPD1, LRP6, SNX3, RAP1A, SNX27, INPP5F, RPS6KC1, MICALL1, APOE, TBC1D16, PTPN1, UVRAG, SIAH1, MYO5A, IGF2R, MYO1B, SNX16, RAB14, ACKR2, GPR107, RAB5A	3315	229	18224	1.32034	1	0.43619	0.426459
GOTERM_CC_DIRECT	GO:0005811~lipid particle	20	0.568343	0.0232691	LMLN, STARD13, ABHD4, FAF2, CIDEA, CIDEB, G0S2, ACSL3, ABHD5, LSS, RAP1B, ALDH3B2, SCCPDH, SPAST, CYB5R3, AIFM2, TRAF6, PLIN2, RAB3GAP1, PLIN5	3315	66	18224	1.66589	1	0.43619	0.426459
GOTERM_CC_DIRECT	GO:0031466~Cul5-RING ubiquitin ligase complex	5	0.142086	0.0239455	CUL5, ASB4, RNF7, ASB2, RBX1	3315	7	18224	3.92674	1	0.440854	0.431019
GOTERM_CC_DIRECT	GO:0005765~lysosomal membrane	64	1.8187	0.0251646	SCARB1, SLC35F6, PLEKHF1, HSP90AB1, SPPL2A, ARRB1, AP1G1, ANPEP, ANXA6, AP1S2, FLOT1, ENPP1, ACP2, VPS35, RNF152, SPG11, AP2M1, VPS39, TMEM8A, TRIM23, SLC36A1, RAB2A, MIOS, PLA2G4E, GAA, STX7, ATP11C, CYB561A3, AP5B1, RRAGA, VAMP7, NPC1, TMBIM1, KXD1, CD63, GNAI3, PSEN1, PLD1, TMEM165, AP3M1, AP5M1, ATP6V0A2, SLC38A9, DRAM2, SLC15A4, ATP6V1C1, CTSA, HSPA8, EGF, TM6SF1, CP, IGF2R, GDAP2, CLCN7, OS…	3315	274	18224	1.28407	1	0.450681	0.440627
GOTERM_CC_DIRECT	GO:0005741~mitochondrial outer membrane	38	1.07985	0.0256548	ATF2, TOMM40, DDX3X, ABCB6, CNP, MAOA, LRRK2, CISD2, MFF, PHB2, BPHL, ACACB, AKAP1, CYB5R3, OPA1, AIFM2, BID, SLC25A46, BNIP3L, PRNP, CYB5A, TIGAR, CPT1A, MIGA1, MYOC, ACSL1, RMDN3, ACSL3, TMEM173, CPT1B, MYO19, NME1, SLC8A3, HADHB, RAB32, GPAM, RAF1, LPIN1	3315	149	18224	1.40203	1	0.450681	0.440627
GOTERM_CC_DIRECT	GO:0030136~clathrin-coated vesicle	18	0.511509	0.0259865	DENND1B, TNK2, CLTC, WIPI1, OCRL, STON2, PIK3C2A, CLINT1, SNX3, MYO1E, AP1G1, MALL, FCHO2, AAK1, SNX9, GPR107, ASTN2, SCYL2	3315	58	18224	1.7061	1	0.450681	0.440627
GOTERM_CC_DIRECT	GO:0034704~calcium channel complex	10	0.284172	0.0267516	PTPA, CAMK2D, SESTD1, PDE4D, CASQ2, ATP2A1, CALM3, CALM1, MCU, HERPUD1	3315	25	18224	2.19897	1	0.450681	0.440627
GOTERM_CC_DIRECT	GO:0016604~nuclear body	12	0.341006	0.0270947	ZNF496, USP7, RGS14, ZBTB16, CREBRF, GEMIN5, GEMIN6, HR, GEMIN7, RREB1, RNF2, HIPK2	3315	33	18224	1.99907	1	0.450681	0.440627
GOTERM_CC_DIRECT	GO:0031463~Cul3-RING ubiquitin ligase complex	20	0.568343	0.0271021	KLHL29, KLHL25, CUL3, KLHL21, KLHL3, KCTD2, KLHL34, KLHL23, RNF7, KLHL24, KLHL40, BACH1, KLHL30, KLHL31, RBX1, KBTBD12, KBTBD6, ENC1, SPOPL, KBTBD7	3315	67	18224	1.64103	1	0.450681	0.440627
GOTERM_CC_DIRECT	GO:0005814~centriole	30	0.852515	0.0296357	ROCK1, C2CD3, CEP19, CEP120, CCDC146, CETN3, CCP110, TUBD1, CAPG, TTBK2, CEP128, NUBP2, POC1B, CEP170, BBS4, IQCB1, PARP3, CEP135, PLK2, CEP295, CEP152, NEDD1, IFT88, POC5, CROCC, SASS6, CEP162, TUBGCP3, CEP63, RAN	3315	113	18224	1.4595	1	0.484991	0.474171
GOTERM_CC_DIRECT	GO:0016529~sarcoplasmic reticulum	12	0.341006	0.0336591	CAMK2D, RASD1, SLN, CASQ2, ATP2A1, ITPR3, MRVI1, NOS1, CASQ1, THBS1, ANK1, THBS4	3315	34	18224	1.94027	1	0.542228	0.530131
GOTERM_CC_DIRECT	GO:0030686~90S preribosome	6	0.170503	0.0347221	RSL1D1, BMS1, HEATR1, RPSA, SRFBP1, UTP20	3315	11	18224	2.9986	1	0.550746	0.53846
GOTERM_CC_DIRECT	GO:0031410~cytoplasmic vesicle	55	1.56294	0.0362367	USP6NL, NRP1, CALCOCO2, LRRK2, ARRB1, FYCO1, MAP1LC3B, FLOT1, KIF1B, SPG11, AGFG1, WLS, STARD4, MYOC, FNBP1, DAPK2, ARRDC2, IGFBP2, APOA1, EMP2, SENP2, BACE1, SCN8A, MALL, TBC1D7, BTK, SQSTM1, OPTN, USP14, GGNBP2, CXCR4, PSEN1, C9ORF72, NKD2, LRP6, IFT74, SPAST, COMMD9, ERBB2, UBQLN1, SNX9, KIAA0319L, ATP6V1C1, PTPN1, ARFGEF2, TRAPPC8, RAB11A, TMEM198, SLC4A7, CLCN7, MYO1D, RAB12, ATM, ADGRL4, TE…	3315	235	18224	1.28663	1	0.566062	0.553434
GOTERM_CC_DIRECT	GO:0005789~endoplasmic reticulum membrane	178	5.05826	0.0388747	AHCYL1, PGAP1, LPGAT1, CLSTN3, TUSC3, RTCB, CISD2, TXNDC11, ZDHHC6, LCLAT1, CREB3L3, ARL6IP5, CYP1B1, PTGFRN, WLS, RAB2A, ACSL1, SACM1L, ALG5, ATP11C, ALG13, VRK2, SHISA2, ACSL3, MR1, MAPK8IP1, PLPP7, DPM1, DPM3, TMX3, TBC1D20, STIM2, SOAT2, CARD19, PREB, FKBP9, FKBP4, ATF6, FKBP5, COPB2, GRIA2, COPA, UBIAD1, HACD1, RPN2, ABCB6, ABHD4, LMAN2L, COPB1, FAXDC2, ITPR3, PSEN1, PLD1, RTN4, ZMPSTE24, HS…	3315	862	18224	1.1352	1	0.598206	0.584861
GOTERM_CC_DIRECT	GO:0031252~cell leading edge	13	0.369423	0.0396236	BCAS3, CARMIL1, PRKCI, CDC42BPG, CXCR4, SCRIB, IQGAP1, ARPC2, JMY, AAK1, VIM, SSX2IP, NDEL1	3315	39	18224	1.83248	1	0.600764	0.587362
GOTERM_CC_DIRECT	GO:0005666~DNA-directed RNA polymerase III complex	8	0.227337	0.0430837	POLR3A, POLR3C, POLR3E, POLR1C, POLR1D, POLR2E, POLR3F, POLR3H	3315	19	18224	2.31471	1	0.627808	0.613803
GOTERM_CC_DIRECT	GO:0000242~pericentriolar material	8	0.227337	0.0430837	NEDD1, TNKS2, TNKS, CEP152, BBS9, TUBG2, RAC1, BBS4	3315	19	18224	2.31471	1	0.627808	0.613803
GOTERM_CC_DIRECT	GO:0005680~anaphase-promoting complex	9	0.255754	0.0439207	CDC20, ANAPC13, CUL7, ANAPC16, CDC16, CDC27, ANAPC4, ANAPC5, RNF7	3315	23	18224	2.15117	1	0.627808	0.613803
GOTERM_CC_DIRECT	GO:0000775~chromosome, centromeric region	17	0.483092	0.0440019	CENPT, UVRAG, TNKS, CDCA5, CBX1, MIS12, CDCA8, PPP2R5A, SMC3, WAPL, PPP2CA, CENPE, SGO2, PPP2CB, STAG1, STAG2, CENPQ	3315	57	18224	1.63959	1	0.627808	0.613803
GOTERM_CC_DIRECT	GO:0031467~Cul7-RING ubiquitin ligase complex	4	0.113669	0.0449017	CUL7, RNF7, SKP1, RBX1	3315	5	18224	4.39795	1	0.627808	0.613803
GOTERM_CC_DIRECT	GO:0045171~intercellular bridge	14	0.39784	0.0450609	ESRRA, IQCB1, PRKCI, EAF1, THOC1, CDCA8, TEX14, PIK3CB, C9ORF72, C12ORF66, THAP11, TDP2, DNAJC8, RAB11FIP3	3315	44	18224	1.74918	1	0.627808	0.613803
GOTERM_CC_DIRECT	GO:0005681~spliceosomal complex	25	0.710429	0.0472275	RBM28, RBM25, GEMIN2, PRCC, WBP4, EFTUD2, LGALS3, SF3B1, SMNDC1, BCAS2, HSPA8, AQR, BUD31, CDC40, PTBP2, LSM8, SNW1, DDX39A, RHEB, WAC, PPIH, SREK1, HNRNPC, SNRNP200, SLU7	3315	94	18224	1.46208	1	0.643309	0.628958
GOTERM_CC_DIRECT	GO:0043235~receptor complex	32	0.909349	0.0474214	RET, ITGB1, NRP1, ADCYAP1R1, RNMT, TRADD, FLT4, ITGB2, LOXL4, ITPR3, ACVR1B, LRP6, IGF1R, GHR, ERBB2, NT5DC3, LEPR, SLITRK5, OLR1, IMPG2, MUSK, EGF, INSR, TRPV3, LIFR, PLXDC1, ACVR2A, TGFBR3, CD200R1, TLR7, KCTD16	3315	127	18224	1.38518	1	0.643309	0.628958

## Sheet: MF_Co-expression
Category	Term	Count	%	PValue	Genes	List Total	Pop Hits	Pop Total	Fold Enrichment	Bonferroni	Benjamini	FDR
GOTERM_MF_DIRECT	GO:0005515~protein binding	1930	54.8735	1.35375e-32	ATF1, ITSN2, ATF2, POP1, TESK1, TESK2, ALKBH8, KIAA1109, TBK1, AKT2, FGFR1OP2, GPBP1, MTERF1, SUPT20H, SMCO4, WLS, ATG3, PRKAB2, FNBP1, UNC5B, SECISBP2, FRS2, BCR, ACE2, MTHFD1, FEZ2, TCEANC2, TXNIP, ATF6, OPTN, URI1, CDCA5, PDGFA, RNF219, CDCA8, GATA2, ADAMTS12, CIAO1, RHOT1, RNF216, TOE1, NEBL, EIF2AK3, LARP7, PBX1, VANGL1, VANGL2, AGO3, PKIA, AGO2, MRVI1, DZIP3, ZNF496, ACHE, LIN54, MTMR12, NC…	3141	8785	16881	1.18133	2.74947e-29	2.74947e-29	2.74135e-29
GOTERM_MF_DIRECT	GO:0044822~poly(A) RNA binding	310	8.80932	4.76791e-14	EIF4A2, EIF4A1, POP1, RTCB, CISD2, THUMPD1, RPL6, IFIT2, CCAR1, RPL7, LGALS3, TRIM28, RPS18, PEG10, CPNE3, MTERF1, DDX17, DDX18, MBNL1, AQR, SCAF11, RPL23, SECISBP2, CD3EAP, DNTTIP2, WDR75, CDC40, RC3H2, SRRM1, DHX40, DYNC1LI1, DDX39A, GRWD1, XRN2, CCDC86, TFAM, RPL27, SRFBP1, EIF1B, MACF1, PRKDC, CSTF2, TWF2, NOLC1, NMD3, RTF1, HNRNPLL, DHX30, DHX33, PCBP1, DHX36, PCBP2, RRS1, SERPINH1, CSTF1, S…	3141	1129	16881	1.4757	9.67336e-11	4.84181e-11	4.82751e-11
GOTERM_MF_DIRECT	GO:0005524~ATP binding	354	10.0881	1.61372e-07	EIF4A2, PI4K2B, EIF4A1, ACSM3, PANK1, RTCB, TESK1, TESK2, SMC3, SMC4, MYLK, NUBP2, CCT6B, RPS6KA3, TBK1, AKT2, CHORDC1, PDK4, LONP2, EPHB2, EPHB1, PDK1, ACVR1, DDX17, DDX18, ENTPD1, PRKCI, EPHA7, MUSK, DAPK1, ACSL1, DAPK2, PRKCE, DAPK3, ACSL3, RUNX1, UHMK1, BCR, DHX40, DYNC1LI1, DYNC1LI2, ADCY9, DDX39A, KATNAL1, KARS, MTHFD1, TEP1, BTK, SIK3, YME1L1, ALPK3, TARS2, TRIB3, ALPK2, EPHA2, ABCB6, FICD…	3141	1495	16881	1.2762	0.000327693	0.000109249	0.000108926
GOTERM_MF_DIRECT	GO:0003743~translation initiation factor activity	27	0.767263	1.24608e-05	EIF4A2, EIF4A1, RRN3, MTIF3, EIF4E, EIF2A, MCTS1, EIF2B5, EIF5B, EIF2B4, EIF1AY, EIF1AX, EIF2AK1, EIF2AK3, EIF2S1, EIF1, AGO3, EIF6, EIF3L, AGO2, EIF3J, DHX29, EIF3D, EIF4G3, EIF1B, EIF3A, EIF4G2	3141	61	16881	2.37883	0.0249904	0.00632695	0.00630826
GOTERM_MF_DIRECT	GO:0061630~ubiquitin protein ligase activity	59	1.67661	2.73078e-05	LTN1, RNF19B, UBE3A, UBE2Z, MED11, RABGEF1, RNF115, RNF114, BTRC, RNF152, RNF111, SKP1, MED1, AKTIP, MSL2, MED6, RNF41, MED7, RBX1, RNF144A, RNF125, RNF128, TRAF6, CBLL1, RNF122, CUL5, UHRF1, MGRN1, CUL3, RNF180, CUL2, CUL1, RNF6, UBR1, RNF7, RNF2, C18ORF25, ZNRF3, RNF216, RNF138, MED31, RBBP6, BRAP, UBE2B, RNF24, SIAH1, BFAR, CUL4A, RNF146, RNF145, ITCH, RNF149, UBE2T, NEURL1, ASB4, ASB2, RAD18,…	3141	187	16881	1.69567	0.0539529	0.0110924	0.0110597
GOTERM_MF_DIRECT	GO:0003713~transcription coactivator activity	72	2.04604	7.08048e-05	RB1, ATF2, GMEB1, CITED4, UBE3A, BRCA1, FHL5, CD3D, MYSM1, CCAR1, PQBP1, YY1, MED14, SAMD11, HTATIP2, DDX17, MED1, SMARCC1, PRMT2, ACTL6A, NCOA4, AIP, DYRK1B, ARID5B, MED6, SUPT7L, PIAS2, MED7, RAP2C, KAT2A, MAK, MYOD1, TFEC, TBPL1, ATF6, PPARD, YAP1, GTF2A1, SMARCD1, USP16, CBFB, MAGED1, MAX, TAF9, TAF5L, PDLIM1, NPAT, HSF2, MED31, BRD7, PPARGC1A, SMARCE1, NPM1, PRRX1, USP22, TRIP4, SMARCA2, NFK…	3141	248	16881	1.56031	0.133947	0.0239674	0.0238966
GOTERM_MF_DIRECT	GO:0004674~protein serine/threonine kinase activity	97	2.78488	0.000304318	CCNK, NRK, TESK1, TESK2, CCNC, RPS6KA3, TBK1, AKT2, CPNE3, NEK3, MAP3K5, ACVR1, MAP2K3, PRKCI, MAP2K1, DAPK1, DAPK2, PRKCE, DAPK3, DYRK1A, LMTK2, DYRK1B, VRK2, UHMK1, BCR, MELK, MAPKAPK3, MAK, SIK3, MAPKAPK5, ALPK3, TNIK, ALPK2, RAF1, SQSTM1, PRKDC, PIK3R4, TTBK2, STK31, STK36, IRAK2, STK38L, TRPM7, MARK3, MAP2K6, SRPK2, CDK18, NEK4, NEK5, PLK2, NEK6, TNK2, EIF2AK3, SRPK1, CLK2, ICK, CLK1, CDK7, …	3141	376	16881	1.40078	0.461067	0.0882958	0.0880349
GOTERM_MF_DIRECT	GO:0031625~ubiquitin protein ligase binding	78	2.21654	0.000350324	RB1, GPI, FAF2, ARRB1, BRCA1, UBE2Z, MAP1LC3B, TRIM28, SLC22A18, CCDC50, CCT2, GABARAPL1, SHPRH, USP7, TPI1, AKTIP, PDE4D, DIO2, YOD1, TMEM173, TNFRSF1B, PIAS2, RBX1, RRAGA, TRAF3, TRAF6, MYOD1, TXNIP, SPOPL, TRIB3, TMBIM6, ATF6, SQSTM1, BLZF1, VCL, BECN1, CUL7, CUL5, CUL3, CUL2, CUL1, DERL1, CXCR4, PRR5L, ACVR1B, TANK, FOXO1, HSPD1, NKD2, BTBD1, ASB10, PCBP2, SNX9, NAE1, BID, PPARGC1A, HSPA9, HS…	3141	287	16881	1.46064	0.509157	0.0889384	0.0886757
GOTERM_MF_DIRECT	GO:0019838~growth factor binding	13	0.39784	0.000455015	NRP1, BMPR2, FLT4, LIFR, LTBP2, ACVR1B, ACVR2A, NKD2, GHR, SDCBP, ACVR1C, ERBB2, A2M	3141	27	16881	2.78673	0.603209	0.102682	0.102378
GOTERM_MF_DIRECT	GO:0051082~unfolded protein binding	35	0.994601	0.00124263	LRPAP1, HSP90AB1, SPG7, HSPD1, CCT6B, NUDCD3, DNAJB4, TMEM67, SERPINH1, CDC37L1, CCT8, SRSF10, SIL1, CCT4, CCT3, HSPA9, CCT2, HSPA8, NPM1, NUDC, HSP90AA1, TOR1A, HSPA5, PTGES3, AIP, DNAJB13, HSPE1, DNAJA1, SHQ1, DNAJA4, CDC37, DNAJA2, PFDN2, PFDN4, CRYAB	3141	110	16881	1.71004	0.91997	0.247391	0.246661
GOTERM_MF_DIRECT	GO:0043022~ribosome binding	20	0.568343	0.00133988	RPN2, HSPA5, EFL1, IGHMBP2, RPSA, MTIF3, EIF2S1, IMPACT, MTRF1, EIF6, ERI1, SBDS, RICTOR, ETF1, NAA16, NAA15, CPEB3, CPEB2, PELO, EIF2A	3141	51	16881	2.10761	0.934331	0.247391	0.246661
GOTERM_MF_DIRECT	GO:0004672~protein kinase activity	89	2.55754	0.00195714	RET, FASTKD1, NRK, LRRK2, FASTKD3, HSPB8, TESK1, TESK2, RPS6KA3, TBK1, EEF2K, TRIM28, AKT2, PDK4, SOX9, NEK3, SCYL2, PDK1, MAP3K5, ACVR1, MAP2K3, MAP4K2, PRKCI, MAP2K1, CHUK, DAPK1, DAPK2, PRKCE, MINK1, DAPK3, DYRK1A, DYRK1B, TEX14, VRK2, GAK, MELK, MAPKAPK3, MAK, BMP2K, BTK, SIK3, TRIB3, MAPKAPK5, TNIK, ROR2, RAF1, MET, PRKAA1, PXK, GUCY2D, ROCK1, PRKDC, CAMK2A, PIK3R4, TTBK2, STK31, GRK3, MAPK7…	3141	359	16881	1.34734	0.981293	0.331246	0.330267
GOTERM_MF_DIRECT	GO:0016874~ligase activity	70	1.9892	0.00269467	ZNF451, LTN1, RNF19B, UBE3A, BRCA1, SH3RF1, UFL1, HERC4, RNF115, RNF114, TRIM4, TRIM28, BTRC, RNF152, RNF111, TRIM23, KCMF1, PIAS3, ATG3, SHPRH, TRIM63, ACSL1, NSMCE2, ATG10, MSL2, LIG3, UBE4B, ACSL3, RC3H2, PIAS2, RBX1, RNF144A, RNF123, RNF125, RNF128, TRAF3, NFX1, TRAF6, G2E3, BIRC6, CBLL1, UHRF1, MGRN1, RNF180, NEDD4L, RNF6, DTX2, UBR1, RNF2, ACACA, C18ORF25, ZNRF3, HECTD1, RNF216, RNF138, TME…	3141	270	16881	1.39336	0.995832	0.42099	0.419746
GOTERM_MF_DIRECT	GO:0042802~identical protein binding	169	4.8025	0.00394339	RB1, SH3GL3, AHCYL1, FHOD1, GCC2, ETS1, IGF1R, THG1L, EPHB2, MTPAP, NUDT14, TP63, TRIM23, BNIP3L, CPT1A, PRKAB2, TLE1, FNBP1, DAPK1, ACTN2, DAPK2, DAPK3, DYRK1A, SDCBP2, LZTFL1, MAPK8IP1, THAP1, JMJD6, CLDN6, SFRP1, CLDN4, TYROBP, DDX39A, KATNAL1, DAAM1, CEP57L1, BTK, RAF1, SNRNP200, CBLL1, ATF6, SQSTM1, CGGBP1, OPTN, FTL, NECAB2, KHDRBS2, MAGED1, BRI3, UAP1, FOXO4, PGBD1, VTN, SDCBP, HMBOX1, BLO…	3141	749	16881	1.21265	0.999673	0.548045	0.546426
GOTERM_MF_DIRECT	GO:0008440~inositol-1,4,5-trisphosphate 3-kinase activity	7	0.19892	0.0043499	ITPKB, IPMK, ITPKA, CALM3, CALM1, IP6K1, IP6K2	3141	10	16881	3.76208	0.999857	0.548045	0.546426
GOTERM_MF_DIRECT	GO:0001968~fibronectin binding	12	0.341006	0.00443766	ITGB1, CCDC80, IGFBP5, SDC4, ITGA4, MYOC, PLEKHA2, ITGAV, SSC5D, THBS1, FSTL3, VEGFA	3141	26	16881	2.48049	0.999881	0.548045	0.546426
GOTERM_MF_DIRECT	GO:0004386~helicase activity	27	0.767263	0.00513146	DDX3Y, EIF4A2, EIF4A1, ERCC6L, DDX3X, CHD9, DDX1, CHD7, CHD3, CHD1, WRN, BTAF1, DHX33, DHX36, RAD54L, DDX17, DDX18, SHPRH, HELQ, SMARCA5, HELZ, NAV2, SMARCA2, DDX50, DHX40, SUPV3L1, SNRNP200	3141	85	16881	1.70716	0.999971	0.548045	0.546426
GOTERM_MF_DIRECT	GO:0015026~coreceptor activity	13	0.369423	0.00518763	ITGB1, CD86, NRP1, ITGA4, CXCR4, LY96, ACVR2A, RGMA, TGFBR3, CCR8, ITGAV, NECTIN2, NECTIN1	3141	30	16881	2.32891	0.999974	0.548045	0.546426
GOTERM_MF_DIRECT	GO:0004842~ubiquitin-protein transferase activity	81	2.30179	0.00545478	RNF10, UBE2D4, UBE2D3, UBE2D1, RNF19B, UBE3A, KLHL34, FBXO24, BRCA1, FBXO21, FBXO22, BACH1, KLHL30, KLHL31, KBTBD12, HERC4, RNF115, MAEA, RNF114, TRIM28, RNF151, BTRC, RNF152, HERC6, SKP1, TRIM23, SHPRH, WSB1, TRIM63, KLHL40, FBXO11, RC3H2, RNF41, RBX1, RNF144A, TRAF3, TRAF6, G2E3, ANAPC4, BIRC6, CBLL1, CUL5, UHRF1, MGRN1, CUL3, CUL1, NEDD4L, RNF6, RNF7, RNF2, RMND5A, ZNRF3, HECTD1, RNF216, ASB10…	3141	329	16881	1.32318	0.999985	0.548045	0.546426
GOTERM_MF_DIRECT	GO:0004702~receptor signaling protein serine/threonine kinase activity	18	0.539926	0.00563808	MAP2K3, ACVR1, MAP4K2, TGFB2, MAP2K1, BMPR2, NEK4, NRK, MINK1, ACVR1B, ACVR2A, ACVR1C, TAOK3, STK25, MAP3K19, TNIK, PAK2, MAP2K6	3141	53	16881	1.92667	0.99999	0.548045	0.546426
GOTERM_MF_DIRECT	GO:0004004~ATP-dependent RNA helicase activity	22	0.625178	0.00566664	DDX3Y, EIF4A2, DDX17, EIF4A1, DDX18, DDX3X, DDX49, DDX46, DDX25, DDX1, DDX21, DDX50, DHX40, SUPV3L1, DHX30, DDX39A, DHX33, G3BP1, DHX36, DHX15, DHX29, SNRNP200	3141	65	16881	1.81903	0.99999	0.548045	0.546426
GOTERM_MF_DIRECT	GO:0000175~3'-5'-exoribonuclease activity	10	0.284172	0.00608514	TOE1, PAN2, EXOSC4, PNPT1, DIS3, XRN2, DIS3L, EXOSC3, CNOT8, REXO2	3141	20	16881	2.6872	0.999996	0.561769	0.56011
GOTERM_MF_DIRECT	GO:0004722~protein serine/threonine phosphatase activity	20	0.568343	0.00701837	PPTC7, PPM1J, PPP2R2A, PPM1K, PPM1E, RPAP2, CDC14A, PPM1F, MTMR6, PPM1G, PPP1CB, PPP2CB, PPM1A, DUSP23, PPP3CA, PPP4C, UBLCP1, PPA2, PPP1R3D, CDKN3	3141	58	16881	1.85324	0.999999	0.619752	0.617922
GOTERM_MF_DIRECT	GO:0043023~ribosomal large subunit binding	6	0.170503	0.00753077	NPM1, EIF6, EIF1AY, NMD3, MALSU1, CPEB2	3141	8	16881	4.0308	1	0.637291	0.635409
GOTERM_MF_DIRECT	GO:0017025~TBP-class protein binding	10	0.284172	0.00891541	CAND2, GTF2A1, DR1, PSMC6, TAF1B, PSMC3, PSMC4, PSMC1, GTF2B, PSMC2	3141	21	16881	2.55924	1	0.724288	0.722148
GOTERM_MF_DIRECT	GO:0016787~hydrolase activity	50	1.42086	0.00945944	ACHE, DBR1, AHCYL1, USP38, DAGLA, INPPL1, PPP1CB, ABHD13, PPP3CC, HINT3, ENPP2, NUDT13, NUDT12, ENTPD1, CDADC1, PGGHG, OCRL, NUDT16L1, TNFRSF1B, ASRGL1, MTHFD1, PAFAH1B3, PLBD2, PARG, ABHD4, RPS10-NUDT3, ABHD2, ABHD5, OVCA2, BPHL, ACMSD, INPP5B, PPP2CB, PPP4C, AFMID, INPP5J, RBBP9, TEX30, EPHX2, SYNJ2, PSMC6, ABHD17B, GNPDA2, PSMC3, PSMC4, PSMC1, PSMC2, SPAG1, SERHL2, ITPA	3141	191	16881	1.40691	1	0.738928	0.736745
GOTERM_MF_DIRECT	GO:0005109~frizzled binding	14	0.39784	0.00999307	WNT2B, MYOC, RYK, WNT9B, LRP6, SDCBP, SFRP1, ZNRF3, WNT11, DVL3, RSPO3, ROR2, WNT2, CTHRC1	3141	36	16881	2.09005	1	0.751701	0.74948
GOTERM_MF_DIRECT	GO:0016887~ATPase activity	48	1.36402	0.0106347	EIF4A2, MACF1, ABCD3, DDX3X, ABCB7, DNAH8, RSF1, IDE, AK6, HSPD1, ATAD2B, PTPA, PSMD6, WRN, CARNS1, KIF1B, ABCA1, ATAD1, ATF7IP, HSPA8, RFC3, HSP90AA1, TOR1A, HSPA5, ABCA6, ABCA3, ABCA4, SMARCA5, ABCA7, INO80, KIF22, TOR1B, ATP1B1, SMARCA2, MYO19, VWA8, CENPE, ACTC1, PSMC6, DDX39A, PSMC3, KIF2A, PSMC4, KIF26A, KIFC1, PSMC1, PSMC2, ABCE1	3141	183	16881	1.40968	1	0.771398	0.769119
GOTERM_MF_DIRECT	GO:0036402~proteasome-activating ATPase activity	5	0.142086	0.0130108	PSMC6, PSMC3, PSMC4, PSMC1, PSMC2	3141	6	16881	4.47867	1	0.911203	0.908511
GOTERM_MF_DIRECT	GO:0050840~extracellular matrix binding	11	0.312589	0.0141834	ADAMTS15, VTN, OLFML2B, SPOCK2, ADGRG6, SPP1, ITGAV, SSC5D, THBS1, DCN, VEGFA	3141	26	16881	2.27379	1	0.960217	0.95738
GOTERM_MF_DIRECT	GO:0008022~protein C-terminus binding	47	1.33561	0.0152152	YAP1, ECM1, PXK, PRKAA1, CEP120, HSPB7, PHB2, FBLN5, PPP2CA, CDC20, COIL, PPP2CB, STIP1, SDCBP, NPAT, NIPBL, ERBB2, TOPBP1, KPNA3, PIAS3, USP7, MAP2K1, DBNL, CEP135, XRCC5, VTA1, ZBTB16, MID1IP1, DAPK3, SIAH1, PRRC2C, ATP2B2, PEX1, FOXN3, DYNLL1, ATP1B1, HSPG2, DGKZ, SDCBP2, EML2, DLG1, CDK7, ERCC4, AGO2, VIM, PABPC1, OPTN	3141	182	16881	1.3879	1	0.967184	0.964327
GOTERM_MF_DIRECT	GO:0043021~ribonucleoprotein complex binding	12	0.341006	0.0152388	PRMT5, BOP1, ITCH, SECISBP2, PES1, SRP54, PPIH, SMG7, WDR12, PHF6, PQBP1, UHMK1	3141	30	16881	2.14976	1	0.967184	0.964327
GOTERM_MF_DIRECT	GO:0019003~GDP binding	18	0.511509	0.0158344	RAB2A, RAB3B, SRP54, GNAI3, GEM, RAP2C, RAB21, RAP1B, DYNC1LI1, RAB31, RAB14, RRAGC, RAB12, RAB18, RAB9A, RAB5A, RAN, TRIM23	3141	54	16881	1.79147	1	0.969987	0.967122
GOTERM_MF_DIRECT	GO:0031072~heat shock protein binding	15	0.426257	0.0163883	HSPA8, HSP90AB1, APAF1, LIMK1, NFKBIA, DNAJA4, CDC37, TPR, DNAJA2, ADORA1, CDC37L1, TFAM, FKBP4, PPID, FKBP5	3141	42	16881	1.91943	1	0.969987	0.967122
GOTERM_MF_DIRECT	GO:0004713~protein tyrosine kinase activity	36	1.02302	0.0173583	RET, TESK1, TESK2, CAMKK2, IGF1R, FGF6, FGF9, CUX1, FGFR1OP2, ERBB2, EPHB2, MAP2K6, MAP2K3, MAP2K1, HSP90AA1, EPHA7, MUSK, EGF, RYK, TNK2, TIE1, INSR, DYRK1A, DYRK1B, NRG2, EREG, CLK2, BCR, IL5, CDC37, KIT, FGF18, BTK, MET, HBEGF, EPHA2	3141	133	16881	1.45473	1	0.969987	0.967122
GOTERM_MF_DIRECT	GO:0004843~thiol-dependent ubiquitin-specific protease activity	24	0.682012	0.0176727	OTUD4, USP14, USP47, USP7, ZRANB1, USP37, USP38, USP27X, USP16, USP42, USP31, USP3, USP22, USP34, USP45, YOD1, USP28, UCHL3, MYSM1, TANK, CYLD, VCPIP1, TNIP1, STAMBP	3141	80	16881	1.61232	1	0.969987	0.967122
GOTERM_MF_DIRECT	GO:0019903~protein phosphatase binding	20	0.568343	0.0178541	HSP90AA1, FLT4, STAT3, EIF2AK3, IRS2, IQGAP1, SNX3, KAT2A, CDH2, TRAF3, CDC27, ERBB2, PPP6R3, HSF4, ANAPC4, SHOC2, GRB2, ANAPC5, MET, MAP3K5	3141	63	16881	1.70616	1	0.969987	0.967122
GOTERM_MF_DIRECT	GO:0003779~actin binding	67	1.90395	0.0181485	ITGB1, GMFB, FHOD1, LRRK2, GMFG, INPPL1, LMOD1, MYPN, MYLK, CSRP3, MAEA, CAPZB, MPRIP, ENC1, MYO18B, PHACTR3, COTL1, MYOZ3, SPTAN1, MYOZ2, PHACTR4, YWHAH, TMOD1, GAS2L3, DBNL, MYBPC2, ACTN3, IMPACT, SYNPO2L, DAAM1, MYOT, TNNT3, FSCN1, EVL, LCP1, VCL, MACF1, PXK, FLII, WAS, CXCR4, CAPG, ABLIM1, SCIN, MICAL1, EPB41L2, NRAP, XIRP2, STK38L, TRPM7, SPTBN2, RDX, MICAL3, MYO5A, KLHL3, NEB, SORBS1, INO80…	3141	278	16881	1.29527	1	0.969987	0.967122
GOTERM_MF_DIRECT	GO:0051087~chaperone binding	24	0.682012	0.0204529	PRNP, SDF2L1, TSACC, HSPA5, TIMM9, AHSA1, HSPE1, CP, HSPD1, DNAJA1, DNAJC3, STIP1, DNAJC1, BAG2, DNAJA4, BAG3, CDC37, DNAJB4, DNAJA2, DNLZ, CDC37L1, FNIP1, PFDN4, FNIP2	3141	81	16881	1.59242	1	1	0.997537
GOTERM_MF_DIRECT	GO:0043024~ribosomal small subunit binding	7	0.19892	0.0213805	NPM1, DDX3X, DHX29, MTIF3, ABCE1, CPEB2, NME1	3141	13	16881	2.89391	1	1	0.997537
GOTERM_MF_DIRECT	GO:0008270~zinc ion binding	245	6.96221	0.0216802	CDA, PGLYRP2, ZDHHC5, ZDHHC6, EHMT1, ALKBH8, ZDBF2, RABGEF1, RNF115, RNF114, TRIM28, PEG10, ANPEP, CHORDC1, ZFPL1, RNF111, TRIM23, SCAF11, NSMCE2, RC3H2, THAP1, ACE2, RNF123, NEIL3, RNF125, MT1A, RNF128, LACTB2, CBLL1, RNF122, MYNN, SUPT4H1, RNF219, GATA2, ADAMTS12, ACMSD, ADAMTS16, ADAMTS15, RNF215, MICAL1, ADAMTS17, BRAP, ZRANB1, SETDB1, NEBL, SIAH1, SETDB2, MICAL3, TRIP4, MEX3D, PHC3, GRIN2B, …	3141	1169	16881	1.12637	1	1	0.997537
GOTERM_MF_DIRECT	GO:0070326~very-low-density lipoprotein particle receptor binding	4	0.113669	0.022137	LRPAP1, RELN, PCSK9, APOE	3141	4	16881	5.3744	1	1	0.997537
GOTERM_MF_DIRECT	GO:0034596~phosphatidylinositol phosphate 4-phosphatase activity	4	0.113669	0.022137	SYNJ1, INPP5F, SACM1L, SYNJ2	3141	4	16881	5.3744	1	1	0.997537
GOTERM_MF_DIRECT	GO:0004860~protein kinase inhibitor activity	17	0.483092	0.0234989	NPM1, GMFB, LRRC19, GMFG, LRTM1, NYX, DCN, MAPK8IP1, DNAJC3, TAOK3, RTN4RL1, MBIP, SH3BP5, TRIB3, SOCS7, SOCS4, NCK1	3141	52	16881	1.75702	1	1	0.997537
GOTERM_MF_DIRECT	GO:0043014~alpha-tubulin binding	11	0.312589	0.0245535	TTLL7, HSPH1, B4GALT1, SPAST, FNTA, RACGAP1, INO80, SLC6A2, PPARGC1A, BBS4, NDEL1	3141	28	16881	2.11137	1	1	0.997537
GOTERM_MF_DIRECT	GO:0003723~RNA binding	121	3.43848	0.025122	PUS10, AHCYL1, RPL34, THUMPD3, PHAX, THUMPD1, SRP14, IFIT1, RPL10A, RPL9, RPL6, IFIT2, RPL7, YY1, RPS18, PAPOLG, AGFG1, PUS3, DDX17, NANOS1, DDX18, MBNL1, MORC3, PUS1, THOC1, PUS7, JMJD6, TEP1, UNC50, SRSF3, TARS2, ANKRD17, CNP, YTHDC1, IREB2, CSTF2, HNRNPLL, ZMAT3, PCBP1, PCBP2, CSTF1, SURF6, BRIX1, PPARGC1A, TRMT1L, PNPT1, LARP7, SYNJ2, MEX3D, PUM1, ANKHD1, PUM2, LSM8, SYNJ1, NABP1, HBP1, HNRNP…	3141	547	16881	1.18885	1	1	0.997537
GOTERM_MF_DIRECT	GO:0004950~chemokine receptor activity	8	0.227337	0.026049	CX3CR1, CCR1, CCRL2, CCR8, ACKR2, CCR4, CCR2, CMKLR1	3141	17	16881	2.52913	1	1	0.997537
GOTERM_MF_DIRECT	GO:0019899~enzyme binding	77	2.18812	0.0291168	ECM1, THRB, BTG1, DIS3L, BRCA1, PHF6, CDC20, PPP3CA, PREX1, COTL1, LONP2, RAC1, IL6R, YWHAH, IQCB1, RFC5, PIAS3, ATG3, TBP, PARP1, HIST1H2AK, PDE4D, PRKCE, APOA1, UBE4B, PUS7, ANK1, BACE1, BCR, SELENOS, PPP1R3B, NPC2, TEP1, EHHADH, PLSCR4, PPP1R3D, TMBIM6, RAF1, PHLDB3, PLCB1, BLZF1, KPNB1, CUTA, DDC, HACD1, RPS19BP1, PRKDC, FOXO4, HACD4, ANKMY2, PHKG1, TNKS2, ZNHIT6, STC2, PCBP2, MLEC, A2M, EIF4…	3141	333	16881	1.24273	1	1	0.997537
GOTERM_MF_DIRECT	GO:0043236~laminin binding	10	0.284172	0.0306147	ITGB1, LGALS3, ACHE, ECM1, PLEKHA2, ADGRG6, ADAM9, RPSA, SSC5D, THBS1	3141	25	16881	2.14976	1	1	0.997537
GOTERM_MF_DIRECT	GO:0005086~ARF guanyl-nucleotide exchange factor activity	10	0.284172	0.0306147	ARFGEF1, CYTH2, ARFGEF2, CYTH4, IQSEC2, IQSEC1, FNBP1, SEC61B, ARFGEF3, NCK1	3141	25	16881	2.14976	1	1	0.997537
GOTERM_MF_DIRECT	GO:0015485~cholesterol binding	14	0.39784	0.0307243	ABCA1, STARD4, STARD6, OSBPL3, APOA1, OSBPL10, NPC1, NPC2, SOAT2, ANXA6, APOF, APOD, PMP2, APOE	3141	41	16881	1.83516	1	1	0.997537
GOTERM_MF_DIRECT	GO:0031432~titin binding	7	0.19892	0.0316396	CAMK2D, TRIM63, ACTN2, ANKRD1, CALM3, ANKRD2, CALM1	3141	14	16881	2.6872	1	1	0.997537
GOTERM_MF_DIRECT	GO:0016491~oxidoreductase activity	49	1.39244	0.0327842	OXNAD1, ALDH1L1, MTRR, PYROXD1, TECR, HR, IL4I1, IYD, ALKBH1, FDXR, HTATIP2, HSDL2, GSTO2, DCXR, AKR1E2, DHDH, C1ORF43, CYB561A3, ALDH1A3, BDH2, BDH1, ZADH2, ALDH7A1, BLVRA, MAOA, HSD17B4, HSD11B1, ALDH3B2, CYB5R3, MICAL1, RDH13, KDSR, NDUFV2, CBR4, VAT1L, FDFT1, WWOX, TXNRD1, GSR, MICAL3, SUOX, TECRL, ALDH4A1, SCCPDH, NDUFAF5, CYP1A1, NOX4, PYROXD2, MMACHC	3141	200	16881	1.31673	1	1	0.997537
GOTERM_MF_DIRECT	GO:0001056~RNA polymerase III activity	8	0.227337	0.035944	POLR3A, POLR3C, POLR3E, POLR1C, POLR1D, POLR2E, POLR3F, POLR3H	3141	18	16881	2.38862	1	1	0.997537
GOTERM_MF_DIRECT	GO:0048156~tau protein binding	6	0.170503	0.0379649	HSP90AA1, DYRK1A, PPP2R2A, APOE, FKBP4, AATF	3141	11	16881	2.93149	1	1	0.997537
GOTERM_MF_DIRECT	GO:0003899~DNA-directed RNA polymerase activity	13	0.369423	0.0382302	POLR2M, CD3EAP, POLR3A, POLR2B, POLR1A, POLR3C, TWISTNB, POLR3E, POLR1C, POLR1D, POLR2E, POLR3F, POLR3H	3141	38	16881	1.83861	1	1	0.997537
GOTERM_MF_DIRECT	GO:0004683~calmodulin-dependent protein kinase activity	9	0.255754	0.0382811	MYLK2, CAMK2D, MAPKAPK3, DAPK1, ITPKA, CAMK2A, MAPKAPK5, CAMK2G, CAMKK2	3141	22	16881	2.19862	1	1	0.997537
GOTERM_MF_DIRECT	GO:0000062~fatty-acyl-CoA binding	11	0.312589	0.0394741	ACBD7, ACBD6, HADHA, GCDH, ACADVL, ACBD4, SOAT2, DBI, ACADM, ACAD11, ACBD3	3141	30	16881	1.97061	1	1	0.997537
GOTERM_MF_DIRECT	GO:0017112~Rab guanyl-nucleotide exchange factor activity	11	0.312589	0.0394741	RGP1, DENND2C, DENND1B, RABGEF1, RIC1, DENND4A, DENND5B, DENND4C, DENND3, RAB3IL1, RAB3GAP1	3141	30	16881	1.97061	1	1	0.997537
GOTERM_MF_DIRECT	GO:0016301~kinase activity	57	1.61978	0.0403133	CDKN1C, RET, PI4K2B, DGKD, CCNH, NRK, LRRK2, PRKAG2, PIK3CB, PIK3C2A, PRKAG3, MYLK, PIK3C2B, RPS6KA3, PDK4, TLK1, PDK1, PRKAB2, DAPK1, FLT3LG, DGKZ, MAPK8IP1, GAK, BCR, PKM, PIK3CA, PRKAR1B, MAK, AKAP9, BTK, FAM20B, TRIB3, RAF1, EPHA2, PRKDC, CAMK2A, SGMS2, AKAP1, ERBB2, BUB1, PAK2, PCK2, FN3K, GCKR, CDKN2C, CHKB, TNK2, CDK7, TAOK3, WNK1, PRKRA, PKIA, CALM3, PKIG, CALM1, CDKN3, ATR	3141	241	16881	1.27112	1	1	0.997537
GOTERM_MF_DIRECT	GO:0050660~flavin adenine dinucleotide binding	19	0.539926	0.0407878	GCDH, ACADVL, MTRR, TXNRD3, TXNRD1, GSR, FMO1, DHCR24, FMO2, CYB5R3, AIFM2, CHDH, DPYD, AGPS, NOX4, D2HGDH, ACADM, NOS1, ACAD11	3141	64	16881	1.59553	1	1	0.997537
GOTERM_MF_DIRECT	GO:0003714~transcription corepressor activity	49	1.39244	0.0415293	KDM5B, THRB, UBP1, HR, YBX3, ARHGAP35, LOXL2, CCAR1, YY1, TRIM28, ANKRD1, CIR1, KMT5A, LMCD1, ZNF366, TGIF1, TLE4, PRMT5, CBFA2T3, ZHX1, RUNX1, NCOR1, AEBP2, TBL1XR1, TFEC, TRIB3, YAP1, ZNF274, PBXIP1, RELB, HIRA, NPAT, HSF4, SMYD1, CRYM, MSC, BRD7, JAZF1, ATF7IP, CASP8AP2, DR1, PEX14, HIPK2, SNW1, PSMC3, TDP2, COPS2, RCOR3, MXD1	3141	203	16881	1.29727	1	1	0.997537
GOTERM_MF_DIRECT	GO:0004439~phosphatidylinositol-4,5-bisphosphate 5-phosphatase activity	5	0.142086	0.0442933	INPP5B, SYNJ1, INPP5J, OCRL, SYNJ2	3141	8	16881	3.359	1	1	0.997537
GOTERM_MF_DIRECT	GO:0003857~3-hydroxyacyl-CoA dehydrogenase activity	5	0.142086	0.0442933	HADHB, HADHA, EHHADH, CRYL1, HSD17B4	3141	8	16881	3.359	1	1	0.997537
GOTERM_MF_DIRECT	GO:0030235~nitric-oxide synthase regulator activity	5	0.142086	0.0442933	HSP90AA1, HSP90AB1, CALM3, CALM1, ESR1	3141	8	16881	3.359	1	1	0.997537
GOTERM_MF_DIRECT	GO:0016303~1-phosphatidylinositol-3-kinase activity	14	0.39784	0.0444771	IRS1, PIK3R4, GAB1, FRS2, IRS2, PIK3CB, PIK3C2A, PIK3C2B, FGF6, PIK3CA, FGF9, FGF18, GRB2, ATM	3141	43	16881	1.74981	1	1	0.997537
GOTERM_MF_DIRECT	GO:0051117~ATPase binding	21	0.59676	0.0476135	ABCA1, NOP58, SDF2L1, NUFIP1, PDE4D, TAF9, RDX, DERL1, UBE4B, ATP1B1, ESR1, SVIP, ANK1, NSFL1C, SELENOS, SLN, ZNHIT6, HRC, ATP6V0A2, PTPN3, ATP6V0A1	3141	74	16881	1.52517	1	1	0.997537
GOTERM_MF_DIRECT	GO:0035529~NADH pyrophosphatase activity	4	0.113669	0.0477109	ENPP1, NUDT15, ITPA, NUDT12	3141	5	16881	4.29952	1	1	0.997537
GOTERM_MF_DIRECT	GO:0004551~nucleotide diphosphatase activity	4	0.113669	0.0477109	CILP, ENPP2, ENPP1, CILP2	3141	5	16881	4.29952	1	1	0.997537
GOTERM_MF_DIRECT	GO:0019960~C-X3-C chemokine binding	4	0.113669	0.0477109	CX3CR1, ITGB1, ITGA4, ITGAV	3141	5	16881	4.29952	1	1	0.997537
GOTERM_MF_DIRECT	GO:0019863~IgE binding	4	0.113669	0.0477109	LGALS3, FCER1G, FCER1A, MS4A2	3141	5	16881	4.29952	1	1	0.997537
GOTERM_MF_DIRECT	GO:0042578~phosphoric ester hydrolase activity	4	0.113669	0.0477109	PGAP1, SYNJ1, SACM1L, SYNJ2	3141	5	16881	4.29952	1	1	0.997537
GOTERM_MF_DIRECT	GO:0008408~3'-5' exonuclease activity	8	0.227337	0.0480289	WRN, ERI1, TREX1, APLF, REV3L, RAD1, REXO2, POLE	3141	19	16881	2.26291	1	1	0.997537
GOTERM_MF_DIRECT	GO:0031624~ubiquitin conjugating enzyme binding	11	0.312589	0.0488712	RNF144A, RASD2, RNF114, RNF125, RNF138, RNF180, TRAF6, DCUN1D1, DCUN1D2, RNF19B, PPARA	3141	31	16881	1.90705	1	1	0.997537
GOTERM_MF_DIRECT	GO:0071949~FAD binding	9	0.255754	0.0494165	OXNAD1, MTRR, CYB5R3, MICAL1, CRY2, AGPS, MICAL3, D2HGDH, MMACHC	3141	23	16881	2.10303	1	1	0.997537
GOTERM_MF_DIRECT	GO:0003725~double-stranded RNA binding	18	0.511509	0.0496999	EIF4A1, MBNL1, HSP90AB1, DDX1, CLTC, DDX21, HSPD1, SUPV3L1, DHX30, AGO3, PRKRA, DHX36, AGO2, DHX15, TLR8, TLR7, VIM, LSM14A	3141	61	16881	1.58589	1	1	0.997537

## Sheet: KEGG_Co-expression
Category	Term	Count	%	PValue	Genes	List Total	Pop Hits	Pop Total	Fold Enrichment	Bonferroni	Benjamini	FDR
KEGG_PATHWAY	Proteasome	21	0.59676	5.05591e-05	PSMD12, PSMD11, PSMD14, POMP, PSMA6, PSMB7, PSMD6, PSMB4, PSMC6, PSMD7, PSMA4, PSMC3, PSMB2, PSMC4, PSMB3, PSMC1, PSMC2, PSMD3, PSMB1, PSME4, PSMD1	1303	44	6879	2.51969	0.0143562	0.0144599	0.0140049
KEGG_PATHWAY	Proteoglycans in cancer	60	1.70503	0.000163093	ITGB1, WNT2B, HPSE2, PIK3CB, IGF1R, PPP1CB, CASP3, AKT2, TIMP3, ITGAV, RAC1, MAP2K1, PPP1R12A, RPS6, WNT9B, GAB1, FRS2, NUDT16L1, HSPG2, ANK1, DCN, MRAS, PIK3CA, RAF1, PPP1R12B, SOS1, MET, TLR4, CD44, HBEGF, CD63, CAMK2D, ROCK1, SDC4, ROCK2, SDC2, CAMK2A, PXN, TWIST1, ITPR3, IQGAP1, THBS1, HOXD10, VTN, WNT11, ERBB2, FLNC, WNT2, CAMK2G, TGFB2, FZD3, RDX, STAT3, FZD8, IGF1, ESR1, VEGFA, TFAP4, FAS,…	1303	200	6879	1.58381	0.045577	0.0233223	0.0225883
KEGG_PATHWAY	AMPK signaling pathway	40	1.13669	0.0004313	PFKFB2, CRTC2, PRKAA1, PFKFB3, CAB39, IRS1, PRKAG2, PPP2R2A, IRS2, PIK3CB, FOXO3, ACACB, PRKAG3, FOXO1, ACACA, CAMKK2, IGF1R, PPP2CA, PPP2CB, EEF2K, CREB3L3, PPP2R5E, PPP2R3C, AKT2, LEPR, MLYCD, PPARGC1A, PCK2, RAB2A, SREBF1, CPT1A, PRKAB2, INSR, PPP2R5A, IGF1, CPT1B, TBC1D1, RAB14, PIK3CA, RHEB	1303	123	6879	1.71686	0.116071	0.0333967	0.0323457
KEGG_PATHWAY	Protein processing in endoplasmic reticulum	51	1.44928	0.000467086	TRAM1, HSP90AB1, UBE2D4, TUSC3, UBE2D3, UBE2D1, HERPUD1, MAN1A2, CAPN1, SEC61B, SIL1, SKP1, MAP3K5, HSP90AA1, SEC13, SSR2, SSR3, DNAJB12, YOD1, UBE4B, PDIA4, RBX1, DNAJC3, DNAJC1, SELENOS, PLAA, PREB, CRYAB, ATF6, RPN2, CUL1, DERL1, RRBP1, HSPH1, BAG2, OS9, UBQLN1, TXNDC5, HSPA8, HSPA5, EIF2AK1, EIF2AK3, EIF2S1, SVIP, DNAJA1, NSFL1C, NPLOC4, DNAJA2, SEC24D, MBTPS2, NFE2L2	1303	169	6879	1.59318	0.125076	0.0333967	0.0323457
KEGG_PATHWAY	RNA transport	51	1.44928	0.00072888	EIF4A2, EIF4A1, NXT1, NUP188, POP1, GEMIN2, PHAX, XPO1, XPO5, RPP38, PRMT5, EIF5B, SEC13, NCBP1, EIF1AY, EIF1AX, ELAC2, ELAC1, THOC1, THOC2, SENP2, THOC5, SRRM1, NUP50, GEMIN5, GEMIN6, GEMIN7, PABPC1, RPP25, EIF1B, KPNB1, NMD3, NUP160, TGS1, TPR, NUP43, EIF4E, RANBP2, EIF2B5, EIF2B4, NUP155, RPP40, NUP153, EIF2S1, EIF1, EIF3J, EIF3D, EIF4G3, RAN, EIF4G2, EIF3A	1303	172	6879	1.56539	0.188228	0.0383497	0.0371429
KEGG_PATHWAY	Oocyte meiosis	36	1.02302	0.0009317	ANAPC13, CAMK2D, CAMK2A, CUL1, ITPR3, ADCY1, SMC3, IGF1R, PPP2CA, CDC20, PPP1CB, PPP2CB, PPP3CA, RPS6KA3, PPP3CC, PPP2R5E, CDC27, BTRC, CAMK2G, BUB1, SKP1, YWHAH, MAP2K1, PPP2R5A, IGF1, CDC25C, RBX1, ADCY9, CCNE2, CDC16, ANAPC4, CALM3, ANAPC5, CPEB3, CALM1, CPEB2	1303	111	6879	1.71222	0.234013	0.0383497	0.0371429
KEGG_PATHWAY	Ribosome biogenesis in eukaryotes	30	0.852515	0.00093863	RBM28, NXT1, NVL, POP1, WDR3, HEATR1, NMD3, AK6, SPATA5, WDR43, NOL6, XPO1, NOB1, BMS1, RPP38, NOP56, NOP58, WDR36, UTP4, EFL1, RPP40, WDR75, REXO2, GNL3, EIF6, XRN2, SBDS, MPHOSPH10, RPP25, RAN	1303	87	6879	1.82047	0.235531	0.0383497	0.0371429
KEGG_PATHWAY	Focal adhesion	58	1.6482	0.00121373	ITGB1, MYLK2, FLT4, TNC, PIK3CB, LAMC1, ARHGAP5, ARHGAP35, IGF1R, MYLK, PPP1CB, AKT2, ITGB8, RAC3, ITGAV, RAC1, MAP2K1, PPP1R12A, ACTN3, ITGA4, ACTN2, PIK3CA, COL6A2, ITGA8, ITGA7, COL6A6, COL6A5, RAF1, PPP1R12B, SOS1, MET, VCL, ROCK1, ROCK2, LAMA4, PXN, PDGFA, THBS2, THBS1, THBS4, RAP1B, VTN, RELN, RAP1A, ERBB2, SPP1, MYL10, FLNC, PAK2, EGF, VEGFC, VEGFD, IGF1, VEGFA, COL1A1, COL1A2, COL5A2, GRB2	1303	206	6879	1.48642	0.293434	0.0433909	0.0420255
KEGG_PATHWAY	Cell cycle	38	1.07985	0.00206874	CDKN1C, RB1, ANAPC13, CCNH, PRKDC, CUL1, SMC3, CDC14A, CDC20, ORC4, ORC3, ORC2, CDC27, E2F1, E2F2, E2F3, BUB3, BUB1, SKP1, YWHAH, TGFB2, CDKN2C, GADD45A, CDC25C, GADD45G, RBX1, STAG1, CDK7, RBL1, STAG2, CCNE2, CDC16, MCM3, ANAPC4, ATM, ANAPC5, MCM6, ATR	1303	124	6879	1.61787	0.446932	0.0657401	0.0636713
KEGG_PATHWAY	Insulin resistance	34	0.966184	0.00230554	CRTC2, PRKAA1, IRS1, PRKAG2, IRS2, PIK3CB, ACACB, PRKAG3, FOXO1, PTPA, PPP1CB, RPS6KA3, CREB3L3, AKT2, MLX, PPARGC1A, PCK2, SREBF1, PTPN1, CPT1A, PRKAB2, PRKCE, GFPT2, INSR, STAT3, CPT1B, NFKB1, NFKBIA, PIK3CA, PPP1R3B, PPP1R3D, SLC27A6, TRIB3, PPARA	1303	108	6879	1.66202	0.483224	0.0659384	0.0638635
KEGG_PATHWAY	Circadian rhythm	14	0.39784	0.00259077	PRKAA1, PRKAB2, CUL1, RORC, PRKAG2, RORA, PRKAG3, NPAS2, ARNTL, RBX1, PER2, CRY2, BTRC, SKP1	1303	31	6879	2.38422	0.523802	0.0673599	0.0652402
KEGG_PATHWAY	Sphingolipid signaling pathway	36	1.02302	0.00406963	ROCK1, ROCK2, TRADD, GNAI3, PPP2R2A, SGMS2, PIK3CB, PLD1, PPP2CA, GNA13, PPP2CB, SMPD2, SPTLC2, SPTLC3, PPP2R5E, PPP2R3C, ADORA3, AKT2, ADORA1, FCER1A, RAC3, RAC1, BID, CTSD, MAP3K5, MAP2K1, CERS6, FCER1G, PRKCE, PPP2R5A, NFKB1, ACER2, PIK3CA, PLCB1, RAF1, MS4A2	1303	120	6879	1.58381	0.688479	0.0969929	0.0939407
KEGG_PATHWAY	Glucagon signaling pathway	30	0.852515	0.00792628	ATF2, CAMK2D, CRTC2, PRKAA1, CAMK2A, PRKAG2, ITPR3, ACACB, PRKAG3, FOXO1, ACACA, PPP3CA, PPP4C, PPP3CC, PHKG1, CREB3L3, AKT2, PPARGC1A, CAMK2G, PCK2, CPT1A, PRKAB2, PPP4R3B, CPT1B, PKM, GNAS, CALM3, PLCB1, PPARA, CALM1	1303	99	6879	1.5998	0.897301	0.16197	0.156873
KEGG_PATHWAY	Adipocytokine signaling pathway	23	0.653595	0.00814643	PRKAA1, PRKAB2, CPT1A, CHUK, ACSL1, IRS1, TRADD, STAT3, PRKAG2, IRS2, ACSL3, TNFRSF1B, ACACB, CPT1B, PRKAG3, NFKB1, CAMKK2, NFKBIA, AKT2, LEPR, PPARA, PPARGC1A, PCK2	1303	70	6879	1.73465	0.903616	0.16197	0.156873
KEGG_PATHWAY	FoxO signaling pathway	37	1.07985	0.00849495	PRKAA1, IRS1, FOXO6, PRKAG2, IRS2, FOXO4, PIK3CB, FOXO3, PRKAG3, FOXO1, IGF1R, AKT2, TNFSF10, PCK2, TGFB2, USP7, GABARAPL1, MAP2K1, PRKAB2, CHUK, EGF, GADD45A, PLK2, INSR, STAT3, IGF1, FBXO32, SOD2, ATG12, GADD45G, PIK3CA, CCNG2, GRB2, ATM, RAF1, SGK1, SOS1	1303	134	6879	1.49713	0.912833	0.16197	0.156873
KEGG_PATHWAY	Epstein-Barr virus infection	35	0.994601	0.00978379	RB1, PSMD12, PSMD11, PSMD14, TRADD, PIK3CB, RBPJ, RELB, PSMD6, PSMD7, TBK1, AKT2, PSMD3, PSMD1, CD58, MAP2K6, MAP2K3, USP7, ENTPD1, CHUK, STAT3, NFKB1, NFKB2, NFKBIA, PSMC6, SNW1, PSMC3, PIK3CA, PSMC4, TRAF3, PSMC1, TRAF6, PSMC2, VIM, CD44	1303	122	6879	1.51457	0.939912	0.174885	0.169382
KEGG_PATHWAY	Regulation of autophagy	11	0.312589	0.0117094	BECN1, ATG3, PRKAA1, GABARAPL1, ATG16L1, PIK3R4, ATG10, ATG4C, ATG4B, ATG13, ATG12	1303	25	6879	2.32292	0.965564	0.196994	0.190795
KEGG_PATHWAY	Fatty acid metabolism	17	0.483092	0.0124345	ACADVL, HACD1, CPT1A, ACSL1, TECR, ELOVL6, ACSL3, MCAT, CPT1B, ACACA, HACD4, HADHB, HADHA, CPT2, EHHADH, ACADM, ACAA1	1303	48	6879	1.86977	0.972084	0.197571	0.191353
KEGG_PATHWAY	Wnt signaling pathway	38	1.07985	0.0138049	CAMK2D, WNT2B, ROCK2, CAMK2A, CUL1, PSEN1, PRICKLE1, LRP6, NKD2, PPP3CA, PPP3CC, WNT11, DVL3, RAC3, RAC1, GPC4, BTRC, WNT2, CAMK2G, SKP1, APC2, FZD3, SIAH1, CTNNBIP1, NFATC3, WNT9B, FZD8, CACYBP, SENP2, RBX1, VANGL1, FOSL1, SFRP1, VANGL2, DAAM1, TBL1XR1, PLCB1, PPARD	1303	138	6879	1.45374	0.981234	0.20505	0.198598
KEGG_PATHWAY	MAPK signaling pathway	62	1.79028	0.0149192	ATF2, HSPB1, ARRB1, PPP3CA, RPS6KA3, FGF6, PPP3CC, FGF9, CASP3, AKT2, STMN1, RAC3, RAC1, MAP3K5, MAP2K3, DUSP5, MAP4K2, MAP2K1, MEF2C, DUSP3, CHUK, PLA2G4E, IL1R1, DUSP8, MAPK8IP1, CACNB1, PPM1A, CACNB3, MRAS, MAPKAPK3, TRAF6, MAPKAPK5, RAF1, SOS1, MAX, SRF, PDGFA, RELB, RAP1B, CACNG6, NTF4, RAP1A, MAPK7, CACNA1S, FLNC, PAK2, MAP2K6, HSPA8, TGFB2, EGF, GADD45A, NFATC3, NFKB1, GADD45G, NFKB2, NR4A…	1303	253	6879	1.31462	0.986418	0.20505	0.198598
KEGG_PATHWAY	Bladder cancer	15	0.426257	0.0150562	RB1, MAP2K1, CXCL8, DAPK1, EGF, DAPK2, DAPK3, THBS1, VEGFA, ERBB2, E2F1, E2F2, E2F3, RAF1, HBEGF	1303	41	6879	1.93147	0.986948	0.20505	0.198598
KEGG_PATHWAY	cGMP-PKG signaling pathway	42	1.19352	0.0173077	ATF2, MYLK2, ROCK1, ROCK2, IRS1, SRF, GNAI3, IRS2, ATP2A1, ITPR3, ADCY1, ADRA1B, SLC8A2, MYLK, GNA13, PPP1CB, PPP3CA, PPP3CC, EDNRB, CREB3L3, KCNMB1, ADORA3, AKT2, ADORA1, CACNA1S, MAP2K1, MEF2C, PPP1R12A, PRKCE, INSR, NFATC3, ATP1B4, ATP2B2, ATP1B1, SLC8A3, ADCY9, MRVI1, CALM3, PLCB1, RAF1, CALM1, SLC25A4	1303	158	6879	1.40337	0.993217	0.216337	0.209529
KEGG_PATHWAY	Axon guidance	35	0.994601	0.0181337	ITGB1, NRP1, ROCK1, ROCK2, SEMA3D, NTN4, GNAI3, CXCR4, ROBO1, EFNB2, PPP3CA, ABLIM1, PPP3CC, CFL2, SLIT1, PLXNA1, RAC3, RAC1, EPHB2, PAK2, SRGAP1, EPHB1, NCK1, SEMA6B, SEMA6C, EPHA7, UNC5B, SEMA6D, LIMK1, SEMA4C, NFATC3, EFNA2, CXCL12, MET, EPHA2	1303	127	6879	1.45494	0.994667	0.216337	0.209529
KEGG_PATHWAY	Amyotrophic lateral sclerosis (ALS)	17	0.483092	0.0186638	MAP2K3, GRIA2, TOMM40, APAF1, DERL1, TNFRSF1B, GRIN2B, PPP3CA, PPP3CC, CASP3, CASP1, NOS1, RAC1, BID, RAB5A, MAP2K6, MAP3K5	1303	50	6879	1.79498	0.99543	0.216337	0.209529
KEGG_PATHWAY	Inositol phosphate metabolism	22	0.625178	0.0195697	MIOX, PI4K2B, MTMR2, TPI1, IPMK, INPPL1, OCRL, SYNJ2, PIK3CB, PIK3C2A, MTMR6, PIK3C2B, INPP4A, INPP5B, ITPKB, MINPP1, SYNJ1, PIK3CA, ITPKA, INPP5J, PLCB1, PLCD4	1303	71	6879	1.63586	0.996491	0.216337	0.209529
KEGG_PATHWAY	TGF-beta signaling pathway	24	0.710429	0.0201758	BMPR2, ROCK1, ZFYVE9, CUL1, ACVR1B, THBS1, PPP2CA, PPP2CB, ACVR1C, SKP1, TGIF1, ACVR1, SMAD1, TGFB2, TGIF2, FST, SMAD9, BMP7, SMAD5, BMP6, ACVR2A, DCN, RBX1, RBL1	1303	84	6879	1.57124	0.99706	0.216337	0.209529
KEGG_PATHWAY	Ubiquitin mediated proteolysis	37	1.05144	0.0204234	ANAPC13, CUL7, CUL5, UBE2D4, MGRN1, CUL3, CUL2, UBE2D3, CUL1, UBE2D1, NEDD4L, UBE3A, RNF7, BRCA1, UBE2Z, RHOBTB1, CDC20, HERC4, CDC27, BTRC, SKP1, PIAS3, UBE2B, SIAH1, UBE2QL1, UBE4B, PIAS2, RBX1, CUL4A, ITCH, TRAF6, CDC16, ANAPC4, BIRC6, ANAPC5, UBE2K, CUL4B	1303	137	6879	1.42581	0.997265	0.216337	0.209529
KEGG_PATHWAY	beta-Alanine metabolism	12	0.341006	0.0221567	HADHA, ALDH1A3, ALDH3B2, AOC2, EHHADH, CARNS1, DPYD, GADL1, ABAT, ACADM, MLYCD, ALDH7A1	1303	31	6879	2.04362	0.998352	0.226315	0.219193
KEGG_PATHWAY	Phosphatidylinositol signaling system	28	0.795681	0.0229849	DGKG, PI4K2B, MTMR2, DGKD, INPPL1, ITPR3, PIK3CB, PIK3C2A, MTMR6, PIK3C2B, INPP5B, PPIP5K2, INPP5J, IP6K1, IP6K2, IPMK, OCRL, SYNJ2, DGKZ, INPP4A, ITPKB, SYNJ1, PIK3CA, ITPKA, CALM3, PLCB1, CALM1, PLCD4	1303	98	6879	1.50839	0.998707	0.226679	0.219545
KEGG_PATHWAY	Glioma	20	0.568343	0.0288309	RB1, MAP2K1, CAMK2D, EGF, CAMK2A, PDGFA, PIK3CB, IGF1, IGF1R, PIK3CA, AKT2, E2F1, E2F2, GRB2, CALM3, E2F3, CALM1, RAF1, SOS1, CAMK2G	1303	65	6879	1.62442	0.999768	0.274854	0.266205
KEGG_PATHWAY	PI3K-Akt signaling pathway	80	2.27337	0.0334383	ITGB1, ATF2, CRTC2, HSP90AB1, IFNA1, IRS1, FLT4, TNC, PPP2R2A, BRCA1, PIK3CB, LAMC1, IGF1R, GHR, FGF6, FGF9, CREB3L3, PPP2R5E, AKT2, MLST8, ITGB8, ITGAV, RAC1, IL6R, YWHAH, MAP2K1, HSP90AA1, ITGA4, CHUK, RPS6, PPP2R5A, PIK3CA, CCNE2, CDC37, COL6A2, KIT, ITGA8, ITGA7, COL6A6, COL6A5, RAF1, SGK1, SOS1, MET, TLR4, EPHA2, PRKAA1, LAMA4, PDGFA, LPAR2, LPAR4, FOXO3, THBS2, THBS1, THBS4, PPP2CA, PPP2CB,…	1303	345	6879	1.2242	0.99994	0.308495	0.298787
KEGG_PATHWAY	Insulin signaling pathway	36	1.02302	0.0362834	PRKAA1, IRS1, INPPL1, PRKAG2, IRS2, PIK3CB, ACACB, PRKAG3, FOXO1, ACACA, PPP1CB, PHKG1, AKT2, FLOT1, PPARGC1A, EIF4E, SOCS4, PCK2, SREBF1, PTPN1, PRKCI, MAP2K1, PRKAB2, INSR, RPS6, SORBS1, PRKAR1B, PIK3CA, PPP1R3B, RHEB, PPP1R3D, GRB2, CALM3, RAF1, CALM1, SOS1	1303	138	6879	1.37722	0.999974	0.324283	0.314078
KEGG_PATHWAY	Pathways in cancer	88	2.52913	0.0429864	RB1, RET, ITGB1, WNT2B, CXCL8, HSP90AB1, PIK3CB, LAMC1, ETS1, IGF1R, FGF6, EDNRB, FGF9, RASSF5, CASP3, AKT2, RAC3, ITGAV, RAC1, APC2, MAP2K1, HSP90AA1, CHUK, DAPK1, DAPK2, DAPK3, NCOA4, WNT9B, FLT3LG, MITF, RUNX1, RBX1, BCR, ADCY9, PIK3CA, CCNE2, TRAF3, TRAF6, KIT, CKS2, RAF1, PLCB1, SOS1, MET, PPARD, ROCK1, ROCK2, MAX, LAMA4, PTGER2, CUL2, GNAI3, PDGFA, CXCR4, LPAR2, LPAR4, ADCY1, FOXO1, GNA13, …	1303	393	6879	1.19558	0.999997	0.364148	0.352689
KEGG_PATHWAY	Rap1 signaling pathway	51	1.44928	0.0432903	ITGB1, DOCK4, ITGAM, FLT4, ITGB2, PIK3CB, SIPA1L2, IGF1R, FGF6, FGF9, RASSF5, AKT2, RAC3, RAC1, MAP2K3, PRKCI, MAP2K1, ARAP3, MRAS, ADCY9, PIK3CA, KIT, RAF1, RAPGEF5, PLCB1, MET, EPHA2, PFN2, RGS14, GNAI3, PDGFA, LPAR2, LPAR4, ADCY1, THBS1, RAP1B, RAP1A, P2RY1, MAP2K6, EGF, INSR, VEGFC, VEGFD, IGF1, GRIN2B, VEGFA, EFNA2, FGF18, GNAS, CALM3, CALM1	1303	210	6879	1.28213	0.999997	0.364148	0.352689
KEGG_PATHWAY	HTLV-I infection	59	1.70503	0.0469482	RB1, ATF1, ATF2, NRP1, CRTC2, WNT2B, CRTC1, ITGB2, PIK3CB, CD3D, ETS1, CDC20, PPP3CA, PPP3CC, XPO1, AKT2, CDC27, POLE, APC2, TBP, CHUK, IL1R1, IL1R2, WNT9B, KAT2A, MRAS, ADCY9, PIK3CA, TBPL1, ANAPC4, ANAPC5, SLC25A4, SRF, PDGFA, ADCY1, RELB, POLD3, WNT11, E2F1, DVL3, E2F2, E2F3, BUB3, WNT2, TGFB2, FZD3, CDKN2C, NFATC3, FZD8, NFKB1, NFKB2, NFKBIA, FOSL1, DLG1, CDC16, ATM, LTBR, RAN, ATR	1303	254	6879	1.24709	0.999999	0.383634	0.371562

## Sheet: BP_Co-location
Category	Term	Count	%	PValue	Genes	List Total	Pop Hits	Pop Total	Fold Enrichment	Bonferroni	Benjamini	FDR
Biological_Process	GO:0014732~skeletal muscle atrophy	4	1.1976	0.000275952	MYOG, TRIM63, IL15, PPARGC1A	294	8	16792	28.5578	0.338442	0.413101	0.413101
Biological_Process	GO:0032570~response to progesterone	6	1.79641	0.000553515	NCOA1, TGFB2, CLDN4, RAMP2, CATSPER4, TGFB3	294	39	16792	8.78702	0.563445	0.414306	0.414306
Biological_Process	GO:0014878~response to electrical stimulus involved in regulation of muscle adaptation	3	0.898204	0.00177883	MYOG, TRIM63, PPARGC1A	294	4	16792	42.8367	0.930421	0.887638	0.887638
Biological_Process	GO:2000117~negative regulation of cysteine-type endopeptidase activity	4	1.1976	0.00248803	CST3, CST11, CST8, CSTL1	294	16	16792	14.2789	0.975988	0.931144	0.931144
Biological_Process	GO:0045216~cell-cell junction organization	4	1.1976	0.00353314	CLDN6, TGFB2, TGFB3, CLDN9	294	18	16792	12.6924	0.995001	1	1
Biological_Process	GO:0045580~regulation of T cell differentiation	3	0.898204	0.007926	CD2, SLC46A2, IL15	294	8	16792	21.4184	0.999993	1	1
Biological_Process	GO:0007184~SMAD protein import into nucleus	3	0.898204	0.0100738	TGFB2, TGFB3, TOB1	294	9	16792	19.0385	1	1	1
Biological_Process	GO:0001501~skeletal system development	8	2.39521	0.0102924	COL3A1, TGFB2, VCAN, EXTL1, WFIKKN2, USP1, TNFRSF11B, ETS2	294	137	16792	3.33522	1	1	1
Biological_Process	GO:0001666~response to hypoxia	9	2.69461	0.0107442	CST3, BECN1, TGFB2, RAMP2, ERCC3, TGFB3, VEGFC, NOX4, PAM	294	172	16792	2.98861	1	1	1
Biological_Process	GO:0060009~Sertoli cell development	3	0.898204	0.0124482	CST3, DMRT1, NUP210L	294	10	16792	17.1347	1	1	1
Biological_Process	GO:0071320~cellular response to cAMP	5	1.49701	0.0127519	AQP8, PDE4D, NOX4, SLC8A1, SLC5A5	294	52	16792	5.49189	1	1	1
Biological_Process	GO:0060325~face morphogenesis	4	1.1976	0.0150744	TGFB2, TGFB3, TIPARP, ANKRD11	294	30	16792	7.61542	1	1	1
Biological_Process	GO:0036258~multivesicular body assembly	4	1.1976	0.0164783	CHMP2B, CHMP1A, VPS25, STAM2	294	31	16792	7.36976	1	1	1
Biological_Process	GO:0048286~lung alveolus development	4	1.1976	0.0211162	EDN2, TGFB3, ATXN1L, SFTPD	294	34	16792	6.71949	1	1	1
Biological_Process	GO:1901673~regulation of mitotic spindle assembly	3	0.898204	0.024045	CHMP2B, CHMP1A, CCSAP	294	14	16792	12.2391	1	1	1
Biological_Process	GO:0045445~myoblast differentiation	3	0.898204	0.0274292	MYOG, MBNL1, KCNAB1	294	15	16792	11.4231	1	1	1
Biological_Process	GO:0048839~inner ear development	4	1.1976	0.034429	TGFB2, TGFB3, DLL1, LGR5	294	41	16792	5.57226	1	1	1
Biological_Process	GO:0050794~regulation of cellular process	2	0.598802	0.0345941	WNK1, WNK4	294	2	16792	57.1156	1	1	1
Biological_Process	GO:0042704~uterine wall breakdown	2	0.598802	0.0345941	TGFB2, TGFB3	294	2	16792	57.1156	1	1	1
Biological_Process	GO:0043065~positive regulation of apoptotic process	11	3.29341	0.0382999	ITGB1, NCOA1, ING5, TNFRSF12A, ERCC3, BIN1, TGFB3, RPS6KA2, NOX4, PDCD1, DHODH	294	300	16792	2.09424	1	1	1
Biological_Process	GO:0006939~smooth muscle contraction	3	0.898204	0.038626	PDE4D, MYH11, NMUR1	294	18	16792	9.51927	1	1	1
Biological_Process	GO:0071577~zinc II ion transmembrane transport	3	0.898204	0.038626	SLC30A2, SLC39A11, SLC39A1	294	18	16792	9.51927	1	1	1
Biological_Process	GO:0001659~temperature homeostasis	3	0.898204	0.042683	EDN2, ACADL, PPARGC1A	294	19	16792	9.01826	1	1	1
Biological_Process	GO:0015031~protein transport	13	3.89222	0.0452844	RAB2A, RHBDF1, RAB4A, RAMP2, AP5M1, SNX25, CHMP2B, CHMP1A, RAB18, EXOC5, SFT2D2, SFT2D1, ARF6	294	395	16792	1.87976	1	1	1
Biological_Process	GO:0008285~negative regulation of cell proliferation	13	3.89222	0.0457048	MYOG, BECN1, TGFB2, POU1F1, TGFB3, VEGFC, SSTR2, DLL1, TOB1, ING5, RPS6KA2, NOX4, SPRY1	294	396	16792	1.87501	1	1	1
Biological_Process	GO:0048666~neuron development	4	1.1976	0.0460393	BECN1, TGFB2, WNK1, CCSAP	294	46	16792	4.96658	1	1	1

## Sheet: CC_Co-location
Category	Term	Count	%	PValue	Genes	List Total	Pop Hits	Pop Total	Fold Enrichment	Bonferroni	Benjamini	FDR
Cellular_Component	GO:0005789~endoplasmic reticulum membrane	28	8.38323	0.00208682	CDS1, BECN1, EDA, PKMYT1, EXTL1, CREB3L4, TMEM67, GSG1, SEC61B, SLC39A1, LNPK, RHBDF1, RAB2A, OSBPL8, ERAP2, ELOVL5, SSR3, ERAP1, SFTPD, ALG2, RNF103, TMX1, TYRO3, RAB18, NOX4, SFTPA1, LPIN1, PIGG	315	862	18224	1.87925	0.475601	0.644829	0.644829
Cellular_Component	GO:0005815~microtubule organizing center	8	2.39521	0.0169307	SPAG9, C2CD5, IFT43, CCDC124, CHMP1A, FOPNL, NINL, CEP128	315	153	18224	3.02504	0.994889	1	1
Cellular_Component	GO:0005654~nucleoplasm	62	18.5629	0.0263575	CRTC2, NENF, ETS2, PPP1CB, ING5, RPS6KA2, NAMPT, MYOG, NCOA1, SRRM2, MBNL1, POU1F1, IL15, ARID5A, ANXA11, AEN, MRPL46, THOC6, RAD51B, MORF4L1, DMTF1, PDIK1L, PSME3, ZNF438, SNRNP25, FLYWCH1, STAM2, VPS25, PTMA, ATF3, ANKRD11, POMP, COPS7B, PKMYT1, POLD3, TRA2B, ZSCAN10, ATXN1L, USP1, DHX38, NKX6-1, PPARGC1A, LHPP, RSPH4A, MGA, LIMK1, PLEKHA5, UPF3A, WAPL, GATAD2B, DHODH, ISG20, ANLN, RPS27, ERCC3…	315	2784	18224	1.28841	0.99974	1	1
Cellular_Component	GO:0016327~apicolateral plasma membrane	3	0.898204	0.0339397	CLDN6, CLDN4, MPDZ	315	17	18224	10.2095	0.999977	1	1
Cellular_Component	GO:0005923~bicellular tight junction	6	1.79641	0.0459349	CLDN6, CLDN4, CLDN9, WNK4, ARHGAP17, MPDZ	315	113	18224	3.07189	1	1	1

## Sheet: MF_Co-location
Category	Term	Count	%	PValue	Genes	List Total	Pop Hits	Pop Total	Fold Enrichment	Bonferroni	Benjamini	FDR
Molecular_Function	GO:0047485~protein N-terminus binding	8	2.39521	0.00120293	SRRM2, NCOA1, MORF4L1, ERCC3, ALG2, EXOC5, VPS25, ARF6	283	97	16881	4.9196	0.436133	0.567073	0.567073
Molecular_Function	GO:0004869~cysteine-type endopeptidase inhibitor activity	5	1.49701	0.00238266	CAST, CST3, CST11, CST8, CSTL1	283	34	16881	8.77208	0.678738	0.567073	0.567073
Molecular_Function	GO:0043565~sequence-specific DNA binding	16	4.79042	0.0280355	MYOG, POU1F1, DBX2, ZNF75D, ETS2, GATAD2B, ISX, DMTF1, CREB3L4, ZSCAN10, NKX1-2, HIVEP3, ZNF205, MKX, PPARGC1A, ATF3	283	518	16881	1.84248	0.999999	1	1
Molecular_Function	GO:0008237~metallopeptidase activity	5	1.49701	0.0466793	ADAM29, ERAP2, CHMP1A, DPEP1, ADAMTS7	283	81	16881	3.68211	1	1	1

## Sheet: KEGG_Co-location
Category	Term	Count	%	PValue	Genes	List Total	Pop Hits	Pop Total	Fold Enrichment	Bonferroni	Benjamini	FDR
KEGG_PATHWAY	Cell adhesion molecules (CAMs)	9	2.69461	0.00308839	CLDN6, CD2, ITGB1, CLDN4, VCAN, CNTNAP1, CLDN9, CD8A, PDCD1	120	142	6879	3.63327	0.40711	0.521939	0.521939
KEGG_PATHWAY	Cytokine-cytokine receptor interaction	9	2.69461	0.0590982	TGFB2, EDA, TNFRSF12A, IL15, TGFB3, TNFRSF11B, IL12RB1, CCR10, IL9R	120	243	6879	2.12315	0.999966	1	1
KEGG_PATHWAY	Tight junction	5	1.49701	0.0634227	CLDN6, CLDN4, CLDN9, MYH11, MPDZ	120	87	6879	3.29454	0.999984	1	1
KEGG_PATHWAY	HTLV-I infection	9	2.69461	0.0725632	POLD3, TGFB2, CRTC2, IL15, TGFB3, CDC16, SLC25A4, ETS2, ATF3	120	254	6879	2.0312	0.999997	1	1
