# Supplementary material for: Genome-Wide Expression Profiling of mRNAs, lncRNAs and circRNAs in Skeletal Muscle of Two Different Pig Breeds
Source: Animals (Basel). 2021 Nov 5;11(11):3169. doi: 10.3390/ani11113169 (PMC8614396; doi:10.3390/ani11113169)
Supplement: Supplementary file 1 [file animals-11-03169-s001.zip › TableS9.xlsx]

## Sheet: BP
Category	Term	Count	%	PValue	Genes	List Total	Pop Hits	Pop Total	Fold Enrichment	Bonferroni	Benjamini	FDR
GOTERM_BP_DIRECT	GO:0030049~muscle filament sliding	4	8	0.000183325	ACTA1, MYBPC2, MYL1, NEB	50	38	16792	35.3516	0.0557706	0.0573809	0.0573809
GOTERM_BP_DIRECT	GO:0006936~muscle contraction	4	8	0.00374601	ACTA1, MYBPC2, MYL1, DYSF	50	107	16792	12.5548	0.691089	0.58625	0.58625
GOTERM_BP_DIRECT	GO:0033135~regulation of peptidyl-serine phosphorylation	2	4	0.020252	PLCL2, RICTOR	50	7	16792	95.9543	0.998345	1	1
GOTERM_BP_DIRECT	GO:0061036~positive regulation of cartilage development	2	4	0.0457008	SOX6, BMPR1B	50	16	16792	41.98	1	1	1

## Sheet: CC
Category	Term	Count	%	PValue	Genes	List Total	Pop Hits	Pop Total	Fold Enrichment	Bonferroni	Benjamini	FDR
GOTERM_CC_DIRECT	GO:0015629~actin cytoskeleton	6	12	0.000290713	ACTA1, ABLIM2, STAG2, OPHN1, NEB, TTC17	50	218	18224	10.0316	0.0272438	0.0276178	0.0276178
GOTERM_CC_DIRECT	GO:0005865~striated muscle thin filament	2	4	0.0291899	ACTA1, NEB	50	11	18224	66.2691	0.940054	0.817159	0.817159
GOTERM_CC_DIRECT	GO:0000151~ubiquitin ligase complex	3	6	0.0341559	DCUN1D1, UBR3, LMO7	50	108	18224	10.1244	0.963173	0.817159	0.817159
GOTERM_CC_DIRECT	GO:0030122~AP-2 adaptor complex	2	4	0.0344067	AP2A2, PICALM	50	13	18224	56.0738	0.96407	0.817159	0.817159
GOTERM_CC_DIRECT	GO:0043235~receptor complex	3	6	0.0458064	ERBB2, NT5DC3, BMPR1B	50	127	18224	8.60976	0.988373	0.870322	0.870322

## Sheet: MF
Category	Term	Count	%	PValue	Genes	List Total	Pop Hits	Pop Total	Fold Enrichment	Bonferroni	Benjamini	FDR
GOTERM_MF_DIRECT	GO:0008307~structural constituent of muscle	3	6	0.00608546	MYBPC2, MYL1, NEB	48	42	16881	25.1205	0.453544	0.60246	0.60246
GOTERM_MF_DIRECT	GO:0035615~clathrin adaptor activity	2	4	0.0275029	AP2A2, PICALM	48	10	16881	70.3375	0.936767	1	1
GOTERM_MF_DIRECT	GO:0004012~phospholipid-translocating ATPase activity	2	4	0.0382956	ATP8A1, ATP9B	48	14	16881	50.2411	0.979053	1	1
GOTERM_MF_DIRECT	GO:0003779~actin binding	4	8	0.0421122	ABLIM2, MYBPC2, OPHN1, NEB	48	278	16881	5.06025	0.98587	1	1

## Sheet: KEGG
Category	Term	Count	%	PValue	Genes	List Total	Pop Hits	Pop Total	Fold Enrichment	Bonferroni	Benjamini	FDR
KEGG_PATHWAY	Adherens junction	3	6	0.00543972	ERBB2, PTPRM, LMO7	12	71	6879	24.2218	0.173793	0.19039	0.19039
